# Supplementary material for: StemBond hydrogels control the mechanical microenvironment for pluripotent stem cells
Source: Nat Commun. 2021 Oct 21;12:6132. doi: 10.1038/s41467-021-26236-5 (PMC8531294; doi:10.1038/s41467-021-26236-5)
Supplement: Supplementary file 3 — Supplementary Dataset 1 [file 41467_2021_26236_MOESM3_ESM.xlsx]

## Sheet: cpm_robust
	Soft16	Soft16	Soft16	Soft48	Soft48	Soft48	Soft80	Soft80	Stiff16	Stiff16	Stiff16	Stiff48	Stiff48	Stiff48	Stiff80	Stiff80	Stiff80
ENSMUSG00000000001	108.142	104.654	110.726	112.47	119.683	115.823	121.875	106.648	112.783	122.648	127.085	121.23	120.85	117.696	123.828	128.952	126.623
ENSMUSG00000000028	42.7281	48.1409	48.4979	47.2395	45.4444	43.007	44.4605	43.5046	40.5458	41.4513	42.2363	49.181	38.6433	44.4536	43.5216	42.425	44.3488
ENSMUSG00000000031	368.547	382.642	368.332	363.567	380.957	386.153	395.564	374.221	334.619	371.868	377.996	402.689	356.43	356.476	402.709	377.968	382.091
ENSMUSG00000000037	5.428	6.27925	3.65309	4.52528	6.13437	4.55101	4.69181	5.45512	6.29159	6.82326	6.6425	6.26509	5.52047	5.92715	7.16449	5.36601	3.08835
ENSMUSG00000000056	24.7739	29.9572	23.4302	28.8073	21.7833	26.9647	25.1347	28.3666	25.1664	24.052	27.322	27.2532	25.9222	26.3899	23.9529	32.5314	23.4715
ENSMUSG00000000058	1.67015	1.56981	1.25969	1.87633	1.25191	1.59285	2.68103	1.63654	2.67975	1.53523	2.38127	1.25302	1.32011	0.987858	1.49706	1.50919	2.59422
ENSMUSG00000000078	114.127	114.596	106.695	121.741	120.684	116.164	116.402	125.468	124.783	118.213	125.205	120.133	117.97	119.954	121.796	117.885	123.658
ENSMUSG00000000085	27.0008	25.5094	30.3584	25.7168	24.5375	28.5576	27.3689	24.6844	27.6131	29.1695	24.8154	25.3736	29.6425	24.9787	22.3489	22.4702	23.348
ENSMUSG00000000088	33.2639	29.6956	27.4612	32.7807	26.7909	35.0428	28.7094	34.0945	28.0791	31.7282	34.4658	34.1448	32.7628	29.7769	29.5134	32.6991	32.366
ENSMUSG00000000093	1.94851	0.523271	2.0155	1.32447	1.87787	1.93418	1.34052	2.31843	1.51464	1.70582	2.75726	1.7229	1.32011	1.69347	0.962395	1.50919	2.47068
ENSMUSG00000000094	3.06195	3.27044	4.66084	3.31118	4.63208	2.38928	4.24497	3.68221	4.19439	3.7528	3.38392	4.69882	3.6003	3.24582	3.63571	2.683	4.57076
ENSMUSG00000000103	0	0	0	0	0	0	0	0	0.116511	0	0.12533	0.469882	0	0.141123	0	0	0
ENSMUSG00000000120	51.9139	58.6063	44.8448	64.4576	63.2216	54.7259	55.8549	61.0973	50.2162	51.0039	58.6545	65.4702	51.4843	46.2882	51.2208	54.6662	61.6436
ENSMUSG00000000125	9.74256	10.4654	7.93602	6.95347	8.76339	12.0602	9.49533	11.3194	11.8841	15.1818	13.285	14.2531	11.1609	9.73746	10.9071	14.0858	11.8593
ENSMUSG00000000126	6.81979	7.97988	8.4399	11.4788	9.89011	8.30559	7.70797	7.63717	7.57321	12.1113	7.51981	8.77113	7.32062	8.7496	9.19622	9.39052	9.51213
ENSMUSG00000000127	27.8359	22.239	30.7363	27.7035	30.0459	28.4438	30.6085	29.1849	24.1178	30.7047	25.1914	29.9158	28.3224	32.7404	26.3055	23.644	27.6717
ENSMUSG00000000131	147.669	152.664	147.887	151.542	149.854	136.53	138.52	142.924	144.474	159.153	145.759	165.868	145.812	144.792	153.448	147.23	152.071
ENSMUSG00000000134	100.905	104.262	95.6102	102.315	100.904	98.5293	93.8362	96.0101	94.6069	92.967	81.8406	100.555	96.7282	99.7737	90.679	91.0545	89.6858
ENSMUSG00000000142	29.2277	26.1635	31.8701	29.8006	29.6703	31.2882	29.268	34.0945	34.8368	34.4575	37.8497	42.2894	36.6031	38.8087	32.5076	27.6685	38.6662
ENSMUSG00000000148	27.9751	25.5094	21.0368	20.0878	23.9115	24.5754	23.2356	23.5934	20.5059	19.2757	24.1887	26.9399	23.882	18.9104	20.1034	22.1348	21.742
ENSMUSG00000000149	40.5012	45.2629	37.6646	53.5307	47.9483	48.582	43.12	43.2318	48.0025	47.2511	51.5107	53.4099	48.4841	51.9331	45.8741	49.1325	46.3253
ENSMUSG00000000154	0.278359	0.523271	0.251937	0	0.625956	1.3653	0.11171	0.818268	0.233022	0	0.626651	0.469882	0.480041	0.987858	0.213865	1.3415	0.617671
ENSMUSG00000000159	0	0.392453	0.251937	0	0	0.22755	0.335129	0	0.233022	0	0.12533	0	0	0.282245	0.213865	0	0.123534
ENSMUSG00000000167	1.11344	2.87799	1.63759	2.09708	1.75268	1.3653	2.68103	2.4548	1.74766	1.70582	1.62929	2.19278	3.12026	1.55235	1.28319	1.00613	2.84129
ENSMUSG00000000168	57.7595	54.8126	55.4262	69.2036	59.7162	54.4983	62.1106	54.824	54.7601	59.533	65.4224	50.1208	56.0447	53.3444	52.397	49.6356	60.7788
ENSMUSG00000000171	39.2486	39.7686	39.3022	40.286	34.8032	34.929	32.6192	41.1862	40.5458	42.9866	42.1109	37.2773	39.8434	34.575	37.2126	42.425	35.2072
ENSMUSG00000000182	0.278359	0.130818	0.125969	0	0	0.22755	0.335129	0	0	0.511745	0.375991	0.156627	0	0.282245	0.320798	0.670751	0.617671
ENSMUSG00000000183	0	0	0.251937	0.331118	0.500765	0.113775	0.11171	0.409134	0.116511	0	0	0	0.12001	0.141123	0	0.335376	0
ENSMUSG00000000184	9.4642	10.3346	9.19571	10.5958	10.7665	8.19181	10.1656	13.0923	11.7676	12.2819	10.0264	15.3495	11.881	11.2898	10.9071	8.88745	10.3769
ENSMUSG00000000194	37.3001	37.1522	45.0968	44.5905	43.5666	45.2825	43.4551	42.5499	46.4879	41.7925	47.8761	42.1328	41.1635	47.2761	44.484	40.2451	46.2018
ENSMUSG00000000197	1.11344	0.915724	1.00775	0.993353	1.12672	0.910202	1.56394	1.77291	1.28162	1.02349	1.37863	1.09639	0.960081	0.705613	0.962395	1.3415	1.60594
ENSMUSG00000000202	3.47949	2.48554	2.14147	2.20745	1.87787	2.84438	2.68103	1.77291	2.67975	0.852908	3.25859	1.87953	2.16018	2.54021	3.20798	2.34763	3.70603
ENSMUSG00000000204	0	0.654088	0.125969	0.110373	0	0.22755	0.11171	0.136378	0.233022	0	0	0.469882	0.480041	0.282245	0	0.503063	0.123534
ENSMUSG00000000214	0.835077	1.56981	0.503874	0	0.876339	0.568876	0.670258	1.36378	1.63115	0.170582	0.626651	0.313255	0.36003	0	0.641596	0.335376	0.494137
ENSMUSG00000000216	0	0.915724	0	0	0	0	0	0	0	0	0.12533	0	0	0	0	0.335376	0
ENSMUSG00000000223	1.11344	1.17736	2.0155	1.43484	1.3771	1.59285	1.67565	1.50016	3.49533	1.8764	1.87995	1.87953	0.960081	2.82245	1.92479	2.01225	1.48241
ENSMUSG00000000244	2.22687	2.35472	2.26743	1.98671	2.25344	2.38928	2.01078	1.36378	2.33022	2.89989	2.38127	1.7229	3.12026	1.83459	2.03172	1.17381	0.617671
ENSMUSG00000000247	0.695897	1.83145	1.00775	1.10373	1.12672	1.02398	0.670258	2.04567	0.582555	1.53523	2.00528	1.25302	1.2001	1.41123	1.17626	0.670751	1.72948
ENSMUSG00000000253	3.75785	3.66289	3.02325	5.18751	4.38169	4.20968	5.25036	8.45544	5.59252	5.45861	4.26123	4.85545	5.8805	5.6449	6.8437	6.53982	4.6943
ENSMUSG00000000263	0	0.130818	0.251937	0	0	0.113775	0	0	0	0	0	0	0.600051	0	0.427731	0.503063	0.123534
ENSMUSG00000000266	1.39179	0.915724	1.00775	1.65559	1.5023	2.61683	0.670258	1.2274	1.86417	1.70582	1.50396	1.56627	1.68014	1.55235	2.24559	1.50919	1.48241
ENSMUSG00000000275	192.624	171.371	188.449	190.172	172.764	171.914	189.795	187.247	186.417	181.158	176.465	180.748	183.375	185.858	169.168	173.557	187.525
ENSMUSG00000000276	48.0169	41.0767	40.5619	38.1889	34.5528	40.7315	48.9289	43.0954	46.7209	44.863	43.7402	43.699	36.4831	52.0742	50.4723	44.4373	46.943
ENSMUSG00000000278	101.601	90.9183	98.8853	107.393	96.5225	101.829	99.5334	95.3282	96.9371	87.679	99.0109	91.9403	85.4472	94.411	87.2571	91.8929	90.0564
ENSMUSG00000000282	82.6726	79.9296	78.9823	76.1571	80.498	81.0079	77.3031	82.2359	82.1402	80.1734	78.582	81.4462	71.6461	80.7221	82.5521	79.484	83.8797
ENSMUSG00000000290	0.417538	0.523271	1.38565	0.772608	1.5023	0.113775	1.78736	0.818268	0.815576	0.341163	0.501321	1.25302	0.480041	0.846736	0.962395	0.503063	1.35888
ENSMUSG00000000295	23.3821	14.5208	19.1472	16.6663	15.6489	16.8387	16.3096	15.138	22.1371	18.5934	23.6874	21.7712	21.8418	20.3217	16.0399	18.4457	17.2948
ENSMUSG00000000296	16.8407	20.8	17.1317	15.7833	17.026	18.0903	16.1979	17.7291	15.962	22.3462	18.9249	22.2411	22.2019	22.4385	14.8637	18.4457	16.8006
ENSMUSG00000000301	3.61867	2.87799	2.3934	4.74602	2.8794	2.84438	3.12787	3.27307	2.33022	2.04698	1.87995	4.07231	3.24027	3.24582	2.78025	2.51532	1.72948
ENSMUSG00000000303	541.965	538.184	556.025	569.081	555.724	530.989	575.864	533.374	630.907	591.577	624.144	585.003	602.571	612.049	612.832	605.185	619.894
ENSMUSG00000000305	7.79405	6.80252	5.79456	8.0572	9.38935	6.71274	5.36207	6.54614	8.5053	7.67617	5.63986	6.8916	6.12052	4.65705	7.69916	6.20445	7.41205
ENSMUSG00000000308	12.2478	14.6516	8.18796	13.3551	16.0245	12.1739	12.1764	17.7291	11.4181	12.2819	9.90109	9.7109	13.0811	11.4309	11.7626	11.5705	14.4535
ENSMUSG00000000317	9.18584	6.93334	8.31393	8.94018	6.13437	6.03009	5.58549	7.77355	8.62181	9.21141	10.5277	10.494	7.32062	11.5721	6.62983	8.88745	7.65912
ENSMUSG00000000318	0.278359	0.523271	0.125969	0.882981	0.500765	0.22755	0.223419	0.545512	0.116511	0.682326	0.25066	0.313255	0.480041	0.846736	0.320798	0.503063	0.864739
ENSMUSG00000000320	2.78359	3.13962	1.88953	1.76596	1.87787	1.59285	1.67565	0.68189	1.98069	3.7528	1.37863	1.09639	1.32011	1.83459	2.03172	1.84457	2.47068
ENSMUSG00000000325	54.5583	53.6352	49.2537	53.5307	55.4597	57.2289	64.0097	56.7333	52.0804	45.2041	49.2548	56.2292	50.4043	47.2761	50.2584	50.1387	46.943
ENSMUSG00000000326	12.1086	12.6893	10.9593	14.6796	13.6459	15.1321	12.6232	13.5014	13.7483	15.1818	14.9143	10.6507	13.0811	9.87858	10.2655	15.9303	13.0946
ENSMUSG00000000339	21.4336	20.1459	19.7771	21.4123	26.0398	22.0724	17.4267	21.8205	21.3215	22.005	23.4367	27.0965	23.522	22.2974	24.8084	22.3025	21.0008
ENSMUSG00000000340	31.4546	30.3497	31.3662	27.0413	29.7955	31.2882	32.0607	24.0025	25.8654	29.34	26.8207	28.5062	28.8024	27.9423	30.5828	26.327	26.8069
ENSMUSG00000000346	25.0523	27.3409	27.0832	21.1915	25.1634	25.2581	23.3473	27.6847	24.4673	26.2696	29.3273	26.7833	22.8019	19.7572	19.5687	20.4579	20.6302
ENSMUSG00000000355	7.93323	10.2038	8.69183	6.95347	9.63973	8.64692	7.26113	9.00095	10.6025	9.72315	9.90109	6.73498	9.96084	9.31409	8.98235	11.0674	7.16498
ENSMUSG00000000359	0.278359	0.784906	0.377906	1.65559	0.375574	0.568876	0.335129	0.68189	0.932087	0.852908	0.501321	0.783137	0.24002	0.705613	0.748529	1.00613	0.494137
ENSMUSG00000000365	43.1456	36.1057	35.5231	28.3658	36.8062	36.9769	35.5237	30.8214	32.9726	36.3339	34.9671	33.0484	31.6827	35.704	36.4641	40.2451	32.613
ENSMUSG00000000374	28.1142	33.0969	33.7596	24.5027	24.6627	34.0188	32.6192	26.1846	32.39	29.6812	32.0845	32.2652	25.8022	27.8012	30.262	34.2083	26.0657
ENSMUSG00000000378	37.7176	39.6377	39.932	37.7474	36.5559	39.48	31.949	33.4126	41.9439	41.6219	44.8682	52.7834	43.5637	38.3854	39.9928	42.5927	41.2604
ENSMUSG00000000381	0	0.130818	0.377906	0.110373	0	0.113775	0.223419	0	0.466044	0.341163	0	0.156627	0	0	0.320798	0	0
ENSMUSG00000000384	144.607	126.108	131.889	148.893	134.205	141.309	132.935	136.514	135.269	135.442	136.485	135.639	138.972	132.938	139.119	129.623	139.964
ENSMUSG00000000385	2.36605	1.04654	1.25969	1.10373	2.62902	1.93418	1.56394	1.63654	1.28162	2.04698	2.00528	2.66267	1.80015	1.69347	2.67332	1.3415	1.85301
ENSMUSG00000000386	0	0	0	0.331118	0	0.113775	0	0.136378	0.116511	0	0	0	0	0.282245	0	0	0.123534
ENSMUSG00000000392	0	0	0	0	0	0	0	0.272756	0	0	0	0.156627	0	0	0	0	0
ENSMUSG00000000399	48.0169	39.6377	46.2305	37.8578	41.6887	45.055	44.3488	46.3685	41.0118	44.5218	45.3695	45.8918	52.4444	38.3854	42.6662	42.9281	42.8664
ENSMUSG00000000402	1.80933	2.61635	1.76356	1.98671	1.25191	2.61683	2.68103	1.90929	3.49533	4.6057	1.62929	1.09639	2.4002	1.97572	2.13865	3.18607	1.60594
ENSMUSG00000000409	11.5519	11.6428	11.3372	12.2514	13.6459	12.0602	12.3998	10.9102	13.0492	16.0347	13.285	14.723	14.5212	15.2412	13.6874	13.2473	11.7357
ENSMUSG00000000411	0	0.130818	0	0.110373	0	0	0.11171	0.136378	0	0.511745	0.12533	0.156627	0.840071	0	0	0.167688	0.123534
ENSMUSG00000000416	1.53097	1.43899	1.51162	1.76596	4.00612	1.8204	1.22881	2.04567	2.0972	0.511745	1.2533	1.40965	1.80015	1.2701	2.03172	2.01225	3.21189
ENSMUSG00000000420	53.3057	49.9723	49.1278	48.6743	54.2078	59.6182	57.1954	50.4599	53.4785	52.7097	53.0147	48.3979	59.645	52.6387	55.0704	60.0322	58.3081
ENSMUSG00000000435	0	0.261635	0	0	0	0	0	0	0	0	0	0	0	0.282245	0	0	0
ENSMUSG00000000439	18.5109	18.8377	16.124	14.0173	17.4016	19.9107	18.7672	17.4564	14.7969	17.7405	14.413	15.6627	16.5614	16.5113	16.5746	16.6011	16.6771
ENSMUSG00000000440	0.835077	1.43899	0.755812	0.993353	0.500765	1.47908	0.893678	0.545512	0.349533	0.341163	1.12797	0.313255	0.720061	0.423368	0.641596	0.167688	0.617671
ENSMUSG00000000441	110.508	107.663	110.097	123.728	118.055	106.152	117.072	117.831	116.744	112.925	113.299	116.844	121.09	110.076	114.097	116.543	132.305
ENSMUSG00000000486	33.5422	31.1346	29.7286	31.3458	34.1772	35.2703	38.7633	34.2309	29.3607	36.5045	29.5779	32.1086	32.8828	30.0591	31.866	32.6991	30.6365
ENSMUSG00000000489	14.6138	15.4365	14.8643	12.0306	15.8993	14.4495	19.6609	15.138	13.5153	13.9877	14.037	14.723	15.1213	14.8179	15.826	15.7627	18.4066
ENSMUSG00000000530	1.94851	1.04654	0.755812	0.882981	1.3771	0.796426	1.56394	0.818268	3.02928	1.02349	1.37863	2.03616	0.960081	0.705613	1.71092	1.00613	0.370603
ENSMUSG00000000531	17.9541	17.922	14.8643	18.8737	18.6535	19.6831	17.2033	19.6384	14.7969	14.8406	18.6742	16.7591	14.6412	14.2534	16.3607	15.0919	17.7889
ENSMUSG00000000532	19.7635	18.7069	19.7771	19.0945	20.9069	20.0244	20.3312	15.4107	18.7583	14.8406	15.9169	16.7591	15.3613	17.7815	17.537	18.1103	19.1478
ENSMUSG00000000538	12.5262	14.1283	12.219	12.141	13.0199	14.2219	12.8466	10.3647	13.2822	14.3289	12.7837	11.7471	14.1612	14.959	14.4359	11.7381	11.4887
ENSMUSG00000000544	35.4908	36.8906	31.7441	30.5732	31.423	36.4081	32.9544	30.2759	38.0991	36.3339	32.2099	34.7713	35.043	35.2807	39.779	39.0713	38.5427
ENSMUSG00000000552	37.996	27.2101	27.5871	33.6636	28.6688	33.4499	32.731	25.0936	30.5259	25.0755	29.9539	34.7713	30.1225	34.0106	31.0105	27.1654	31.1306
ENSMUSG00000000555	88.3789	101.384	108.459	91.0574	99.2767	106.038	107.465	102.42	117.326	119.748	117.81	109.796	100.929	109.37	116.877	114.195	125.017
ENSMUSG00000000560	0.278359	0.261635	0.251937	0.882981	0.125191	0.682651	1.00539	0.68189	0.932087	0.511745	0.626651	0.939764	0.24002	0.705613	1.49706	0.838439	1.72948
ENSMUSG00000000561	67.9196	58.4755	62.1025	64.1265	62.9712	67.0136	60.5467	60.2791	53.595	64.6504	64.5451	60.6148	66.4856	67.3155	64.5874	63.7214	60.7788
ENSMUSG00000000562	0	0	0.251937	0	0.250383	0.22755	0.11171	0	0	0	0	0	0.36003	0	0	0	0
ENSMUSG00000000563	44.1199	49.5799	52.9068	49.6677	56.2109	55.7499	57.9774	52.2328	51.8474	56.9743	47.1242	49.8075	54.8446	54.6145	55.2842	57.6846	58.8023
ENSMUSG00000000567	1.39179	2.74717	2.64534	4.85639	4.38169	3.07193	1.45223	2.86394	2.44673	3.07047	3.38392	2.19278	4.80041	4.09256	4.06344	2.17994	2.59422
ENSMUSG00000000568	306.751	306.898	312.528	290.39	287.064	303.325	304.856	302.623	279.044	309.264	279.988	299.472	307.586	303.414	288.398	307.036	296.853
ENSMUSG00000000579	0.417538	0.523271	0.377906	0.331118	0.375574	0.455101	0.446839	0.272756	0.582555	0.170582	0	0.626509	0.24002	0.846736	0.534664	0.670751	0.123534
ENSMUSG00000000581	17.9541	15.3057	15.872	16.7766	12.5191	15.3597	13.9637	14.1833	18.0592	17.0582	12.157	17.6989	15.0013	17.3581	14.7567	18.9487	16.8006
ENSMUSG00000000594	16.284	13.9975	13.9825	15.4522	20.281	13.0841	17.6501	16.9109	12.9327	10.4055	15.2903	14.2531	15.7213	13.1244	16.6815	15.2596	15.9359
ENSMUSG00000000600	38.9702	46.1786	37.0348	35.9815	39.3101	43.1208	39.4335	36.1402	38.0991	39.4044	35.2178	34.9279	31.8027	42.7602	37.9611	42.0896	36.4426
ENSMUSG00000000605	9.60338	9.02642	7.55812	7.83646	9.76492	9.55712	9.71875	9.00095	8.97134	11.2584	10.6531	11.5904	11.521	6.91501	9.19622	9.39052	9.88273
ENSMUSG00000000606	0.139179	0.261635	0	0.331118	0	0.113775	0	0.272756	0	0.170582	0	0	0.12001	0.141123	0	0	0
ENSMUSG00000000617	1.94851	1.17736	1.38565	2.75932	1.12672	1.70663	0.781968	1.2274	1.51464	3.07047	1.75462	1.87953	1.32011	0.987858	2.35252	0.838439	2.22362
ENSMUSG00000000627	3.61867	1.96226	2.89728	0.882981	3.00459	2.04795	4.46839	2.59118	3.14579	1.02349	2.13061	2.03616	3.24027	2.68133	2.13865	2.51532	1.72948
ENSMUSG00000000628	280.725	292.639	277.005	306.505	295.076	282.959	265.646	276.847	284.52	293.571	281.116	301.194	289.704	279.141	268.401	272.66	275.605
ENSMUSG00000000631	167.433	182.883	173.207	172.844	180.275	171.801	178.624	186.429	196.903	193.951	185.489	179.025	181.215	192.209	196.542	182.277	190.243
ENSMUSG00000000632	1.94851	1.17736	1.25969	1.65559	1.3771	2.16173	2.12249	2.31843	2.91277	1.36465	1.50396	1.56627	1.44012	0.705613	1.39013	2.51532	0.988273
ENSMUSG00000000673	0.417538	0.523271	0.125969	0	0.751148	0.113775	0	0	0.349533	0	0	0	0	0.282245	0.320798	0	0.123534
ENSMUSG00000000682	0	0	0	0	0	0.455101	0	0.545512	0.233022	0.341163	0.375991	0	0	0	0.106933	0	0.123534
ENSMUSG00000000686	0.417538	0.392453	0.377906	0.44149	0.751148	0.682651	0.670258	0.272756	0.582555	1.19407	0	0.313255	0.600051	0.423368	0.427731	0.670751	1.11181
ENSMUSG00000000690	0	0	0	0	0	0	0	0	0	0	0	0	0.24002	0	0	0	0.123534
ENSMUSG00000000693	1.39179	3.00881	2.51937	2.75932	2.12825	2.16173	1.34052	0.818268	1.98069	2.89989	3.25859	2.97592	2.04017	1.97572	2.13865	3.35376	1.35888
ENSMUSG00000000706	0.835077	1.43899	0.125969	0.44149	0.625956	1.25153	0.11171	0.409134	0.699065	0.682326	0.375991	0.313255	1.44012	0.56449	0.320798	1.17381	1.60594
ENSMUSG00000000708	39.2486	37.4138	38.9243	43.4868	47.6979	46.1927	44.6839	36.2765	37.5165	34.4575	38.351	41.193	36.6031	41.7723	42.7731	43.4311	46.4488
ENSMUSG00000000711	13.5004	16.0906	14.6124	14.1277	15.1481	9.55712	13.2935	14.5924	10.0199	11.2584	11.405	9.7109	12.9611	12.701	14.2221	11.4028	14.33
ENSMUSG00000000724	0.695897	1.04654	1.13372	0.220745	1.25191	0.568876	0.335129	0.409134	1.0486	0.852908	1.12797	0.626509	1.08009	1.41123	1.06933	0.503063	0.247068
ENSMUSG00000000730	319.278	318.41	318.197	315.886	294.825	299.229	293.015	275.893	320.405	329.564	329.744	338.472	320.787	322.889	317.163	350.971	340.584
ENSMUSG00000000731	14.3355	13.605	11.4631	8.60906	11.768	12.4015	10.2773	12.4104	10.486	12.4525	12.157	15.8194	13.0811	13.5478	13.4735	9.89358	12.1063
ENSMUSG00000000732	29.3669	29.434	29.3507	27.3724	27.6673	32.4259	25.6932	28.6394	29.3607	31.387	32.7112	31.7954	32.5227	34.4339	29.2996	34.376	30.2659
ENSMUSG00000000738	64.5793	62.5308	64.7479	63.0228	73.3621	71.1095	75.2924	71.4621	65.5956	65.5033	63.1664	68.1329	69.0058	74.795	71.538	67.7459	74.4911
ENSMUSG00000000739	1.39179	0.915724	1.13372	0.44149	1.25191	0.455101	0.893678	1.2274	1.86417	1.02349	0.375991	1.7229	0.36003	0.987858	0.534664	1.67688	0.741205
ENSMUSG00000000740	51.4964	55.5975	53.1587	54.9656	58.2139	57.7978	61.6638	60.1427	54.5271	46.5688	50.8841	51.687	49.4442	45.5826	54.001	48.9648	49.4137
ENSMUSG00000000743	29.506	23.8088	29.4767	23.6197	25.1634	28.6714	23.1239	23.0479	29.7103	29.1695	30.8312	31.3255	29.7625	26.1077	24.4876	22.9732	25.8186
ENSMUSG00000000751	233.821	215.064	223.72	230.237	214.703	227.778	234.702	230.206	229.293	228.068	224.592	223.037	231.62	232.993	234.29	230.235	231.009
ENSMUSG00000000753	1.53097	4.57862	1.38565	2.75932	1.25191	2.04795	1.1171	3.27307	3.61184	1.19407	2.13061	1.56627	1.44012	2.68133	2.24559	2.17994	2.22362
ENSMUSG00000000759	38.6919	39.8994	40.184	35.9815	42.1895	37.6596	39.4335	37.6403	35.3028	33.2634	43.6149	35.3978	37.0831	40.9256	39.8859	33.0345	35.3308
ENSMUSG00000000766	0.139179	0.261635	0.251937	0.110373	0	0.341326	0.11171	0.272756	0	0.170582	0.12533	0.156627	0.12001	0.282245	0.106933	0.335376	0.123534
ENSMUSG00000000776	77.6621	78.0981	82.1315	85.5388	83.0018	79.7564	87.9156	79.2356	84.3539	81.538	89.7364	91.9403	89.6476	81.5689	79.9857	93.5698	88.4505
ENSMUSG00000000782	69.8681	74.4352	66.8893	81.8965	73.4873	77.1396	76.0743	72.4167	86.2181	76.25	73.6942	83.4824	72.7261	77.1941	68.5439	78.1425	79.0619
ENSMUSG00000000787	945.168	935.215	940.733	899.647	918.153	913.274	960.145	938.144	932.786	969.245	953.136	980.957	967.402	983.201	945.072	987.01	972.832
ENSMUSG00000000791	0.974256	0.261635	0.251937	0.662236	0.500765	0.455101	0.223419	0.409134	0.233022	1.53523	0.12533	0.939764	1.92016	0.987858	0.641596	0.670751	1.72948
ENSMUSG00000000792	17.3974	16.8755	14.7383	17.2181	19.2795	21.7311	22.1185	16.9109	22.3701	21.8344	25.066	24.5905	22.2019	19.1927	24.5945	20.6256	19.5184
ENSMUSG00000000794	0.835077	1.17736	1.63759	0.44149	0.876339	1.3653	0.558549	0.68189	0.349533	1.19407	0.751981	0.156627	0.720061	0.987858	0.855462	1.17381	0.247068
ENSMUSG00000000804	69.1722	69.0717	66.8893	67.9895	84.2537	73.0437	61.8872	67.5071	61.9838	65.5033	70.6862	66.5666	63.4854	69.2912	61.1655	64.7275	70.538
ENSMUSG00000000805	21.4336	23.5472	25.0678	26.4894	22.284	20.5933	26.0284	24.6844	33.2056	29.1695	29.2019	22.8676	26.7623	27.9423	34.2185	32.6991	31.5012
ENSMUSG00000000811	8.35077	9.28805	11.7151	9.05055	13.2703	7.28161	11.0593	8.72819	7.34019	10.7466	11.5304	10.1808	9.60081	13.5478	8.55462	8.04901	11.3651
ENSMUSG00000000817	0.139179	0.130818	0	0.110373	0	0	0.11171	0.136378	0	0	0	0.156627	0	0.423368	0.213865	0	0.247068
ENSMUSG00000000823	69.4505	69.9874	67.3932	69.7555	72.4858	74.0677	73.2816	75.1443	73.7514	71.4737	75.9501	73.4582	63.2453	77.6174	83.5145	70.5966	73.1322
ENSMUSG00000000826	70.564	70.7723	78.2265	58.939	73.2369	61.6662	63.4511	63.6885	71.8872	67.5503	67.8036	70.7956	63.0053	71.8314	74.6391	68.2489	70.538
ENSMUSG00000000827	51.9139	56.5132	56.8118	60.2634	58.8399	56.0912	59.7647	52.0964	58.0224	57.1448	54.268	57.7955	61.8052	62.094	54.2149	53.8278	56.8257
ENSMUSG00000000838	149.896	142.853	144.99	142.05	155.988	142.447	147.904	149.879	141.677	148.918	136.861	146.29	133.691	138.865	142.434	144.882	148.117
ENSMUSG00000000861	5.98472	3.66289	4.53487	3.97341	4.75727	4.32346	2.68103	4.77323	3.14579	2.04698	4.1359	4.38557	4.6804	3.66919	3.74265	3.01838	5.80611
ENSMUSG00000000869	0	0.392453	0.503874	0.44149	0.375574	0.113775	0.446839	0.136378	0	0.170582	0.12533	0.313255	0.12001	0.141123	0.534664	0.167688	0.370603
ENSMUSG00000000876	2.92277	3.53208	3.02325	3.20081	3.88093	2.61683	3.23958	2.4548	3.72835	1.70582	2.38127	3.4458	2.76023	3.38694	2.56639	4.02451	1.60594
ENSMUSG00000000881	36.465	33.751	34.6414	30.9043	28.9192	24.6892	33.0661	30.4123	30.2928	30.7047	32.8365	32.2652	31.9227	33.1638	29.4065	37.059	36.319
ENSMUSG00000000884	7.51569	9.15724	7.68408	5.40826	5.50842	6.25764	6.926	5.04599	8.73832	8.52908	7.14382	6.26509	5.76049	6.35052	5.66744	4.52757	6.54731
ENSMUSG00000000901	14.1963	12.8201	12.7228	7.94683	14.1466	13.9944	11.9529	15.6835	12.5832	12.2819	11.2797	11.5904	9.36079	10.4431	8.66155	11.7381	16.5536
ENSMUSG00000000902	110.926	118.259	110.474	121.41	115.677	110.703	111.263	113.194	104.627	112.925	109.915	113.868	107.649	105.983	105.329	112.519	115.628
ENSMUSG00000000903	0.139179	1.04654	0.755812	1.10373	0.500765	0.568876	0	0.68189	0.582555	0.341163	0.12533	0.626509	0.720061	0.423368	0.855462	0.335376	1.11181
ENSMUSG00000000915	35.3516	28.7799	30.8623	33.774	34.052	35.2703	33.6246	39.5496	35.6523	36.8456	36.7217	41.0364	37.2031	34.4339	36.8918	32.0284	38.5427
ENSMUSG00000000916	31.7329	26.0327	23.0523	30.4628	26.4154	28.6714	31.3904	28.7758	30.6424	30.8753	23.3114	27.5664	27.4823	26.8133	24.4876	29.3454	23.595
ENSMUSG00000000934	14.753	9.54969	12.093	11.6995	11.142	12.8566	9.27191	9.00095	11.7676	9.38199	10.7784	11.5904	12.121	11.1487	12.725	11.2351	10.6239
ENSMUSG00000000938	0.556718	0	0	0.331118	0	0.568876	0.223419	0.272756	0.116511	0.341163	0	0.156627	0.12001	0.141123	0.320798	0.167688	0.494137
ENSMUSG00000000942	0	0.130818	0	0.220745	0.125191	0.113775	0	0	0.233022	0	0.25066	0	0.12001	0	0	0	0
ENSMUSG00000000948	71.1207	70.3799	71.1723	64.1265	70.6079	65.9896	71.0474	72.9622	60.3527	66.0151	63.4171	69.8558	56.6448	65.0575	66.1914	65.5659	59.667
ENSMUSG00000000957	24.4956	28.6491	28.217	31.0147	25.539	27.6474	29.268	28.503	36.1184	27.4636	35.2178	31.3255	32.6428	25.5432	28.658	28.0039	29.4011
ENSMUSG00000000958	49.8262	53.2428	44.9708	49.1158	45.4444	43.5759	42.5614	51.0054	59.5371	59.0212	58.7799	44.7954	54.3646	58.8481	60.0962	52.4863	54.8492
ENSMUSG00000000959	47.321	49.7107	47.2382	53.6411	53.0811	49.3784	44.9073	48.0051	44.8567	47.0805	42.9883	45.1087	45.6039	41.6312	45.1256	47.6233	46.2018
ENSMUSG00000000976	43.8415	57.6906	51.5212	47.9017	60.217	45.1688	43.2317	50.7326	41.3614	45.8865	42.8629	41.0364	48.6041	47.4172	54.001	48.9648	40.1486
ENSMUSG00000000982	0.278359	0.130818	0.251937	0	0.500765	0.341326	0.223419	0.136378	0.466044	0	0.375991	0.313255	0.24002	0.423368	0.213865	0.167688	0.123534
ENSMUSG00000001014	0.974256	1.30818	0.251937	0.993353	0.375574	0.682651	0.335129	0.272756	0.116511	0.511745	1.37863	0.469882	0.36003	0.705613	1.17626	0.503063	0.247068
ENSMUSG00000001016	107.307	97.7208	102.538	109.269	107.79	108.769	116.066	111.012	103.695	113.437	110.291	107.916	113.17	108.382	114.311	105.14	100.927
ENSMUSG00000001017	58.8729	48.2717	56.6859	55.6278	49.9513	51.3126	56.3017	50.3235	49.7502	55.7802	52.1374	53.5666	54.6046	58.0014	52.2901	58.8584	49.5372
ENSMUSG00000001018	13.3612	15.5673	17.7616	14.0173	15.2733	18.4316	14.1871	15.9562	15.6125	23.0285	14.789	16.9158	16.2014	15.3824	17.7508	13.9181	19.1478
ENSMUSG00000001020	0.278359	0	0.125969	0	0	0	0	0	0	0	0	0	0	0	0.106933	0	0
ENSMUSG00000001021	0.278359	0	0.503874	0.662236	0.125191	0.113775	0.223419	0	0.466044	0.852908	0	0.313255	0.24002	0.56449	0.427731	0.167688	0.864739
ENSMUSG00000001025	37.0217	41.0767	44.5929	41.169	34.052	45.9652	36.8642	45.0047	43.2255	54.9273	51.636	43.5424	51.2443	46.8527	44.9118	48.1264	45.5841
ENSMUSG00000001027	0	0.130818	0.251937	0.110373	0	0.568876	0	0	0.116511	0.511745	0.626651	0.156627	0.24002	0.141123	0	0	0.247068
ENSMUSG00000001029	0	0	0	0	0	0	0.11171	0.136378	0.233022	0	0.25066	0.156627	0.12001	0	0.106933	0.335376	0
ENSMUSG00000001034	56.2285	71.9497	59.2052	69.0933	73.4873	71.1095	66.9141	62.052	73.0523	63.9681	66.1743	71.7353	67.4457	60.2594	63.625	68.2489	64.6084
ENSMUSG00000001036	53.1665	65.0164	59.2052	58.8286	62.9712	62.3488	53.509	61.7792	61.9838	50.6627	52.012	62.9642	57.9649	58.5659	51.3277	56.3431	55.0962
ENSMUSG00000001039	14.0571	13.3434	12.7228	16.2248	15.2733	14.5632	13.6286	16.7745	13.6318	13.1348	11.6557	14.8796	14.4012	14.6768	16.1468	11.7381	15.6888
ENSMUSG00000001052	86.9872	86.4705	88.6819	95.9138	88.7606	88.5171	87.4687	94.51	93.4418	99.4491	97.6322	95.0728	86.7673	91.3063	96.7741	84.5147	99.445
ENSMUSG00000001053	56.3677	57.1673	55.6781	66.6651	59.9666	59.732	61.1052	61.3701	55.9252	56.1214	56.1479	61.0847	57.1248	60.965	56.5674	54.8339	50.7725
ENSMUSG00000001054	42.5889	40.0302	33.7596	42.052	43.3162	35.953	40.6623	33.6854	40.3128	39.7455	41.359	44.0123	38.6433	42.9013	44.484	39.9097	42.3722
ENSMUSG00000001056	188.31	176.996	208.352	204.52	193.546	188.753	188.008	182.474	204.71	204.186	206.168	189.362	214.938	195.031	207.984	217.826	214.579
ENSMUSG00000001062	13.5004	13.2126	11.4631	11.1476	13.3955	14.4495	11.5061	10.7739	11.4181	11.0878	13.0343	14.723	12.001	11.5721	14.1151	11.5705	11.6122
ENSMUSG00000001065	14.0571	12.9509	8.56586	10.0439	11.3924	12.7428	10.2773	9.81922	11.5346	9.21141	9.65043	9.86752	9.24078	10.7253	12.5111	13.0796	9.3886
ENSMUSG00000001076	0.556718	0.654088	0.377906	0.772608	1.00153	0.910202	0.335129	0.545512	1.0486	1.02349	1.37863	1.87953	0.480041	1.41123	1.39013	2.17994	0.617671
ENSMUSG00000001082	22.2687	17.6604	22.6743	24.1716	28.6688	23.2101	19.2141	18.8202	24.5838	23.3697	21.9328	21.7712	18.8416	21.4506	26.9471	25.4885	22.8538
ENSMUSG00000001089	122.06	133.172	141.715	142.601	135.207	127.656	122.769	126.968	130.842	137.318	136.234	131.097	134.891	138.724	125.753	139.013	122.916
ENSMUSG00000001095	0.417538	0	0	0.331118	0.250383	0.682651	0.223419	0.136378	0	0.170582	0.12533	0.156627	0.12001	0	0.427731	0.167688	0.247068
ENSMUSG00000001098	41.7538	45.7862	41.8216	45.3631	40.0612	46.4203	45.801	45.1411	51.1483	45.0335	49.2548	48.5545	48.8441	45.7237	50.0445	50.6417	51.1431
ENSMUSG00000001100	62.6308	65.9321	61.9766	67.4377	62.3453	67.81	67.361	68.3254	73.7514	64.3093	62.9158	59.8317	63.7254	70.1379	66.5122	66.2367	69.9203
ENSMUSG00000001103	0.139179	0.654088	0.629843	0.331118	0.125191	0.455101	0.893678	0.272756	1.51464	0.511745	0.877311	0.939764	0.36003	0.56449	0.641596	0.503063	0.494137
ENSMUSG00000001105	21.4336	24.8554	29.2247	29.028	24.6627	32.0846	31.0553	26.321	28.5452	30.3635	27.4473	27.723	27.6023	21.5918	32.5076	32.5314	27.3011
ENSMUSG00000001119	1.80933	3.53208	3.90503	1.87633	3.00459	2.7306	4.69181	3.68221	3.02928	3.41163	2.63193	2.81929	3.36028	3.81031	3.74265	4.02451	3.95309
ENSMUSG00000001120	18.65	17.3987	15.872	21.0812	18.9039	16.0423	17.6501	16.0926	20.8555	18.0817	17.6716	19.4218	15.9613	16.7936	16.4676	16.098	23.1009
ENSMUSG00000001123	9.88174	7.19497	8.06199	8.0572	7.63667	7.73671	8.60165	7.77355	10.1364	7.16443	6.39184	7.51811	6.12052	5.78603	8.01996	7.37826	10.0063
ENSMUSG00000001127	44.8158	44.7396	42.5774	44.2594	46.8215	44.9412	45.019	49.3688	44.0411	45.8865	44.4922	47.3015	46.2039	41.6312	45.4464	42.9281	44.3488
ENSMUSG00000001128	2.08769	3.27044	2.77131	2.09708	2.8794	1.70663	2.90445	2.18205	1.74766	2.21756	1.75462	1.25302	0.840071	1.83459	2.13865	1.3415	1.85301
ENSMUSG00000001131	11.9694	8.50315	12.093	9.2713	8.88858	9.32957	9.49533	10.2284	9.55389	14.1583	10.4024	11.5904	12.361	10.0197	8.76848	11.5705	12.9711
ENSMUSG00000001134	0.835077	2.09308	3.14921	2.09708	2.12825	2.16173	3.01616	1.77291	1.51464	1.70582	1.75462	1.56627	2.4002	2.54021	3.31491	2.01225	2.22362
ENSMUSG00000001138	24.9131	22.7623	21.5406	25.8272	27.7925	26.3958	24.9113	21.8205	26.215	23.7108	27.8233	28.9761	24.8421	21.874	21.4935	21.9671	22.9774
ENSMUSG00000001143	16.9799	12.9509	15.998	15.4522	15.023	15.701	11.171	13.7742	12.5832	16.2053	14.5383	15.1929	13.2011	9.45522	14.5429	11.5705	12.2299
ENSMUSG00000001150	167.433	173.857	176.608	170.084	177.772	172.028	181.193	171.154	164.979	168.535	171.828	177.615	171.855	185.858	159.33	173.892	176.777
ENSMUSG00000001151	343.773	345.751	349.059	345.908	363.931	354.182	332.337	347.218	330.541	340.822	327.488	331.737	341.669	354.218	325.182	310.222	329.96
ENSMUSG00000001155	0	0	0.251937	0	0	0.113775	0.11171	0.136378	0	0.341163	0	0	0	0	0	0	0
ENSMUSG00000001156	5.70636	8.11069	5.92052	7.83646	5.00765	7.16784	8.15481	8.0463	6.52461	8.3585	5.26387	5.32533	6.00051	7.05613	8.34075	5.70139	5.92964
ENSMUSG00000001157	20.4594	22.6315	22.1705	22.9575	22.0337	21.276	24.1293	17.4564	16.3115	17.5699	20.6795	19.1085	18.9616	17.3581	18.4994	17.2718	19.6419
ENSMUSG00000001158	29.9236	31.3962	37.2867	31.3458	31.0474	35.1565	34.1832	31.7761	29.9433	31.0459	33.8392	29.2893	30.0025	33.5872	32.4006	34.0406	30.8835
ENSMUSG00000001166	1.39179	1.70063	1.00775	1.76596	0.751148	1.25153	1.22881	0.545512	1.74766	1.19407	0.751981	0.626509	1.08009	0.846736	0.534664	1.3415	0.494137
ENSMUSG00000001168	0	0.261635	0.125969	0.331118	0.876339	0.113775	0.446839	0	0	0.170582	0.12533	0	0	0.141123	0.320798	0	0.370603
ENSMUSG00000001173	26.4441	29.434	26.8313	32.1184	28.794	29.9229	32.5075	37.504	29.4773	30.0224	29.5779	32.7351	25.5622	28.789	30.5828	33.3699	29.7717
ENSMUSG00000001175	227.28	225.66	222.335	235.866	239.741	246.096	264.64	243.571	254.693	256.384	235.746	230.712	247.941	253.597	250.436	245.663	247.81
ENSMUSG00000001211	24.7739	34.7975	30.9883	31.3458	30.0459	33.1086	30.3851	30.1395	31.2249	33.9457	31.0819	31.3255	28.6824	32.5993	24.8084	32.3637	37.3073
ENSMUSG00000001225	0	0.130818	0.377906	0.110373	0.125191	0	0	0	0	0	0	0	0.12001	0	0.106933	0	0
ENSMUSG00000001227	6.54143	5.23271	5.29068	6.18087	4.63208	2.95816	4.91523	7.22803	6.75763	4.26454	5.13854	6.26509	7.20061	3.66919	5.45357	4.52757	5.92964
ENSMUSG00000001228	250.801	249.469	252.441	233.99	242.245	237.335	231.463	208.795	237.799	237.791	235.621	236.977	260.182	250.352	231.937	242.644	237.433
ENSMUSG00000001229	63.1875	62.2692	61.7246	58.2767	70.1071	66.2172	60.2116	56.8696	73.9844	61.9211	63.7931	66.41	65.4055	68.0211	62.6626	58.3554	59.4199
ENSMUSG00000001240	1.67015	1.70063	1.76356	2.53857	1.62749	1.3653	1.45223	1.77291	1.98069	2.38814	0.877311	1.40965	1.44012	0.282245	2.03172	1.17381	1.48241
ENSMUSG00000001247	25.0523	24.9862	30.3584	29.911	28.6688	25.0305	32.6192	28.2302	39.3807	25.4167	33.5885	34.7713	29.8825	39.5143	36.6779	35.5498	35.8249
ENSMUSG00000001248	42.0322	38.722	37.2867	38.7408	36.9314	40.6177	32.1724	37.3676	33.0891	33.0928	34.5911	34.3014	29.5225	33.4461	40.3136	33.0345	33.6013
ENSMUSG00000001249	6.40225	4.4478	6.8023	7.50534	7.01071	6.25764	7.93139	8.86457	5.24299	7.84675	7.26915	9.08439	7.68065	7.33838	6.8437	5.70139	7.65912
ENSMUSG00000001260	0.139179	0	0.125969	0	0.125191	0	0	0.545512	0.233022	0.170582	0.12533	0.313255	0.12001	0.282245	0.106933	0.335376	0.247068
ENSMUSG00000001270	160.474	149.655	150.532	157.612	144.471	157.465	148.797	154.244	150.998	143.971	136.234	151.302	140.172	144.086	147.033	147.901	144.782
ENSMUSG00000001280	251.636	232.463	247.906	250.435	246.502	250.533	247.437	216.841	235.003	238.814	249.783	241.519	252.501	247.106	226.484	241.806	229.897
ENSMUSG00000001281	9.4642	7.84906	3.65309	8.0572	6.76033	7.73671	8.15481	5.86425	7.34019	6.14094	6.51717	8.45788	6.72057	8.04399	5.45357	6.20445	4.94137
ENSMUSG00000001285	27.14	26.556	25.5716	28.4761	27.7925	29.9229	32.0607	28.7758	36.3514	30.5341	30.0792	33.3616	35.403	29.4946	25.3431	26.9977	32.7366
ENSMUSG00000001288	121.643	107.663	131.763	122.624	107.414	118.895	134.834	112.239	123.851	126.913	131.346	137.206	127.451	126.728	125.111	121.741	143.423
ENSMUSG00000001289	19.4851	20.9308	21.2887	21.1915	20.5314	20.7071	23.2356	21.6841	19.2243	23.7108	20.8048	19.5784	24.242	21.0273	20.5311	24.147	19.1478
ENSMUSG00000001300	49.1303	57.5598	55.8041	63.685	61.3437	58.708	66.2439	62.7339	69.4405	64.821	62.5398	66.41	70.3259	60.5416	62.6626	64.2244	73.997
ENSMUSG00000001305	84.7603	81.2378	87.6741	80.6824	78.4949	78.7324	80.3193	82.0996	80.7421	82.9027	80.5873	79.0968	82.567	84.3913	84.1561	83.5085	92.28
ENSMUSG00000001313	8.90748	6.41006	8.4399	7.17422	4.63208	6.71274	9.27191	7.77355	8.97134	6.99385	7.8958	6.57835	6.24053	7.05613	6.95063	6.8752	6.54731
ENSMUSG00000001323	5.70636	4.57862	7.43215	7.50534	6.76033	6.94029	6.36746	6.54614	6.99065	6.65268	4.26123	5.1687	7.44063	7.4795	7.59222	4.86295	5.18844
ENSMUSG00000001333	4.7321	5.75598	3.65309	5.629	4.50689	3.07193	4.02155	6.40977	3.37882	7.67617	4.51189	6.26509	4.80041	2.68133	3.42185	5.36601	5.92964
ENSMUSG00000001334	1.94851	3.13962	4.4089	2.98006	2.62902	1.93418	3.68642	3.40945	2.56324	1.36465	3.38392	2.50604	2.88024	2.11684	3.84958	1.50919	3.33542
ENSMUSG00000001348	2.08769	2.2239	1.88953	4.08379	1.62749	1.93418	1.78736	3.00032	1.28162	2.55872	2.13061	1.87953	2.64022	1.97572	1.71092	3.18607	3.08835
ENSMUSG00000001349	14.753	19.2302	14.1085	13.5758	9.51454	13.1979	23.0122	13.9106	20.972	16.3758	20.9301	16.2892	18.4816	21.4506	17.9647	18.6133	21.742
ENSMUSG00000001366	12.1086	13.4742	11.967	15.5625	12.0184	9.89844	11.171	12.0013	13.8648	10.4055	13.0343	11.9037	12.121	11.8543	13.6874	12.912	11.8593
ENSMUSG00000001376	43.2848	42.6466	49.0018	47.681	42.3147	47.7856	49.7108	42.5499	43.9246	38.8926	42.7376	45.8918	46.804	43.8891	46.5157	50.8094	45.8312
ENSMUSG00000001380	89.6316	87.2554	92.5869	90.2848	93.8935	89.5411	89.2561	97.6467	88.8978	103.031	91.491	92.7234	97.0882	92.2942	90.679	96.0851	88.8211
ENSMUSG00000001383	146.556	137.489	142.848	149.113	141.967	136.075	156.505	152.88	139.464	158.129	137.863	143.314	143.052	149.025	143.718	156.788	140.458
ENSMUSG00000001403	126.653	130.818	126.347	146.575	141.842	123.332	135.057	122.467	126.764	126.572	123.952	137.519	124.09	126.869	124.256	120.064	132.305
ENSMUSG00000001415	218.233	200.936	215.784	203.969	209.32	209.915	207.668	204.021	206.108	212.204	208.925	222.254	208.698	205.333	199.002	206.256	204.943
ENSMUSG00000001416	336.258	334.501	355.105	350.323	337.641	355.206	355.125	343.945	348.135	332.293	340.397	344.58	366.751	338.835	357.048	365.224	371.097
ENSMUSG00000001418	21.4336	19.8843	21.1627	22.8471	22.5344	25.4856	19.996	26.7301	18.0592	21.4933	18.2982	23.8074	19.4416	17.9226	22.9905	21.9671	20.2596
ENSMUSG00000001419	58.0378	59.6528	50.3874	54.9656	64.4735	53.9294	54.5144	57.2788	61.6343	62.0917	65.4224	60.6148	55.6847	56.3079	57.3159	54.3308	53.4903
ENSMUSG00000001420	9.32502	9.02642	9.06974	7.72608	10.3909	7.05406	9.27191	9.2737	8.38879	11.0878	9.39977	10.3374	6.96059	11.0076	7.27143	11.4028	10.3769
ENSMUSG00000001424	170.216	159.074	174.97	172.844	167.631	158.83	174.267	159.699	168.475	173.311	179.348	171.35	161.054	176.686	165.96	163.663	178.507
ENSMUSG00000001435	556.857	566.31	559.93	593.584	619.446	618.937	586.811	616.429	618.789	594.648	603.59	633.088	610.732	602.029	591.231	593.783	634.101
ENSMUSG00000001436	23.243	17.1371	16.6279	16.004	16.2749	15.3597	17.7618	21.9569	19.3408	18.4228	16.7942	20.5182	17.5215	19.1927	22.5628	21.2964	19.3949
ENSMUSG00000001440	1284.63	1259.12	1300.63	1302.18	1324.27	1268.82	1327.22	1290.55	1321.23	1340.43	1364.09	1398.06	1364.28	1420.54	1284.16	1356.76	1329.97
ENSMUSG00000001441	158.943	159.467	168.924	172.181	168.633	165.77	156.505	163.108	146.105	151.818	149.018	150.989	157.093	149.025	173.338	139.852	155.9
ENSMUSG00000001444	0.695897	1.56981	1.13372	0.44149	0.625956	0.796426	1.45223	0.818268	1.63115	0.341163	0.501321	0.313255	0.720061	1.41123	0.855462	0.167688	1.23534
ENSMUSG00000001445	50.383	45.1321	40.184	45.032	51.8292	44.4861	48.8172	44.0501	46.8374	45.7159	49.3801	45.2653	47.524	45.4415	42.7731	47.288	42.7428
ENSMUSG00000001467	28.5318	26.0327	30.3584	28.0346	32.049	29.5816	29.268	28.2302	28.4287	29.1695	30.2046	27.2532	32.4027	27.2367	32.5076	31.0222	34.7131
ENSMUSG00000001472	166.459	159.467	161.618	172.512	179.9	172.256	171.251	174.837	182.223	169.046	167.692	173.23	172.335	175.698	166.173	166.011	175.171
ENSMUSG00000001473	137.509	141.937	136.172	144.036	141.591	142.902	149.021	163.244	196.321	205.21	178.972	200.953	191.416	178.379	182.962	175.737	184.56
ENSMUSG00000001482	92.6935	92.0956	105.058	95.1412	99.7775	79.0738	94.8416	85.3726	94.0243	107.637	93.6217	97.109	94.808	94.5522	99.4474	94.2405	90.0564
ENSMUSG00000001493	0.695897	1.04654	1.13372	0.551863	0.625956	0.910202	0.446839	0.545512	0.466044	0.682326	0.751981	0.626509	0.600051	0	0.427731	0	0.864739
ENSMUSG00000001494	0.417538	0.915724	0.377906	0.220745	0.250383	0.341326	0.223419	0.272756	0.466044	0.341163	0.12533	0.156627	0.24002	0.141123	0.213865	0.335376	0.370603
ENSMUSG00000001496	0	0	0.125969	0.110373	0	0.341326	0.223419	0	0	0	0.25066	0.156627	0.12001	0	0	0	0.123534
ENSMUSG00000001497	0.417538	0	0.377906	0	0.250383	0.455101	0.11171	0.136378	0	0	0	0.156627	0	0	0.106933	0.335376	0.617671
ENSMUSG00000001504	8.07241	10.073	8.69183	9.93353	10.6413	5.68876	10.1656	8.0463	8.03925	5.79978	9.02377	6.42172	6.24053	7.19725	6.30903	6.53982	6.67085
ENSMUSG00000001506	55.9501	68.0252	70.7944	62.0294	69.7315	75.5467	98.6397	104.329	111.85	101.496	117.309	136.579	97.5682	103.02	114.953	88.5392	100.68
ENSMUSG00000001507	218.094	232.463	245.765	234.983	234.358	246.665	259.167	237.707	392.059	362.315	353.431	342.544	341.069	341.658	349.563	346.778	380.856
ENSMUSG00000001508	0	0.392453	0.125969	0	0	0.113775	0	0.272756	0	0	0	0	0.12001	0	0	0	0.123534
ENSMUSG00000001510	9.60338	6.80252	7.30618	7.94683	11.6428	8.41937	6.81429	10.5011	7.22368	8.3585	6.89316	8.14462	9.36079	6.35052	8.87542	7.37826	9.26506
ENSMUSG00000001517	109.256	100.468	101.531	99.8872	112.547	98.9844	110.816	99.6923	116.278	114.972	110.04	108.073	105.849	111.064	110.568	110.003	113.651
ENSMUSG00000001518	25.4698	28.5182	27.2092	27.9243	25.9146	27.4198	31.0553	31.7761	29.4773	21.1521	26.3193	26.9399	24.242	25.1198	30.9036	27.5008	20.6302
ENSMUSG00000001520	2.64441	3.79371	2.0155	3.97341	4.2565	5.34743	4.35668	3.40945	3.02928	2.38814	2.38127	4.85545	3.00025	2.96358	3.84958	3.01838	3.58249
ENSMUSG00000001521	44.2591	39.7686	46.7343	46.6876	37.5574	46.7616	43.9019	50.0507	46.0218	45.7159	42.9883	45.7352	42.2436	49.8163	47.0504	44.7726	45.9547
ENSMUSG00000001524	35.6299	30.0881	29.7286	38.1889	30.5467	34.929	34.7417	37.3676	29.3607	34.1163	33.3378	33.5183	35.643	33.8694	34.0046	32.6991	36.6896
ENSMUSG00000001525	1436.61	1431.15	1434.53	1484.07	1473.88	1446.99	1472.22	1528.52	1473.16	1445	1477.39	1518.5	1496.89	1476.71	1429.05	1516.9	1536.64
ENSMUSG00000001542	41.6147	33.0969	37.6646	35.4296	38.3085	31.7433	29.9382	30.0032	32.5065	34.7987	40.7323	33.8315	31.5627	37.5386	36.1433	37.3944	36.1955
ENSMUSG00000001552	194.434	184.322	189.079	199.333	196.05	184.202	196.274	204.294	219.39	209.986	213.563	204.242	214.218	208.297	188.095	188.313	216.926
ENSMUSG00000001555	29.6452	28.1258	34.2635	26.4894	34.4276	30.7193	32.731	34.64	46.3713	33.6046	42.2363	40.2532	37.6832	38.5265	38.9235	36.0529	41.8781
ENSMUSG00000001558	0.556718	0.654088	0.88178	2.4282	0.876339	0.341326	0.223419	0.68189	0.349533	0.341163	0.375991	0.469882	0.600051	0.282245	0.213865	0.838439	0.370603
ENSMUSG00000001566	0	0.261635	0	0.220745	0.876339	0	0	0.272756	0	0.170582	0.375991	0.156627	0.36003	0.423368	0.534664	0	0
ENSMUSG00000001569	111.204	105.701	103.924	96.4657	89.1362	99.8946	116.066	99.4196	120.356	107.125	109.288	121.073	106.089	109.37	105.115	105.476	101.051
ENSMUSG00000001576	56.0893	57.1673	55.6781	59.3805	62.7208	61.3248	54.9612	55.6422	67.8094	59.0212	62.7904	63.1208	62.4053	62.2351	71.4311	58.3554	65.226
ENSMUSG00000001583	14.6138	11.6428	9.19571	11.258	12.6443	12.629	8.37823	9.13733	13.3988	12.4525	10.9037	11.4338	12.9611	11.7132	13.2597	14.0858	9.14153
ENSMUSG00000001588	7.79405	7.71824	6.92827	7.17422	6.00918	8.41937	6.14404	6.13701	8.27227	9.38199	8.14646	4.54219	7.44063	6.77389	7.37836	8.04901	7.41205
ENSMUSG00000001604	116.632	101.776	110.223	108.276	110.168	104.673	102.55	106.375	105.908	109.513	110.416	114.025	121.21	104.713	108.216	114.866	103.892
ENSMUSG00000001622	2.22687	0.654088	0.251937	0.772608	1.12672	0.22755	0.893678	1.09102	0.699065	1.02349	0.626651	0.469882	0.36003	0.423368	0.962395	0.838439	0.988273
ENSMUSG00000001627	49.5479	53.7661	52.5289	51.1025	54.0826	55.8636	50.7162	57.6879	64.1975	56.6331	59.7825	54.6629	68.8858	55.3201	64.5874	61.0384	64.4848
ENSMUSG00000001630	10.0209	7.84906	8.69183	8.71944	10.8916	11.15	11.9529	7.77355	6.75763	11.9407	9.65043	9.08439	8.2807	12.9833	7.69916	8.04901	9.51213
ENSMUSG00000001632	84.8995	87.7786	82.8873	81.455	77.7438	77.2534	73.0582	75.417	73.0523	72.8384	75.8248	78.0004	77.6466	78.3231	76.1361	75.6272	78.3207
ENSMUSG00000001642	18.3717	15.8289	18.1395	14.4588	14.6474	16.0423	16.0862	17.8655	18.1757	16.5464	15.9169	18.9519	17.8815	17.6403	15.7191	15.4273	16.6771
ENSMUSG00000001655	1.53097	1.83145	2.64534	1.32447	2.37863	1.93418	2.56932	2.04567	1.63115	1.19407	0.877311	2.19278	1.2001	1.69347	1.39013	1.84457	1.23534
ENSMUSG00000001656	0.139179	0.130818	0	0	0	0	0	0.136378	0.466044	0	0	0	0	0.141123	0	0	0
ENSMUSG00000001657	0.278359	0	0	0	0.125191	0.22755	0	0.136378	0.116511	0	0.25066	0.156627	0.36003	0	0	0	0
ENSMUSG00000001661	0	0.261635	0.125969	0	0.125191	0	0	0.272756	0.233022	0	0.25066	0	0	0	0	0	0
ENSMUSG00000001663	0.695897	0	0.251937	0.44149	0	0.113775	0.446839	0.136378	0.582555	0.511745	0.501321	0.626509	0.480041	0.423368	0.106933	0.335376	0
ENSMUSG00000001665	1.39179	1.70063	1.38565	2.86969	1.25191	2.16173	2.56932	2.04567	3.14579	1.36465	1.12797	1.87953	1.32011	1.83459	1.81786	2.34763	2.10008
ENSMUSG00000001666	5.84554	8.76478	9.06974	7.28459	7.51148	7.39539	5.58549	8.31906	6.17508	9.04083	6.6425	7.67474	10.0809	8.18511	8.98235	4.02451	8.27679
ENSMUSG00000001670	0	0.130818	0	0	0	0	0	0	0.233022	0	0	0	0	0.141123	0	0	0.247068
ENSMUSG00000001672	4.0362	7.19497	4.91278	4.85639	6.00918	3.64081	4.69181	6.40977	5.24299	5.11745	5.3892	3.91568	3.6003	4.51592	3.95651	3.68913	4.07663
ENSMUSG00000001674	45.5117	45.1321	48.4979	43.8179	43.9421	41.1866	44.4605	42.1408	45.7888	56.9743	44.1162	46.0484	46.804	46.7116	44.3771	42.7604	43.9782
ENSMUSG00000001687	146.973	131.995	138.188	147.679	143.094	142.219	153.266	149.198	154.493	139.877	144.506	146.29	137.292	135.478	147.888	135.827	147.994
ENSMUSG00000001700	4.87128	6.6717	6.17246	7.39496	6.63514	6.14386	5.13865	5.31874	5.47601	7.67617	6.6425	5.63858	5.64048	6.77389	7.48529	8.71977	8.89446
ENSMUSG00000001707	32.0113	32.1811	32.7518	29.911	34.678	35.3841	32.1724	34.9128	31.4579	30.3635	31.9592	34.9279	32.7628	33.3049	36.571	29.5131	32.613
ENSMUSG00000001729	93.3894	91.9648	90.3195	89.2914	89.5118	80.4391	89.7029	88.2366	100.549	94.3316	97.6322	94.7596	97.4482	101.185	98.8059	99.9419	103.275
ENSMUSG00000001739	0.278359	0.784906	0	0.220745	0.125191	0.341326	0	0.545512	0.349533	0.341163	0	0.469882	0.12001	0.282245	0.320798	0.503063	0.370603
ENSMUSG00000001741	0.278359	0.523271	0.377906	0.44149	0.625956	0.455101	0.670258	0.954646	0.116511	0.511745	0.12533	0.939764	0.36003	0.423368	0.641596	0	0.247068
ENSMUSG00000001750	15.5881	13.2126	16.3759	17.8804	12.6443	13.0841	13.5169	13.7742	16.195	14.67	17.9222	14.8796	15.0013	21.3095	16.6815	13.0796	14.8241
ENSMUSG00000001751	1.11344	1.30818	1.76356	2.09708	2.25344	1.59285	1.78736	1.50016	1.74766	2.55872	2.38127	1.56627	3.12026	0.846736	1.39013	1.3415	2.34715
ENSMUSG00000001755	15.1706	16.6138	11.7151	15.8937	13.1451	17.2938	14.2988	16.3654	15.962	14.1583	13.1597	15.8194	10.9209	11.2898	13.1527	19.9548	15.9359
ENSMUSG00000001761	40.0837	40.2918	41.4437	40.0653	38.4337	41.4142	36.6408	38.595	39.1477	45.3747	45.2442	42.1328	44.6438	43.6069	41.9176	34.7114	40.6427
ENSMUSG00000001763	5.14964	4.05535	2.89728	2.53857	2.75421	2.16173	4.13326	3.54583	5.3595	2.21756	3.25859	1.25302	1.44012	4.23368	2.78025	2.17994	4.07663
ENSMUSG00000001767	84.0644	77.3132	82.0056	91.4989	83.5026	81.9181	88.3624	90.6914	88.4318	86.826	81.7153	81.2896	90.4876	76.7707	77.954	91.7252	82.5208
ENSMUSG00000001768	10.4385	7.71824	9.19571	9.2713	7.1359	12.629	10.7241	9.00095	11.0685	10.0643	8.64778	10.0242	9.84083	8.89073	8.76848	8.38439	10.9945
ENSMUSG00000001773	0.835077	0.392453	0.629843	0.220745	0.125191	0.22755	0.223419	0.272756	0.932087	0.341163	0.501321	0.156627	0.12001	0.846736	0.855462	0.167688	0.617671
ENSMUSG00000001774	57.3419	48.2717	60.339	54.6344	58.9651	50.2886	54.5144	49.778	57.4399	62.2623	60.0332	45.8918	49.6842	46.2882	53.2525	48.9648	60.0376
ENSMUSG00000001783	119.416	113.811	123.575	119.644	120.434	123.105	119.418	117.149	122.336	113.607	121.32	126.712	125.411	119.954	127.678	129.455	121.681
ENSMUSG00000001785	89.7707	94.0579	101.027	98.7835	91.5148	88.7447	99.7568	99.5559	97.1701	89.8965	94.499	102.278	103.329	92.7176	92.8176	99.1035	100.31
ENSMUSG00000001786	15.1706	13.605	14.8643	15.7833	19.2795	12.629	14.9691	13.9106	16.0785	16.717	15.4156	15.976	14.4012	15.6646	16.7884	15.2596	17.2948
ENSMUSG00000001794	93.3894	94.5812	95.4842	95.5827	95.2706	93.9783	96.6289	100.238	108.239	103.543	106.531	102.904	103.449	92.1531	101.907	108.159	105.004
ENSMUSG00000001802	4.87128	5.49434	5.16471	4.74602	3.88093	3.29948	6.47917	4.50047	6.52461	3.41163	6.26651	5.32533	4.6804	3.66919	3.42185	4.52757	3.33542
ENSMUSG00000001804	0	0	0	0	0	0	0.223419	0	0	0	0	0.313255	0	0	0	0	0
ENSMUSG00000001815	1.25262	0.915724	0.629843	0.882981	0.751148	2.16173	0.781968	2.04567	0.932087	1.36465	1.37863	0.939764	0.840071	1.12898	1.60399	1.00613	0.988273
ENSMUSG00000001819	0.695897	0.784906	0.377906	1.43484	1.87787	1.13775	2.01078	1.77291	2.79626	0.682326	0.751981	2.03616	1.2001	2.25796	1.28319	0.838439	1.60594
ENSMUSG00000001823	0	0	0	0.110373	0	0	0.11171	0	0	0	0.12533	0	0.12001	0	0	0	0.123534
ENSMUSG00000001827	36.1867	37.283	40.4359	36.2022	37.6826	39.1387	40.7741	40.777	52.1969	46.5688	49.1294	47.1448	50.4043	43.6069	46.1949	48.9648	49.0431
ENSMUSG00000001829	65.2752	65.4088	64.8738	61.3672	63.2216	62.3488	58.9827	63.4158	57.5564	51.0039	56.3986	60.4582	61.4452	55.8846	62.5557	61.8768	65.9672
ENSMUSG00000001833	176.619	173.726	163.885	173.285	167.506	174.986	188.454	184.792	172.203	179.111	179.222	176.989	192.376	189.528	179.754	191.332	180.854
ENSMUSG00000001844	11.6911	9.94214	10.4554	10.5958	9.51454	11.15	8.26652	11.0466	11.6511	12.1113	9.65043	10.0242	9.12077	11.0076	9.73088	9.55821	9.3886
ENSMUSG00000001847	94.9204	89.7409	91.4532	95.8034	102.406	92.4992	92.9425	91.7824	110.219	99.2785	96.0029	105.254	99.1284	105.701	93.1384	99.6066	116.863
ENSMUSG00000001855	150.592	159.074	147.635	155.294	153.86	152.345	152.819	155.744	152.862	150.965	145.258	162.266	164.174	165.819	147.353	150.081	156.888
ENSMUSG00000001864	16.0056	17.0063	15.1162	14.5692	16.1497	16.4974	22.2302	18.2747	25.0498	25.9284	19.4262	19.8917	26.0422	24.5553	19.3548	20.6256	24.3362
ENSMUSG00000001865	0.278359	0	0	0	0	0	0	0	0	0	0.375991	0	0	0	0	0	0
ENSMUSG00000001870	20.181	24.7245	19.6511	21.7434	21.6581	22.6413	21.7834	24.2753	27.3801	26.2696	27.0713	23.6507	26.5222	21.7329	24.8084	22.3025	24.9539
ENSMUSG00000001891	20.4594	20.8	19.1472	21.9641	20.5314	21.1622	19.5492	21.1386	20.5059	21.8344	24.3141	20.9881	23.402	17.7815	26.6263	23.1409	18.2831
ENSMUSG00000001901	4.17538	2.87799	1.76356	2.86969	2.8794	1.93418	2.56932	4.09134	1.74766	2.55872	1.62929	1.40965	2.16018	1.97572	2.45945	2.683	3.45896
ENSMUSG00000001909	108.421	108.448	109.845	103.419	94.3942	108.428	103.108	99.6923	90.529	103.543	102.896	110.579	92.2878	101.326	101.158	95.9174	105.128
ENSMUSG00000001910	168.685	163.784	168.546	177.81	167.13	167.477	174.937	172.245	184.087	170.582	168.068	175.109	173.175	186.141	167.991	178.252	177.889
ENSMUSG00000001911	3.47949	1.30818	2.77131	2.20745	1.3771	1.13775	1.89907	1.50016	2.91277	1.70582	2.13061	1.7229	1.56013	1.41123	2.03172	0.670751	1.85301
ENSMUSG00000001918	16.0056	19.7535	17.6356	16.5559	15.2733	17.1801	14.0754	14.4561	12.8162	13.8171	12.157	14.2531	15.2413	16.6525	19.3548	17.2718	17.4183
ENSMUSG00000001924	372.583	384.604	363.797	397.673	386.966	375.117	386.963	385.131	358.97	371.527	362.956	368.857	362.071	388.087	356.514	392.222	375.667
ENSMUSG00000001930	4.87128	3.66289	3.40115	4.63565	3.75574	5.00611	3.57471	3.81858	3.61184	4.43512	2.13061	3.28917	2.28019	4.3748	2.78025	2.51532	3.45896
ENSMUSG00000001942	6.26308	7.45661	5.41665	8.16757	7.1359	6.71274	6.14404	6.13701	6.52461	8.18792	6.39184	6.42172	7.80066	7.90287	7.48529	6.70751	5.80611
ENSMUSG00000001943	0.556718	1.04654	1.13372	1.10373	0.876339	1.59285	0.893678	0.68189	0.699065	1.19407	0.877311	1.56627	1.32011	1.2701	1.60399	1.84457	1.72948
ENSMUSG00000001946	4.45374	4.18616	4.28293	5.51863	2.75421	3.86836	2.01078	3.27307	4.19439	6.65268	6.76783	3.60243	5.04043	4.51592	4.17038	4.35988	3.33542
ENSMUSG00000001948	1.25262	1.56981	2.26743	2.4282	1.87787	0.910202	1.89907	1.77291	3.02928	1.19407	2.25594	1.56627	2.28019	0.56449	1.92479	0.670751	0.617671
ENSMUSG00000001962	53.3057	54.8126	54.1665	58.7182	52.9559	58.4805	53.9558	53.4602	48.0025	50.4922	53.7667	47.3015	48.6041	52.3565	49.6168	53.3247	48.6725
ENSMUSG00000001964	37.1609	34.1434	39.0503	34.7674	29.9207	33.6775	42.5614	35.731	38.6816	32.5811	36.9724	34.9279	37.9232	32.0348	34.3254	36.5559	40.2721
ENSMUSG00000001983	10.9952	10.2038	11.3372	8.38832	11.0168	9.44334	10.9476	9.95559	10.0199	9.89373	10.4024	8.14462	9.60081	8.46736	9.41008	10.229	11.9828
ENSMUSG00000001985	51.6356	53.2428	54.0405	59.0493	57.9636	48.582	53.7324	62.7339	60.0031	63.7975	54.5186	56.3858	58.3249	52.7799	48.6544	61.5414	52.7491
ENSMUSG00000001986	4.45374	5.62516	3.14921	3.20081	5.38323	6.03009	5.47378	5.45512	6.99065	6.14094	5.51453	5.32533	5.04043	7.05613	6.62983	4.52757	7.65912
ENSMUSG00000001988	0	0.654088	0.251937	1.43484	1.12672	0.682651	0.446839	0.68189	0.349533	0.682326	0.501321	0.313255	0.36003	0.846736	0.427731	0.670751	0.494137
ENSMUSG00000001995	59.0121	63.1849	56.308	60.8153	60.843	58.0254	57.4188	68.5981	56.7408	60.5565	53.892	54.6629	58.5649	61.2472	53.3594	59.0261	60.2847
ENSMUSG00000001998	20.7377	21.0616	22.6743	19.9774	21.2825	20.5933	20.8897	21.0022	21.0885	19.958	23.9381	16.7591	18.9616	25.8254	21.3865	18.278	20.3831
ENSMUSG00000001999	4.31456	3.66289	3.65309	4.85639	4.63208	4.66478	5.6972	3.81858	4.54393	7.50559	3.75991	4.07231	6.36054	5.08041	5.98823	6.20445	4.81783
ENSMUSG00000002006	109.952	95.2352	100.649	94.1478	95.6461	93.2957	89.0327	96.8284	79.4604	89.2142	84.3472	83.9523	93.1279	92.5764	80.0926	93.2344	84.868
ENSMUSG00000002007	4.17538	3.13962	2.89728	4.96677	3.38016	2.84438	2.45761	3.00032	5.47601	3.7528	3.63458	3.13255	3.72031	4.65705	3.52878	3.68913	4.07663
ENSMUSG00000002010	57.3419	56.9057	53.6626	58.7182	55.3345	58.1391	58.4242	61.9156	56.8573	52.7097	58.4039	59.9883	59.165	47.5583	51.5416	51.1448	54.8492
ENSMUSG00000002012	4486.03	4504.84	4520.64	4940.72	5668.79	4465.56	5189.7	4716.5	5509.8	4593.59	5118.74	6108.94	4985.82	4835.99	4844.16	5054.78	6148.05
ENSMUSG00000002014	34.7949	31.1346	30.3584	35.7607	29.7955	36.1805	35.7471	37.0948	36.5844	31.5576	28.074	33.8315	29.7625	31.3292	30.262	33.5376	33.8484
ENSMUSG00000002015	33.2639	40.9459	41.3177	38.2993	32.9253	39.48	44.4605	40.5043	42.7595	38.722	43.8656	41.193	41.8835	44.3125	43.6286	42.0896	43.3605
ENSMUSG00000002017	39.2486	43.8239	43.4592	34.5466	43.5666	41.8693	35.9705	32.3216	38.3321	39.0632	38.727	38.687	39.8434	37.962	33.6838	43.9342	37.0603
ENSMUSG00000002020	2.08769	2.35472	3.40115	3.20081	2.62902	2.50305	2.3459	2.4548	2.79626	1.02349	3.00792	2.03616	3.48029	1.97572	2.03172	2.17994	2.10008
ENSMUSG00000002028	222.965	266.214	240.348	226.043	241.995	211.394	217.946	225.569	220.672	240.52	240.509	210.664	227.299	239.485	218.998	198.207	187.895
ENSMUSG00000002031	30.8978	31.3962	29.6026	32.0081	29.6703	28.2163	27.8157	32.7307	33.4386	33.7752	31.7085	29.2893	30.4826	31.3292	30.5828	36.8913	28.5364
ENSMUSG00000002032	0.278359	0.523271	0.503874	0.220745	0.125191	0.455101	0.446839	0.409134	0.815576	0.341163	0.501321	0.469882	0.36003	0.705613	0.106933	0.503063	0
ENSMUSG00000002043	4.87128	5.75598	5.92052	5.18751	5.25803	5.23366	5.25036	6.00063	7.92274	4.94687	4.63722	6.10847	6.00051	6.2094	4.49118	5.19832	5.0649
ENSMUSG00000002052	559.78	517.907	536.122	531.775	533.44	485.251	492.305	484.415	547.019	525.391	514.355	510.918	544.126	564.632	500.766	479.587	511.555
ENSMUSG00000002055	98.8174	97.4591	103.42	101.543	98.4004	96.2538	98.6397	97.5103	90.762	93.6493	95.3763	102.591	102.489	102.596	98.592	98.0974	104.51
ENSMUSG00000002057	0.417538	0.392453	0.377906	0.662236	0.375574	0.455101	0.11171	0.272756	0.349533	0.852908	0.751981	0.313255	0.600051	0.423368	0.213865	0	0.123534
ENSMUSG00000002058	12.2478	12.9509	11.4631	16.2248	13.1451	13.653	13.4052	12.8195	11.7676	11.9407	10.9037	12.2169	10.8009	13.1244	12.9389	14.2535	11.6122
ENSMUSG00000002059	17.5366	16.3522	17.8875	17.1078	19.0291	17.7489	14.8574	13.6378	23.5352	13.8171	16.4183	18.1688	17.6415	18.4871	19.6756	21.6317	16.9242
ENSMUSG00000002064	14.753	12.0352	16.5019	11.4788	19.1543	13.8806	13.6286	15.6835	17.4766	13.4759	17.1702	14.8796	15.7213	14.3945	15.6122	17.6072	15.6888
ENSMUSG00000002068	212.249	214.279	221.579	207.059	185.283	195.693	213.366	204.021	226.963	228.238	223.088	227.736	226.219	214.224	223.81	236.607	235.333
ENSMUSG00000002076	21.9904	21.1925	25.3197	24.7235	20.1558	21.8448	18.6555	22.5024	19.6903	24.3932	20.1782	20.3616	25.2021	23.2852	18.9271	19.9548	21.9891
ENSMUSG00000002083	22.4079	25.3786	19.3992	22.4056	22.91	21.0484	25.4698	25.0936	20.6224	20.9815	20.1782	21.6146	15.9613	19.1927	23.0975	17.7749	21.3714
ENSMUSG00000002100	1.67015	0.654088	0.503874	0.882981	0.751148	0.568876	0.558549	0.68189	0.815576	2.04698	1.87995	1.09639	0.12001	0.846736	0.106933	0.670751	0.494137
ENSMUSG00000002102	202.645	204.076	208.604	205.514	198.804	197.059	208.45	196.93	186.534	207.257	198.899	189.676	210.018	211.119	202.317	211.287	220.385
ENSMUSG00000002103	12.6653	12.4277	14.6124	11.5891	14.8978	12.1739	6.25575	12.5468	12.8162	14.4994	12.7837	13.47	13.6812	10.4431	13.4735	14.0858	13.5888
ENSMUSG00000002104	0.695897	0.392453	0.88178	0.993353	0.625956	0.455101	1.00539	0.818268	0.815576	0.170582	1.00264	0.469882	0.36003	0.423368	0.213865	0.838439	1.11181
ENSMUSG00000002105	5.70636	9.81132	5.79456	6.18087	7.01071	7.73671	8.26652	8.45544	9.08785	7.16443	8.02113	7.51811	7.44063	6.91501	7.59222	9.22283	8.40032
ENSMUSG00000002107	8.21159	11.1195	9.95152	8.49869	8.01224	11.0362	11.8412	12.4104	10.6025	10.4055	11.5304	10.9639	7.44063	10.8664	12.5111	9.05514	7.16498
ENSMUSG00000002108	2.22687	0.915724	0.755812	1.65559	0.500765	2.50305	1.1171	1.63654	1.74766	2.72931	1.75462	2.66267	1.44012	1.41123	1.49706	1.00613	1.35888
ENSMUSG00000002109	4.59292	2.2239	5.16471	1.98671	4.00612	2.95816	3.01616	3.00032	4.19439	3.41163	2.88259	3.28917	1.80015	2.54021	3.10105	3.01838	3.82956
ENSMUSG00000002111	1.39179	1.43899	1.25969	0.662236	1.12672	0.796426	1.34052	2.18205	1.74766	1.70582	1.12797	1.56627	0.36003	0.846736	0.534664	0.503063	1.48241
ENSMUSG00000002129	437.441	438.762	449.204	457.826	450.313	428.136	450.972	436.41	445.538	422.531	425.997	451.87	455.318	452.439	426.448	430.622	441.017
ENSMUSG00000002147	11.6911	13.8667	12.9748	14.1277	13.2703	12.8566	11.0593	14.4561	11.7676	14.3289	13.4103	10.8073	12.241	11.2898	16.1468	15.7627	11.6122
ENSMUSG00000002190	14.8922	10.8579	8.94377	13.3551	12.8947	13.3117	11.2827	10.2284	15.3794	17.7405	13.1597	13.0001	15.7213	16.5113	13.9013	14.0858	13.2182
ENSMUSG00000002204	0.417538	0.261635	1.13372	0.993353	0.500765	1.13775	1.1171	0.818268	0.699065	0.511745	0.25066	0.469882	0.480041	1.12898	1.60399	1.00613	0.370603
ENSMUSG00000002205	15.1706	17.2679	17.3837	19.4256	18.7787	17.5214	12.2881	15.6835	14.9134	15.5229	17.6716	19.4218	15.7213	14.6768	13.1527	16.6011	15.9359
ENSMUSG00000002210	27.8359	29.0415	25.5716	28.2554	28.4184	33.1086	23.3473	24.1389	28.8947	25.5872	29.5779	28.1929	28.3224	21.874	27.054	26.83	25.8186
ENSMUSG00000002221	125.54	113.157	115.891	117.436	117.179	105.811	114.056	119.058	128.279	114.972	123.2	126.712	109.569	120.095	116.236	107.823	118.593
ENSMUSG00000002222	88.1006	82.6768	75.0773	71.3007	79.4965	77.0258	73.505	75.2807	77.0137	74.3736	84.9739	78.9402	70.446	73.666	64.8012	66.9074	82.1502
ENSMUSG00000002227	88.7965	80.1912	77.5967	82.6691	96.1469	84.6488	86.2399	75.417	71.6542	64.9916	69.8089	71.2654	74.2863	69.9968	64.3735	65.7336	64.7319
ENSMUSG00000002228	5.84554	7.84906	8.94377	5.51863	7.38629	10.8086	6.81429	7.22803	9.32087	6.14094	8.77311	6.73498	5.8805	7.19725	8.66155	8.71977	8.27679
ENSMUSG00000002233	23.3821	25.117	25.5716	26.7102	18.5283	23.3239	23.3473	24.2753	28.8947	30.7047	32.7112	28.0363	28.4424	28.3656	28.658	31.0222	29.0305
ENSMUSG00000002249	22.4079	22.6315	19.2732	18.7633	21.1573	17.9765	20.8897	21.0022	23.3022	24.5638	24.3141	27.8797	22.3219	21.3095	28.551	22.9732	22.7303
ENSMUSG00000002250	30.7587	31.0038	34.7673	40.8379	43.4414	26.8509	37.3111	29.3213	28.4287	35.3104	32.0845	30.2291	34.5629	32.3171	32.6145	30.8546	36.9367
ENSMUSG00000002257	34.3773	29.8264	36.027	35.8711	41.0627	41.6417	40.4389	37.7767	37.0505	37.6985	40.983	36.9641	34.2029	39.9377	42.1315	40.9158	36.5661
ENSMUSG00000002265	608.632	671.487	622.285	593.694	663.514	662.058	661.992	695.391	652.112	634.905	659.989	679.606	658.736	645.354	617.857	605.185	627.554
ENSMUSG00000002266	2.92277	1.43899	2.3934	1.43484	1.62749	1.3653	2.12249	1.36378	1.39813	1.53523	1.50396	0.939764	2.88024	1.2701	1.39013	1.84457	0.617671
ENSMUSG00000002274	0.278359	1.70063	0.88178	1.10373	1.62749	1.70663	1.00539	1.50016	1.39813	1.19407	0.877311	2.50604	0.960081	0.846736	1.92479	2.01225	0.864739
ENSMUSG00000002279	8.35077	10.8579	11.4631	8.71944	11.142	10.8086	9.1602	10.9102	9.90343	9.72315	12.6584	9.24101	8.16069	11.2898	8.66155	8.88745	9.63567
ENSMUSG00000002280	16.8407	19.7535	20.7848	16.3351	16.7756	19.9107	16.4213	17.0473	20.7389	16.3758	19.6768	21.4579	20.2817	18.6282	19.141	19.2841	21.742
ENSMUSG00000002289	12.2478	8.8956	13.2267	8.94018	9.01377	8.76069	9.38362	8.86457	12.1171	12.2819	8.64778	12.2169	14.4012	11.4309	9.08928	12.0735	11.8593
ENSMUSG00000002297	155.324	154.626	158.72	174.83	157.365	154.734	164.995	152.061	154.843	149.088	153.655	148.326	153.133	160.315	151.31	152.596	158.741
ENSMUSG00000002307	110.926	98.3749	94.0985	109.048	99.4019	101.487	111.71	100.238	109.404	108.319	111.293	110.422	112.089	115.862	110.782	115.034	113.775
ENSMUSG00000002308	14.8922	14.2591	15.3682	19.536	14.6474	15.9285	19.8843	18.1383	15.496	14.8406	16.4183	14.723	12.7211	12.9833	17.8578	15.4273	16.5536
ENSMUSG00000002319	127.628	134.481	120.048	136.641	126.568	126.518	139.19	124.104	124.783	143.459	119.816	137.675	133.571	129.833	126.715	133.144	133.417
ENSMUSG00000002320	21.712	23.8088	26.5794	25.6064	20.9069	28.2163	26.922	26.321	27.9626	24.9049	22.4341	25.5303	24.6021	19.616	28.0164	19.9548	26.4363
ENSMUSG00000002324	7.09815	7.97988	7.05424	7.50534	9.01377	5.91631	6.47917	8.86457	7.34019	6.14094	7.77047	7.04823	5.64048	8.04399	9.83781	4.86295	5.4355
ENSMUSG00000002325	9.4642	9.41887	9.95152	8.49869	8.26262	6.48519	6.47917	6.40977	7.80623	4.6057	9.39977	7.04823	8.04068	6.06827	11.3349	7.37826	7.41205
ENSMUSG00000002326	13.0829	17.3987	14.9903	19.9774	16.6504	17.4076	18.097	17.5928	17.5931	21.4933	15.5409	22.0845	16.9214	17.4992	18.9271	16.4334	20.6302
ENSMUSG00000002329	13.0829	13.7359	13.1007	12.4721	17.1512	13.7668	17.8736	15.138	13.7483	12.7936	9.77576	12.6868	11.1609	13.5478	12.4042	11.2351	13.3417
ENSMUSG00000002332	11.4127	11.6428	10.0775	10.375	9.26416	8.30559	11.3944	8.72819	10.6025	11.429	10.9037	11.2772	12.6011	14.3945	11.4418	10.8997	13.3417
ENSMUSG00000002341	9.04666	11.512	8.94377	8.71944	11.6428	8.87447	8.60165	8.86457	6.87414	7.50559	8.14646	7.83137	10.3209	9.03185	10.5863	7.71364	9.14153
ENSMUSG00000002342	19.6243	17.922	17.3837	22.8471	20.0306	13.0841	17.7618	17.4564	18.8748	16.3758	18.0475	19.1085	15.0013	17.6403	15.826	17.1042	18.5301
ENSMUSG00000002343	26.1657	31.3962	24.3119	29.6902	28.5436	27.8749	25.5815	24.9572	28.1956	25.4167	24.9407	30.2291	28.5624	26.1077	25.1292	31.1899	26.8069
ENSMUSG00000002345	13.3612	11.2503	9.44764	10.4854	9.01377	13.7668	10.9476	14.0469	10.719	12.623	10.4024	13.0001	12.9611	11.9954	8.44769	11.4028	11.1181
ENSMUSG00000002346	5.01046	4.18616	6.29843	8.16757	5.00765	6.94029	6.59088	5.18236	7.10717	6.4821	6.26651	5.1687	6.96059	6.06827	5.66744	5.70139	7.16498
ENSMUSG00000002365	22.6862	21.3233	21.5406	31.6769	21.4077	24.3479	18.9907	19.9112	21.438	23.7108	20.6795	17.229	17.0414	22.8619	18.1786	21.2964	20.1361
ENSMUSG00000002372	94.7812	93.0113	93.9726	102.867	97.8996	97.8467	100.65	105.011	94.9564	95.6963	98.0082	89.5908	102.249	91.5886	97.4157	98.2651	103.398
ENSMUSG00000002379	22.9646	22.8931	26.4534	26.3791	23.0352	21.8448	23.5708	30.5487	27.147	30.3635	27.8233	28.3496	21.4818	21.874	28.7649	26.1593	24.4598
ENSMUSG00000002384	9.60338	11.2503	7.68408	5.73938	6.88552	10.0122	8.82507	5.31874	13.3988	16.0347	12.7837	11.5904	11.401	13.83	14.2221	9.55821	13.0946
ENSMUSG00000002393	16.4232	18.7069	19.903	22.0745	19.0291	16.9525	19.5492	18.8202	17.3601	20.6404	17.2956	20.5182	18.0015	19.616	20.8519	21.6317	24.4598
ENSMUSG00000002395	35.4908	34.1434	29.2247	36.6437	31.1726	36.1805	36.6408	33.9581	30.0598	32.0693	29.3273	34.9279	37.3232	36.2685	34.4323	32.5314	33.2307
ENSMUSG00000002396	10.2993	10.5962	10.5814	12.141	9.76492	10.0122	10.7241	11.3194	9.67041	8.87024	9.90109	10.3374	9.96084	11.5721	13.2597	13.415	11.3651
ENSMUSG00000002409	16.0056	16.483	17.2577	16.7766	15.023	16.9525	15.1925	16.7745	13.8648	14.1583	12.2824	13.7832	12.8411	14.8179	12.8319	11.7381	15.3182
ENSMUSG00000002413	60.9606	56.7749	63.992	52.7581	61.7193	58.1391	50.6045	57.8243	60.5857	73.3501	72.1902	53.8798	64.5655	69.1501	65.0151	54.8339	58.6787
ENSMUSG00000002416	9.18584	4.84025	7.55812	5.96012	7.76186	6.59896	7.59626	7.22803	5.94206	6.65268	5.3892	6.8916	9.24078	6.35052	7.69916	7.04289	6.17671
ENSMUSG00000002428	63.4658	58.6063	67.7711	67.3273	59.5911	59.9595	67.6961	66.8252	57.4399	61.9211	69.6836	73.3016	69.4859	70.2791	66.4052	68.2489	57.6905
ENSMUSG00000002455	161.309	163.26	150.532	155.074	172.639	167.022	158.293	160.244	165.329	171.605	157.791	173.386	170.054	169.065	150.989	156.62	168.871
ENSMUSG00000002458	31.3154	31.1346	26.0755	26.7102	27.1665	27.306	28.7094	30.1395	29.1277	25.5872	31.8339	28.0363	32.1627	32.5993	29.7273	32.6991	30.76
ENSMUSG00000002459	1.39179	1.04654	1.38565	1.65559	1.12672	1.93418	1.1171	2.18205	1.74766	2.38814	1.75462	0.626509	1.2001	1.2701	1.39013	1.00613	1.35888
ENSMUSG00000002475	1.67015	1.56981	1.13372	1.43484	1.25191	1.8204	2.45761	1.63654	1.0486	1.19407	1.2533	2.34941	1.80015	1.2701	1.28319	0.167688	0.741205
ENSMUSG00000002477	68.0587	71.4264	75.8331	85.0973	72.7361	77.936	81.4364	65.8706	88.3153	76.9323	76.8274	77.2173	75.1263	72.1137	85.867	79.6517	79.1854
ENSMUSG00000002486	32.2896	31.7887	29.2247	26.3791	30.4215	27.8749	27.4806	31.6397	28.6617	26.6107	27.5726	32.2652	31.4427	28.3656	28.551	30.1838	23.4715
ENSMUSG00000002489	74.6002	71.034	69.5347	74.8326	76.6171	67.2411	72.0528	73.3714	63.848	64.4799	74.5715	72.3618	68.7658	68.0211	64.2666	66.9074	60.1611
ENSMUSG00000002496	112.735	119.044	130.252	108.607	116.803	110.59	112.939	102.011	112.083	107.978	114.05	113.242	114.85	115.579	116.129	103.631	115.01
ENSMUSG00000002500	0.278359	0.523271	0.503874	0.220745	0.751148	1.25153	0.558549	0	0.699065	0.852908	0.626651	0.469882	0.24002	0.56449	0.106933	0.670751	0.864739
ENSMUSG00000002504	16.9799	15.9598	15.2422	21.633	16.4001	19.6831	14.634	17.32	23.7682	18.2522	19.0502	19.2652	20.6417	17.4992	17.8578	24.8178	22.4832
ENSMUSG00000002524	198.052	191.386	191.094	203.306	208.193	198.765	211.467	208.931	210.768	200.945	193.385	216.616	196.817	203.075	202.424	204.244	193.207
ENSMUSG00000002546	79.6106	79.6679	82.8873	78.2542	81.4995	77.3671	78.9788	74.326	79.3439	70.2796	78.7074	80.9763	80.5268	86.6493	79.451	80.6578	83.5091
ENSMUSG00000002550	6.40225	3.92453	6.55037	5.96012	7.01071	7.28161	7.48455	6.13701	7.80623	5.11745	6.51717	5.95184	6.24053	5.36266	4.70504	7.37826	5.92964
ENSMUSG00000002565	1.80933	1.30818	1.13372	0.882981	0.625956	0.796426	0.335129	0.409134	0.582555	0.852908	0.501321	0.469882	0.24002	1.2701	0.427731	1.67688	1.72948
ENSMUSG00000002578	3.89702	4.05535	4.4089	4.19416	2.75421	3.29948	3.23958	5.04599	5.82555	3.7528	3.88524	4.69882	4.92042	4.93929	5.45357	4.02451	6.54731
ENSMUSG00000002580	4.59292	6.93334	7.68408	6.62236	6.38476	7.96426	6.36746	6.27339	5.3595	5.28803	7.51981	5.95184	9.60081	7.05613	7.91302	7.54595	5.4355
ENSMUSG00000002588	0	0	0	0	0	0	0.223419	0	0	0	0	0	0	0	0	0	0
ENSMUSG00000002602	18.3717	25.9019	28.3429	28.6969	21.1573	26.9647	25.2464	31.2306	38.4486	35.481	45.3695	34.3014	37.4432	40.9256	41.0622	33.2022	36.072
ENSMUSG00000002603	9.04666	11.6428	8.4399	11.3684	9.63973	10.3535	10.1656	10.5011	11.6511	11.0878	9.02377	8.45788	8.40071	11.0076	10.8002	9.05514	8.40032
ENSMUSG00000002608	40.7796	38.722	39.0503	37.0852	41.0627	41.7555	38.2047	36.5493	37.0505	39.9161	41.4843	47.4581	38.8833	41.9134	36.9987	45.2757	37.5544
ENSMUSG00000002617	5.84554	4.05535	3.27518	4.19416	6.25956	5.34743	5.02694	3.68221	5.70903	7.33501	5.01321	4.54219	7.32062	7.19725	5.2397	6.53982	6.54731
ENSMUSG00000002625	57.7595	52.9811	58.9533	54.0826	56.5865	54.2708	59.653	60.0063	53.595	57.8272	54.1426	50.434	48.4841	53.4855	51.0069	58.8584	59.1729
ENSMUSG00000002633	0	0	0	0.220745	0	0	0	0	0	0	0	0	0	0	0	0	0
ENSMUSG00000002635	26.4441	26.6868	24.8158	28.9176	25.7894	27.6474	29.4914	24.9572	24.9333	25.9284	24.9407	27.723	25.2021	27.2367	24.0599	26.83	28.0423
ENSMUSG00000002658	173.835	167.97	173.963	169.863	172.388	169.525	167.118	171.7	177.679	180.987	168.82	176.676	177.495	176.403	173.017	196.53	182.831
ENSMUSG00000002660	59.0121	48.5333	55.8041	51.2129	59.3407	52.4504	55.2963	52.6419	54.9931	54.9273	53.892	56.5425	64.8055	56.1668	53.6802	58.3554	60.1611
ENSMUSG00000002661	4.17538	4.84025	4.53487	5.96012	4.63208	4.77856	4.91523	3.68221	4.66044	3.58221	3.88524	4.85545	6.72057	3.95143	4.49118	6.20445	6.05317
ENSMUSG00000002664	0.139179	0.654088	0.629843	0.220745	0.125191	0.22755	0.223419	0.136378	0.466044	0.511745	0.501321	0.156627	0.12001	0.141123	0.320798	0.670751	1.23534
ENSMUSG00000002668	1.25262	1.04654	1.88953	1.87633	2.62902	1.8204	1.45223	1.63654	0.699065	1.36465	1.37863	1.25302	2.04017	2.11684	1.71092	2.17994	2.47068
ENSMUSG00000002679	17.9541	15.5673	18.3914	20.9708	18.4031	21.7311	17.315	20.3203	21.9041	22.8579	17.5462	16.2892	16.6814	22.2974	23.9529	15.2596	23.8421
ENSMUSG00000002688	6.1239	5.49434	4.28293	5.29789	5.88399	6.14386	3.68642	5.72788	8.73832	4.94687	6.76783	7.20486	6.60056	8.18511	5.13277	6.20445	6.79438
ENSMUSG00000002699	0.139179	0	0	0	0.125191	0	0	0	0	0	0	0	0	0	0	0	0
ENSMUSG00000002718	207.377	208.393	215.658	199.664	203.561	191.256	222.191	219.023	205.176	213.227	207.171	203.772	210.138	216.482	208.305	213.299	221.126
ENSMUSG00000002728	13.0829	14.9132	13.4786	11.4788	12.0184	15.0183	11.3944	11.7285	15.962	12.9642	16.9196	12.6868	10.8009	10.1608	15.826	13.9181	12.477
ENSMUSG00000002731	6.26308	6.41006	6.17246	6.73273	7.26109	7.28161	5.47378	7.63717	8.62181	6.14094	6.01585	4.07231	6.24053	6.06827	8.34075	6.70751	6.30024
ENSMUSG00000002732	0.278359	0.654088	0.629843	0.331118	0	0.455101	0.223419	0.136378	0.466044	0.511745	1.12797	0.783137	1.44012	0.705613	1.28319	1.17381	1.48241
ENSMUSG00000002733	33.5422	34.9283	38.0425	40.7275	33.6765	34.2463	38.3164	41.0498	39.6137	42.1337	44.6176	45.7352	40.0834	34.8573	39.3512	38.0651	40.7663
ENSMUSG00000002741	50.2438	49.9723	52.5289	50.3299	44.3177	51.0851	56.5251	47.5959	46.2548	53.9038	54.1426	47.928	53.4045	50.2397	47.3712	48.9648	47.1901
ENSMUSG00000002748	312.875	318.41	311.772	309.043	309.222	304.576	295.472	303.441	282.772	283.165	282.87	292.423	307.106	319.219	289.146	289.429	296.358
ENSMUSG00000002763	42.0322	37.5447	40.9398	34.657	43.0658	42.0968	44.3488	35.731	46.2548	25.7578	37.5991	38.8436	34.6829	36.6919	38.0681	35.3821	41.0133
ENSMUSG00000002767	33.9598	37.9371	38.6724	36.423	37.0566	34.929	36.3057	34.0945	34.2542	37.8691	37.9751	35.711	38.6433	33.7283	35.6086	33.2022	34.466
ENSMUSG00000002768	45.6509	49.5799	46.8603	45.4735	44.5681	43.6897	43.6785	45.4139	39.2642	43.6689	36.4711	45.1087	41.1635	45.7237	41.5968	44.1019	44.1017
ENSMUSG00000002769	1.67015	0.784906	0.377906	0.110373	0	0.796426	1.1171	0.68189	1.63115	0.511745	0.375991	0.469882	0.840071	0.987858	0.748529	1.17381	0.247068
ENSMUSG00000002771	5.01046	6.14843	5.79456	7.17422	5.7588	4.55101	4.69181	4.3641	5.82555	5.45861	5.26387	5.63858	3.00025	3.81031	6.5229	7.37826	6.91791
ENSMUSG00000002778	19.0676	15.6981	16.6279	16.887	16.2749	17.8627	15.6394	18.0019	19.5738	20.2992	19.3009	18.6387	18.2415	17.4992	17.1092	18.278	18.2831
ENSMUSG00000002781	9.74256	7.58742	9.19571	9.16093	10.2657	12.1739	11.9529	10.2284	6.99065	9.55257	9.5251	8.6145	8.40071	9.17297	12.6181	12.4089	10.3769
ENSMUSG00000002791	0.278359	0.261635	0	0.110373	0.375574	0	0.11171	0.136378	0.349533	0	0	0.156627	0.12001	0.282245	0	0	0
ENSMUSG00000002797	13.3612	11.512	8.56586	10.4854	10.8916	13.4255	11.6178	12.5468	13.3988	10.5761	9.1491	10.1808	10.9209	9.87858	12.725	11.2351	8.89446
ENSMUSG00000002799	48.852	51.5422	50.6394	48.5639	54.0826	50.4024	54.9612	50.3235	52.4299	44.1806	52.388	55.2895	46.0839	51.6509	47.7989	53.8278	58.6787
ENSMUSG00000002803	13.9179	12.0352	12.3449	12.6929	13.3955	13.3117	12.5115	10.7739	9.78692	10.2349	12.533	10.8073	10.9209	12.9833	14.8637	15.2596	10.9945
ENSMUSG00000002804	9.32502	7.45661	8.06199	9.05055	8.38782	7.96426	11.171	9.54646	8.73832	7.16443	8.89844	8.6145	8.52072	9.45522	11.6557	12.2412	8.02972
ENSMUSG00000002808	4.17538	4.31698	6.8023	5.96012	4.50689	3.41326	7.14942	2.31843	4.19439	4.6057	5.51453	4.69882	4.44038	7.33838	5.13277	6.37214	4.6943
ENSMUSG00000002812	109.395	106.616	118.914	113.905	122.437	118.212	127.684	112.375	128.045	120.089	127.21	127.651	110.769	118.12	122.01	122.58	133.417
ENSMUSG00000002814	43.2848	46.8327	48.6239	47.3498	47.9483	47.4443	42.338	45.823	46.2548	43.4983	49.7561	49.181	48.9641	45.7237	48.8683	53.4924	45.4606
ENSMUSG00000002820	20.7377	20.0151	14.8643	18.3219	17.9024	17.4076	16.3096	15.8198	19.4573	16.5464	18.1729	16.4459	18.2415	16.6525	22.5628	17.1042	16.43
ENSMUSG00000002825	23.5213	21.8465	20.9108	25.0546	24.7879	22.8688	26.0284	19.0929	20.7389	19.7875	21.8075	22.0845	21.9619	24.8376	23.6321	25.3209	23.9656
ENSMUSG00000002831	2.92277	1.17736	2.14147	2.64894	1.12672	2.61683	1.45223	3.68221	2.44673	0.852908	3.88524	2.19278	2.28019	1.55235	2.45945	1.3415	2.71775
ENSMUSG00000002833	197.356	203.945	210.494	206.618	218.96	203.43	224.872	214.25	189.913	189.687	184.862	198.447	192.136	203.075	199.964	193.176	201.978
ENSMUSG00000002835	156.577	152.403	159.098	153.418	153.485	154.393	145.781	147.152	145.289	165.635	154.031	158.194	148.693	156.364	150.347	150.416	143.3
ENSMUSG00000002844	66.667	60.6994	60.213	71.1903	68.2293	70.3131	67.9195	61.0973	71.3047	68.5738	62.9158	66.5666	63.9654	63.3641	58.5991	66.5721	69.9203
ENSMUSG00000002845	31.037	27.8642	30.6104	30.2421	30.4215	28.2163	27.9274	28.7758	28.0791	32.0693	24.69	24.9038	26.2822	24.8376	26.4124	29.01	25.5716
ENSMUSG00000002846	36.6042	38.8528	39.5541	35.8711	37.6826	35.4979	42.338	41.868	39.4972	44.3512	41.735	43.699	41.2835	33.8694	41.5968	39.2389	45.7076
ENSMUSG00000002847	1.80933	2.2239	1.51162	2.20745	1.3771	1.59285	2.12249	1.09102	1.74766	2.04698	1.75462	0.626509	2.04017	0.846736	0.962395	1.84457	1.60594
ENSMUSG00000002870	393.182	376.232	388.991	387.297	397.733	386.381	382.047	378.313	385.069	372.209	356.439	423.05	388.833	384.983	378.007	388.7	391.109
ENSMUSG00000002871	7.37651	8.37233	7.55812	9.49204	6.76033	7.39539	4.69181	9.68284	7.4567	13.3054	11.6557	9.39764	7.80066	7.4795	7.91302	8.71977	9.01799
ENSMUSG00000002881	13.6396	14.7824	13.6046	16.6663	11.768	15.8148	15.9745	15.9562	17.3601	19.1051	15.165	13.9398	13.6812	15.5235	17.8578	19.1164	15.8124
ENSMUSG00000002885	16.8407	16.3522	20.6589	22.6264	21.6581	20.5933	18.3204	15.4107	22.0206	20.4698	20.4288	18.0121	18.4816	19.3338	16.6815	19.9548	16.9242
ENSMUSG00000002897	9.04666	10.8579	9.57361	10.1543	12.3939	12.8566	10.389	7.63717	9.55389	9.89373	11.5304	14.4097	9.24078	7.76174	10.6933	9.22283	7.04145
ENSMUSG00000002900	195.825	200.805	194.244	182.556	193.045	199.334	203.312	216.841	211.467	226.703	230.106	220.688	223.939	223.397	205.846	228.055	213.344
ENSMUSG00000002908	3.06195	5.36352	4.15696	2.86969	3.88093	3.98213	4.13326	3.95496	2.33022	3.07047	3.00792	3.13255	2.76023	3.81031	3.10105	2.85069	1.97655
ENSMUSG00000002910	8.62913	6.93334	7.18021	5.29789	6.38476	9.10202	6.14404	4.90961	6.4081	6.65268	4.63722	4.54219	7.68065	8.18511	7.69916	8.38439	4.3237
ENSMUSG00000002944	0	0	0	0.110373	0	0.113775	0	0	0	0	0.375991	0	0	0	0.320798	0	0
ENSMUSG00000002948	74.461	78.6214	71.9281	75.3845	79.6217	73.0437	75.9626	71.3257	80.509	74.3736	70.0596	73.145	78.8467	73.666	67.1538	70.4289	77.2089
ENSMUSG00000002949	99.0958	101.645	98.6334	92.1611	98.5255	93.637	98.7514	98.0558	88.7813	92.2847	95.3763	103.687	94.568	98.927	96.2395	98.2651	98.5803
ENSMUSG00000002957	168.964	167.447	164.641	177.258	172.514	174.19	171.474	176.882	174.067	174.676	181.729	179.965	178.575	178.379	166.387	168.862	185.795
ENSMUSG00000002963	18.3717	20.2767	16.2499	19.7567	20.281	19.0005	16.7565	15.8198	17.8262	15.0112	14.1623	16.1326	18.9616	15.2412	19.6756	18.1103	21.9891
ENSMUSG00000002968	104.663	101.514	102.287	109.49	112.797	105.015	95.5118	94.1008	101.015	94.8434	105.403	109.639	96.1281	101.044	97.8435	98.6004	105.869
ENSMUSG00000002980	111.9	129.379	131.133	129.246	125.191	123.901	134.052	132.423	153.678	148.577	147.388	157.724	156.613	151.989	159.651	154.105	160.841
ENSMUSG00000002981	91.5801	91.0491	92.8389	95.9138	105.661	101.032	103.89	101.465	103.928	98.255	95.3763	101.808	107.049	96.1045	105.65	107.991	108.092
ENSMUSG00000002983	16.8407	18.0528	15.3682	17.5492	23.9115	14.5632	18.6555	18.6838	16.195	16.3758	17.1702	19.5784	15.1213	13.83	18.0716	14.7565	16.6771
ENSMUSG00000002984	133.056	139.19	135.038	147.899	150.48	128.907	148.015	135.287	140.629	129.983	136.861	149.579	139.212	137.312	142.862	131.3	146.635
ENSMUSG00000002985	342.381	345.751	323.235	393.037	387.467	363.057	368.642	388.132	335.668	320.864	312.072	319.05	310.826	299.039	335.448	319.781	340.707
ENSMUSG00000002992	0	0	0.125969	0.110373	0	0.22755	0.11171	0.272756	0.116511	0	0.12533	0	0.12001	0	0	0	0
ENSMUSG00000002996	37.5785	46.9635	40.4359	37.4163	37.307	42.4382	39.4335	39.2769	31.924	35.3104	38.8524	31.7954	34.0829	38.1031	33.0422	39.0713	33.1072
ENSMUSG00000002997	4.87128	6.01761	6.17246	7.17422	5.38323	6.82651	6.47917	6.27339	4.3109	3.58221	4.26123	5.95184	6.36054	5.08041	5.2397	5.19832	3.95309
ENSMUSG00000003031	16.284	14.6516	14.6124	17.1078	19.1543	14.3357	18.2087	16.3654	11.6511	10.9172	13.5357	14.8796	13.3211	11.9954	10.5863	12.0735	13.2182
ENSMUSG00000003032	92.1368	89.2176	80.9978	92.1611	93.1423	89.4273	95.5118	83.7361	80.509	67.8915	68.5556	80.1932	77.1665	71.1258	74.3183	75.7949	76.9618
ENSMUSG00000003033	63.605	59.522	57.9456	55.2967	58.9651	55.6361	61.1052	63.6885	57.9059	52.3686	58.2785	52.3135	52.4444	55.8846	63.1972	61.2061	59.5435
ENSMUSG00000003037	55.9501	57.2981	60.9688	49.778	57.2124	52.9055	58.5359	52.0964	55.6922	55.439	59.4065	55.2895	57.1248	55.4612	53.2525	56.5108	57.1963
ENSMUSG00000003038	13.222	10.2038	8.18796	12.6929	12.6443	12.629	11.0593	10.6375	11.4181	12.4525	12.2824	11.9037	11.0409	12.5599	12.2973	10.229	10.3769
ENSMUSG00000003039	59.9863	68.6793	63.6141	59.2701	61.0933	67.6962	52.6153	78.5537	49.0511	72.8384	57.1506	66.8799	61.8052	64.3519	50.7931	64.3921	52.0079
ENSMUSG00000003051	39.6661	38.4604	41.8216	43.2661	46.1956	40.7315	36.0822	36.0038	35.0698	34.6281	32.4605	35.5544	39.0033	38.9498	35.7155	34.2083	36.5661
ENSMUSG00000003053	0.139179	0	0	0.220745	0	0	0	0	0.116511	0	0.12533	0	0.480041	0.141123	0.106933	0	0
ENSMUSG00000003062	26.3049	25.6403	24.5639	23.6197	23.536	27.306	19.1024	25.9118	26.3315	23.5403	23.1861	19.735	25.3221	22.1563	27.5886	22.8055	24.7068
ENSMUSG00000003068	89.7707	78.7522	86.5404	78.3646	80.3728	87.2656	82.8886	82.7814	92.9757	84.9496	79.5847	86.145	84.1271	82.4156	85.9739	85.3531	83.1385
ENSMUSG00000003070	8.62913	8.63396	10.2035	6.8431	8.13743	8.98824	9.04849	7.77355	8.38879	7.50559	8.14646	7.83137	8.04068	7.62062	6.73676	6.53982	9.01799
ENSMUSG00000003072	101.74	96.6742	99.7671	101.764	102.406	109.338	103.555	102.556	111.384	106.784	101.768	109.013	92.7678	101.467	105.222	109.332	108.957
ENSMUSG00000003099	121.364	117.213	113.876	122.624	128.571	111.727	121.875	119.876	126.181	124.354	123.325	134.386	118.09	127.857	129.068	133.312	127.487
ENSMUSG00000003119	288.658	290.546	283.681	287.521	305.592	295.474	278.492	300.986	290.928	291.012	281.116	292.267	286.944	302.426	286.901	281.883	298.088
ENSMUSG00000003123	7.65487	7.45661	4.4089	6.29124	6.13437	9.10202	5.58549	6.54614	5.12648	5.79978	6.26651	4.69882	6.96059	6.2094	4.59811	6.70751	7.90619
ENSMUSG00000003131	64.3009	57.2981	61.5986	63.0228	64.8491	60.3009	63.2277	68.5981	68.2754	64.4799	68.1796	67.663	63.1253	64.3519	69.3993	66.2367	63.4966
ENSMUSG00000003134	20.7377	24.3321	21.9185	18.3219	23.6612	27.0785	22.0068	23.8662	19.1078	18.764	21.1808	19.1085	18.8416	19.3338	22.8836	20.2902	22.4832
ENSMUSG00000003135	56.5069	58.3447	60.8428	60.8153	68.2293	55.2948	67.361	51.5509	62.2168	57.3154	58.0279	51.8437	55.5647	59.4126	57.3159	52.654	54.8492
ENSMUSG00000003153	600.838	622.823	594.698	634.311	646.112	621.44	721.757	627.612	688.813	656.569	677.284	652.196	669.657	649.446	678.167	677.459	696.98
ENSMUSG00000003154	16.9799	17.3987	13.8565	16.3351	17.5268	16.3836	15.9745	10.3647	18.6417	14.67	18.7995	18.0121	13.8012	11.5721	16.4676	15.0919	13.0946
ENSMUSG00000003161	15.1706	13.8667	16.124	16.5559	15.5237	13.1979	15.0808	16.0926	16.6611	17.5699	14.6636	19.1085	18.0015	16.088	21.6004	22.3025	18.036
ENSMUSG00000003166	32.9855	29.434	28.8468	24.1716	32.2994	33.4499	27.9274	33.8217	31.2249	28.8283	25.442	27.4098	31.5627	28.0834	26.7332	27.1654	24.4598
ENSMUSG00000003178	27.6967	34.7975	28.217	35.9815	34.9284	30.7193	28.1509	27.5484	31.691	25.7578	29.4526	29.7592	24.242	26.3899	31.9729	21.6317	28.1658
ENSMUSG00000003184	22.5471	20.4076	17.7616	19.6463	17.4016	19.9107	14.0754	19.6384	16.5445	17.3993	20.4288	19.1085	18.3616	21.0273	19.6756	18.278	18.5301
ENSMUSG00000003190	2.64441	3.53208	3.02325	2.75932	2.75421	4.66478	3.57471	2.18205	1.74766	3.58221	3.13326	3.4458	2.28019	2.25796	2.03172	1.00613	2.34715
ENSMUSG00000003198	2.50523	2.35472	5.29068	4.30453	3.12978	3.64081	3.23958	3.13669	3.61184	4.09396	5.01321	3.75906	5.52047	3.66919	3.31491	3.01838	3.08835
ENSMUSG00000003199	40.6404	32.312	37.4127	37.4163	32.8001	41.528	38.4282	40.5043	28.5452	34.1163	33.2125	34.458	32.7628	31.6115	31.5452	26.327	38.7897
ENSMUSG00000003200	62.074	60.961	57.1897	61.8087	62.846	59.8458	65.6853	66.6888	69.091	60.3859	66.6757	76.5908	66.4856	58.2836	71.3241	62.0445	65.9672
ENSMUSG00000003206	0.139179	0	0	0.331118	0.125191	0.113775	0.11171	0.136378	0.349533	0	0.375991	0.156627	0	0	0	0.167688	0
ENSMUSG00000003208	10.7168	12.0352	15.3682	15.7833	12.3939	14.1081	12.1764	12.274	14.4474	15.0112	13.7863	18.7953	13.8012	11.9954	12.0834	11.5705	15.4418
ENSMUSG00000003226	347.114	382.118	352.334	359.263	368.939	341.098	351.774	350.491	355.591	374.597	373.735	343.797	373.832	371.294	368.276	347.281	336.631
ENSMUSG00000003227	0.695897	0.130818	0.251937	0	0	0	0.223419	0	0	0	0	0	0	0	0.106933	0	0.123534
ENSMUSG00000003228	6.1239	5.75598	8.31393	6.73273	6.38476	6.14386	5.13865	5.45512	5.94206	6.31152	5.89052	5.95184	7.32062	5.92715	5.5605	6.8752	8.27679
ENSMUSG00000003233	54.5583	56.1208	48.4979	53.4203	61.4689	54.0432	48.9289	48.4142	55.2262	46.9099	55.8973	53.4099	48.6041	50.3808	46.7296	49.6356	50.8961
ENSMUSG00000003234	35.9083	40.5535	39.0503	36.0918	38.8093	41.7555	40.6623	37.504	42.2935	36.3339	42.3616	43.2292	41.5235	34.0106	38.6027	40.9158	34.0954
ENSMUSG00000003235	199.027	198.45	195.629	218.648	210.572	208.891	214.706	215.068	185.485	190.54	196.392	209.098	200.177	192.773	195.045	216.82	207.661
ENSMUSG00000003269	65.4143	62.5308	69.6606	60.4842	61.7193	61.2111	65.1268	59.7336	63.2654	59.0212	66.801	66.7233	61.4452	67.5977	60.8447	63.7214	62.7554
ENSMUSG00000003271	0.417538	0.261635	1.63759	0.772608	0.625956	0.113775	0.893678	0.409134	1.74766	0.170582	0.25066	0.156627	0.480041	0.56449	0.855462	0.838439	0.864739
ENSMUSG00000003273	0.974256	0.654088	0.755812	1.54522	2.75421	0.910202	2.79274	0.954646	0.932087	1.53523	0.877311	1.40965	1.08009	2.11684	0.534664	2.01225	1.23534
ENSMUSG00000003279	2.22687	1.56981	1.76356	1.87633	2.00306	1.13775	1.22881	1.2274	1.51464	1.53523	1.37863	1.09639	1.44012	1.69347	2.03172	1.3415	1.11181
ENSMUSG00000003282	6.54143	8.37233	6.55037	7.28459	6.76033	7.62294	5.47378	5.72788	5.12648	4.26454	6.39184	5.63858	5.28045	4.23368	5.45357	4.1922	3.95309
ENSMUSG00000003283	21.1553	17.1371	20.5329	23.7301	21.7833	24.803	20.5546	24.4117	21.438	24.3932	21.0555	22.8676	23.162	21.7329	20.2103	20.6256	18.5301
ENSMUSG00000003299	27.8359	26.9484	33.7596	30.6836	27.7925	25.0305	28.486	30.5487	32.157	28.146	26.4447	30.5423	27.8424	26.3899	28.3372	24.4824	30.1423
ENSMUSG00000003308	16.4232	19.0994	17.0058	16.004	17.9024	20.4795	17.2033	16.6381	18.5252	17.2287	18.2982	20.6748	16.5614	15.5235	19.7826	11.7381	18.6537
ENSMUSG00000003309	21.712	20.5384	20.4069	21.1915	15.7741	18.5454	23.7942	21.6841	17.7097	17.5699	18.7995	19.1085	18.4816	16.2291	19.5687	21.7994	22.7303
ENSMUSG00000003316	159.917	172.679	155.193	162.91	170.761	153.597	161.979	176.61	156.008	157.106	158.919	149.892	161.294	162.432	154.518	158.13	158.124
ENSMUSG00000003341	2.22687	1.83145	2.77131	2.64894	2.12825	2.2755	1.56394	1.90929	1.98069	1.36465	2.38127	3.60243	1.80015	3.1047	2.13865	2.85069	2.22362
ENSMUSG00000003344	42.0322	39.5069	41.5696	41.2794	46.8215	43.5759	39.3218	39.4132	40.1963	37.3574	40.4817	40.2532	42.2436	33.7283	42.5592	36.3883	46.5724
ENSMUSG00000003345	121.643	127.155	124.709	124.611	136.709	132.889	122.657	134.878	126.997	128.448	129.09	136.736	135.251	124.611	123.4	135.995	135.393
ENSMUSG00000003346	36.1867	39.2453	37.5386	35.2089	40.3116	34.0188	32.1724	35.1855	41.9439	34.7987	35.9698	34.458	32.5227	33.1638	41.7038	39.4066	37.925
ENSMUSG00000003348	8.07241	7.45661	8.56586	10.2647	7.26109	6.14386	7.48455	5.31874	9.43738	9.89373	9.1491	10.3374	11.0409	10.1608	9.51701	9.22283	10.1298
ENSMUSG00000003352	33.4031	32.4428	35.6491	33.2222	33.9268	32.1984	33.9598	31.5033	33.5551	35.3104	26.6953	31.3255	30.9626	33.1638	35.6086	31.1899	31.5012
ENSMUSG00000003354	0.835077	1.30818	1.25969	0.331118	0.751148	2.16173	0.781968	1.63654	0.932087	0.682326	1.2533	0.469882	1.32011	0.987858	1.60399	1.50919	0.864739
ENSMUSG00000003355	16.8407	14.3899	14.3604	10.8165	11.3924	15.2459	13.07	13.5014	14.6804	14.3289	14.1623	15.1929	18.0015	14.2534	11.7626	18.781	18.6537
ENSMUSG00000003360	276.132	260.327	256.85	244.696	259.522	262.366	255.704	260.209	240.012	239.326	256.802	275.664	259.702	268.133	254.714	250.023	263.128
ENSMUSG00000003363	28.2534	31.6579	27.2092	31.7873	24.0367	32.1984	27.8157	27.8211	26.448	27.8048	26.4447	27.8797	25.4421	25.6843	22.7767	27.6685	27.3011
ENSMUSG00000003378	19.4851	18.4453	14.1085	14.7899	18.2779	18.0903	18.6555	18.1383	16.5445	18.764	18.2982	20.8314	16.2014	17.217	21.0657	17.9426	18.1595
ENSMUSG00000003379	0.417538	0.261635	0.755812	0.331118	0	0	0.335129	0.409134	0.116511	0.341163	0.25066	0.313255	0.480041	0.282245	0.534664	0.838439	0.494137
ENSMUSG00000003380	13.6396	19.2302	14.9903	16.9974	15.8993	14.5632	16.533	12.6832	15.2629	11.429	13.661	13.9398	16.4414	17.7815	15.1844	17.6072	14.9476
ENSMUSG00000003382	26.5833	23.8088	23.8081	23.5094	19.0291	23.5515	26.4752	21.5477	26.448	23.7108	22.8101	25.0604	20.4017	21.7329	24.5945	22.4702	25.448
ENSMUSG00000003402	116.215	120.091	125.591	133.44	124.816	122.536	129.025	134.06	135.852	126.06	134.103	135.953	132.971	127.293	144.145	139.852	142.188
ENSMUSG00000003410	9.32502	10.9887	9.95152	12.4721	12.0184	10.5811	13.07	10.2284	10.952	9.04083	11.1544	15.5061	9.36079	7.62062	9.19622	10.3966	13.5888
ENSMUSG00000003411	2.50523	3.40126	1.88953	4.08379	3.12978	3.18571	4.13326	4.09134	3.96137	3.07047	4.76255	3.28917	4.6804	3.1047	3.84958	4.02451	4.3237
ENSMUSG00000003418	1.11344	2.74717	0.629843	1.76596	1.00153	3.64081	1.56394	2.31843	1.39813	2.21756	1.87995	1.40965	1.92016	1.97572	1.60399	1.3415	2.71775
ENSMUSG00000003420	5.98472	3.00881	2.89728	5.07714	3.50536	2.95816	3.12787	3.00032	3.96137	3.07047	3.88524	4.22894	2.4002	2.82245	3.74265	4.02451	3.33542
ENSMUSG00000003421	49.9654	50.7572	52.025	51.544	48.449	48.1269	47.9235	52.2328	45.9053	43.6689	50.3827	48.3979	53.8846	50.8041	50.7931	53.8278	55.2198
ENSMUSG00000003423	23.5213	20.8	23.8081	21.4123	27.2917	22.755	22.7888	20.8658	18.0592	17.0582	20.6795	19.2652	19.4416	20.1805	20.1034	22.4702	20.1361
ENSMUSG00000003429	78.7756	78.6214	68.023	67.3273	64.8491	81.5768	63.6746	78.5537	65.0131	72.156	64.1691	62.8076	74.1663	64.493	64.1596	76.1303	66.2143
ENSMUSG00000003435	351.428	339.995	351.83	338.292	331.882	348.721	341.05	334.535	334.736	376.644	360.45	367.761	351.99	358.875	339.405	345.772	334.036
ENSMUSG00000003436	5.28882	3.27044	3.77906	7.17422	4.88246	4.66478	5.02694	4.90961	4.42741	3.92338	6.76783	6.73498	7.0806	5.22154	5.98823	6.8752	9.63567
ENSMUSG00000003437	125.54	112.242	122.945	109.269	129.072	115.027	120.647	126.15	120.239	117.531	121.32	119.037	125.531	121.789	128.533	125.766	127.24
ENSMUSG00000003438	42.8673	50.8881	48.7498	44.8113	49.8261	44.8274	47.4766	44.4592	48.7016	48.104	47.2495	51.687	49.9242	44.7359	44.591	45.6111	51.5137
ENSMUSG00000003444	8.90748	8.11069	10.3294	9.93353	9.51454	10.9224	10.389	8.45544	10.6025	8.52908	9.1491	9.86752	10.0809	9.87858	11.5487	13.9181	10.6239
ENSMUSG00000003452	24.7739	25.3786	18.6434	19.0945	17.1512	18.6591	25.6932	21.8205	18.5252	23.5403	24.0634	21.9278	19.3216	21.0273	20.745	22.9732	20.8773
ENSMUSG00000003458	32.0113	30.6113	32.4999	32.6703	31.7986	34.3601	32.8427	32.458	38.2156	32.5811	32.3352	31.7954	29.6425	30.6236	34.1115	33.2022	28.5364
ENSMUSG00000003464	48.0169	46.1786	48.12	46.9084	46.446	47.1029	43.0083	46.6413	44.7402	48.7863	44.9935	45.2653	45.3638	48.4051	44.6979	53.3247	48.9195
ENSMUSG00000003469	4.0362	5.36352	3.65309	4.52528	3.63055	6.48519	4.91523	4.77323	3.96137	4.6057	4.1359	6.57835	5.04043	4.79817	4.81197	5.70139	8.15326
ENSMUSG00000003476	0.417538	0.261635	0.629843	0	1.00153	0.910202	0.446839	0.818268	1.0486	0.170582	0.626651	0	0.480041	0	0.427731	1.17381	0.988273
ENSMUSG00000003477	0	0	0	0	0	0	0.223419	0	0	0	0	0	0	0	0	0	0
ENSMUSG00000003484	0	0	0	0	0.125191	0	0.335129	0	0.582555	0	0	0	0	0	0	0	0
ENSMUSG00000003500	56.3677	55.4667	54.4184	55.1863	62.4705	56.7738	51.3865	52.7783	59.071	65.6739	62.2891	64.0606	65.4055	58.9893	68.0092	65.9013	66.5849
ENSMUSG00000003518	37.1609	35.4516	32.122	34.2155	38.5589	34.7014	39.9921	36.1402	41.9439	44.6924	37.4737	35.5544	42.1236	34.2928	40.5275	40.4128	44.5958
ENSMUSG00000003526	30.7587	31.3962	27.5871	31.2354	28.168	27.7612	30.0499	29.0485	25.5159	25.0755	27.9486	31.4821	35.883	27.8012	26.6263	28.1716	29.1541
ENSMUSG00000003527	31.037	27.2101	25.1937	27.0413	27.7925	26.5096	31.0553	27.1392	33.0891	27.6342	29.4526	28.0363	25.8022	28.789	22.8836	26.1593	28.5364
ENSMUSG00000003528	55.3934	52.9811	45.7266	58.4975	53.0811	56.3187	56.972	52.0964	60.9352	52.8803	56.3986	57.7955	53.1645	49.534	57.8506	58.8584	55.0962
ENSMUSG00000003531	15.3097	12.4277	10.7073	18.3219	11.6428	14.3357	13.7403	14.3197	11.185	9.72315	13.9117	12.2169	14.2812	10.8664	13.7943	15.9303	13.9594
ENSMUSG00000003534	76.5487	71.5573	81.1238	81.0135	82.7514	72.361	77.6383	73.7805	83.3053	81.3674	84.2219	81.133	77.0465	83.2623	78.4886	83.3408	86.4739
ENSMUSG00000003541	2.36605	2.74717	2.0155	3.09043	2.50383	3.07193	3.463	2.59118	3.49533	6.31152	5.01321	3.91568	4.92042	5.78603	5.13277	4.1922	6.42378
ENSMUSG00000003545	5.56718	6.41006	5.03874	4.30453	6.13437	3.86836	4.02155	1.77291	2.67975	1.36465	3.13326	3.60243	2.64022	4.09256	3.74265	1.84457	5.18844
ENSMUSG00000003546	20.7377	16.8755	14.6124	14.9003	18.6535	14.3357	13.07	16.3654	14.5639	15.3523	18.6742	17.5423	14.0412	13.6889	14.4359	12.912	19.0243
ENSMUSG00000003549	22.4079	23.4164	21.4147	25.0546	26.2902	25.0305	19.5492	25.9118	21.0885	24.9049	22.9354	23.4941	24.242	19.616	28.8718	21.6317	23.7186
ENSMUSG00000003555	0	0.130818	0.125969	0	0.125191	0	0.11171	0.136378	0	0.170582	0	0	0.36003	0.141123	0	0	0
ENSMUSG00000003559	3.06195	3.27044	4.15696	2.64894	3.63055	2.50305	2.3459	1.77291	2.56324	1.70582	2.38127	2.03616	3.36028	1.41123	3.20798	2.01225	2.10008
ENSMUSG00000003573	20.7377	17.2679	21.4147	16.9974	18.5283	22.8688	16.3096	23.5934	25.3994	21.4933	15.6663	18.7953	18.9616	19.616	21.4935	19.2841	19.7655
ENSMUSG00000003575	26.1657	26.2943	18.1395	21.7434	24.6627	22.8688	21.0014	21.4113	24.4673	25.5872	20.6795	26.0001	24.242	27.0955	23.7391	22.3025	24.0892
ENSMUSG00000003581	9.32502	7.58742	9.95152	7.72608	9.76492	10.0122	9.49533	9.2737	9.08785	9.55257	6.89316	7.988	9.12077	8.7496	8.87542	10.229	10.1298
ENSMUSG00000003585	5.428	6.93334	6.67634	5.40826	9.89011	7.96426	7.14942	6.00063	7.34019	8.87024	8.27179	6.73498	7.44063	6.2094	5.77437	6.37214	5.31197
ENSMUSG00000003604	33.1247	27.4717	30.6104	28.2554	29.7955	26.9647	28.3743	27.1392	27.4966	32.4105	26.0687	27.5664	28.0824	27.9423	21.0657	31.693	26.5598
ENSMUSG00000003617	0.278359	1.96226	0.251937	0.882981	0.125191	0.568876	0.670258	0.545512	0.466044	0.682326	0.626651	0.783137	0.600051	0.423368	0.855462	0.167688	0.123534
ENSMUSG00000003623	19.9027	18.4453	19.903	19.6463	18.2779	18.6591	22.6771	19.9112	24.5838	17.2287	18.7995	24.4339	16.2014	20.745	22.0281	20.961	21.6185
ENSMUSG00000003644	173	162.868	159.98	184.874	175.268	163.836	170.469	149.879	171.854	170.752	169.822	181.688	167.414	166.666	157.191	170.203	175.913
ENSMUSG00000003657	0.417538	1.17736	1.38565	0.882981	0.876339	0.796426	0.893678	0.68189	0	1.19407	0.626651	0.626509	0.600051	0.987858	0.534664	0.167688	0.370603
ENSMUSG00000003660	442.73	451.583	436.733	436.193	455.196	432.46	442.035	457.821	445.421	438.736	437.653	450.774	440.917	485.038	435.751	438.001	432.987
ENSMUSG00000003662	43.5632	51.2805	46.1045	52.9789	47.5727	50.4024	46.9181	53.5966	49.4006	39.5749	52.764	49.0244	46.924	51.2275	46.1949	48.6295	46.943
ENSMUSG00000003665	1.11344	1.30818	0.88178	0.662236	1.3771	1.47908	1.1171	0.409134	0.582555	1.19407	2.63193	0.783137	0.480041	1.2701	1.06933	1.17381	0.988273
ENSMUSG00000003680	25.4698	25.117	24.186	26.9309	27.7925	29.2402	22.9005	22.0932	24.9333	30.1929	22.6848	23.0242	26.7623	23.5675	28.7649	25.4885	23.2244
ENSMUSG00000003721	6.95897	7.71824	8.94377	6.8431	9.01377	8.30559	8.37823	9.00095	8.38879	8.52908	11.1544	7.36149	8.88075	9.31409	8.12689	8.88745	9.63567
ENSMUSG00000003731	93.6678	101.253	107.073	87.7462	93.6431	100.464	89.1444	101.192	101.598	94.1611	84.9739	101.181	102.969	98.2213	86.8294	101.283	87.9563
ENSMUSG00000003746	6.40225	7.45661	8.18796	5.29789	9.01377	8.53314	10.5007	9.00095	10.253	9.55257	7.14382	9.55427	9.12077	11.1487	9.62395	8.88745	8.15326
ENSMUSG00000003752	16.1448	21.8465	20.2809	18.9841	18.6535	18.204	19.2141	16.6381	15.496	21.8344	17.1702	20.8314	18.0015	15.9469	22.9905	18.4457	20.5067
ENSMUSG00000003762	6.68061	11.2503	7.43215	6.8431	7.1359	7.85049	8.82507	8.59181	7.22368	8.01734	8.89844	7.36149	9.96084	6.63276	7.59222	8.38439	6.30024
ENSMUSG00000003778	211.692	204.076	200.668	197.125	208.694	222.203	214.148	210.977	201.564	202.822	214.315	203.772	209.658	198.701	220.495	188.649	206.796
ENSMUSG00000003779	177.732	180.659	184.544	182.336	180.651	183.406	190.465	194.884	188.748	177.064	191.505	192.652	193.336	192.773	178.15	208.771	208.773
ENSMUSG00000003808	93.6678	85.0315	94.0985	93.7063	95.521	98.9844	94.1713	96.9648	96.238	87.5084	98.1335	93.8198	97.4482	90.883	96.7741	98.7681	96.7273
ENSMUSG00000003809	21.0161	21.7157	21.1627	18.7633	15.7741	22.0724	18.097	21.275	20.6224	19.4463	17.7969	23.0242	15.2413	19.1927	14.329	19.1164	18.7772
ENSMUSG00000003810	109.813	117.082	121.434	123.728	124.44	121.284	125.897	119.331	131.191	125.036	133.226	123.109	118.33	123.906	121.903	113.86	120.94
ENSMUSG00000003812	18.0933	16.7447	19.0213	15.3418	18.9039	18.4316	19.1024	14.3197	17.4766	18.0817	19.5515	12.2169	16.3214	16.5113	19.9964	12.912	14.33
ENSMUSG00000003813	64.9968	67.2403	69.7866	71.08	59.9666	62.9177	70.3771	63.8249	61.2847	58.1683	63.0411	62.9642	61.3252	65.0575	58.3853	58.8584	60.6553
ENSMUSG00000003814	844.402	789.354	852.304	839.936	866.199	782.887	920.377	878.956	795.886	860.755	854.251	898.884	894.076	890.343	891.498	948.275	871.287
ENSMUSG00000003824	30.0628	29.6956	31.8701	22.2953	25.1634	27.6474	28.0391	32.7307	30.5259	30.1929	32.7112	29.9158	33.8429	26.6722	28.551	30.1838	27.054
ENSMUSG00000003847	101.044	97.4591	96.114	88.4085	92.5164	99.0982	87.0219	95.0555	98.6847	94.6728	90.3631	93.9764	85.9273	101.608	93.6731	90.216	77.4559
ENSMUSG00000003848	83.786	78.4906	79.3602	75.7156	72.2354	76.5707	73.1699	78.5537	74.334	67.8915	78.3314	79.5667	75.0063	75.0772	78.9164	84.1793	75.3558
ENSMUSG00000003849	20.8769	17.6604	16.124	19.7567	18.9039	19.3418	16.9799	18.6838	19.1078	19.4463	18.5489	11.9037	16.2014	19.7572	13.3666	14.4212	18.036
ENSMUSG00000003863	11.5519	9.81132	10.0775	9.49204	12.2687	13.5392	11.8412	9.81922	11.5346	7.16443	12.2824	10.3374	11.521	10.1608	7.69916	11.9058	12.477
ENSMUSG00000003865	38.9702	34.1434	29.0987	36.0918	37.6826	40.2764	39.5453	34.5036	27.6131	30.3635	35.9698	36.3375	33.2428	35.5629	27.4817	34.2083	30.6365
ENSMUSG00000003868	211.692	202.244	206.463	206.728	219.711	199.675	206.44	209.204	219.041	191.734	205.291	225.074	206.057	214.93	212.796	233.757	210.502
ENSMUSG00000003872	1.11344	1.30818	0.377906	1.32447	1.5023	0.910202	1.22881	0.136378	0.932087	0.682326	0.751981	0.626509	0.600051	1.55235	1.17626	0.167688	0.741205
ENSMUSG00000003873	93.6678	91.3107	83.1393	87.6359	81.7499	89.3135	80.7661	92.0552	82.6062	89.0436	79.5847	86.7716	95.048	82.839	78.3817	95.2467	87.2151
ENSMUSG00000003923	69.8681	73.1271	66.2595	63.1331	58.2139	70.5406	77.4149	64.9159	68.7414	69.4267	69.0569	65.3136	63.0053	66.4688	63.8388	74.4534	70.2909
ENSMUSG00000003929	16.8407	14.9132	18.0135	16.9974	10.5161	13.1979	15.6394	14.4561	13.7483	12.1113	15.9169	13.1567	14.4012	14.8179	13.9013	13.2473	14.9476
ENSMUSG00000003934	1.39179	3.00881	2.3934	3.09043	2.8794	2.16173	1.1171	2.4548	2.67975	1.70582	3.50925	4.22894	2.64022	3.52807	2.99412	2.34763	2.59422
ENSMUSG00000003948	8.62913	12.4277	10.8333	11.258	11.8932	11.6051	10.1656	11.4558	11.7676	14.1583	16.1676	9.08439	13.5611	12.1365	11.0141	11.4028	12.2299
ENSMUSG00000003949	1.39179	2.2239	2.64534	0.993353	1.87787	1.59285	1.67565	2.04567	0.699065	0.682326	1.50396	0.939764	1.08009	2.82245	1.71092	1.84457	2.59422
ENSMUSG00000003955	42.3106	34.0126	44.9708	42.052	36.8062	40.1626	46.2478	44.732	45.0897	39.4044	40.607	42.446	44.0437	43.748	44.2702	52.3186	43.8546
ENSMUSG00000003970	1251.78	1263.96	1251.37	1335.62	1296.11	1315.01	1273.27	1297.5	1232.34	1226.14	1204.05	1265.08	1250.03	1233.84	1225.56	1274.93	1333.18
ENSMUSG00000003974	0	0	0.251937	0	0	0.113775	0	0	0	0.170582	0	0	0	0	0	0	0
ENSMUSG00000003992	2.08769	7.19497	3.40115	3.97341	2.62902	3.98213	4.91523	3.95496	3.84486	4.26454	4.51189	3.91568	2.76023	3.52807	3.10105	4.1922	4.07663
ENSMUSG00000004018	8.76831	10.073	10.9593	11.258	10.0153	9.10202	8.71336	9.68284	10.3695	13.3054	11.781	11.9037	11.881	8.32623	11.4418	10.3966	9.51213
ENSMUSG00000004031	0.974256	1.43899	2.14147	1.65559	1.75268	2.16173	1.34052	1.50016	0.466044	1.70582	1.00264	1.25302	1.2001	2.11684	2.03172	1.50919	1.97655
ENSMUSG00000004032	3.06195	2.74717	2.77131	2.75932	3.88093	2.84438	2.01078	2.72756	1.86417	4.26454	4.38656	2.19278	3.12026	4.65705	2.13865	2.17994	2.34715
ENSMUSG00000004035	1.67015	0.915724	0.503874	1.10373	1.12672	1.13775	0.781968	0.409134	1.16511	0.682326	0.375991	1.87953	1.56013	0.705613	0.320798	1.00613	0.741205
ENSMUSG00000004038	1.94851	1.30818	1.63759	1.98671	1.3771	1.13775	0.223419	1.77291	0.932087	1.36465	0.877311	1.56627	1.44012	0.987858	2.03172	1.17381	1.23534
ENSMUSG00000004040	97.9823	86.6013	89.6896	83.7728	91.2644	92.8406	85.3462	92.0552	90.0629	84.0967	84.9739	85.5185	90.7277	80.0165	91.3206	85.3531	90.427
ENSMUSG00000004043	3.47949	4.05535	2.77131	1.32447	4.50689	2.61683	1.45223	3.27307	3.49533	2.21756	1.87995	1.87953	1.80015	2.39908	2.03172	2.17994	2.71775
ENSMUSG00000004044	118.581	115.12	118.788	129.798	130.449	122.308	120.758	123.149	145.056	164.1	151.775	157.41	137.892	149.167	151.096	152.428	169.118
ENSMUSG00000004054	23.3821	22.7623	26.2015	21.3019	26.9161	24.6892	22.5654	21.0022	26.0984	23.5403	25.3167	25.217	24.122	25.6843	26.8401	26.83	28.5364
ENSMUSG00000004056	29.3669	27.3409	29.9805	29.6902	29.9207	29.354	29.7148	30.0032	27.2636	34.1163	30.4552	30.0725	32.0427	35.4218	30.9036	32.6991	29.8953
ENSMUSG00000004069	97.704	94.1887	101.027	99.1146	100.153	86.1278	92.384	93.5553	92.1601	83.4144	85.4752	98.0487	86.1673	86.367	92.3899	95.4144	87.9563
ENSMUSG00000004070	29.0885	29.434	28.5949	29.2487	25.6642	32.6535	28.486	27.8211	28.4287	32.7517	26.57	29.7592	31.5627	25.8254	29.0857	29.8484	33.4778
ENSMUSG00000004071	29.3669	26.1635	34.5154	29.6902	30.0459	29.6953	26.2518	32.458	26.7975	26.6107	31.0819	28.0363	26.1622	25.8254	27.5886	25.3209	27.9187
ENSMUSG00000004085	42.8673	47.2252	43.4592	39.6238	40.0612	44.7137	50.1577	46.6413	43.2255	49.4687	54.268	46.0484	52.3244	52.7799	56.4605	56.1754	53.6138
ENSMUSG00000004096	80.3065	71.8189	78.9823	79.0268	81.6247	83.9661	81.5481	84.418	85.4025	91.6023	76.5768	75.4944	85.6872	77.053	81.055	83.8439	85.7327
ENSMUSG00000004098	5.28882	4.57862	4.031	4.19416	5.25803	7.62294	7.93139	3.13669	4.89346	5.45861	4.26123	5.48196	4.44038	4.65705	4.27731	5.19832	3.58249
ENSMUSG00000004099	441.06	433.399	421.113	426.369	421.269	401.626	395.788	421.272	387.282	416.219	418.854	424.617	427.236	425.908	389.342	397.085	400.498
ENSMUSG00000004100	127.21	125.977	131.133	120.527	125.817	119.236	121.54	120.831	132.356	128.789	125.957	133.916	131.651	129.268	123.187	131.132	137.246
ENSMUSG00000004105	4.0362	3.92453	3.14921	1.32447	2.37863	2.50305	4.13326	3.13669	2.79626	1.53523	2.13061	2.81929	3.00025	3.66919	3.42185	3.01838	2.96482
ENSMUSG00000004110	1.25262	1.30818	1.25969	1.2141	1.12672	0.796426	1.00539	1.50016	1.51464	0.341163	1.37863	0.939764	1.32011	0.423368	1.39013	0.335376	1.97655
ENSMUSG00000004113	14.3355	12.9509	12.8488	9.71279	9.38935	12.5153	11.3944	12.4104	12.5832	11.5996	15.2903	13.9398	9.4808	14.2534	10.4794	10.229	14.0829
ENSMUSG00000004127	36.7434	37.4138	40.5619	37.0852	41.6887	38.456	35.6354	43.9137	40.7788	40.769	38.9777	42.7593	44.8838	40.2199	37.6403	40.7481	38.1721
ENSMUSG00000004151	3.61867	5.23271	4.91278	4.08379	2.25344	3.29948	4.46839	3.13669	4.07788	4.6057	3.63458	4.22894	2.64022	5.6449	3.74265	3.85682	3.58249
ENSMUSG00000004187	28.1142	24.4629	24.4379	27.3724	25.2886	26.6234	24.1293	25.5027	23.1857	22.8579	26.4447	25.6869	25.4421	29.4946	31.5452	28.6746	23.7186
ENSMUSG00000004207	125.54	130.033	124.583	126.929	134.08	131.638	116.402	131.741	117.676	119.578	130.093	119.35	114.49	113.745	128.533	115.705	125.634
ENSMUSG00000004221	23.3821	18.3145	26.3274	23.1782	18.6535	20.5933	19.7726	20.8658	23.6517	21.4933	21.9328	18.482	21.6018	21.3095	19.4618	22.8055	21.8655
ENSMUSG00000004231	0.139179	0.130818	0.377906	0.110373	0	0.341326	0.670258	0.136378	0.116511	0.341163	0.12533	0.783137	0.720061	0.141123	0.320798	0.503063	0.617671
ENSMUSG00000004233	7.51569	6.54088	7.30618	7.83646	6.13437	8.07804	5.58549	9.00095	5.94206	5.79978	6.26651	8.6145	8.40071	8.04399	5.77437	6.03676	8.52386
ENSMUSG00000004263	87.2655	82.4151	94.2245	86.201	102.156	85.559	94.7299	88.2366	101.364	87.8495	93.9977	91.7836	94.688	94.411	95.0632	80.4901	96.4802
ENSMUSG00000004264	166.319	173.464	162.248	180.018	157.491	174.645	147.792	165.836	176.281	171.605	179.473	171.35	177.495	179.085	169.488	174.563	176.036
ENSMUSG00000004266	22.9646	20.8	23.6821	19.4256	26.7909	21.8448	26.1401	20.0476	22.2536	20.1286	17.5462	22.3977	21.0018	20.3217	21.9212	29.6807	25.448
ENSMUSG00000004267	3.34031	2.09308	2.64534	1.87633	2.62902	2.50305	1.56394	3.81858	2.21371	2.04698	2.63193	3.4458	1.68014	2.25796	2.99412	3.35376	1.72948
ENSMUSG00000004268	65.136	61.3535	65.7556	61.2568	50.9529	63.4866	53.6207	59.3244	61.0517	55.9508	68.1796	68.2895	68.1658	62.5173	58.0645	65.9013	68.3144
ENSMUSG00000004270	14.0571	16.7447	21.2887	17.9907	17.2764	17.8627	18.3204	18.5474	17.3601	21.3227	17.5462	19.8917	14.7612	18.6282	17.1092	17.7749	15.5653
ENSMUSG00000004285	19.6243	20.0151	20.4069	18.3219	17.9024	21.3897	13.852	21.275	16.0785	30.8753	20.9301	19.8917	22.9219	18.2048	19.6756	24.6501	17.4183
ENSMUSG00000004296	0	0	0	0.220745	0	0	0	0	0	0	0	0	0.12001	0	0.320798	0	0
ENSMUSG00000004317	70.564	69.9874	79.2342	70.6385	72.6109	74.6365	83.3355	76.3717	88.8978	85.9731	97.5069	85.8318	87.1274	84.5324	87.1502	85.8562	86.721
ENSMUSG00000004319	84.4819	88.6944	85.2807	96.7968	86.6324	91.9304	88.3624	90.1459	83.4218	77.4441	90.2377	82.5426	72.4861	95.1166	86.5086	86.0238	82.5208
ENSMUSG00000004328	13.3612	13.8667	14.6124	10.9269	12.2687	13.9944	14.634	13.0923	15.0299	14.1583	15.6663	13.3133	12.7211	14.959	15.0775	14.7565	11.2416
ENSMUSG00000004341	0.417538	0.261635	1.13372	0.882981	1.25191	0.455101	0.893678	0.954646	0.815576	1.02349	0	0.313255	0.720061	0.141123	0.213865	0.335376	0.247068
ENSMUSG00000004347	0.139179	0.392453	0.251937	0.110373	0	0.682651	0.446839	0.68189	1.63115	0.170582	0.12533	1.09639	0.960081	0.282245	0.641596	0.167688	0.370603
ENSMUSG00000004356	380.656	384.211	397.179	377.585	393.476	376.937	377.02	389.768	387.748	388.073	388.148	398.617	423.876	440.444	402.388	406.475	362.449
ENSMUSG00000004359	4.0362	1.30818	1.76356	1.87633	1.87787	1.93418	1.78736	1.50016	1.63115	1.8764	1.50396	1.56627	0.960081	1.41123	2.67332	1.17381	1.35888
ENSMUSG00000004360	4.17538	5.49434	3.77906	3.6423	4.00612	2.61683	3.463	4.63685	3.84486	4.43512	3.13326	4.07231	5.28045	3.95143	6.95063	6.37214	2.96482
ENSMUSG00000004364	158.943	166.138	159.728	164.345	173.14	161.788	177.507	154.244	181.291	167.341	170.324	170.097	162.734	169.488	154.197	167.688	160.224
ENSMUSG00000004366	0	0	0	0	0	0.22755	0	0	0	0	0	0.156627	0	0.282245	0	0	0.370603
ENSMUSG00000004371	0.417538	1.30818	1.00775	0.331118	0.751148	0.910202	0.446839	0.954646	0.349533	0.682326	0	1.40965	0.960081	1.12898	1.17626	0.670751	0.617671
ENSMUSG00000004383	20.3202	20.6692	20.6589	20.4189	26.5406	24.1203	22.5654	23.1843	21.671	21.1521	21.6821	24.5905	20.8818	22.2974	21.9212	20.1225	21.2479
ENSMUSG00000004393	85.8737	82.1535	87.1703	80.4616	90.3881	83.3972	77.4149	85.2363	93.3252	91.7729	91.3657	88.3378	86.1673	83.8268	91.2136	87.7007	92.5271
ENSMUSG00000004394	21.4336	26.6868	24.6898	21.8538	26.165	22.2999	28.0391	23.1843	24.9333	27.4636	23.4367	22.2411	24.4821	24.5553	25.8777	21.9671	24.5833
ENSMUSG00000004415	0.556718	1.56981	1.63759	0.331118	1.5023	0.682651	1.1171	0.818268	2.33022	1.53523	1.87995	1.40965	0.24002	1.69347	1.39013	0.503063	0.741205
ENSMUSG00000004446	18.0933	20.4076	20.2809	23.7301	21.6581	21.5035	16.8682	21.5477	20.7389	21.3227	20.8048	22.3977	21.9619	17.7815	22.8836	16.9365	23.9656
ENSMUSG00000004451	28.8101	31.0038	37.2867	30.794	40.3116	33.1086	31.949	30.9578	30.7589	30.0224	32.5859	28.8194	31.4427	30.9059	32.1868	33.8729	30.1423
ENSMUSG00000004455	12.5262	10.073	12.219	10.7061	14.397	12.4015	10.2773	10.6375	11.5346	11.7701	10.6531	9.08439	10.6809	13.5478	7.27143	9.39052	10.871
ENSMUSG00000004460	72.2341	75.0893	75.7071	71.5215	73.6125	76.0018	75.4041	77.0536	77.5963	77.4441	84.3472	75.4944	76.9265	83.2623	77.5262	85.0177	87.9563
ENSMUSG00000004462	14.0571	13.7359	12.093	14.3484	17.026	15.4734	16.1979	13.2287	12.8162	14.3289	13.0343	13.47	11.641	13.9711	14.6498	11.4028	14.4535
ENSMUSG00000004473	2.78359	2.87799	3.02325	2.31782	2.12825	2.95816	2.3459	1.50016	1.39813	0.852908	3.88524	2.50604	3.24027	2.82245	3.42185	2.01225	2.59422
ENSMUSG00000004500	6.68061	10.2038	8.69183	10.2647	7.01071	10.9224	9.83046	8.72819	9.90343	9.72315	7.51981	7.20486	8.64073	7.4795	11.2279	10.0613	11.3651
ENSMUSG00000004508	4.7321	6.41006	4.15696	5.29789	6.88552	5.68876	5.92062	7.09166	3.96137	4.09396	5.76519	4.85545	4.6804	5.08041	6.95063	4.52757	8.02972
ENSMUSG00000004530	189.562	207.869	199.282	196.132	196.175	193.987	198.732	187.929	203.079	200.604	216.821	208.471	209.058	211.402	201.568	199.716	205.931
ENSMUSG00000004535	173.139	167.97	177.994	181.121	176.019	162.699	189.125	171.973	170.106	170.07	176.214	158.194	161.054	177.956	169.381	157.794	170.971
ENSMUSG00000004540	0.139179	0	0	0.551863	0.125191	0.341326	0.11171	0	0	0	0	0	0	0	0	0	0
ENSMUSG00000004542	0	0	0	0	0.125191	0.113775	0.223419	0	0	0	0.25066	0	0	0.141123	0	0	0
ENSMUSG00000004558	4.0362	5.23271	3.90503	4.08379	2.62902	3.52703	4.13326	3.68221	1.74766	4.77629	3.63458	4.38557	3.6003	4.79817	3.42185	5.36601	3.33542
ENSMUSG00000004561	9.60338	11.1195	13.1007	9.93353	7.63667	12.7428	10.389	9.68284	11.5346	10.5761	12.909	10.6507	10.5609	13.83	12.0834	10.0613	15.4418
ENSMUSG00000004562	17.6758	18.8377	17.6356	14.4588	19.1543	16.8387	14.8574	20.3203	24.2343	23.7108	18.5489	19.5784	16.6814	20.6039	20.5311	17.7749	18.1595
ENSMUSG00000004565	107.447	93.9271	99.5152	94.2582	98.2752	104.218	95.065	94.1008	102.53	94.6728	96.2536	95.0728	96.8482	98.2213	96.1325	98.0974	100.557
ENSMUSG00000004567	27.6967	31.3962	27.3352	32.1184	29.5451	24.803	22.9005	31.9125	24.1178	28.6577	29.3273	25.3736	21.6018	24.6965	28.8718	32.8668	26.9304
ENSMUSG00000004568	130.829	132.126	131.133	128.694	140.965	124.584	125.673	123.286	120.705	109.172	127.085	121.543	112.209	110.781	123.721	98.6004	109.822
ENSMUSG00000004591	127.21	121.922	136.676	129.688	128.321	121.284	114.838	136.378	121.055	132.713	127.586	129.531	117.97	118.966	133.987	122.077	133.664
ENSMUSG00000004609	0.139179	0.261635	0.377906	0	0.250383	0.113775	0	0.136378	0.233022	0.852908	0	0.469882	0.36003	0.423368	0	0	0.494137
ENSMUSG00000004610	57.7595	58.4755	57.6936	56.29	56.8368	57.1152	52.0567	54.6876	43.109	57.6566	53.3907	51.687	58.925	47.6994	50.3653	55.0016	55.8374
ENSMUSG00000004612	0	0.130818	0	0	0	0	0	0	0	0	0.501321	0	0	0	0.427731	0	0
ENSMUSG00000004626	39.527	41.0767	42.7034	42.7142	37.6826	42.7795	39.657	38.3222	41.9439	38.0397	41.735	34.7713	40.0834	36.9741	40.7414	41.5866	36.8132
ENSMUSG00000004630	0.278359	0.261635	1.13372	0.110373	1.12672	0.796426	0.558549	0.272756	0.349533	0	1.00264	1.09639	0.600051	0.56449	0.748529	0	0.247068
ENSMUSG00000004631	10.1601	7.84906	10.7073	8.27795	8.26262	9.78467	11.9529	8.72819	8.27227	7.67617	11.6557	9.7109	9.96084	11.9954	9.30315	7.71364	13.3417
ENSMUSG00000004633	2.22687	3.00881	3.90503	3.09043	1.3771	3.29948	3.57471	3.68221	3.96137	4.6057	2.13061	2.34941	3.24027	2.96358	5.13277	2.51532	3.70603
ENSMUSG00000004637	15.8665	12.6893	15.3682	13.024	10.5161	14.677	11.8412	14.1833	14.6804	13.4759	11.2797	11.5904	14.0412	11.2898	12.6181	12.0735	12.6005
ENSMUSG00000004642	85.8737	80.8453	92.8389	85.8699	86.1316	86.2416	88.4741	84.0089	92.5097	78.6381	83.0939	88.8077	92.6478	89.6129	82.1243	96.4205	95.9861
ENSMUSG00000004651	0	0	0	0	0	0	0.335129	0	0	0	0	0	0	0	0	0	0
ENSMUSG00000004655	0	0	0.125969	0	0	0	0	0	0.116511	0	0	0	0	0	0.427731	0	0.247068
ENSMUSG00000004661	59.8472	66.9786	71.0463	71.9629	71.7346	66.2172	69.4835	66.8252	63.848	65.1622	69.4329	66.5666	68.6458	71.1258	68.2231	65.9013	67.9438
ENSMUSG00000004665	104.245	115.512	120.3	110.041	103.658	105.811	130.365	113.876	151.93	149.771	140.62	133.447	138.732	141.123	133.987	148.571	137.494
ENSMUSG00000004667	124.983	116.166	116.269	137.524	120.184	123.219	118.189	126.013	128.512	130.324	131.847	120.446	130.691	125.458	124.791	121.741	132.305
ENSMUSG00000004668	0.974256	1.04654	1.88953	0.551863	0.500765	0.682651	1.56394	0.68189	1.16511	1.19407	0.25066	1.40965	0.24002	0.56449	1.49706	0.503063	1.35888
ENSMUSG00000004677	121.782	132.78	124.331	116.664	134.08	128.68	123.104	122.604	127.579	114.801	120.066	125.459	119.77	133.784	123.935	115.537	118.222
ENSMUSG00000004698	1.53097	1.30818	2.0155	1.43484	1.5023	1.47908	2.23419	1.77291	1.63115	1.8764	2.00528	2.50604	2.28019	3.38694	4.70504	1.67688	1.85301
ENSMUSG00000004709	0	0	0	0	0	0	0.223419	0	0	0	0.25066	0	0	0	0	0	0.247068
ENSMUSG00000004730	0	0	0	0	0	0	0	0	0	0	0	0.313255	0	0	0	0	0
ENSMUSG00000004748	5.98472	6.41006	5.92052	5.51863	5.7588	5.68876	4.02155	6.68252	6.99065	4.6057	5.13854	4.22894	7.32062	6.35052	5.77437	4.35988	7.16498
ENSMUSG00000004768	51.7748	60.4378	59.5831	55.5174	55.7101	58.1391	52.6153	54.2784	55.1097	54.245	53.6413	60.6148	47.644	62.9407	58.7061	56.1754	60.1611
ENSMUSG00000004771	24.2172	21.8465	20.4069	22.1849	18.9039	19.1142	21.1131	21.4113	22.6031	24.5638	20.9301	20.3616	20.5217	22.8619	21.8143	24.3147	24.3362
ENSMUSG00000004788	38.1352	33.751	41.5696	34.8777	36.5559	37.0907	46.4713	32.1852	35.4193	35.9927	39.6043	41.193	39.7234	35.4218	29.7273	37.8974	38.2956
ENSMUSG00000004789	115.241	115.643	119.166	122.734	115.301	119.919	121.317	113.194	130.958	119.748	120.944	119.82	122.29	124.611	122.331	111.68	135.517
ENSMUSG00000004791	1.11344	1.83145	1.00775	0.44149	1.3771	1.3653	2.68103	2.18205	2.21371	3.07047	2.00528	1.40965	1.44012	1.83459	1.81786	1.84457	2.96482
ENSMUSG00000004798	3.89702	6.80252	4.031	6.8431	7.26109	7.39539	4.91523	6.95528	6.99065	4.09396	5.01321	3.91568	6.12052	4.79817	4.27731	6.03676	4.6943
ENSMUSG00000004815	10.7168	10.727	13.6046	12.4721	15.8993	14.677	12.0647	11.7285	9.55389	13.6465	11.781	12.5302	11.881	11.8543	14.7567	13.2473	12.724
ENSMUSG00000004837	0.417538	0	0	0	0	0.22755	0	0.136378	0.116511	0	0	0.313255	0.12001	0	0	0	0
ENSMUSG00000004842	0	0	0	0	0	0	0	0	0	0	0	0	0	0	0.106933	0	0.123534
ENSMUSG00000004843	23.6605	25.7711	29.4767	26.9309	27.9177	30.0367	27.704	30.5487	32.6231	27.1225	26.3193	33.3616	34.0829	32.8816	30.3689	28.5069	26.9304
ENSMUSG00000004846	36.465	39.1145	36.9088	41.9416	47.4475	42.4382	40.4389	38.8677	46.7209	46.2276	42.4869	46.8316	44.0437	44.4536	44.484	46.6172	47.6842
ENSMUSG00000004849	16.9799	21.1925	21.5406	20.0878	18.9039	20.7071	21.4483	20.8658	21.438	25.5872	21.9328	22.0845	21.4818	22.2974	18.2855	22.6379	24.2127
ENSMUSG00000004864	11.5519	11.512	9.82555	13.1343	10.2657	15.2459	12.0647	10.9102	15.0299	8.01734	11.405	12.3736	10.9209	12.4188	14.329	11.7381	14.33
ENSMUSG00000004865	221.713	232.855	230.649	214.564	227.222	224.706	219.51	230.07	223.934	226.021	218.701	223.977	218.058	225.655	216.539	224.199	224.215
ENSMUSG00000004872	0.278359	0.654088	0.125969	0.551863	0.125191	0.341326	1.00539	0.409134	0	0.682326	0.751981	0.626509	0.24002	0.705613	0.427731	0.335376	0.370603
ENSMUSG00000004880	129.576	129.248	123.449	120.527	124.44	125.949	119.753	127.104	131.075	137.83	130.845	127.025	138.972	117.132	131.955	131.467	128.599
ENSMUSG00000004885	9.18584	8.24151	8.06199	10.5958	7.63667	9.89844	8.71336	6.95528	8.62181	10.2349	9.02377	9.86752	10.2009	10.4431	8.01996	10.732	10.6239
ENSMUSG00000004891	134.865	150.571	153.052	143.043	144.095	146.429	174.714	174.291	193.758	192.245	206.92	192.965	189.496	187.975	197.077	191.667	184.931
ENSMUSG00000004892	1.94851	1.04654	1.00775	1.32447	1.5023	1.25153	2.01078	0.68189	3.84486	0.682326	0.751981	1.09639	1.44012	0.846736	1.17626	0.335376	1.35888
ENSMUSG00000004894	0	0.130818	0	0	0	0	0.11171	0	0	0	0	0.156627	0	0.141123	0	0	0.247068
ENSMUSG00000004895	80.4457	87.6478	85.9106	83.9936	78.8705	90.7926	81.8832	78.4174	75.3826	76.25	77.9554	84.2655	85.4472	76.7707	75.3876	74.118	80.1737
ENSMUSG00000004896	15.4489	17.2679	17.0058	17.3285	17.652	16.8387	14.9691	15.9562	18.0592	17.0582	14.2876	14.723	15.0013	14.959	16.6815	15.595	16.183
ENSMUSG00000004897	578.708	574.159	567.74	607.491	600.793	556.247	579.997	577.561	588.031	583.901	570.002	614.762	582.169	581.143	576.367	629.668	614.212
ENSMUSG00000004902	3.06195	2.2239	1.76356	1.76596	2.8794	2.95816	1.78736	0.818268	1.74766	1.53523	1.87995	2.66267	1.32011	2.11684	1.39013	1.67688	2.34715
ENSMUSG00000004929	154.211	155.15	159.098	176.596	154.862	149.728	159.968	147.015	166.844	156.594	146.887	161.639	166.934	161.585	159.758	160.477	161.706
ENSMUSG00000004931	20.181	21.9774	21.9185	26.8205	26.9161	25.0305	21.7834	23.457	19.5738	24.052	19.8022	24.9038	23.162	23.003	23.5252	24.9855	23.348
ENSMUSG00000004933	2.22687	3.92453	1.88953	2.75932	2.62902	4.09591	2.45761	3.68221	1.98069	1.02349	3.75991	2.97592	2.04017	2.96358	2.99412	2.34763	1.97655
ENSMUSG00000004934	48.1561	52.8503	47.6161	48.7847	52.5803	55.9774	48.1469	51.0054	40.5458	42.816	49.0041	46.2051	47.164	51.0864	49.296	51.1448	48.0548
ENSMUSG00000004936	77.2446	72.473	67.1413	79.2475	83.127	74.2952	77.4149	77.0536	68.5084	73.6913	75.6994	83.3258	78.0066	75.924	67.9023	74.2857	79.4325
ENSMUSG00000004937	109.673	103.215	104.428	111.918	109.668	106.266	115.62	111.557	111.501	102.69	109.413	110.109	105.369	108.382	111.103	103.799	113.651
ENSMUSG00000004939	0.417538	0.261635	0.251937	0	0.125191	0.113775	0	0	0.116511	0	0	0	0.12001	0	0	0	0.123534
ENSMUSG00000004945	17.6758	14.5208	14.8643	16.3351	15.3985	15.2459	18.4321	18.2747	16.7776	14.8406	15.6663	18.0121	17.7615	18.3459	14.5429	17.1042	15.8124
ENSMUSG00000004947	34.099	33.751	34.1375	34.1051	41.6887	31.402	33.6246	31.9125	33.0891	35.481	32.2099	33.0484	35.403	25.2609	30.6897	32.3637	36.319
ENSMUSG00000004948	4.87128	4.31698	4.66084	3.97341	4.38169	5.23366	4.24497	3.95496	4.66044	4.26454	6.89316	4.54219	3.6003	4.3748	5.34664	3.68913	7.16498
ENSMUSG00000004951	84.7603	83.0692	93.4687	89.5122	85.756	91.8166	95.1767	88.3729	92.7427	78.9793	96.2536	98.2054	91.4477	87.6371	89.7166	90.8868	103.027
ENSMUSG00000004952	11.1344	11.2503	11.967	10.5958	11.142	7.73671	13.1818	9.41008	13.3988	9.72315	9.39977	9.08439	7.80066	11.5721	9.94474	7.21058	9.88273
ENSMUSG00000004961	1.11344	2.87799	1.38565	1.54522	2.12825	2.38928	1.45223	1.50016	2.0972	2.72931	1.2533	1.40965	1.92016	3.95143	1.60399	1.84457	2.47068
ENSMUSG00000004980	807.241	744.091	803.68	788.392	768.674	767.186	810.343	776.264	748.932	794.057	789.204	777.498	797.827	780.408	795.9	809.932	788.766
ENSMUSG00000004988	0.695897	0.915724	0.251937	0.331118	0.625956	0.113775	0.558549	0.272756	0.466044	0.682326	0.626651	0.313255	0.720061	0.56449	0.320798	0.670751	0.494137
ENSMUSG00000004994	11.9694	11.1195	12.219	14.0173	15.7741	13.653	13.4052	10.7739	13.9813	7.33501	13.1597	11.5904	10.5609	11.5721	14.5429	12.2412	12.1063
ENSMUSG00000004996	20.181	17.2679	19.5251	16.9974	18.7787	18.5454	14.5223	17.7291	15.3794	14.8406	15.165	16.9158	15.4813	15.2412	16.1468	19.6195	16.6771
ENSMUSG00000005034	34.934	38.5912	35.7751	31.1251	34.5528	37.2045	34.5183	32.8671	36.934	35.8221	38.8524	37.7472	38.4032	33.5872	34.7531	36.8913	41.3839
ENSMUSG00000005043	3.47949	4.57862	2.14147	4.74602	5.38323	4.43723	2.68103	3.68221	4.89346	4.43512	4.63722	2.03616	3.6003	4.23368	3.84958	4.02451	2.10008
ENSMUSG00000005045	18.2325	17.0063	17.2577	16.5559	14.5222	20.0244	17.2033	17.8655	15.3794	14.67	13.9117	17.8555	15.7213	16.3702	17.0023	15.9303	14.7006
ENSMUSG00000005054	10.0209	11.512	12.9748	8.60906	10.2657	11.0362	10.0539	11.7285	12.3502	12.9642	13.285	8.45788	11.881	9.17297	11.5487	13.2473	11.8593
ENSMUSG00000005057	4.31456	3.53208	2.77131	3.75267	3.00459	4.32346	5.25036	2.4548	2.44673	4.77629	3.63458	4.69882	4.20035	4.65705	4.27731	4.35988	3.08835
ENSMUSG00000005069	39.6661	37.8063	37.2867	42.2727	41.5635	41.3004	35.7471	37.9131	36.934	37.0162	42.4869	35.8677	38.0432	38.9498	35.3947	35.3821	35.3308
ENSMUSG00000005078	6.81979	7.19497	9.69958	8.38832	10.5161	7.39539	10.2773	12.6832	9.67041	10.4055	10.2771	9.7109	8.76074	9.59634	8.01996	9.55821	9.63567
ENSMUSG00000005087	9.18584	12.6893	13.1007	10.7061	10.6413	12.8566	10.389	11.4558	14.6804	15.0112	15.4156	13.0001	13.0811	11.7132	12.8319	15.4273	16.0594
ENSMUSG00000005089	0.139179	0.130818	0	0.44149	0.500765	0.455101	0.335129	0.409134	0	0	0.501321	0	0.12001	0	0.320798	0.838439	0.494137
ENSMUSG00000005102	27.2792	34.7975	30.4844	34.7674	27.7925	30.6055	30.0499	32.7307	32.8561	34.7987	30.5806	34.9279	28.3224	24.4142	33.5769	29.5131	27.7952
ENSMUSG00000005103	270.982	283.743	291.491	266.108	270.538	268.282	291.004	270.983	310.036	305.512	327.488	301.351	319.947	308.635	311.602	310.39	318.1
ENSMUSG00000005107	0.556718	0.130818	0.125969	0.110373	0.375574	0.568876	0	0.136378	0.349533	0	0.12533	0.469882	0	0.141123	0.106933	0	0.247068
ENSMUSG00000005124	7.51569	8.37233	10.4554	8.49869	7.76186	8.41937	11.7295	12.274	12.3502	12.9642	14.9143	14.4097	9.00076	14.5356	12.1903	11.2351	13.4652
ENSMUSG00000005125	16.5624	23.4164	18.7693	18.9841	21.5329	21.7311	20.5546	25.0936	18.9913	17.7405	18.2982	18.482	17.4015	19.8983	22.3489	18.6133	18.4066
ENSMUSG00000005131	0.278359	0.392453	0.629843	0.551863	0.500765	0.22755	0.670258	1.09102	0.349533	0	0.25066	0.156627	0	0.56449	0.427731	0.838439	0.741205
ENSMUSG00000005142	45.2333	41.2076	43.0813	41.3897	47.6979	42.0968	41.4443	43.641	40.7788	37.0162	38.8524	51.0605	44.2837	45.0181	45.4464	43.9342	47.6842
ENSMUSG00000005148	165.484	157.766	160.61	178.362	165.378	151.89	175.719	168.427	191.311	162.223	169.822	169.314	154.933	167.371	152.272	155.279	173.813
ENSMUSG00000005150	13.5004	13.4742	15.2422	11.5891	14.8978	13.5392	11.171	11.7285	13.1657	13.4759	11.781	15.8194	13.0811	12.701	12.8319	13.415	10.5004
ENSMUSG00000005161	89.4924	94.9736	104.932	92.0508	85.1301	94.5472	86.7985	106.375	103.578	96.208	93.9977	100.555	102.009	100.197	86.0809	106.146	97.0979
ENSMUSG00000005198	811.138	802.305	787.808	805.941	809.737	753.533	744.992	750.761	808.586	807.875	845.603	813.679	805.748	832.059	770.45	745.037	784.442
ENSMUSG00000005202	0.556718	0	0.125969	0.220745	0.125191	0	0	0	0	0.170582	0	0	0	0	0	0	0
ENSMUSG00000005204	269.451	268.961	278.643	301.207	303.714	281.025	312.899	288.303	277.529	273.101	272.468	291.327	283.344	295.229	290.964	286.914	298.706
ENSMUSG00000005220	0.417538	0.130818	0.251937	0	0.375574	0	0.223419	0	0.349533	0.170582	0.12533	0.156627	0.24002	0.282245	0.213865	0.167688	0
ENSMUSG00000005225	28.5318	29.8264	32.6259	32.891	32.2994	30.2642	33.7363	28.503	32.5065	29.6812	30.5806	30.2291	29.1625	30.2002	28.658	36.2206	31.1306
ENSMUSG00000005233	54.9759	69.0717	66.5114	66.9962	63.472	60.756	73.0582	64.5068	60.4692	65.8445	64.0437	52.7834	65.2855	64.0697	73.6767	71.2673	73.5028
ENSMUSG00000005237	2.64441	2.35472	2.0155	1.87633	3.38016	3.07193	3.12787	5.04599	2.91277	1.8764	1.37863	2.50604	1.56013	2.11684	2.67332	0.503063	1.85301
ENSMUSG00000005251	17.9541	17.6604	16.3759	20.6397	24.5375	18.7729	16.8682	20.7295	16.5445	20.4698	16.1676	19.735	18.6016	17.6403	18.3924	22.1348	15.8124
ENSMUSG00000005262	49.5479	39.8994	43.5851	43.5972	44.1925	44.2586	52.8387	42.4136	46.0218	47.7629	51.0094	48.5545	44.7638	42.9013	44.8048	39.4066	45.2135
ENSMUSG00000005267	5.98472	6.6717	9.06974	5.84975	9.51454	7.28161	7.81968	6.00063	6.52461	3.92338	6.26651	4.54219	5.04043	7.33838	5.66744	6.03676	5.4355
ENSMUSG00000005268	4.7321	3.13962	2.89728	2.31782	2.12825	2.95816	2.68103	2.86394	2.44673	3.41163	3.88524	3.28917	3.36028	3.81031	3.74265	2.51532	2.22362
ENSMUSG00000005299	99.3741	98.7673	96.114	108.386	112.297	106.266	112.492	114.558	111.967	98.9373	110.291	108.23	109.929	102.878	106.933	106.649	111.428
ENSMUSG00000005312	208.073	209.047	183.536	199.223	205.439	201.268	217.387	211.386	222.303	197.704	209.427	228.676	219.499	205.757	211.406	213.97	235.456
ENSMUSG00000005320	2.36605	2.61635	2.0155	2.20745	1.5023	1.59285	1.56394	1.2274	1.98069	0.682326	2.13061	1.09639	1.2001	1.2701	1.49706	0.335376	1.35888
ENSMUSG00000005338	0.835077	0.784906	1.00775	0.993353	2.75421	0.22755	0.558549	0.545512	1.16511	1.02349	1.12797	1.09639	1.32011	0.987858	0.855462	1.17381	1.35888
ENSMUSG00000005354	74.1826	77.1824	76.7149	84.7662	73.2369	73.9539	79.9842	74.7351	78.0623	80.8557	73.9448	84.892	76.3264	75.0772	76.6708	74.6211	83.015
ENSMUSG00000005355	0.556718	1.04654	1.13372	0.551863	0.751148	1.47908	1.89907	1.2274	1.0486	0.852908	0.877311	0.156627	0.960081	0.846736	0.641596	0.335376	0.617671
ENSMUSG00000005357	0.974256	1.70063	1.13372	1.54522	0.876339	0.796426	1.56394	0.68189	1.86417	1.53523	1.75462	1.25302	1.32011	0.705613	1.81786	1.00613	0.617671
ENSMUSG00000005360	16.7015	10.9887	13.8565	12.141	11.6428	13.4255	14.1871	12.9559	14.5639	13.9877	14.413	8.6145	16.4414	17.217	15.6122	13.2473	12.8476
ENSMUSG00000005362	22.1295	18.5761	27.2092	22.4056	22.284	21.3897	21.0014	21.0022	24.5838	22.3462	22.5594	22.5543	24.7221	20.8861	23.2044	20.4579	20.3831
ENSMUSG00000005364	0.139179	0	0	0	0	0	0	0	0.116511	0	0.12533	0	0	0	0	0	0
ENSMUSG00000005370	751.151	720.02	753.292	758.812	773.181	736.922	752.924	686.391	666.792	711.496	683.175	702.16	706.02	709	684.37	697.414	704.268
ENSMUSG00000005371	71.5382	77.3132	70.7944	79.5787	75.9911	70.1993	82.3301	75.0079	64.6636	67.5503	74.9475	68.916	70.3259	61.1061	74.5321	70.0935	81.6561
ENSMUSG00000005373	11.1344	9.54969	10.5814	8.38832	9.76492	9.32957	8.82507	8.31906	11.5346	5.28803	9.02377	8.30125	8.2807	8.18511	10.3725	8.71977	8.27679
ENSMUSG00000005374	26.7225	33.4893	29.4767	25.0546	31.9238	31.8571	25.1347	30.2759	24.9333	26.4402	29.0766	22.711	26.7623	26.6722	26.8401	25.3209	21.8655
ENSMUSG00000005378	45.9292	39.6377	39.3022	42.6038	40.6872	40.7315	41.7794	38.8677	39.9632	41.4513	43.8656	42.9159	38.2832	44.3125	41.276	43.9342	35.9484
ENSMUSG00000005397	132.916	144.946	144.612	149.555	150.23	151.321	157.622	155.335	157.872	161.37	152.402	141.435	142.572	145.497	155.48	149.074	146.512
ENSMUSG00000005410	345.165	318.279	351.2	350.875	340.27	335.523	328.203	340.127	334.27	308.07	329.368	341.761	344.789	340.106	323.365	335.543	340.09
ENSMUSG00000005413	176.758	175.819	182.025	171.85	175.393	158.83	171.139	182.065	178.029	192.587	184.235	182.784	175.095	172.311	176.546	186.972	174.183
ENSMUSG00000005417	247.879	256.795	218.43	238.405	264.154	243.365	252.464	232.525	264.247	242.055	266.452	268.459	249.621	262.911	258.029	254.047	287.835
ENSMUSG00000005442	231.734	245.021	220.571	237.963	247.128	225.958	226.771	222.296	232.789	202.651	213.187	233.062	205.097	193.62	210.978	204.579	224.462
ENSMUSG00000005447	16.1448	15.044	14.7383	14.9003	16.1497	15.1321	15.1925	17.1836	15.6125	13.1348	16.4183	15.3495	15.1213	14.959	14.8637	17.7749	17.0477
ENSMUSG00000005465	0.278359	1.17736	1.25969	2.09708	0.876339	0.455101	0.670258	1.50016	0.582555	0.170582	0.877311	1.56627	0.840071	1.12898	1.28319	1.17381	1.23534
ENSMUSG00000005469	54.8367	56.3824	53.1587	51.6544	52.7055	57.4565	60.3233	51.0054	57.0903	49.6393	58.7799	58.1088	56.2848	55.7434	55.2842	59.0261	55.3433
ENSMUSG00000005470	24.9131	24.2013	27.5871	21.8538	24.7879	24.5754	23.9059	21.4113	22.8361	23.1991	25.066	25.8435	23.162	25.4021	21.0657	26.327	21.8655
ENSMUSG00000005474	0	0	0	0	0	0	0	0	0.116511	0.170582	0.12533	0.156627	0	0	0	0	0
ENSMUSG00000005481	212.249	222.128	224.602	219.641	222.089	215.263	211.02	219.705	216.943	223.291	220.957	222.881	221.659	217.188	219.747	230.571	224.215
ENSMUSG00000005483	63.8834	58.8679	54.5444	57.5041	57.588	56.0912	57.6422	62.3247	56.5078	56.4625	56.2733	57.169	55.8047	50.9453	48.4405	56.8462	59.4199
ENSMUSG00000005493	0.974256	3.13962	1.13372	1.65559	1.00153	1.59285	1.00539	1.50016	1.16511	1.8764	2.63193	2.03616	1.68014	0.987858	1.60399	0.670751	0.988273
ENSMUSG00000005501	20.181	22.3698	21.1627	18.2115	18.9039	22.4137	18.8789	22.2296	21.0885	23.1991	21.3061	24.7471	19.5617	23.2852	23.2044	24.6501	22.7303
ENSMUSG00000005503	0.417538	1.43899	1.63759	1.10373	1.62749	2.50305	1.45223	1.36378	0.815576	1.53523	1.37863	2.50604	0.600051	0.141123	0.748529	1.17381	1.35888
ENSMUSG00000005505	6.1239	5.62516	5.41665	9.71279	6.25956	4.66478	5.25036	5.45512	8.38879	8.18792	5.63986	5.95184	6.60056	7.19725	7.91302	6.03676	5.18844
ENSMUSG00000005506	236.048	230.762	232.412	234.431	234.108	235.856	232.468	237.025	233.371	240.691	242.013	230.869	237.5	229.465	224.452	251.532	227.303
ENSMUSG00000005510	14.0571	14.3899	11.0852	9.05055	7.88705	12.4015	9.83046	14.0469	11.3016	12.623	10.2771	10.3374	13.6812	11.5721	11.0141	10.229	10.2533
ENSMUSG00000005514	50.9397	55.0742	55.5522	46.9084	48.1986	49.9473	56.3017	54.824	62.4498	52.7097	56.1479	56.6991	51.6044	57.1547	55.1773	43.9342	60.5317
ENSMUSG00000005533	48.1561	67.1095	53.5367	53.4203	56.0857	58.8218	56.19	65.0523	72.9358	59.533	59.5318	67.8196	67.4457	60.1182	52.8248	59.1938	61.8906
ENSMUSG00000005534	26.0266	28.5182	23.3042	22.7368	27.7925	24.4617	27.704	26.4573	24.0012	25.2461	24.3141	24.7471	28.9224	28.5068	28.3372	28.8423	21.0008
ENSMUSG00000005540	1.25262	1.43899	0.88178	1.32447	2.12825	1.8204	1.1171	1.50016	1.51464	1.53523	1.00264	1.7229	1.08009	1.2701	2.35252	1.50919	0.370603
ENSMUSG00000005547	0	0	0	0	0	0	0.11171	0	0	0.170582	0	0	0	0	0	0	0
ENSMUSG00000005553	1.53097	1.43899	0.755812	0.993353	0.625956	0.910202	0.558549	0.954646	1.74766	1.19407	1.00264	0.783137	0.960081	0.705613	0.855462	0.838439	0.123534
ENSMUSG00000005566	1497.01	1466.07	1452.67	1551.73	1574.28	1481.58	1479.15	1480.11	1427.61	1374.21	1397.93	1479.03	1431.6	1481.79	1429.37	1430.38	1512.92
ENSMUSG00000005575	76.6879	72.6038	72.054	70.9696	65.2247	67.4687	62.1106	71.7348	66.2947	70.2796	68.8063	67.3498	73.5662	60.8238	64.8012	73.1119	64.979
ENSMUSG00000005580	11.9694	10.4654	8.94377	9.2713	11.8932	10.0122	9.1602	11.7285	10.6025	8.87024	8.27179	11.2772	8.2807	7.76174	8.76848	12.2412	9.01799
ENSMUSG00000005583	0.695897	0.261635	0.503874	0.331118	0.375574	0.682651	0.223419	0.818268	1.28162	0.852908	0.501321	0.626509	0.36003	0.141123	0.534664	0.167688	0.741205
ENSMUSG00000005609	182.603	189.686	196.763	181.011	200.056	186.136	194.822	183.156	191.893	200.775	181.102	197.664	194.896	194.044	196.008	190.996	201.855
ENSMUSG00000005610	1199.31	1202.21	1226.43	1265.53	1227	1219.67	1296.95	1257.95	1258.78	1258.38	1238.64	1223.42	1328.39	1297.2	1270.36	1291.7	1298.47
ENSMUSG00000005611	0.417538	0.523271	0.503874	0.220745	0.125191	0.796426	0.781968	0.545512	0.233022	0	0.25066	1.09639	0.36003	0.423368	0	0.670751	0.247068
ENSMUSG00000005615	31.7329	31.5271	29.2247	28.5865	32.6749	30.0367	29.0445	28.6394	24.3508	35.1398	35.7191	33.6749	31.2026	35.5629	31.3313	30.0161	35.3308
ENSMUSG00000005621	46.0684	54.0277	46.8603	52.9789	54.0826	55.9774	51.6099	43.2318	52.4299	47.0805	44.1162	46.2051	50.5243	53.9088	44.6979	45.108	51.2667
ENSMUSG00000005625	277.106	273.409	302.829	304.96	305.842	290.468	320.495	300.714	302.229	307.9	287.883	297.279	301.225	305.813	319.943	317.601	340.337
ENSMUSG00000005628	0.835077	0.261635	0.377906	0	0.125191	0.682651	0.446839	0.272756	1.0486	0.511745	0.626651	0	0.720061	0.282245	0.427731	0.503063	0.123534
ENSMUSG00000005640	0	0.130818	0.503874	0.110373	0.250383	0	0.11171	0.272756	0.582555	0.341163	0.12533	0	0	0	0.641596	0	0
ENSMUSG00000005649	0	0.392453	0	0	0	0	0.335129	0.272756	0	0	0.12533	0	0	0	0	0	0
ENSMUSG00000005656	59.5688	53.2428	56.182	46.6876	62.3453	53.3606	67.2493	54.6876	53.828	56.4625	53.892	49.3376	55.5647	55.3201	52.8248	58.3554	59.5435
ENSMUSG00000005667	55.1151	51.1497	52.025	60.0427	58.3391	66.8998	62.334	61.5065	60.1196	56.1214	53.892	60.928	56.2848	52.921	57.8506	60.0322	54.6021
ENSMUSG00000005672	44.1199	45.3937	41.4437	37.9682	43.3162	35.3841	49.264	41.4589	29.9433	32.0693	37.2231	29.2893	32.5227	30.3414	28.7649	28.6746	35.4543
ENSMUSG00000005674	4.87128	4.84025	5.03874	5.96012	6.38476	6.37141	3.35129	4.63685	6.87414	6.82326	5.51453	8.30125	5.40046	4.93929	4.17038	4.52757	5.80611
ENSMUSG00000005677	0.278359	0.523271	0	0.44149	0	0.113775	0.11171	0.272756	0	0.341163	0.12533	0.156627	0.12001	0	0.534664	0	0.247068
ENSMUSG00000005681	0.417538	0.130818	0	0.331118	0	0	0	0	0	0	0	0	0	0.141123	0	0	0
ENSMUSG00000005682	45.3725	45.5245	38.0425	39.9549	45.3192	43.8035	42.7848	44.4592	38.3321	42.4748	41.9856	43.2292	30.8426	40.7844	41.0622	40.0774	36.5661
ENSMUSG00000005683	183.995	183.93	197.015	192.821	192.544	191.37	185.215	181.383	186.301	190.881	185.238	199.857	192.616	195.878	181.679	197.536	200.496
ENSMUSG00000005686	3.34031	3.13962	3.65309	1.76596	2.8794	2.84438	2.90445	2.31843	1.98069	2.21756	2.13061	3.13255	2.76023	3.38694	3.52878	4.86295	3.21189
ENSMUSG00000005687	68.4763	69.8566	82.5094	71.1903	70.6079	77.3671	80.8779	71.4621	74.4505	69.4267	69.8089	75.651	77.2865	76.9118	70.0409	74.118	78.4442
ENSMUSG00000005696	0	0	0	0.110373	0.125191	0	0	0	0	0	0	0	0	0.141123	0	0	0
ENSMUSG00000005698	177.732	173.203	169.302	189.068	171.888	171.118	164.437	174.973	165.795	166.829	160.673	171.82	178.575	160.598	158.581	164.166	161.212
ENSMUSG00000005699	4.59292	4.31698	4.53487	4.74602	3.00459	4.77856	3.57471	2.59118	3.96137	4.94687	3.13326	3.91568	2.64022	4.93929	3.52878	4.02451	3.21189
ENSMUSG00000005705	1.11344	0.654088	0.125969	0.110373	0.625956	0.22755	0.11171	0.136378	1.16511	0.170582	0.25066	0.156627	0.960081	0.423368	0.320798	1.67688	0.370603
ENSMUSG00000005718	43.0064	44.8705	43.4592	38.1889	37.4322	42.3244	36.8642	39.5496	37.5165	34.2869	38.9777	31.952	40.6834	44.0303	37.4265	40.9158	36.5661
ENSMUSG00000005732	213.64	217.811	213.517	198.008	201.057	224.934	202.753	241.253	215.429	237.791	219.579	228.676	240.98	218.034	211.727	232.248	225.203
ENSMUSG00000005763	0	0.523271	0.125969	0.44149	0.125191	0.568876	1.00539	0.272756	0.466044	0.170582	0.12533	0.313255	0	0.423368	0.427731	0.335376	0.247068
ENSMUSG00000005774	9.74256	10.727	10.4554	9.93353	10.5161	12.0602	12.3998	11.7285	9.78692	11.429	8.89844	10.8073	9.84083	10.1608	9.73088	10.8997	11.1181
ENSMUSG00000005779	84.4819	78.883	86.1625	83.9936	78.7453	83.1697	79.8725	92.737	93.0922	78.8087	83.9712	87.7113	91.6877	93.9877	88.1126	85.3531	82.3973
ENSMUSG00000005800	0.278359	0	0	0.110373	0	0	0	0	0	0	0	0	0	0	0	0	0
ENSMUSG00000005802	11.4127	10.8579	12.219	9.49204	14.0214	13.4255	12.6232	15.138	15.6125	10.0643	9.27443	14.4097	11.521	11.1487	11.5487	14.0858	12.477
ENSMUSG00000005803	0.278359	0.261635	0.503874	0.551863	0.751148	0.341326	0.781968	0.818268	0.815576	0.511745	0.375991	0.783137	0.36003	0.56449	1.17626	0.167688	0.741205
ENSMUSG00000005804	18.3717	21.5849	19.7771	22.0745	20.5314	22.0724	20.778	21.1386	21.438	19.1051	18.6742	19.1085	19.4416	16.6525	18.6063	18.781	17.2948
ENSMUSG00000005813	66.9453	65.1472	59.2052	72.0733	67.4781	63.7141	62.2223	69.6892	68.0424	62.9446	73.6942	69.5425	65.1655	60.4005	70.8964	65.5659	68.685
ENSMUSG00000005823	7.51569	9.54969	10.7073	9.16093	7.01071	9.67089	10.2773	11.5921	10.719	7.50559	5.89052	11.1205	12.001	8.32623	9.30315	7.54595	8.52386
ENSMUSG00000005836	2.92277	1.83145	2.14147	2.98006	2.62902	2.38928	3.12787	2.86394	2.0972	1.70582	1.75462	2.19278	2.76023	1.97572	2.45945	2.01225	2.10008
ENSMUSG00000005846	267.781	255.879	264.786	268.426	269.286	260.773	279.051	259.255	289.879	278.219	265.951	276.604	288.984	278.858	280.271	298.149	276.717
ENSMUSG00000005864	0	0	0	0	0	0.455101	0	0	0	0	0	0	0	0	0	0	0
ENSMUSG00000005871	205.29	203.421	208.352	213.019	223.466	217.311	217.499	204.158	206.807	190.71	207.797	205.495	202.697	216.059	197.291	187.307	188.637
ENSMUSG00000005873	16.7015	17.7912	17.1317	14.5692	17.652	17.7489	20.778	22.2296	29.7103	22.5168	21.3061	23.1808	21.2418	25.4021	18.4994	19.4518	22.7303
ENSMUSG00000005881	42.3106	39.7686	43.0813	45.8046	43.191	44.1448	41.2209	45.6866	42.876	39.4044	44.4922	47.928	44.7638	41.7723	38.0681	46.7849	45.7076
ENSMUSG00000005882	20.5986	21.7157	23.5561	22.4056	17.9024	22.1862	23.5708	17.4564	22.1371	24.2226	19.9275	22.2411	21.4818	21.3095	24.0599	22.4702	18.7772
ENSMUSG00000005883	0.417538	0	0.251937	0.662236	0	0.113775	0	0.272756	0.116511	0	0.12533	0	0.12001	0.141123	0.320798	0	0
ENSMUSG00000005886	69.4505	67.1095	63.4882	68.431	68.4796	60.6422	64.6799	65.0523	56.1583	60.0447	57.5266	60.7714	59.525	59.6949	60.7378	54.8339	62.2612
ENSMUSG00000005891	0.139179	0	0.251937	0	0	0	0	0	0	0	0	0	0	0	0	0	0
ENSMUSG00000005892	51.6356	42.1233	41.8216	50.3299	50.9529	42.7795	43.0083	50.869	33.6717	30.3635	28.1993	33.205	32.0427	31.6115	30.6897	34.0406	31.3777
ENSMUSG00000005893	33.9598	35.9749	33.8856	36.8645	34.678	32.4259	35.1886	30.1395	31.924	29.5106	28.074	30.8556	33.9629	28.5068	29.0857	27.1654	27.6717
ENSMUSG00000005897	7.09815	8.76478	9.69958	6.95347	8.76339	9.21579	12.1764	12.0013	9.78692	6.4821	13.7863	10.1808	10.5609	11.9954	9.08928	10.732	8.15326
ENSMUSG00000005899	117.746	117.343	119.67	128.805	126.568	121.853	113.832	115.239	126.764	121.625	124.202	128.121	122.41	110.781	115.701	113.525	108.216
ENSMUSG00000005907	20.4594	22.239	19.903	19.536	22.6596	20.3658	23.459	20.8658	15.8455	19.6169	15.4156	23.4941	22.2019	17.9226	23.5252	21.6317	16.43
ENSMUSG00000005917	0.695897	0.784906	0.125969	0.551863	0.751148	1.59285	0.446839	0.136378	0.699065	0.170582	0.626651	0.469882	0.600051	0.423368	0.213865	0	1.48241
ENSMUSG00000005936	66.9453	73.3887	67.8971	70.4177	68.3544	74.409	62.4457	73.3714	66.9938	57.9978	65.0464	63.7473	71.6461	72.6781	68.7578	62.8829	75.7264
ENSMUSG00000005947	3.20113	3.79371	2.64534	2.64894	3.38016	3.41326	2.01078	3.40945	2.21371	3.07047	2.5066	5.63858	3.96033	2.54021	2.56639	2.17994	3.45896
ENSMUSG00000005949	14.8922	13.0818	12.3449	14.0173	14.397	12.9704	14.0754	12.6832	9.43738	10.2349	11.0291	11.4338	10.4409	11.0076	10.9071	13.0796	11.7357
ENSMUSG00000005950	2.50523	1.83145	1.51162	1.54522	2.25344	1.47908	1.45223	2.59118	2.79626	1.36465	3.25859	2.34941	2.64022	1.41123	2.03172	1.84457	2.34715
ENSMUSG00000005951	1.39179	1.30818	1.13372	0.331118	2.25344	1.3653	0.893678	3.54583	2.21371	0.852908	2.00528	1.25302	0.480041	2.25796	1.81786	0.838439	1.23534
ENSMUSG00000005952	0.139179	0	0.125969	0.551863	0.375574	0.341326	0	0.136378	0	0	0	0	0.24002	0	0.106933	0	0
ENSMUSG00000005958	30.6195	28.6491	25.8236	28.5865	31.5482	30.4918	25.6932	28.9121	23.4187	18.4228	25.1914	24.9038	25.2021	25.2609	18.4994	19.4518	26.8069
ENSMUSG00000005968	4.59292	6.80252	7.05424	6.95347	6.25956	7.28161	6.14404	6.68252	6.99065	6.4821	9.27443	7.988	8.76074	9.31409	8.76848	9.05514	9.14153
ENSMUSG00000005973	46.7643	43.4315	49.5057	45.4735	45.5696	46.5341	43.2317	47.1868	44.2741	45.7159	46.7482	43.0725	48.7241	47.9817	47.3712	46.2818	50.2784
ENSMUSG00000005980	5.428	7.19497	5.66859	4.96677	9.26416	4.55101	3.68642	8.18268	4.07788	5.97036	5.01321	4.07231	5.40046	4.79817	5.77437	3.01838	4.57076
ENSMUSG00000005981	156.855	161.691	160.61	158.937	156.489	159.513	160.08	153.698	152.629	157.617	154.281	153.495	153.253	159.045	157.726	152.596	157.012
ENSMUSG00000005982	14.8922	15.8289	15.872	16.7766	14.8978	18.3178	14.7457	16.9109	18.6417	16.2053	18.4235	17.6989	16.0814	13.4066	18.7132	17.2718	15.9359
ENSMUSG00000005983	1.25262	1.56981	2.14147	1.32447	1.00153	2.04795	2.56932	1.63654	1.63115	0.511745	0.626651	1.56627	1.2001	2.82245	1.60399	1.3415	1.23534
ENSMUSG00000005986	6.81979	5.23271	3.40115	5.84975	3.25497	5.23366	2.56932	3.95496	5.12648	4.6057	5.3892	3.91568	3.6003	3.95143	2.88718	5.03063	4.44723
ENSMUSG00000005994	0.139179	0.130818	0	0	0	0	0	0	0	0	0	0	0	0	0	0	0
ENSMUSG00000006005	589.147	638.652	619.01	616.983	634.094	631.225	666.349	640.567	622.518	633.711	633.168	644.678	635.814	666.946	625.557	632.518	619.03
ENSMUSG00000006007	0	0.392453	0	0.220745	0	0	0	0	0	0.170582	0	0	0	0	0	0	0
ENSMUSG00000006010	21.8512	15.6981	19.903	21.0812	17.1512	17.2938	17.2033	26.4573	19.6903	20.4698	19.8022	18.482	20.8818	19.3338	18.2855	19.6195	20.3831
ENSMUSG00000006014	0.278359	0.523271	1.00775	0.882981	0.125191	0.341326	1.1171	0.136378	0.466044	0.341163	1.50396	0.313255	0.720061	0.56449	2.24559	1.00613	0.617671
ENSMUSG00000006019	18.7892	18.5761	17.3837	21.5227	15.8993	23.0964	17.6501	16.9109	15.729	17.7405	20.9301	18.1688	18.8416	11.7132	19.034	15.0919	19.5184
ENSMUSG00000006021	4.87128	7.45661	8.31393	7.61571	8.38782	6.48519	6.03233	5.86425	5.47601	6.65268	6.6425	6.10847	7.56064	7.19725	7.05756	6.8752	7.78265
ENSMUSG00000006024	68.4763	66.3245	60.5909	79.9098	71.6094	71.7922	77.0797	69.0073	68.9745	57.1448	67.553	69.5425	63.8454	66.1865	67.2607	72.1058	66.5849
ENSMUSG00000006050	33.6814	35.844	37.1607	41.0586	33.4261	37.2045	43.5668	36.6857	38.3321	36.675	36.7217	38.8436	41.5235	30.9059	37.9611	42.9281	35.8249
ENSMUSG00000006056	89.9099	87.6478	100.775	94.9204	98.7759	91.4753	109.699	89.1912	84.8199	86.4849	76.4514	80.6631	89.8876	77.7586	71.6449	76.801	87.5857
ENSMUSG00000006057	3.06195	2.61635	4.031	3.42155	4.63208	4.32346	2.3459	4.77323	3.72835	3.58221	3.63458	4.22894	4.44038	4.09256	3.63571	4.52757	4.44723
ENSMUSG00000006058	38.4135	38.5912	36.6569	32.1184	34.9284	42.3244	30.8319	36.2765	32.39	36.3339	42.6123	38.8436	42.1236	33.5872	34.6462	41.4189	36.4426
ENSMUSG00000006095	37.0217	33.6201	31.2402	34.657	35.3039	38.9111	35.6354	30.0032	37.2835	38.0397	38.351	37.2773	37.4432	32.3171	34.5393	36.8913	33.6013
ENSMUSG00000006127	17.2583	19.2302	14.6124	17.2181	16.6504	18.204	16.9799	17.1836	18.2922	15.1818	23.4367	14.0965	16.9214	16.6525	18.4994	14.7565	17.1712
ENSMUSG00000006134	64.1617	65.6705	66.6374	63.1331	64.5987	59.0493	76.6329	73.7805	65.7122	65.1622	63.2918	71.5787	67.5657	69.2912	60.9517	63.7214	62.3848
ENSMUSG00000006143	0.835077	0.654088	0.503874	0.44149	1.00153	0.22755	0.670258	0.272756	0.466044	0.852908	0.626651	0.313255	1.56013	0.705613	0.748529	1.3415	0.123534
ENSMUSG00000006154	0.835077	0.654088	1.25969	0.993353	0.375574	0.796426	0.558549	0.545512	0.815576	0.852908	0.877311	0.626509	0.480041	0.282245	0.748529	0.838439	0.617671
ENSMUSG00000006169	190.258	189.816	204.069	203.196	217.833	191.825	216.605	194.884	203.079	196.339	200.654	197.664	197.897	221.845	198.788	197.369	206.673
ENSMUSG00000006179	1.67015	1.96226	2.3934	1.65559	1.5023	1.47908	2.01078	1.50016	2.33022	0.170582	0.501321	1.09639	1.32011	2.25796	1.39013	1.3415	0.494137
ENSMUSG00000006191	24.3564	31.1346	24.4379	25.3857	27.9177	27.8749	24.241	28.3666	28.8947	25.4167	26.0687	27.4098	24.002	25.1198	27.054	26.9977	23.7186
ENSMUSG00000006200	17.815	17.922	17.8875	16.1144	16.4001	16.6112	14.9691	15.6835	13.2822	17.7405	16.7942	15.1929	15.3613	11.7132	15.1844	17.6072	15.5653
ENSMUSG00000006204	0	0	0	0	0	0.113775	0	0	0	0.170582	0.25066	0.156627	0	0	0	0	0
ENSMUSG00000006205	22.2687	19.7535	24.5639	30.1317	29.2948	24.1203	26.5869	24.9572	27.8461	27.1225	27.9486	20.5182	27.4823	24.6965	27.8025	29.3454	26.8069
ENSMUSG00000006215	41.0579	41.9925	43.8371	45.2528	46.9467	43.5759	46.4713	39.4132	39.4972	40.4278	42.2363	41.3496	52.2044	41.9134	38.4958	46.2818	42.0016
ENSMUSG00000006216	0	0.523271	0.755812	0.331118	1.75268	1.02398	1.78736	0.68189	0.699065	0.852908	0.501321	0.313255	0.12001	0.56449	0.534664	0.670751	0
ENSMUSG00000006218	2.92277	1.30818	2.3934	1.87633	1.87787	1.8204	2.79274	1.50016	1.51464	1.8764	2.13061	1.40965	2.04017	2.39908	2.03172	1.00613	1.97655
ENSMUSG00000006219	98.3999	101.645	108.459	104.854	100.153	96.7089	110.258	105.147	110.103	100.473	105.152	124.049	108.969	110.781	106.826	112.686	104.386
ENSMUSG00000006221	0	0	0	0.110373	0	0.113775	0.781968	0	0	0	0.626651	0.626509	0	0.423368	0.106933	0	0
ENSMUSG00000006235	0.556718	0.784906	1.25969	0.993353	0.751148	0.796426	0.335129	0.272756	1.51464	1.19407	1.00264	1.40965	1.80015	1.2701	0.748529	1.50919	0.864739
ENSMUSG00000006241	1.80933	1.17736	1.88953	1.2141	1.25191	0.682651	0.558549	2.31843	1.16511	1.53523	2.00528	0.939764	0.840071	0.423368	1.06933	0.503063	1.35888
ENSMUSG00000006262	21.4336	23.9396	25.9495	23.6197	22.6596	23.0964	21.4483	24.6844	24.5838	23.8814	22.8101	26.6267	23.162	18.6282	27.2678	24.147	24.4598
ENSMUSG00000006269	0	0	0.125969	0.44149	0	0	0.446839	0	0	0	0	0	0	0	0	0.167688	0
ENSMUSG00000006270	0	0	0	0	0	0	0	0.272756	0.116511	0	0	0	0	0.141123	0	0.167688	0
ENSMUSG00000006273	125.679	131.341	113.75	132.889	139.839	122.195	129.695	128.195	120.705	134.759	127.335	118.567	136.452	131.95	123.4	122.077	134.282
ENSMUSG00000006276	103.55	100.206	98.6334	95.6931	108.916	101.715	107.018	110.875	102.646	92.967	93.8723	101.495	91.5677	99.2092	106.077	101.451	100.927
ENSMUSG00000006281	15.0314	20.1459	15.3682	17.9907	16.1497	20.7071	17.5384	21.4113	18.4087	16.5464	21.0555	22.711	14.8813	17.9226	14.8637	16.4334	19.3949
ENSMUSG00000006288	23.3821	28.2566	26.5794	22.7368	23.0352	27.1923	23.2356	29.8668	19.4573	26.7813	22.3088	29.4459	25.0821	21.4506	22.3489	25.8239	19.1478
ENSMUSG00000006289	17.5366	15.6981	17.0058	13.9069	11.6428	14.677	14.634	16.5017	15.0299	12.623	17.4209	16.6025	16.6814	15.2412	15.2914	15.0919	12.724
ENSMUSG00000006299	171.191	172.418	160.106	160.703	160.245	174.986	147.569	168.29	144.707	153.523	142.751	177.302	165.974	161.585	153.662	171.712	161.953
ENSMUSG00000006301	20.8769	21.4541	19.3992	23.2886	19.5298	22.6413	26.1401	27.0028	24.3508	23.8814	23.5621	22.711	23.642	22.2974	21.3865	23.4763	18.4066
ENSMUSG00000006304	113.988	112.765	113.372	110.373	117.93	113.434	125.227	113.194	127.463	118.042	125.581	123.892	117.49	127.998	118.268	124.592	124.399
ENSMUSG00000006307	244.121	251.301	243.875	250.104	249.757	250.078	227.776	253.936	238.847	241.714	237.375	234.941	234.5	247.247	219.319	234.26	244.598
ENSMUSG00000006310	15.8665	14.2591	14.3604	16.887	15.1481	11.8326	17.8736	12.0013	17.3601	17.5699	18.5489	15.976	14.2812	13.83	17.3231	13.7504	14.7006
ENSMUSG00000006311	1.39179	0.915724	1.76356	1.10373	0.500765	1.70663	0.223419	1.90929	2.0972	1.70582	0.877311	1.40965	3.48029	1.97572	2.35252	1.3415	2.47068
ENSMUSG00000006313	0.835077	1.70063	0.88178	1.32447	0.751148	1.93418	0.335129	1.09102	1.51464	1.36465	1.12797	1.40965	0.840071	1.83459	1.81786	1.84457	1.23534
ENSMUSG00000006315	9.74256	8.8956	7.30618	8.38832	6.88552	9.55712	7.81968	7.50079	9.78692	9.38199	9.65043	9.24101	10.6809	8.32623	9.51701	6.8752	8.52386
ENSMUSG00000006333	352.959	370.868	331.297	326.151	323.244	348.038	316.474	350.491	309.336	360.78	329.242	324.532	369.151	320.913	314.596	365.727	335.642
ENSMUSG00000006335	21.4336	20.0151	22.5484	16.887	14.2718	16.6112	19.2141	17.4564	15.2629	20.811	22.6848	19.5784	17.8815	18.0637	21.8143	17.4395	16.43
ENSMUSG00000006342	13.222	11.6428	10.7073	12.9136	14.8978	10.9224	11.5061	12.5468	10.952	8.3585	9.39977	14.5663	10.6809	11.7132	10.6933	11.9058	11.7357
ENSMUSG00000006344	0.278359	0.392453	0.125969	0.110373	0.125191	0.682651	0	0	0.233022	0	0.25066	0.313255	0.480041	0.282245	0.213865	0.670751	0.617671
ENSMUSG00000006345	6.54143	5.75598	5.79456	4.19416	5.00765	4.20968	5.02694	2.4548	6.99065	4.09396	5.01321	5.1687	4.20035	2.54021	5.45357	4.1922	5.80611
ENSMUSG00000006356	59.2904	64.8856	69.7866	67.1065	57.8384	64.3968	58.871	63.9613	68.5084	67.0386	65.9237	69.6992	68.6458	64.7753	70.6825	70.9319	64.979
ENSMUSG00000006360	8.07241	9.41887	7.05424	7.94683	7.1359	7.50916	5.92062	8.72819	6.99065	10.7466	6.26651	8.92776	5.8805	8.32623	6.30903	7.71364	6.67085
ENSMUSG00000006362	3.61867	3.27044	2.51937	3.09043	3.12978	3.52703	3.23958	1.90929	3.96137	2.72931	2.63193	3.13255	2.76023	2.54021	2.78025	1.84457	4.57076
ENSMUSG00000006369	28.9493	30.3497	26.8313	26.9309	31.423	27.1923	29.4914	29.1849	23.5352	23.3697	25.3167	26.0001	28.8024	31.8937	23.6321	27.6685	28.0423
ENSMUSG00000006373	61.3781	63.1849	61.3467	60.5946	61.7193	64.7381	66.579	62.8703	72.7028	65.6739	73.1928	63.1208	67.0857	70.4202	71.8588	69.9258	74.4911
ENSMUSG00000006378	27.0008	29.434	25.3197	25.0546	27.7925	27.306	24.3527	26.4573	23.0692	20.6404	24.8154	23.6507	25.2021	23.9908	24.3807	23.644	20.6302
ENSMUSG00000006386	12.387	11.2503	12.093	11.3684	11.5176	11.9464	9.1602	11.4558	11.3016	9.55257	10.7784	9.08439	9.96084	11.5721	11.4418	13.2473	10.3769
ENSMUSG00000006389	0	0	0.125969	0	0.125191	0	0.11171	0	0	0	0	0	0	0	0	0	0
ENSMUSG00000006390	14.1963	11.6428	12.3449	13.2447	11.0168	12.5153	11.7295	16.229	17.0106	12.4525	13.9117	14.723	14.6412	18.0637	13.2597	14.7565	16.8006
ENSMUSG00000006392	46.0684	43.6931	52.277	51.4336	55.3345	42.7795	51.0514	39.4132	54.6436	46.9099	51.8867	48.5545	61.8052	47.5583	53.3594	53.8278	53.6138
ENSMUSG00000006395	2.22687	1.56981	2.51937	2.31782	2.12825	3.07193	2.56932	2.4548	1.63115	2.72931	3.13326	1.7229	2.04017	3.24582	2.13865	2.85069	2.10008
ENSMUSG00000006398	147.252	149.525	131.385	149.334	147.851	136.189	146.787	144.561	146.221	144.824	149.394	156.314	159.373	142.534	147.995	151.59	161.459
ENSMUSG00000006403	3.47949	1.43899	2.51937	2.20745	1.25191	2.61683	2.90445	2.04567	1.74766	3.41163	2.00528	2.34941	3.36028	1.97572	3.20798	1.84457	1.85301
ENSMUSG00000006411	3.47949	4.18616	5.41665	4.19416	2.75421	5.80254	5.80891	5.86425	4.77695	6.31152	5.89052	3.91568	4.56039	5.36266	6.2021	5.03063	4.57076
ENSMUSG00000006412	45.79	40.8151	40.5619	38.6304	33.0505	45.6239	35.5237	40.6406	36.934	46.9099	33.9645	43.0725	46.6839	41.2078	39.3512	41.922	40.1486
ENSMUSG00000006418	44.955	46.7019	48.3719	47.5706	49.7009	51.7677	52.3919	47.0504	46.2548	47.4217	44.9935	48.3979	47.404	45.4415	44.8048	50.1387	50.1549
ENSMUSG00000006423	17.2583	17.0063	19.2732	18.653	17.2764	16.1561	13.2935	15.6835	14.2143	13.6465	14.9143	17.3856	18.7216	17.4992	18.7132	18.781	12.8476
ENSMUSG00000006435	15.8665	15.3057	18.3914	12.8032	22.7848	16.725	15.1925	14.0469	15.496	12.1113	17.4209	18.1688	16.8014	17.3581	14.329	14.2535	13.9594
ENSMUSG00000006442	158.665	167.316	155.949	177.258	161.872	167.591	156.394	160.79	168.475	165.123	163.055	186.23	173.655	162.291	165.639	177.749	191.354
ENSMUSG00000006445	185.944	175.557	174.341	175.382	171.637	173.621	163.431	167.472	201.098	190.199	218.827	183.254	198.497	190.798	193.441	192.673	201.731
ENSMUSG00000006456	86.4304	77.3132	74.5734	79.5787	76.7423	79.6426	72.4996	74.8715	70.4891	77.1029	80.3367	71.4221	71.7661	72.6781	71.1103	75.4595	73.1322
ENSMUSG00000006457	10.5776	11.512	9.57361	11.8099	7.26109	8.64692	10.1656	10.5011	9.90343	10.0643	8.14646	9.86752	8.52072	12.4188	9.94474	10.8997	9.88273
ENSMUSG00000006462	0	0.261635	0.125969	0.662236	0	0.341326	0	0.272756	0	0	0.25066	0	0.12001	0.141123	0	0.167688	0
ENSMUSG00000006463	6.40225	5.75598	7.81005	6.18087	7.26109	7.62294	5.80891	5.31874	5.3595	4.43512	5.3892	4.69882	6.24053	6.63276	7.91302	7.71364	4.81783
ENSMUSG00000006464	6.26308	5.49434	4.66084	6.07049	8.26262	7.05406	4.35668	6.8189	5.24299	7.33501	4.76255	4.38557	5.40046	5.22154	4.70504	4.52757	6.05317
ENSMUSG00000006469	0.417538	0.523271	0.251937	0.662236	0.500765	0.796426	0.335129	0.68189	0.466044	0.511745	0.751981	0.156627	0.12001	0.846736	0.641596	0	0
ENSMUSG00000006471	51.6356	46.3094	50.7653	51.544	48.8246	46.4203	44.2371	45.5503	51.8474	45.0335	49.0041	45.1087	41.7635	44.877	46.9435	43.4311	46.4488
ENSMUSG00000006476	5.14964	4.18616	4.91278	4.52528	5.63361	5.34743	4.91523	6.00063	6.17508	4.77629	5.76519	6.73498	4.44038	4.65705	6.73676	5.03063	5.18844
ENSMUSG00000006488	0	0	0	0	0.125191	0.113775	0	0	0	0	0	0	0	0.141123	0	0	0
ENSMUSG00000006490	0	0	0	0	0	0	0	0	0	0	0.12533	0	0	0	0.106933	0	0
ENSMUSG00000006494	66.3886	56.2516	57.1897	58.056	56.7117	57.4565	48.7055	53.4602	60.2361	63.1152	61.4118	60.6148	61.0852	62.9407	62.1279	60.5353	55.5904
ENSMUSG00000006498	327.489	324.035	318.701	333.215	330.881	312.768	330.884	308.487	354.543	306.535	316.208	343.484	324.987	318.232	322.723	320.451	332.307
ENSMUSG00000006517	19.7635	20.0151	20.2809	21.5227	23.4108	20.0244	21.4483	16.229	18.0592	16.8876	21.0555	25.0604	20.5217	20.1805	17.8578	17.6072	20.8773
ENSMUSG00000006519	10.0209	9.28805	9.44764	8.49869	8.88858	11.6051	8.48994	12.9559	12.5832	9.21141	12.0317	9.7109	11.881	11.5721	8.34075	10.732	11.6122
ENSMUSG00000006526	11.9694	12.166	11.841	10.5958	12.1436	7.39539	13.1818	13.9106	13.5153	12.1113	13.661	13.6266	15.9613	14.1123	11.4418	11.0674	13.4652
ENSMUSG00000006527	23.7997	25.9019	24.5639	27.4828	25.4138	25.3719	25.023	27.2756	26.5645	29.34	25.6927	26.47	25.9222	19.616	27.054	26.1593	31.3777
ENSMUSG00000006529	0	0	0.503874	0	0	0	0	0	0	0	0	0	0	0	0	0	0
ENSMUSG00000006538	0.139179	0.130818	0.629843	0.110373	0.250383	0.113775	0	0.136378	0.233022	0.511745	0.501321	0	0.12001	0	0.106933	0.167688	1.23534
ENSMUSG00000006542	0.695897	0.523271	0.503874	0.110373	0	0.682651	0	0	0.116511	0.170582	0.25066	0.469882	0.960081	1.12898	0.855462	0.838439	0
ENSMUSG00000006546	0	0.130818	0	0	0	0	0	0	0	0	0	0.156627	0.12001	0	0.106933	0.503063	0
ENSMUSG00000006567	3.34031	3.92453	7.05424	4.74602	4.13131	5.57499	3.79813	3.68221	4.66044	4.77629	4.26123	5.01208	3.72031	3.38694	3.74265	4.69526	2.96482
ENSMUSG00000006574	0.556718	0.261635	0.125969	0.662236	0.250383	0.341326	0.893678	0.818268	0.699065	0.682326	0.25066	0.156627	0.12001	0.705613	0.320798	0.503063	0.370603
ENSMUSG00000006575	13.7788	13.605	13.4786	15.8937	17.652	14.1081	13.852	12.5468	12.2336	11.429	11.405	10.3374	9.96084	12.2777	12.9389	8.71977	12.6005
ENSMUSG00000006576	8.90748	7.97988	8.31393	7.94683	10.0153	9.89844	9.1602	10.2284	9.32087	11.2584	10.1517	8.30125	8.76074	9.17297	11.121	7.88133	10.6239
ENSMUSG00000006585	178.846	166.662	172.577	189.289	168.382	164.519	173.038	172.791	184.786	166.488	175.713	200.953	170.654	165.113	173.552	180.6	179.001
ENSMUSG00000006586	8.35077	9.68051	7.68408	6.8431	5.7588	8.19181	9.83046	11.8649	7.22368	10.5761	8.52245	9.08439	9.72082	9.59634	9.08928	7.71364	11.6122
ENSMUSG00000006587	3.34031	2.87799	3.90503	4.4149	3.63055	3.75458	5.58549	2.72756	3.96137	3.07047	4.51189	4.22894	3.24027	4.09256	4.17038	4.1922	5.55904
ENSMUSG00000006589	116.772	108.709	122.693	99.225	97.6492	105.811	102.326	111.557	121.288	112.754	117.058	118.41	121.93	119.672	117.84	125.934	120.94
ENSMUSG00000006599	104.106	102.299	101.279	103.75	111.045	108.542	114.614	98.1922	105.209	91.0906	104.651	98.5186	97.3282	102.878	104.046	86.1915	102.039
ENSMUSG00000006611	0.139179	0.261635	0.377906	0.110373	0.250383	0.22755	0.893678	0.272756	0.932087	0.341163	0.375991	0	0	0.141123	0.427731	0.503063	0.123534
ENSMUSG00000006638	0.139179	0	0.251937	0	0	0.113775	0	0	0	0	0	0	0.12001	0.141123	0	0.167688	0.123534
ENSMUSG00000006641	8.21159	7.45661	9.57361	8.38832	7.38629	10.2398	10.7241	11.0466	9.55389	9.04083	9.39977	10.494	6.72057	6.77389	9.19622	9.55821	6.17671
ENSMUSG00000006642	0.139179	0.130818	0.251937	0	0	0.113775	0.11171	0.409134	0	0.170582	0.25066	0.626509	0.12001	0.141123	0.106933	0.167688	0.370603
ENSMUSG00000006649	24.2172	20.6692	19.2732	19.6463	18.7787	23.779	15.4159	15.138	16.195	17.2287	18.2982	20.8314	18.0015	17.9226	19.9964	17.1042	19.6419
ENSMUSG00000006651	40.0837	33.3585	38.4204	39.2926	41.0627	38.2285	38.5399	31.3669	41.3614	39.7455	41.1083	41.0364	42.2436	35.1395	33.8977	43.2635	40.2721
ENSMUSG00000006673	207.795	212.186	213.895	214.123	212.45	215.604	199.96	209.749	219.507	210.327	211.683	213.953	213.738	224.667	209.054	206.424	200.99
ENSMUSG00000006675	2.78359	2.35472	2.89728	5.07714	2.12825	2.61683	3.12787	3.27307	2.44673	2.89989	2.38127	3.91568	1.44012	2.82245	2.35252	2.683	3.82956
ENSMUSG00000006676	158.804	155.673	160.862	159.93	170.511	157.579	164.66	159.29	158.455	148.065	158.668	158.35	153.493	153.824	152.379	166.514	156.147
ENSMUSG00000006678	85.0386	89.4793	94.9803	82.8898	81.6247	85.3314	84.3409	86.6	74.334	76.0794	74.6968	80.6631	80.8868	88.3428	79.6649	85.3531	73.7499
ENSMUSG00000006699	80.1674	87.517	88.5559	91.3885	83.127	89.1998	99.6451	99.2832	106.607	94.6728	92.8697	89.7475	96.8482	89.8951	88.968	89.2099	96.2331
ENSMUSG00000006705	26.3049	27.0793	29.0987	24.5027	23.4108	21.9586	20.8897	24.9572	18.0592	27.6342	23.6874	24.4339	19.9217	22.1563	22.4559	23.3086	25.0774
ENSMUSG00000006711	0.139179	0.261635	0.125969	0.331118	0.125191	0.113775	0.335129	0	0.116511	0.170582	0.25066	0.469882	0.12001	0.705613	0.641596	0.335376	0.247068
ENSMUSG00000006715	32.2896	36.3673	44.4669	36.9748	35.6795	38.6836	45.019	37.3676	36.8174	36.675	39.7297	37.5906	38.1632	42.619	36.6779	37.059	37.5544
ENSMUSG00000006717	8.35077	7.06415	9.44764	7.61571	5.7588	9.78467	7.26113	7.22803	9.78692	8.69966	7.01849	8.77113	8.16069	7.76174	9.19622	8.55208	6.67085
ENSMUSG00000006720	14.753	12.6893	13.4786	12.3617	12.5191	13.4255	10.7241	13.7742	11.5346	11.9407	13.0343	10.6507	12.361	9.73746	11.7626	12.0735	13.9594
ENSMUSG00000006724	0.278359	0.261635	0.377906	0.44149	0	0.682651	0.223419	0.409134	0.116511	0.682326	0.751981	0.783137	0.600051	1.41123	0.641596	0.503063	0.494137
ENSMUSG00000006728	172.861	162.345	174.97	172.844	168.382	162.812	159.522	175.109	168.824	166.317	170.073	171.35	170.654	170.335	162.538	174.395	167.636
ENSMUSG00000006731	5.428	5.62516	5.66859	5.629	4.63208	3.64081	5.25036	6.54614	4.19439	5.28803	5.26387	6.10847	5.04043	5.78603	4.81197	3.85682	4.94137
ENSMUSG00000006732	27.2792	28.1258	24.5639	22.8471	25.1634	25.827	28.2626	25.2299	24.8168	26.7813	24.5647	19.8917	24.3621	22.2974	22.9905	27.1654	30.8835
ENSMUSG00000006736	22.8254	22.5006	24.4379	25.2753	22.5344	21.8448	26.6986	27.6847	20.1564	26.4402	19.6768	24.2772	26.1622	20.3217	27.1609	24.4824	25.9422
ENSMUSG00000006740	268.199	258.496	272.848	280.788	287.439	276.588	297.371	285.985	272.985	275.66	288.635	273.941	266.423	280.128	277.811	290.603	287.34
ENSMUSG00000006763	32.2896	31.2654	28.091	26.4894	29.5451	36.1805	32.9544	29.3213	26.7975	34.7987	29.3273	25.3736	28.0824	32.3171	33.2561	32.3637	34.7131
ENSMUSG00000006764	0	0.261635	0.251937	0.220745	0.125191	0.341326	0.223419	0.409134	0.233022	0.170582	0	0.313255	0.480041	0	0.213865	0.167688	0
ENSMUSG00000006777	0	0	0	0	0	0.113775	0	0	0	0	0	0	0.12001	0	0	0	0
ENSMUSG00000006782	17.9541	11.7736	14.4864	14.2381	14.0214	11.4913	12.6232	12.6832	17.4766	12.623	17.6716	12.8434	15.0013	9.59634	14.1151	14.5888	14.7006
ENSMUSG00000006784	4.31456	4.18616	4.91278	5.29789	4.2565	6.25764	2.90445	3.27307	4.42741	5.11745	4.51189	5.32533	4.56039	4.51592	4.59811	3.52144	4.6943
ENSMUSG00000006800	130.133	128.332	130	136.972	140.965	141.536	133.158	141.56	137.483	127.083	120.442	125.145	131.531	127.857	136.125	119.226	129.587
ENSMUSG00000006818	80.3065	92.8805	83.0133	84.7662	97.7744	95.3436	87.0219	81.8268	64.8966	75.7382	66.5503	72.0486	75.8464	64.7753	62.9834	71.9381	68.1909
ENSMUSG00000006850	7.79405	7.32579	7.55812	5.73938	7.51148	7.05406	6.47917	10.6375	5.94206	6.14094	7.77047	7.20486	9.96084	8.7496	7.27143	8.71977	9.51213
ENSMUSG00000006906	6.40225	3.27044	4.78681	4.52528	4.75727	6.37141	6.70258	5.04599	4.07788	4.43512	5.01321	5.1687	3.12026	4.65705	3.31491	3.68913	4.94137
ENSMUSG00000006920	37.4393	32.0503	33.3817	35.2089	40.9376	41.8693	33.8481	36.5493	30.6424	34.1163	31.0819	36.6508	30.6026	30.7647	35.1809	33.8729	28.2893
ENSMUSG00000006930	34.3773	32.8352	39.6801	30.5732	34.678	40.2764	37.1993	32.7307	36.934	34.7987	35.2178	38.8436	38.5233	39.3732	38.7097	33.8729	35.3308
ENSMUSG00000006931	11.6911	16.2214	14.3604	12.8032	10.5161	13.1979	14.7457	15.5471	18.9913	15.0112	17.2956	20.9881	14.6412	19.616	16.5746	15.2596	15.8124
ENSMUSG00000006932	439.25	439.678	449.204	448.775	451.69	423.585	444.717	442.956	421.187	407.519	434.77	405.352	424.116	417.723	418.321	417.04	436.94
ENSMUSG00000006941	11.8303	11.9044	13.2267	15.4522	16.2749	12.9704	14.2988	14.8652	14.5639	14.3289	13.285	13.1567	12.8411	16.5113	13.1527	13.9181	14.577
ENSMUSG00000006948	0	0	0	0	0	0	0	0	0	0	0.12533	0.469882	0	0	0	0	0
ENSMUSG00000006958	2.78359	1.96226	3.27518	2.20745	2.37863	1.3653	3.01616	2.59118	1.63115	2.04698	2.63193	3.4458	2.76023	2.68133	2.56639	2.51532	2.71775
ENSMUSG00000006998	231.734	230.632	227.121	216.441	206.816	235.97	212.249	237.98	218.574	239.838	229.229	239.013	230.179	224.385	196.115	237.111	214.702
ENSMUSG00000007021	3.61867	4.4478	3.14921	2.86969	2.37863	4.55101	3.68642	2.59118	3.96137	3.24105	3.75991	4.54219	4.20035	3.81031	4.91891	2.85069	3.58249
ENSMUSG00000007029	261.379	257.318	250.803	267.985	274.044	258.725	257.044	264.573	300.365	262.355	256.175	272.062	256.822	267.004	253.538	272.828	259.669
ENSMUSG00000007030	0.835077	0.392453	0.88178	0	1.00153	0.22755	0.446839	0.68189	1.16511	0.511745	0.501321	1.40965	1.08009	0.141123	0.855462	0.503063	0.988273
ENSMUSG00000007033	0	0	0.629843	0.110373	0.125191	0.341326	0.335129	0.409134	0.116511	0.341163	0.25066	0.156627	0	0.846736	0.106933	0	0.123534
ENSMUSG00000007034	3.06195	1.96226	2.89728	2.64894	2.8794	2.16173	2.56932	1.2274	3.14579	2.38814	2.63193	2.50604	3.24027	4.23368	2.56639	2.51532	4.3237
ENSMUSG00000007035	0.695897	2.2239	1.88953	0.662236	1.5023	0.796426	1.56394	0.68189	1.28162	1.36465	2.38127	0.469882	0.720061	1.41123	0.855462	0.670751	1.11181
ENSMUSG00000007036	12.9437	8.76478	9.44764	11.6995	15.6489	12.7428	14.2988	10.2284	12.3502	11.9407	12.7837	9.08439	12.7211	11.2898	9.41008	11.7381	12.9711
ENSMUSG00000007038	10.9952	9.02642	10.8333	12.9136	9.51454	11.0362	13.07	13.6378	13.1657	7.84675	9.90109	9.55427	8.88075	11.7132	14.329	12.0735	10.3769
ENSMUSG00000007039	18.9284	18.4453	21.4147	23.2886	18.6535	20.252	19.7726	18.8202	16.6611	19.1051	14.789	18.9519	18.4816	19.616	15.5052	16.7688	19.0243
ENSMUSG00000007041	45.2333	47.6176	48.3719	55.2967	44.3177	54.6121	49.5991	53.8693	59.071	59.0212	62.4144	54.6629	51.9644	54.7556	60.0962	51.8155	60.2847
ENSMUSG00000007050	37.8568	40.161	45.8526	34.9881	39.0597	44.5999	41.3326	39.2769	38.4486	41.2808	41.6096	39.4701	36.3631	37.6797	40.4206	38.4005	43.237
ENSMUSG00000007080	158.525	157.635	157.587	162.358	154.361	162.812	147.01	163.926	160.436	157.106	156.287	155.374	167.894	160.598	160.72	169.197	144.041
ENSMUSG00000007097	1.67015	0.784906	0.377906	0.662236	0.625956	0.22755	0.781968	1.2274	0.699065	1.02349	0.626651	0.939764	0.24002	0.141123	0.962395	1.50919	0.494137
ENSMUSG00000007107	1.11344	0.392453	0.251937	0.662236	0.250383	0.682651	0.670258	0.545512	0.815576	0.682326	0.626651	0.783137	1.2001	1.55235	0.427731	0.503063	1.11181
ENSMUSG00000007122	1.39179	1.83145	2.0155	1.32447	0.375574	0.796426	0.893678	0.545512	2.44673	1.53523	2.38127	1.56627	1.44012	2.11684	1.71092	0.503063	1.72948
ENSMUSG00000007207	9.88174	9.68051	9.32168	7.28459	10.5161	6.71274	8.26652	6.40977	5.3595	6.99385	8.89844	6.26509	7.92067	6.49164	6.2021	8.2167	7.28852
ENSMUSG00000007209	0.139179	0	0	0	0	0	1.00539	0	0.233022	0.511745	0	0	0	0	0.213865	0	0.123534
ENSMUSG00000007216	6.1239	4.97107	3.27518	6.73273	5.13284	4.55101	2.90445	5.18236	5.3595	4.77629	4.38656	3.91568	5.28045	5.78603	4.91891	5.03063	3.08835
ENSMUSG00000007279	9.4642	11.7736	9.32168	8.38832	8.88858	8.76069	8.60165	11.183	7.57321	12.623	10.2771	15.8194	10.4409	10.1608	8.12689	14.7565	9.14153
ENSMUSG00000007338	32.4288	33.4893	32.6259	36.9748	33.6765	33.2224	31.8373	39.5496	39.0312	33.2634	32.8365	31.0122	34.3229	29.6358	31.1174	34.5437	32.1189
ENSMUSG00000007379	31.1762	34.7975	30.3584	30.2421	33.0505	37.5458	27.9274	30.9578	27.3801	29.1695	27.8233	27.2532	26.1622	24.9787	26.4124	35.3821	23.9656
ENSMUSG00000007411	120.251	116.951	112.742	123.065	119.683	115.027	117.184	119.467	115.812	119.066	119.064	116.844	115.45	119.954	119.23	114.195	131.317
ENSMUSG00000007415	53.3057	44.6088	57.5676	55.9589	47.4475	53.2468	51.6099	51.8236	51.3813	55.439	47.7508	60.928	56.6448	53.6266	53.2525	55.337	58.1846
ENSMUSG00000007440	0.139179	0	0	0	0	0.113775	0.335129	0	0.466044	0	0	0	0.12001	0	0	0.167688	0
ENSMUSG00000007457	1.25262	0.784906	0.377906	0.44149	1.12672	0.113775	1.22881	0.68189	0.116511	1.36465	0.626651	0.783137	0.24002	0.846736	1.49706	0.167688	0.494137
ENSMUSG00000007458	76.8271	65.9321	77.8486	81.7861	75.6155	70.5406	80.6544	76.6444	78.5284	75.2265	78.0807	83.7956	81.1269	78.4642	72.3935	83.6762	90.6741
ENSMUSG00000007476	5.70636	9.54969	9.69958	7.83646	6.25956	9.89844	6.14404	7.77355	8.03925	5.45861	7.64514	6.10847	9.4808	7.76174	5.8813	7.04289	7.78265
ENSMUSG00000007480	0.695897	0.784906	1.25969	1.2141	0.250383	0.682651	0.335129	1.09102	0.815576	0.682326	0.375991	1.09639	0.720061	0.705613	0.641596	0.167688	0.494137
ENSMUSG00000007564	153.515	139.844	150.784	153.859	145.973	158.375	149.579	154.107	148.784	159.153	138.49	153.808	141.132	150.719	145.429	146.391	158.371
ENSMUSG00000007570	15.1706	18.8377	14.6124	19.0945	16.0245	19.1142	13.9637	14.7288	16.0785	15.1818	17.0449	20.0483	19.0816	13.83	15.826	22.8055	17.0477
ENSMUSG00000007589	37.1609	39.7686	35.6491	34.7674	37.6826	33.6775	36.4174	28.0939	39.2642	34.1163	34.7165	32.7351	36.9631	35.1395	34.7531	35.7175	33.6013
ENSMUSG00000007591	0.139179	0.130818	0	0	0.125191	0.113775	0.335129	0	0.233022	0	0.12533	0.626509	0.12001	0.141123	0.641596	0.503063	0.123534
ENSMUSG00000007594	5.56718	3.27044	3.52712	4.19416	3.75574	3.52703	3.23958	4.22772	4.66044	3.24105	3.50925	5.63858	3.00025	5.36266	3.31491	2.683	3.58249
ENSMUSG00000007603	54.0016	49.5799	44.7189	50.9921	46.3208	48.8096	46.6947	45.5503	49.8667	49.8098	48.3775	48.2412	49.3242	51.0864	51.5416	46.2818	51.3902
ENSMUSG00000007610	48.7128	45.2629	43.0813	43.1557	39.936	53.8157	47.0298	38.8677	37.633	45.5453	42.3616	45.4219	43.5637	42.3368	42.88	48.7972	44.7194
ENSMUSG00000007613	33.4031	38.3296	29.2247	39.6238	33.4261	33.4499	33.5129	39.0041	29.5938	34.9692	34.2151	35.0845	36.9631	33.8694	36.2502	38.4005	32.2424
ENSMUSG00000007617	28.1142	27.3409	34.5154	31.1251	32.4245	28.7851	31.6139	29.1849	29.0112	34.4575	32.2099	28.9761	32.1627	34.575	31.6521	30.0161	27.054
ENSMUSG00000007646	10.4385	10.2038	9.44764	10.375	13.2703	9.32957	11.2827	8.86457	17.5931	9.89373	10.5277	11.1205	10.3209	10.302	9.19622	11.7381	8.64739
ENSMUSG00000007653	0	0.130818	0	0.110373	0	0.682651	0.11171	0.272756	0	0.170582	0.12533	0	0.12001	0	0.213865	0	0
ENSMUSG00000007655	3.34031	3.40126	3.02325	3.6423	4.75727	4.09591	5.02694	5.31874	4.42741	6.31152	4.51189	6.57835	5.64048	6.77389	5.02584	5.03063	6.05317
ENSMUSG00000007656	68.6155	61.7459	78.1005	73.7289	63.7224	65.1932	66.3556	73.6441	65.4791	85.632	80.3367	68.916	77.0465	65.4809	70.3617	80.8255	65.3496
ENSMUSG00000007659	65.8319	67.2403	65.5037	69.314	74.8644	77.3671	78.532	72.9622	88.8978	87.5084	85.9765	83.639	75.4864	80.7221	77.7401	81.3286	83.8797
ENSMUSG00000007670	438.694	401.872	410.658	443.919	442.802	432.346	440.695	409.27	419.323	423.554	436.149	474.894	441.637	445.383	430.832	429.448	448.923
ENSMUSG00000007682	0	0	0	0.220745	0	0.22755	0	0	0	0	0.12533	0	0.24002	0	0	0	0
ENSMUSG00000007721	96.3122	89.7409	87.8001	83.7728	74.3636	80.8942	71.9411	92.737	74.1009	92.967	85.2245	104.314	95.168	89.754	82.1243	90.5514	80.4207
ENSMUSG00000007739	349.201	347.452	347.799	340.831	320.49	331.427	355.796	342.582	332.872	326.664	332.626	326.411	337.469	343.775	342.399	352.312	354.049
ENSMUSG00000007777	4.17538	4.70944	4.66084	2.75932	4.63208	3.75458	4.02155	7.77355	3.49533	3.58221	5.51453	5.1687	3.48029	3.81031	5.2397	5.19832	5.4355
ENSMUSG00000007783	29.0885	30.4805	30.3584	27.3724	27.7925	38.456	28.8211	30.9578	28.3122	25.2461	29.5779	31.1688	29.5225	28.0834	35.2878	24.8178	31.2541
ENSMUSG00000007805	0.139179	0.392453	0.251937	1.2141	0.250383	0.22755	0.781968	0.136378	1.16511	0.341163	0.25066	0.783137	0.36003	0.423368	0.855462	0.335376	0.494137
ENSMUSG00000007812	62.7699	62.2692	63.992	69.8659	75.1148	67.0136	64.7917	61.7792	53.7115	59.3624	54.1426	52.0003	57.9649	58.9893	53.1456	58.6907	56.7022
ENSMUSG00000007815	132.499	118.652	125.465	136.752	122.437	123.105	130.03	133.378	121.87	121.625	135.858	120.76	134.651	121.648	121.048	124.927	130.452
ENSMUSG00000007817	87.6831	77.0516	87.9261	86.3114	91.0141	80.3253	91.3786	97.6467	101.831	107.637	107.157	106.35	98.6483	93.2821	100.945	88.7069	98.9509
ENSMUSG00000007827	49.4087	49.0566	45.4747	48.4536	59.2155	54.8396	48.482	51.8236	51.8474	42.4748	53.516	45.8918	50.0442	50.3808	46.1949	52.8217	51.6373
ENSMUSG00000007833	39.527	37.9371	31.1142	36.7541	33.6765	40.1626	35.412	36.2765	34.8368	32.5811	33.0872	31.3255	28.4424	29.2124	36.3571	32.3637	31.5012
ENSMUSG00000007836	169.66	164.961	175.726	169.532	177.521	165.77	161.197	164.881	176.514	176.893	157.791	174.64	166.334	170.758	160.399	159.974	186.042
ENSMUSG00000007837	3.61867	2.87799	4.4089	4.30453	4.38169	5.11988	5.36207	5.45512	5.59252	2.55872	3.50925	2.66267	4.56039	3.24582	3.31491	4.1922	3.58249
ENSMUSG00000007850	581.909	541.585	571.142	531.334	538.948	541.456	551.399	533.511	564.029	585.948	573.511	562.136	580.489	551.789	556.585	552.867	574.928
ENSMUSG00000007867	5.56718	6.54088	5.29068	5.29789	4.88246	4.77856	4.69181	6.13701	5.00997	4.6057	4.51189	5.63858	5.28045	4.65705	4.06344	5.86907	5.80611
ENSMUSG00000007872	35.7691	35.844	38.5464	32.0081	37.6826	38.9111	36.9759	37.0948	37.4	40.4278	38.727	40.5665	35.283	39.6555	33.0422	34.8791	39.2839
ENSMUSG00000007877	0	0	0	0	0	0	0	0	0	0.170582	0.25066	0.156627	0	0	0.106933	0	0
ENSMUSG00000007880	763.399	735.326	761.228	740.931	774.183	687.657	701.202	710.393	767.923	742.201	760.504	733.643	739.142	773.634	719.978	676.956	715.633
ENSMUSG00000007888	5.56718	6.93334	6.29843	7.83646	3.88093	5.80254	5.25036	5.5915	9.67041	9.55257	9.02377	8.77113	6.60056	7.4795	7.80609	8.04901	9.7592
ENSMUSG00000007891	131.246	137.489	134.66	148.672	131.2	139.147	148.015	137.605	128.279	126.06	135.482	124.832	128.171	121.365	142.007	135.324	124.399
ENSMUSG00000007892	733.197	773.394	778.864	772.719	756.907	745.569	853.909	882.093	797.401	796.616	803.743	824.956	839.111	762.486	786.17	865.437	871.287
ENSMUSG00000007907	0	0.392453	0	0.110373	0	0.113775	0.223419	0.409134	0	0	0.12533	0	0	0.141123	0.106933	0	0.247068
ENSMUSG00000007908	3.61867	4.57862	4.4089	3.75267	5.00765	3.86836	4.13326	2.72756	4.77695	5.79978	4.38656	4.85545	2.76023	3.81031	4.38424	4.35988	3.95309
ENSMUSG00000007944	0.695897	0.654088	0.88178	0.220745	0.375574	0.910202	0.223419	1.36378	0.582555	1.19407	0.375991	1.40965	0.24002	0.423368	0.962395	0.503063	0.988273
ENSMUSG00000007946	2.64441	2.35472	2.14147	2.75932	4.00612	3.07193	4.02155	2.86394	2.91277	3.7528	2.63193	2.97592	3.24027	4.23368	2.67332	3.18607	1.23534
ENSMUSG00000007950	7.51569	7.06415	6.55037	6.40161	6.38476	8.76069	6.14404	8.31906	7.80623	8.3585	7.8958	6.73498	7.20061	7.05613	6.30903	6.70751	7.16498
ENSMUSG00000007987	8.76831	6.14843	7.18021	4.4149	5.13284	5.57499	4.91523	6.00063	3.72835	7.33501	4.88788	5.1687	3.48029	9.31409	5.13277	5.86907	3.58249
ENSMUSG00000007989	6.26308	7.45661	7.30618	6.07049	5.13284	5.80254	6.81429	8.45544	7.68972	4.94687	9.77576	7.04823	4.08034	8.46736	4.49118	9.89358	7.53558
ENSMUSG00000008028	4.59292	4.97107	4.4089	3.97341	3.75574	2.95816	4.69181	5.04599	4.19439	2.55872	4.51189	3.60243	3.96033	5.6449	5.66744	3.35376	3.33542
ENSMUSG00000008035	7.37651	8.37233	6.67634	7.06385	7.63667	5.46121	8.0431	8.31906	9.67041	10.4055	8.39712	9.08439	7.32062	9.03185	6.95063	7.88133	8.40032
ENSMUSG00000008036	30.4803	33.0969	33.1297	31.8977	32.6749	31.0606	29.3797	32.1852	29.1277	26.7813	30.7059	28.1929	29.5225	28.789	33.5769	36.8913	26.6834
ENSMUSG00000008090	10.1601	10.9887	11.3372	12.2514	12.7695	12.4015	11.171	8.45544	10.253	14.3289	10.6531	12.5302	10.4409	8.04399	14.2221	11.2351	10.5004
ENSMUSG00000008129	9.18584	6.27925	5.54262	8.16757	6.25956	9.21579	7.70797	7.50079	7.10717	7.50559	5.13854	6.42172	6.36054	8.60848	7.37836	4.52757	7.41205
ENSMUSG00000008136	7.09815	9.68051	7.68408	10.4854	8.88858	9.44334	11.9529	9.81922	13.3988	9.04083	12.0317	10.0242	10.9209	8.60848	14.0082	11.9058	12.6005
ENSMUSG00000008140	35.3516	36.6289	37.0348	37.0852	42.6902	38.2285	40.1038	38.4586	36.5844	37.6985	37.0977	34.3014	38.0432	42.9013	39.0305	39.5743	45.8312
ENSMUSG00000008153	24.3564	25.9019	24.4379	27.5932	23.1604	26.9647	22.9005	23.3206	20.3894	24.9049	19.3009	28.3496	23.522	21.7329	24.7015	22.8055	26.0657
ENSMUSG00000008167	28.3926	24.7245	25.5716	27.5932	26.9161	31.8571	25.9167	25.3663	30.5259	26.7813	27.8233	28.5062	21.0018	27.9423	33.8977	24.147	27.5481
ENSMUSG00000008193	2.08769	0	1.25969	0.882981	0.500765	0.568876	0.335129	0.545512	0.466044	0.170582	0.877311	0.313255	0.24002	0.56449	1.28319	0.503063	0.864739
ENSMUSG00000008200	158.804	160.382	152.674	157.391	172.889	162.926	154.941	153.153	152.396	151.988	150.02	150.049	156.853	150.437	150.134	148.068	153.429
ENSMUSG00000008206	18.65	20.4076	18.5174	19.9774	20.0306	21.5035	17.7618	19.9112	20.5059	18.9346	17.0449	15.976	14.5212	15.6646	18.1786	17.7749	17.0477
ENSMUSG00000008226	15.5881	15.6981	14.1085	17.4389	19.0291	17.7489	15.9745	14.8652	11.4181	13.4759	13.7863	12.6868	20.0417	16.088	15.6122	13.9181	17.4183
ENSMUSG00000008301	52.0531	55.99	64.9998	53.31	58.3391	57.5703	58.2008	56.1877	58.7215	50.8333	60.0332	52.1569	57.1248	57.4369	59.2407	55.5047	60.7788
ENSMUSG00000008305	43.7023	43.039	43.7111	49.1158	52.7055	43.6897	47.7001	39.686	36.1184	40.5984	40.7323	39.4701	38.6433	39.9377	42.5592	40.4128	40.7663
ENSMUSG00000008307	3.61867	3.13962	4.031	3.53192	3.38016	2.61683	1.67565	3.13669	3.26231	3.92338	2.25594	2.81929	4.20035	2.96358	3.74265	3.35376	3.08835
ENSMUSG00000008318	5.28882	7.32579	7.30618	7.83646	10.2657	7.50916	6.14404	6.68252	5.3595	6.99385	5.51453	7.20486	5.16044	7.19725	8.01996	7.04289	8.52386
ENSMUSG00000008333	46.0684	45.5245	52.277	46.798	42.1895	51.1988	51.7216	48.6869	46.3713	53.2215	43.3642	45.4219	45.0038	50.3808	46.9435	57.3492	54.4786
ENSMUSG00000008348	82.8118	85.9472	81.2497	83.1106	86.382	79.4151	71.1591	83.7361	82.6062	77.1029	91.867	84.1089	79.9268	90.7418	83.9422	77.1364	80.2972
ENSMUSG00000008373	128.741	130.556	146.753	130.792	118.932	129.704	128.131	122.877	135.852	142.436	134.354	153.495	139.932	143.381	131.313	148.404	136.752
ENSMUSG00000008384	12.6653	9.68051	12.7228	10.8165	13.0199	10.8086	12.5115	12.5468	12.3502	11.7701	10.7784	11.9037	10.5609	9.17297	12.1903	9.39052	11.4887
ENSMUSG00000008393	52.749	55.0742	47.4902	59.3805	61.8445	54.7259	53.6207	58.7789	61.2847	51.3451	60.5345	51.0605	57.3648	57.8603	58.0645	58.1877	59.667
ENSMUSG00000008398	11.9694	11.7736	12.5969	12.5825	11.5176	11.8326	7.93139	17.1836	19.9234	15.8641	16.5436	15.0362	12.9611	14.5356	17.3231	12.7443	13.7123
ENSMUSG00000008429	21.8512	22.239	23.6821	24.282	26.0398	21.3897	23.9059	23.5934	26.914	21.6639	22.8101	20.3616	20.1617	19.616	23.2044	23.1409	23.1009
ENSMUSG00000008435	21.5728	27.4717	27.965	25.0546	27.5421	22.6413	24.6879	26.0482	25.6324	26.2696	22.5594	25.217	22.2019	24.9787	21.8143	25.9916	23.595
ENSMUSG00000008438	0	0.130818	0.755812	0.551863	0	0.113775	0.446839	0	0.116511	0.170582	0.375991	0.156627	0.36003	0.56449	2.03172	0.167688	0
ENSMUSG00000008450	19.7635	19.361	17.0058	14.1277	14.8978	12.629	12.2881	15.9562	16.195	16.0347	17.2956	25.3736	16.4414	12.9833	16.5746	16.2657	16.6771
ENSMUSG00000008461	0.278359	0.261635	0	0.110373	0.876339	0.341326	0.335129	0.136378	0.349533	0	0.25066	0.469882	0.36003	0.141123	0	0	0.370603
ENSMUSG00000008475	53.5841	49.0566	43.7111	54.3033	43.9421	49.3784	50.2694	50.869	53.7115	52.5391	53.0147	54.9762	58.0849	47.6994	53.1456	58.02	55.961
ENSMUSG00000008482	0.139179	1.17736	0.503874	0.331118	0.125191	0.455101	1.00539	1.36378	0.233022	0.341163	0	0.783137	0.480041	0.141123	0.962395	1.3415	0.370603
ENSMUSG00000008489	19.0676	20.2767	22.1705	18.4322	17.7772	17.6352	20.5546	20.0476	16.8941	15.3523	16.1676	17.3856	16.4414	15.8057	16.4676	19.7872	17.2948
ENSMUSG00000008496	3.20113	3.79371	4.91278	4.63565	2.75421	5.34743	3.23958	2.86394	4.42741	2.38814	3.25859	2.81929	3.84032	2.54021	2.24559	2.683	2.96482
ENSMUSG00000008540	0.835077	0.654088	0.251937	0.551863	0.125191	0.341326	0.893678	0.409134	0.815576	0.511745	0.501321	0.156627	0.12001	0.282245	0.534664	0.335376	0.370603
ENSMUSG00000008575	12.9437	9.02642	9.82555	9.71279	13.0199	10.3535	8.48994	12.6832	9.08785	9.72315	10.9037	8.92776	9.12077	10.5842	9.30315	10.3966	10.9945
ENSMUSG00000008590	0	0	0	0	0.125191	0	0	0	0	0	0	0	0	0	0	0.167688	0
ENSMUSG00000008601	2.36605	3.92453	3.65309	2.20745	2.50383	3.29948	2.01078	2.18205	2.33022	4.94687	2.13061	3.91568	3.12026	2.54021	2.03172	2.01225	2.10008
ENSMUSG00000008604	224.357	223.96	213.265	235.646	220.712	206.047	226.882	211.522	218.108	215.615	207.045	216.772	212.418	207.45	220.281	219.168	221.867
ENSMUSG00000008658	0.139179	0.261635	1.00775	0.662236	0.625956	0.341326	0.446839	0.136378	0	0.170582	0.12533	0	0.36003	0.282245	0.427731	0	0.247068
ENSMUSG00000008668	37.7176	36.7598	38.7983	37.5267	32.5497	36.9769	35.9705	27.9575	37.866	28.6577	34.4658	31.0122	33.2428	30.9059	36.9987	30.3515	32.9836
ENSMUSG00000008682	17.6758	19.7535	14.3604	15.7833	14.397	18.4316	14.5223	15.6835	14.7969	12.7936	16.9196	12.2169	14.2812	13.6889	17.0023	10.3966	14.8241
ENSMUSG00000008683	71.1207	68.0252	71.6761	69.4244	55.2094	71.4508	55.9666	71.3257	56.3913	72.6678	67.3023	67.5064	71.7661	73.1015	63.4111	65.3982	53.8609
ENSMUSG00000008690	103.132	102.299	110.726	113.353	108.916	104.559	105.566	108.421	106.491	97.4021	95.8776	109.639	109.449	102.737	110.568	114.363	107.598
ENSMUSG00000008730	82.6726	79.0139	77.8486	84.5454	80.1224	78.96	79.9842	88.7821	86.8006	80.6851	82.8433	79.7233	81.9669	84.1091	72.8212	80.9932	80.1737
ENSMUSG00000008734	15.0314	11.6428	12.7228	11.3684	12.5191	13.1979	13.4052	11.0466	12.0006	12.2819	9.77576	10.6507	12.4811	9.03185	10.0517	10.5643	10.5004
ENSMUSG00000008763	75.5744	73.912	68.023	72.9563	65.8506	74.1814	80.6544	77.3263	72.3533	73.3501	77.0781	74.398	73.8062	77.4763	77.2054	77.4718	67.4497
ENSMUSG00000008822	2.22687	1.70063	1.63759	2.20745	1.3771	1.02398	2.01078	1.2274	1.63115	1.8764	1.75462	0.626509	0.840071	0.987858	0.962395	2.01225	0.617671
ENSMUSG00000008843	0	0	0	0	0.250383	0.113775	0	0	0	0	0	0	0	0	0	0	0.123534
ENSMUSG00000008845	0.139179	0	0	0.662236	0.625956	0.113775	0	0	0.233022	0.511745	0.25066	0.156627	0.36003	0	0.320798	0	0.123534
ENSMUSG00000008855	70.7032	68.4176	66.0075	72.2941	61.4689	61.5524	62.1106	54.9603	51.2648	47.2511	66.9263	57.3256	61.6852	61.2472	58.7061	59.6969	65.5966
ENSMUSG00000008859	74.0435	64.3623	74.1955	76.4882	78.3697	79.3013	78.8671	67.6435	77.3632	72.6678	72.9422	69.5425	74.0463	70.8436	77.847	71.0996	76.8383
ENSMUSG00000008892	12.2478	12.9509	15.3682	13.5758	10.7665	12.4015	12.0647	13.2287	13.0492	12.2819	11.9064	11.1205	11.641	15.3824	14.0082	14.2535	10.0063
ENSMUSG00000008932	0.139179	0.130818	0	0	0	0.113775	0	0.136378	0.116511	0.170582	0	0	0	0	0	0	0
ENSMUSG00000008958	45.79	44.2164	43.963	47.4602	44.3177	46.7616	39.4335	49.9144	48.0025	44.1806	46.3722	46.9882	50.4043	44.877	42.4523	42.9281	47.3136
ENSMUSG00000008976	151.01	146.647	162.751	154.522	154.611	145.291	157.734	146.606	137.599	146.871	147.263	147.543	143.172	153.259	150.882	152.596	150.959
ENSMUSG00000008999	846.629	808.061	809.474	949.204	1092.29	840.002	927.526	829.315	1088.21	803.61	912.028	1011.34	790.627	897.822	1022.49	786.12	1035.09
ENSMUSG00000009013	130.829	130.687	138.314	109.159	100.904	130.045	95.847	158.471	114.763	172.287	128.589	153.025	144.132	127.293	107.254	156.117	116.987
ENSMUSG00000009030	54.28	55.7283	54.6704	54.7448	51.078	58.3667	49.9343	53.4602	51.6143	56.6331	55.02	57.9521	57.7249	54.1911	54.6426	53.8278	55.4668
ENSMUSG00000009035	55.1151	50.234	47.8681	50.1092	41.1879	48.8096	48.7055	50.1871	50.4492	42.1337	48.3775	41.8195	40.3234	46.5705	47.7989	44.9403	52.1314
ENSMUSG00000009070	0	0	0	0.110373	0.125191	0	0	0	0	0.170582	0.12533	0.313255	0.36003	0	0	0.335376	0.247068
ENSMUSG00000009073	228.672	224.745	210.494	224.608	216.456	217.424	217.611	213.432	202.146	197.534	197.395	202.832	204.257	198.277	188.629	202.064	205.314
ENSMUSG00000009075	3.34031	3.13962	3.90503	4.96677	4.50689	5.34743	4.35668	5.31874	4.19439	5.11745	3.75991	4.38557	4.6804	3.52807	3.31491	3.35376	4.07663
ENSMUSG00000009076	6.81979	5.75598	6.4244	9.16093	5.38323	6.03009	6.25575	5.45512	7.80623	5.97036	5.01321	5.95184	8.16069	8.04399	7.05756	6.53982	6.42378
ENSMUSG00000009079	205.29	193.479	203.565	195.47	198.428	216.628	206.216	194.748	209.487	188.322	204.539	213.013	206.057	208.579	210.016	197.872	212.726
ENSMUSG00000009090	128.463	121.268	112.868	129.577	112.046	118.326	117.072	120.285	122.336	112.754	118.562	125.772	119.29	121.224	116.45	120.064	124.152
ENSMUSG00000009092	2.78359	2.2239	2.51937	3.20081	1.87787	1.93418	2.23419	2.72756	3.61184	2.38814	1.37863	2.34941	1.68014	1.69347	2.45945	2.683	2.59422
ENSMUSG00000009097	0.695897	0.915724	0.629843	0.551863	0.625956	0.22755	0.893678	0.545512	0.349533	0.852908	0.877311	0.783137	0.24002	0.56449	0.641596	0.335376	0.864739
ENSMUSG00000009108	1.39179	1.43899	1.63759	1.43484	1.00153	0.796426	2.56932	1.90929	2.67975	1.8764	3.38392	1.87953	2.16018	1.41123	2.13865	1.3415	2.47068
ENSMUSG00000009112	54.8367	51.9346	50.0095	54.4137	55.0842	44.031	42.7848	48.0051	50.2162	51.3451	52.5134	57.6389	57.0048	48.8284	51.9693	50.9771	55.2198
ENSMUSG00000009114	0	0.130818	0.125969	0	0.125191	0.113775	0	0	0.116511	0.511745	0	0	0.480041	0.141123	0	0	0
ENSMUSG00000009115	0	0	0	0	0	0	0	0	0.116511	0.170582	0	0.156627	0	0.423368	0	0	0
ENSMUSG00000009145	3.89702	1.83145	2.14147	2.75932	1.75268	2.61683	1.45223	2.4548	2.0972	2.38814	1.37863	1.09639	2.04017	1.69347	2.99412	2.17994	1.72948
ENSMUSG00000009207	17.9541	17.7912	21.4147	17.5492	14.8978	18.5454	18.8789	16.229	15.496	15.1818	17.4209	14.5663	21.0018	14.6768	17.8578	12.7443	17.5419
ENSMUSG00000009210	0	0.130818	0	0.220745	0	0.22755	0	0	0	0	0	0	0.24002	0	0.106933	0	0
ENSMUSG00000009216	0.556718	1.43899	0.377906	0.662236	0.500765	1.13775	0.223419	0.545512	0.116511	0.852908	1.00264	0.469882	0.840071	1.41123	1.17626	1.84457	0.617671
ENSMUSG00000009246	0.417538	0.654088	0.629843	0.882981	0.375574	0.568876	1.22881	1.90929	1.16511	1.70582	1.37863	1.56627	0.36003	0.846736	0.641596	0.167688	0.741205
ENSMUSG00000009248	6.26308	5.23271	6.17246	7.50534	9.01377	6.59896	4.91523	6.40977	6.87414	4.94687	5.01321	6.26509	8.64073	6.2094	7.37836	7.04289	5.80611
ENSMUSG00000009281	0	0	0	0	0.250383	0	0	0	0.116511	0	0	0	0.12001	0	0	0	0
ENSMUSG00000009291	41.6147	37.4138	45.0968	43.5972	46.5712	39.48	42.0029	39.0041	42.9925	38.722	40.7323	37.9038	42.0035	39.091	37.8542	42.2573	41.8781
ENSMUSG00000009292	0.974256	0.523271	0.629843	0.993353	0.250383	1.02398	0.446839	0.954646	0.466044	0.511745	0.877311	0.469882	0.480041	0	0.213865	0.670751	0
ENSMUSG00000009293	18.2325	14.5208	12.8488	12.6929	18.2779	14.7908	13.4052	10.9102	13.3988	17.3993	17.1702	13.9398	17.1614	14.3945	15.6122	12.7443	12.2299
ENSMUSG00000009350	0	0.130818	0	0.220745	0	0.113775	0.446839	0.136378	0	0.682326	0	0	0	0.282245	0	0	0.247068
ENSMUSG00000009356	0.278359	0.130818	0.629843	0.882981	0.375574	0.455101	0.11171	0.409134	0.932087	1.02349	2.25594	0.626509	1.08009	1.12898	0.748529	0.335376	0.370603
ENSMUSG00000009376	15.3097	22.239	16.7538	14.5692	12.3939	13.0841	17.4267	16.0926	19.4573	17.3993	16.2929	14.2531	18.0015	19.3338	22.4559	16.6011	17.5419
ENSMUSG00000009378	0.139179	0.523271	0.125969	0.220745	0.125191	0.113775	0.11171	0.136378	0.233022	0.341163	0	0.313255	0.12001	0	0	0.335376	0
ENSMUSG00000009394	0.139179	0	0.503874	0	0.125191	0.341326	0.223419	0.272756	0	0	0.25066	0	0.12001	0	0.320798	0	0
ENSMUSG00000009406	24.6348	25.2478	19.7771	25.9376	27.4169	24.0066	22.1185	25.3663	22.7196	19.6169	25.1914	18.1688	21.2418	21.1684	22.7767	18.278	20.2596
ENSMUSG00000009418	90.1883	88.956	87.1703	87.7462	99.5271	92.613	77.75	88.7821	89.8299	77.4441	80.5873	86.3017	85.9273	89.4717	82.659	78.8133	84.4974
ENSMUSG00000009470	136.257	144.684	144.108	150.327	143.845	146.542	160.08	153.562	155.076	138.683	157.164	149.109	158.653	148.884	162.217	149.745	148.982
ENSMUSG00000009471	0.695897	0.130818	0	0.110373	0.500765	0.22755	0.11171	0.136378	0.116511	0.511745	0.25066	0.156627	0.36003	0	0.106933	0.167688	0
ENSMUSG00000009487	0.556718	0.392453	0.755812	0.44149	1.5023	0.682651	0	0	0.233022	0.682326	0.12533	0.313255	0.12001	0.282245	1.28319	0	0.123534
ENSMUSG00000009535	77.1054	84.3774	91.2013	84.435	83.753	89.4273	88.921	89.0548	82.0237	91.9435	77.8301	83.7956	84.2471	78.3231	82.0174	93.2344	77.0853
ENSMUSG00000009545	0.139179	0.654088	0	0	0	0.113775	0	0	0	0	0.12533	0.313255	0.36003	0	0.213865	0.167688	0.123534
ENSMUSG00000009549	60.8214	61.4843	66.7634	62.5813	66.3514	61.7799	70.9357	71.3257	67.4598	63.7975	63.2918	70.6389	72.2461	71.9725	69.2924	76.298	77.5795
ENSMUSG00000009551	0	0.130818	0.125969	0	0.125191	0	0.223419	0	0.233022	0.170582	0.501321	0	0	0	0.106933	0.167688	0.123534
ENSMUSG00000009555	35.9083	34.7975	34.0115	40.286	41.5635	36.2943	38.093	37.7767	34.7203	36.1633	39.2284	43.2292	39.4833	34.2928	39.8859	36.2206	41.0133
ENSMUSG00000009563	15.5881	16.6138	17.7616	20.6397	15.5237	18.8867	18.2087	19.5021	19.3408	15.0112	17.2956	16.6025	16.5614	21.0273	17.537	19.4518	21.8655
ENSMUSG00000009566	88.6573	82.5459	82.6354	86.9736	79.4965	74.1814	79.2022	74.8715	83.6548	75.7382	87.1045	86.4583	81.0068	78.1819	80.5204	83.6762	89.5623
ENSMUSG00000009569	53.4449	65.5396	69.1568	67.4377	63.0964	62.0075	58.871	57.4151	67.3433	67.0386	70.3102	62.6509	60.9651	78.4642	62.6626	58.1877	61.8906
ENSMUSG00000009575	351.428	364.066	389.621	356.172	343.4	350.314	351.327	340.536	348.251	363.339	349.17	336.279	364.711	368.895	350.205	349.294	334.16
ENSMUSG00000009585	66.667	54.1585	60.9688	54.5241	48.0735	61.8937	55.408	52.3692	49.4006	55.7802	63.4171	58.8919	63.7254	61.1061	51.6485	57.1815	56.4551
ENSMUSG00000009588	0.139179	0	0	0	0	0	0.11171	0	0	0	0	0	0	0	0	0	0
ENSMUSG00000009596	5.14964	3.53208	2.77131	3.6423	3.38016	4.77856	3.57471	4.50047	4.77695	4.26454	4.38656	3.60243	3.84032	4.93929	2.24559	4.02451	4.44723
ENSMUSG00000009614	0	0.261635	0	0	0.250383	0	0	0.272756	0	0	0.25066	0.156627	0	0	0	0	0
ENSMUSG00000009621	39.8053	49.7107	44.089	48.2328	48.5742	41.8693	40.5506	46.2321	36.7009	44.3512	47.6255	36.4942	42.6036	51.5098	51.8624	45.7788	45.9547
ENSMUSG00000009628	10.5776	10.9887	13.8565	13.024	10.6413	13.5392	13.5169	13.0923	11.3016	12.623	10.0264	10.6507	11.521	12.9833	12.8319	8.88745	10.871
ENSMUSG00000009630	101.323	92.7497	92.5869	100.991	101.155	98.0742	109.922	99.8287	101.015	103.372	100.264	110.109	108.969	104.29	105.115	117.214	101.051
ENSMUSG00000009633	0.695897	0.523271	0.251937	0.331118	0.625956	0.910202	0.11171	0	0.233022	0.341163	0.12533	0.939764	0.12001	0	0.213865	0.335376	0.741205
ENSMUSG00000009640	26.4441	26.9484	25.9495	27.262	30.7971	28.33	29.8265	27.9575	28.4287	23.3697	28.8259	30.2291	28.8024	29.7769	28.1233	35.8852	28.907
ENSMUSG00000009646	0.278359	0.392453	0	0.110373	0	0	0.223419	0.545512	0	0.170582	0	0	0	0	0.213865	0.167688	0
ENSMUSG00000009647	14.3355	16.7447	17.1317	14.4588	14.1466	14.3357	11.5061	16.7745	16.5445	11.7701	13.661	13.1567	12.4811	13.5478	13.3666	12.4089	14.9476
ENSMUSG00000009654	0	0.130818	0	0.220745	0	0	0.223419	0	0.116511	0.170582	0	0.156627	0	0	0	0.167688	0.123534
ENSMUSG00000009670	3.61867	6.14843	3.14921	4.30453	4.00612	5.00611	2.90445	3.27307	4.89346	3.41163	4.88788	3.4458	4.92042	4.3748	5.66744	4.69526	2.47068
ENSMUSG00000009681	81.6983	84.1157	82.3835	92.3819	97.8996	82.1457	87.5804	85.6454	87.7327	78.1264	90.8644	81.6029	89.1675	88.7661	95.8117	84.1793	97.0979
ENSMUSG00000009687	1.80933	1.30818	3.14921	2.64894	2.25344	2.50305	1.56394	2.72756	3.49533	2.38814	3.13326	3.91568	3.36028	3.1047	3.31491	2.51532	2.47068
ENSMUSG00000009731	6.68061	5.75598	9.19571	6.07049	4.88246	5.91631	5.92062	5.86425	10.486	7.33501	6.89316	8.77113	6.60056	8.89073	7.48529	7.04289	6.91791
ENSMUSG00000009733	12.1086	10.073	13.4786	12.4721	9.01377	11.3775	11.7295	9.68284	11.6511	9.89373	9.02377	10.9639	9.96084	11.4309	10.9071	13.415	9.63567
ENSMUSG00000009734	0.974256	0.261635	0.377906	0	0.625956	0.22755	0.446839	0	0.349533	0.170582	0.25066	0.469882	0.12001	0.423368	0.641596	0.335376	0.123534
ENSMUSG00000009739	3.20113	5.23271	4.91278	5.51863	4.00612	3.41326	4.5801	3.68221	4.19439	3.41163	3.50925	4.38557	6.48055	5.6449	5.34664	6.53982	4.3237
ENSMUSG00000009741	90.745	81.6302	80.116	89.1811	89.637	86.5829	88.6975	82.2359	92.8592	85.632	85.6005	92.4101	80.4068	83.5446	88.4334	91.5575	80.2972
ENSMUSG00000009772	6.81979	6.93334	7.93602	7.72608	5.63361	6.25764	5.47378	7.50079	7.80623	8.18792	6.6425	6.73498	7.92067	3.1047	8.01996	6.20445	7.16498
ENSMUSG00000009828	13.6396	13.8667	14.3604	16.7766	14.0214	16.4974	15.5277	15.9562	15.962	13.9877	12.909	13.47	13.2011	15.6646	15.1844	14.0858	13.3417
ENSMUSG00000009863	49.9654	46.7019	52.7808	57.0626	54.0826	50.63	48.482	48.5506	50.7988	53.5626	46.8735	47.7713	49.4442	48.2639	50.3653	50.8094	50.1549
ENSMUSG00000009876	1.25262	0.261635	0.629843	0.220745	0.250383	0.113775	0.223419	0.545512	1.0486	0.341163	1.37863	1.09639	0.960081	0.705613	0.427731	1.17381	0.370603
ENSMUSG00000009894	68.0587	67.5019	67.1413	69.314	80.9988	75.0916	78.8671	68.5981	72.5863	69.5973	67.4276	74.398	74.4063	68.5856	75.7084	72.2734	73.1322
ENSMUSG00000009900	0.139179	0.654088	1.51162	0.551863	0.625956	0.910202	0.893678	0.68189	0.815576	1.19407	0.501321	0.626509	1.2001	0.56449	1.28319	1.3415	0.247068
ENSMUSG00000009905	26.0266	28.7799	33.0038	27.1517	26.165	27.5336	24.9113	26.1846	26.215	26.2696	26.0687	25.0604	25.8022	23.5675	27.8025	33.0345	27.3011
ENSMUSG00000009907	75.992	75.0893	71.0463	77.0401	76.6171	78.8462	73.7284	68.4618	80.3925	77.6146	77.8301	75.3378	74.7663	83.4035	78.5956	77.1364	68.8085
ENSMUSG00000009927	3.61867	3.53208	3.14921	1.87633	3.75574	3.64081	2.45761	4.77323	2.67975	3.07047	3.50925	2.97592	3.72031	2.68133	2.78025	5.5337	2.10008
ENSMUSG00000009941	0.278359	1.04654	0.377906	0.662236	0.375574	0.455101	1.22881	0.136378	0.582555	0.341163	0.25066	0.313255	0.720061	0	0.641596	0.503063	0.494137
ENSMUSG00000009995	11.2735	11.2503	10.9593	11.1476	10.6413	14.3357	10.9476	9.2737	9.67041	12.9642	11.0291	9.86752	9.4808	10.5842	12.725	10.229	10.1298
ENSMUSG00000010021	2.64441	1.70063	1.63759	2.75932	2.50383	3.41326	2.01078	2.04567	1.51464	2.21756	1.87995	1.40965	1.56013	2.39908	0.855462	1.50919	1.97655
ENSMUSG00000010025	24.6348	23.678	24.4379	26.9309	24.4123	22.8688	23.0122	30.6851	22.0206	23.0285	24.0634	27.2532	24.122	21.1684	25.1292	22.3025	27.054
ENSMUSG00000010044	0	0.523271	0.251937	0	0	0.22755	0.11171	0.409134	0.233022	0.170582	0.501321	0.313255	0.36003	0	0.320798	0.503063	0.494137
ENSMUSG00000010045	17.3974	16.483	15.6201	15.6729	17.652	16.9525	16.4213	16.5017	18.7583	17.2287	16.2929	16.6025	15.7213	16.7936	15.826	19.2841	21.0008
ENSMUSG00000010047	29.2277	27.2101	24.06	25.9376	23.9115	28.4438	24.3527	28.2302	32.39	27.1225	29.0766	29.4459	32.8828	29.6358	29.9412	35.0468	33.3542
ENSMUSG00000010048	60.6822	60.8302	52.7808	58.4975	61.7193	59.732	53.3973	57.9607	56.6243	57.9978	57.4012	55.916	53.5245	57.4369	54.7496	58.1877	57.1963
ENSMUSG00000010051	4.87128	4.31698	7.05424	4.74602	3.50536	5.23366	5.13865	7.09166	6.4081	6.31152	4.38656	5.01208	4.80041	4.3748	5.8813	3.35376	5.80611
ENSMUSG00000010054	6.95897	8.50315	9.19571	7.94683	8.6382	10.126	9.71875	9.00095	9.32087	8.3585	12.2824	7.04823	7.44063	8.46736	11.6557	11.4028	8.52386
ENSMUSG00000010057	9.88174	4.84025	11.0852	9.2713	12.1436	9.32957	11.171	5.18236	10.253	5.45861	8.52245	8.6145	9.24078	6.77389	7.16449	7.54595	9.26506
ENSMUSG00000010064	2.08769	1.04654	1.63759	1.98671	2.12825	2.61683	1.34052	2.18205	1.51464	1.53523	1.87995	2.03616	1.2001	1.83459	2.03172	1.67688	1.23534
ENSMUSG00000010066	3.47949	4.18616	2.14147	4.30453	2.25344	3.41326	2.79274	2.72756	3.02928	3.24105	2.13061	2.03616	2.16018	2.68133	2.03172	2.34763	2.22362
ENSMUSG00000010067	9.88174	7.84906	7.55812	8.16757	9.01377	10.9224	9.71875	6.8189	7.68972	13.8171	10.5277	9.08439	6.96059	10.302	10.9071	10.732	7.41205
ENSMUSG00000010080	6.81979	4.97107	3.27518	4.4149	5.38323	3.75458	4.69181	6.13701	3.02928	5.62919	5.89052	6.42172	4.80041	5.50378	6.09517	5.36601	3.33542
ENSMUSG00000010086	0.556718	0.261635	0.377906	0.551863	0.375574	0.568876	0.446839	0.272756	0.466044	0.170582	0.25066	1.40965	0.720061	0.141123	0.855462	0.503063	0.988273
ENSMUSG00000010095	155.881	150.44	147.509	142.491	136.459	139.944	143.77	149.334	159.969	137.148	158.167	154.748	153.013	146.909	148.85	154.105	147.006
ENSMUSG00000010097	126.514	120.876	121.308	121.631	115.301	115.709	113.944	122.467	121.171	115.996	126.458	122.169	118.33	124.752	123.293	119.561	131.687
ENSMUSG00000010110	27.4184	27.4717	25.9495	26.2687	30.5467	26.3958	28.7094	24.9572	25.5159	23.0285	25.9434	27.8797	23.162	25.4021	26.4124	24.6501	27.6717
ENSMUSG00000010122	2.08769	1.17736	1.25969	2.31782	1.75268	1.93418	1.78736	1.09102	1.63115	3.24105	3.50925	2.50604	1.68014	2.68133	1.92479	2.01225	2.22362
ENSMUSG00000010136	0.278359	0.654088	0.377906	0.772608	1.00153	1.02398	0.558549	0.545512	0	1.02349	0.25066	1.09639	0.840071	0.846736	0.748529	1.00613	0.494137
ENSMUSG00000010142	0.974256	1.04654	0.503874	0	0	0.568876	0.893678	0.545512	0.233022	0.170582	0.501321	0.469882	0.24002	0.282245	0.855462	0.503063	0.617671
ENSMUSG00000010154	19.7635	16.2214	15.7461	16.5559	16.4001	16.2699	14.8574	15.8198	16.6611	16.3758	13.285	16.9158	15.2413	15.9469	15.0775	15.0919	17.1712
ENSMUSG00000010175	0.974256	0.784906	0.503874	1.43484	1.25191	0.568876	1.22881	1.50016	0.815576	2.38814	0.501321	1.87953	0.600051	0.846736	0.320798	0.670751	1.35888
ENSMUSG00000010205	196.939	175.95	187.693	199.112	187.036	180.561	181.975	180.155	195.389	184.399	196.392	207.218	192.496	201.805	196.542	192.673	191.354
ENSMUSG00000010277	470.844	471.074	479.688	516.323	500.014	469.323	490.294	485.778	467.558	467.905	448.933	475.521	486.521	466.128	481.625	468.52	475.977
ENSMUSG00000010290	20.7377	17.7912	18.0135	23.5094	18.9039	19.3418	23.9059	21.275	22.7196	23.7108	24.9407	22.2411	19.0816	18.6282	20.745	21.2964	25.448
ENSMUSG00000010307	1.25262	1.04654	0.503874	1.32447	0.250383	1.59285	0.11171	0.545512	0.582555	0.170582	1.00264	0.939764	0.600051	0.423368	0.962395	0.335376	1.72948
ENSMUSG00000010311	0	0	0.377906	0.110373	0.125191	0	0	0	0	0.341163	0.25066	0	0	0.141123	0	0.335376	0.123534
ENSMUSG00000010342	14.3355	13.4742	16.2499	14.9003	16.4001	11.0362	15.1925	14.8652	13.6318	12.9642	14.1623	8.6145	12.7211	10.8664	15.933	18.6133	13.2182
ENSMUSG00000010358	4.7321	2.09308	2.51937	2.09708	3.50536	3.07193	1.56394	3.13669	2.44673	2.38814	4.26123	3.75906	3.72031	3.38694	3.42185	5.03063	2.71775
ENSMUSG00000010362	21.2945	16.8755	17.8875	17.6596	17.652	17.1801	21.0014	16.5017	17.8262	16.2053	16.7942	18.3254	18.1215	16.088	15.7191	17.1042	18.4066
ENSMUSG00000010376	78.6364	76.79	82.3835	70.197	69.4812	67.0136	59.8764	67.3707	68.9745	78.6381	62.0384	72.9883	71.6461	80.0165	74.3183	76.801	73.3793
ENSMUSG00000010392	33.8206	30.7421	33.1297	28.5865	29.7955	31.2882	37.9813	28.2302	33.4386	34.4575	38.6017	31.1688	33.1228	34.575	30.3689	34.376	33.9719
ENSMUSG00000010406	43.2848	48.2717	52.4029	48.4536	61.4689	55.9774	55.8549	51.6873	60.0031	56.1214	56.8999	55.7593	61.4452	52.4976	52.9317	59.0261	61.2729
ENSMUSG00000010453	61.9349	69.2025	64.118	58.1664	68.4796	64.3968	60.0998	61.3701	59.5371	62.0917	53.2653	60.6148	61.8052	59.9771	60.5239	56.1754	62.1377
ENSMUSG00000010461	1.67015	0.654088	2.64534	2.53857	1.25191	3.64081	0.781968	2.72756	1.51464	2.89989	3.13326	1.56627	0.840071	3.52807	1.92479	3.85682	3.45896
ENSMUSG00000010476	0.695897	0.523271	0.755812	1.10373	1.00153	0.22755	1.34052	0.409134	0.699065	0.511745	0.25066	0.939764	1.08009	0.56449	0.320798	0.167688	0.741205
ENSMUSG00000010492	2.08769	1.30818	0.755812	1.10373	1.25191	2.61683	0.893678	0.954646	1.16511	1.53523	2.25594	0.939764	1.92016	0	1.39013	2.17994	2.22362
ENSMUSG00000010505	0.139179	0	0.125969	0.110373	0.625956	0.22755	0	0.409134	0.233022	0.170582	0	0.313255	0.480041	0.141123	0.534664	0.335376	0.617671
ENSMUSG00000010517	115.519	116.951	116.269	134.765	124.816	123.674	130.7	108.421	129.094	113.266	117.936	106.507	130.211	130.397	133.88	122.077	131.687
ENSMUSG00000010529	0.139179	0.130818	1.13372	0.662236	0.625956	0.455101	0	0.136378	0.582555	0.341163	0.877311	0.313255	0.24002	0.56449	0.320798	0	0.247068
ENSMUSG00000010538	1.25262	1.43899	1.76356	0.44149	0.500765	1.3653	1.00539	2.31843	1.74766	2.04698	1.2533	2.19278	2.4002	1.97572	1.17626	0.838439	1.48241
ENSMUSG00000010554	154.628	158.943	159.854	149.445	152.984	152.459	154.83	159.29	159.736	147.383	156.913	157.724	146.412	155.799	143.183	152.261	152.318
ENSMUSG00000010592	4.0362	5.10189	5.79456	4.30453	5.7588	4.20968	5.02694	4.90961	3.84486	4.09396	3.63458	4.07231	4.92042	4.79817	4.27731	3.35376	4.6943
ENSMUSG00000010601	0.139179	0	0	0.110373	0.125191	0.341326	0.558549	0	0	0.341163	0.375991	0.469882	0.480041	0.141123	0.534664	0.167688	0.123534
ENSMUSG00000010607	4.59292	6.41006	7.55812	4.52528	6.50995	8.98824	4.91523	5.45512	5.47601	6.4821	5.51453	4.85545	4.6804	4.65705	6.62983	8.38439	6.91791
ENSMUSG00000010608	608.91	575.99	597.847	546.896	581.764	574.223	535.648	617.792	527.678	577.589	538.92	555.087	582.169	588.764	558.724	535.763	521.561
ENSMUSG00000010609	5.14964	6.6717	6.8023	5.40826	5.00765	5.46121	4.24497	6.40977	4.42741	3.7528	6.6425	6.42172	4.32036	6.35052	6.73676	4.52757	6.91791
ENSMUSG00000010651	1.39179	0.784906	0.755812	0.44149	0.876339	1.3653	0.335129	0.818268	0.932087	0.341163	0	1.40965	0.840071	1.41123	0.748529	0	1.11181
ENSMUSG00000010660	15.7273	11.9044	13.2267	12.5825	11.142	14.4495	16.8682	12.5468	14.6804	15.0112	16.4183	16.2892	16.3214	15.6646	19.4618	16.7688	17.1712
ENSMUSG00000010663	23.6605	20.2767	26.0755	26.4894	26.4154	19.9107	24.0176	18.9565	22.0206	22.6874	18.9249	20.2049	28.6824	21.7329	24.1668	21.7994	26.3128
ENSMUSG00000010721	7.93323	6.54088	9.95152	8.27795	8.26262	6.48519	8.0431	8.72819	5.12648	8.3585	6.26651	8.92776	7.0806	5.50378	6.30903	9.72589	5.80611
ENSMUSG00000010751	8.07241	3.53208	5.16471	6.07049	4.63208	6.03009	5.47378	3.13669	3.72835	6.65268	4.38656	5.32533	4.92042	4.23368	6.09517	4.1922	4.81783
ENSMUSG00000010755	97.1473	96.151	88.6819	99.1146	103.909	106.152	96.8524	98.3285	94.4903	95.014	87.4805	85.3619	86.1673	87.6371	84.263	84.6823	91.1682
ENSMUSG00000010760	22.5471	18.7069	19.6511	19.4256	27.2917	21.7311	15.7511	23.457	22.7196	24.5638	18.4235	20.8314	21.3618	20.6039	23.0975	21.6317	17.6654
ENSMUSG00000010796	0.139179	0.784906	0.125969	0.331118	0.751148	0	0	0	0.116511	0.341163	0.12533	0.156627	0.12001	0	0.106933	0	0.123534
ENSMUSG00000010797	0	0	0	0	0.250383	0.113775	0	0	0	0	0	0	0	0	0	0.167688	0
ENSMUSG00000010803	1.25262	1.43899	1.88953	0.551863	2.00306	0.682651	1.22881	1.63654	1.39813	0.852908	0.751981	1.25302	1.32011	0.987858	1.06933	1.00613	1.48241
ENSMUSG00000010825	2.78359	1.83145	0.88178	2.98006	4.38169	1.70663	1.56394	1.50016	1.28162	1.70582	1.2533	2.03616	1.56013	0.846736	0.855462	0.838439	2.96482
ENSMUSG00000010830	3.61867	3.53208	2.14147	3.86304	2.62902	3.64081	2.45761	3.54583	2.91277	3.24105	3.00792	3.75906	2.88024	3.1047	4.49118	3.01838	3.08835
ENSMUSG00000010841	0.139179	0	0	0.44149	0	0.22755	0	0	0.349533	0.170582	0.12533	0	0.12001	0	0	0.167688	0
ENSMUSG00000010911	5.84554	5.49434	6.67634	5.96012	6.88552	4.32346	5.80891	7.22803	3.49533	4.26454	4.76255	4.22894	6.60056	5.78603	3.20798	4.69526	2.84129
ENSMUSG00000010914	29.7844	31.3962	36.4049	39.9549	36.681	35.7254	35.6354	30.1395	33.3221	38.2103	31.7085	39.1568	33.1228	35.1395	28.4441	38.7359	37.6779
ENSMUSG00000010936	91.1625	91.5724	85.2807	93.0441	92.3912	90.7926	90.2615	85.0999	87.0337	87.3378	84.8485	83.639	86.7673	76.0651	84.4769	90.5514	88.6975
ENSMUSG00000011008	0	0.261635	0	0.220745	0.125191	0	0	0.136378	0	0.341163	0	0	0.600051	0.141123	0	0	0.123534
ENSMUSG00000011034	6.54143	6.14843	5.03874	7.83646	5.7588	5.46121	6.70258	6.95528	2.67975	5.11745	4.38656	7.04823	4.08034	5.50378	6.62983	8.04901	4.6943
ENSMUSG00000011052	0	0.130818	0	0.110373	0	0	0	0	0	0	0	0	0	0	0	0	0.123534
ENSMUSG00000011096	43.8415	42.9082	45.7266	51.2129	47.0719	49.8335	46.6947	41.4589	40.4293	38.2103	48.2521	55.7593	45.8439	44.3125	45.5533	50.9771	47.9313
ENSMUSG00000011114	80.8633	87.517	83.7691	93.4856	85.1301	87.6069	88.4741	94.6463	98.1022	91.6023	91.9924	98.5186	93.3679	93.5643	83.9422	95.5821	82.2738
ENSMUSG00000011118	0	0	0	0	0	0	0	0	0	0	0	0.156627	0.12001	0	0	0	0.494137
ENSMUSG00000011148	0.417538	0.654088	1.51162	1.54522	2.50383	0.682651	0.670258	1.2274	1.63115	1.19407	1.12797	1.25302	0.960081	0.987858	0.748529	1.00613	0.741205
ENSMUSG00000011154	0.139179	0	0.125969	0.220745	0	0	0.335129	0.136378	0.582555	0.682326	0.375991	0	0.12001	0.423368	0.213865	0.167688	0.617671
ENSMUSG00000011158	25.1915	22.8931	21.4147	20.5293	23.4108	24.803	25.3581	20.5931	21.9041	23.8814	19.9275	24.7471	22.8019	25.6843	24.2737	21.2964	20.6302
ENSMUSG00000011171	0.139179	0	0.125969	0.44149	0.125191	0.113775	0	0	0.116511	0	0.12533	0.783137	0	0.423368	0.213865	0.167688	0.123534
ENSMUSG00000011179	131.664	127.024	152.044	147.679	129.573	134.141	135.504	139.106	148.551	153.694	141.874	142.061	159.493	143.239	154.304	150.751	152.935
ENSMUSG00000011254	46.0684	39.1145	44.089	44.7009	50.3269	46.7616	45.801	42.8227	44.5072	44.1806	41.4843	47.1448	51.0043	45.8649	43.0939	47.6233	45.5841
ENSMUSG00000011256	133.612	126.893	136.802	132.889	136.584	125.039	125.785	127.786	131.424	138.683	137.613	129.844	131.531	135.901	127.892	128.113	135.888
ENSMUSG00000011257	70.8423	75.6126	71.5502	66.3339	66.4766	76.912	70.1537	76.2353	66.9938	77.1029	72.8168	75.4944	73.8062	74.2305	69.5063	75.6272	78.5677
ENSMUSG00000011263	1.67015	2.09308	4.53487	3.86304	3.25497	1.3653	3.79813	3.54583	3.61184	1.53523	3.50925	3.28917	4.56039	2.82245	3.52878	2.683	2.71775
ENSMUSG00000011267	68.7546	67.6327	73.8176	71.5215	86.8828	67.4687	68.3664	63.143	72.1203	59.7036	70.6862	76.4342	60.4851	57.2958	67.3676	64.8952	66.9555
ENSMUSG00000011305	2.92277	3.92453	2.3934	3.42155	2.12825	2.04795	1.89907	2.04567	2.33022	3.58221	2.88259	2.34941	2.88024	4.23368	2.13865	2.17994	2.10008
ENSMUSG00000011306	51.6356	48.9258	50.2615	49.0054	48.5742	47.4443	47.8118	46.2321	49.0511	44.6924	51.5107	49.8075	49.8042	43.0424	49.9376	44.7726	44.3488
ENSMUSG00000011349	0.278359	0.392453	0.629843	0.110373	0	0.113775	0.223419	0	0.116511	0.170582	0	0.313255	0	0	0.320798	0	0.123534
ENSMUSG00000011350	0	0.523271	0.125969	0	0	0.796426	0	0.272756	0.582555	0	0	0	0.12001	0.141123	0.106933	0.335376	0
ENSMUSG00000011382	14.1963	14.1283	14.4864	15.4522	12.2687	12.9704	11.171	15.8198	15.1464	14.1583	13.0343	11.1205	14.2812	10.7253	11.121	14.5888	11.4887
ENSMUSG00000011427	9.60338	7.84906	10.5814	10.7061	11.142	10.5811	8.82507	7.90992	10.3695	10.2349	8.14646	11.5904	13.2011	9.87858	9.73088	10.0613	8.89446
ENSMUSG00000011463	0	0.261635	0.251937	0	0	0.22755	0.11171	0	0	0	0.25066	0.156627	0.12001	0.141123	0.106933	0	0.123534
ENSMUSG00000011486	0	1.17736	0.251937	0.44149	0.500765	0.341326	0.893678	0.818268	0.466044	0.852908	0.25066	0.156627	0.12001	0.141123	0.427731	0.335376	0.494137
ENSMUSG00000011589	13.222	15.5673	15.3682	13.5758	17.4016	12.9704	16.7565	14.1833	10.1364	13.3054	12.2824	11.4338	12.6011	10.8664	11.121	12.4089	11.3651
ENSMUSG00000011632	0.139179	0.915724	0.377906	0.110373	0.500765	0.22755	0.558549	0	0.815576	0.341163	0.375991	0.626509	0.36003	0	0	0.335376	0
ENSMUSG00000011658	9.18584	8.24151	7.68408	10.1543	8.76339	9.89844	7.93139	8.72819	8.27227	8.87024	7.26915	6.42172	8.64073	7.4795	10.8002	11.2351	8.89446
ENSMUSG00000011751	64.9968	54.2893	61.5986	62.2502	58.0888	57.5703	56.5251	48.0051	63.4984	56.4625	54.5186	66.2534	58.0849	58.5659	58.3853	51.8155	60.1611
ENSMUSG00000011752	65.136	62.6617	59.7091	56.1797	56.5865	52.7917	51.3865	56.1877	58.9545	53.392	53.892	61.7112	60.2451	56.7313	59.2407	57.0139	58.9258
ENSMUSG00000011831	49.5479	56.5132	43.8371	55.6278	53.9574	48.3545	53.6207	49.9144	52.3134	52.5391	49.3801	49.0244	50.2842	49.9574	48.9752	46.6172	54.6021
ENSMUSG00000011832	6.81979	6.93334	6.29843	7.50534	7.01071	7.50916	6.926	8.18268	7.22368	8.69966	6.6425	6.8916	7.44063	7.62062	6.8437	7.54595	8.27679
ENSMUSG00000011837	12.9437	8.11069	9.82555	13.3551	12.8947	12.2877	10.5007	6.40977	8.38879	12.1113	13.1597	10.3374	8.76074	9.73746	10.2655	11.0674	10.871
ENSMUSG00000011877	206.681	192.04	189.709	206.949	209.946	188.412	190.13	198.021	215.895	196.51	200.403	215.676	195.016	207.874	215.042	191.835	194.813
ENSMUSG00000011884	20.0418	23.5472	20.2809	21.3019	22.6596	19.9107	19.2141	16.5017	18.8748	15.3523	23.6874	17.6989	25.8022	25.2609	18.7132	19.9548	26.0657
ENSMUSG00000011958	37.8568	36.7598	41.4437	36.3126	40.8124	41.528	36.194	41.4589	41.1284	36.3339	41.1083	42.6026	34.9229	43.8891	42.1315	39.9097	43.7311
ENSMUSG00000011960	71.5382	63.9698	71.9281	65.7821	69.8567	64.9656	59.4296	67.5071	65.0131	65.5033	68.305	66.2534	61.5652	65.7631	60.7378	58.8584	58.1846
ENSMUSG00000012017	10.1601	8.8956	10.5814	9.05055	10.0153	7.50916	11.8412	13.365	13.1657	11.0878	11.405	11.1205	10.3209	12.9833	14.1151	9.22283	12.1063
ENSMUSG00000012042	0.417538	0.261635	0.377906	0.110373	0.250383	0	0.11171	0.68189	0	0.341163	0.25066	0.939764	0.12001	0	0	0	0.617671
ENSMUSG00000012076	29.9236	25.5094	29.6026	27.1517	27.4169	24.1203	27.0338	24.2753	24.1178	28.9989	25.442	26.0001	25.6822	27.5189	29.4065	27.6685	31.0071
ENSMUSG00000012114	94.5028	93.0113	93.0908	97.1279	93.3927	86.9243	101.991	92.8734	103.345	82.3909	99.6375	111.362	99.7284	89.4717	98.4851	86.0238	104.51
ENSMUSG00000012117	18.9284	15.4365	19.0213	17.2181	20.1558	16.4974	15.5277	16.0926	19.2243	13.4759	16.5436	14.8796	19.0816	17.6403	18.8202	13.0796	15.1947
ENSMUSG00000012123	5.70636	6.01761	7.43215	7.39496	6.63514	6.48519	4.13326	5.18236	7.80623	7.16443	9.1491	8.6145	7.44063	7.33838	7.16449	6.53982	6.91791
ENSMUSG00000012126	6.68061	7.06415	5.54262	6.62236	7.26109	7.50916	5.6972	6.68252	6.52461	5.45861	5.13854	7.83137	5.04043	5.92715	7.27143	5.19832	7.04145
ENSMUSG00000012187	0	0.130818	0.125969	0	0	0.113775	0.558549	0.272756	0.116511	0.170582	0	0	0.12001	0	0	0	0
ENSMUSG00000012211	0	0.261635	0.125969	0	0	0.113775	0	0	0	0	0.25066	0	0.480041	0.141123	0.213865	0.167688	0.370603
ENSMUSG00000012282	4.17538	4.57862	3.77906	4.96677	5.38323	4.55101	3.68642	5.31874	2.33022	2.38814	4.63722	3.4458	4.20035	2.82245	2.99412	3.85682	4.57076
ENSMUSG00000012296	78.0797	63.839	64.37	67.1065	74.614	69.5167	62.6692	61.2337	71.5377	74.8853	72.4409	66.41	71.046	75.7828	70.1479	74.7888	71.4028
ENSMUSG00000012350	0.139179	0.392453	0.125969	0.220745	0.500765	1.13775	0.223419	0.545512	0.349533	0.341163	0.12533	0.313255	0.480041	0.141123	0.106933	0.167688	0
ENSMUSG00000012396	96.8689	92.2264	86.7924	99.5561	93.5179	87.1518	102.103	98.3285	72.4698	73.1795	74.6968	73.145	81.9669	71.1258	70.1479	71.2673	72.144
ENSMUSG00000012405	38.1352	36.4981	38.2945	44.149	43.6918	40.0489	47.0298	43.641	40.3128	40.0867	39.6043	38.0604	36.9631	42.619	40.5275	42.9281	45.7076
ENSMUSG00000012422	25.7482	29.6956	30.1065	29.028	24.9131	29.6953	27.704	27.8211	31.924	32.0693	35.3431	32.2652	34.6829	33.1638	36.0363	34.7114	26.6834
ENSMUSG00000012428	0.139179	0.523271	0.377906	0.772608	0	0.341326	0.11171	0.545512	0.699065	0	0.751981	0.313255	0.960081	0.282245	1.17626	0.503063	0.247068
ENSMUSG00000012429	13.0829	14.1283	17.7616	16.4455	14.8978	14.2219	14.9691	15.138	13.7483	14.67	13.9117	10.1808	11.0409	12.1365	15.1844	13.415	12.477
ENSMUSG00000012443	177.871	181.837	177.616	182.446	182.654	186.25	194.598	173.2	177.097	182.352	189.249	160.543	174.975	182.33	164.463	169.868	171.712
ENSMUSG00000012483	4.45374	4.57862	4.031	4.30453	4.38169	3.86836	5.58549	4.3641	4.54393	4.43512	4.1359	3.28917	5.04043	5.92715	4.70504	4.52757	4.07663
ENSMUSG00000012519	1.11344	1.96226	1.25969	1.32447	0.375574	2.04795	1.45223	1.63654	2.21371	1.8764	2.38127	2.97592	1.44012	3.38694	4.06344	2.17994	2.34715
ENSMUSG00000012520	0.417538	0.392453	0	0.110373	0.375574	0.22755	0.11171	0.272756	0.116511	0	0.501321	0	0.36003	0	0.320798	0	0
ENSMUSG00000012535	140.989	140.237	141.211	147.127	132.578	134.824	133.27	134.469	140.512	129.813	146.01	134.543	148.693	147.473	137.729	143.038	144.288
ENSMUSG00000012609	31.3154	29.0415	26.0755	32.3392	34.052	28.5576	27.704	35.3219	26.5645	30.3635	28.3246	31.3255	30.8426	27.5189	29.4065	28.1716	28.7835
ENSMUSG00000012640	14.1963	14.1283	12.7228	14.7899	13.1451	13.4255	13.1818	15.138	16.5445	12.2819	15.2903	14.8796	11.0409	11.5721	12.0834	14.0858	13.9594
ENSMUSG00000012705	0.139179	0	0.125969	0.220745	0	0	0	0.136378	0.233022	0	0	0.156627	0	0	0	0	0
ENSMUSG00000012777	2.50523	2.35472	1.00775	0.551863	2.00306	1.47908	1.1171	0.954646	1.74766	3.07047	1.50396	1.87953	2.28019	1.41123	1.60399	1.84457	0.864739
ENSMUSG00000012819	1.67015	1.43899	0	1.10373	0.500765	2.95816	1.45223	1.50016	1.28162	1.70582	1.75462	0.783137	0.840071	0.423368	1.17626	0.670751	1.11181
ENSMUSG00000012848	352.542	355.955	346.288	369.527	344.151	363.626	364.509	351.037	342.892	359.927	326.485	343.327	376.592	337.989	350.846	375.453	345.525
ENSMUSG00000012889	2.08769	1.43899	2.26743	0.772608	1.12672	1.25153	1.56394	1.90929	1.98069	1.02349	1.00264	0.469882	1.56013	1.12898	1.06933	2.01225	0.617671
ENSMUSG00000013033	149.2	133.434	140.077	129.577	149.228	128.907	134.275	141.56	132.24	129.471	122.698	126.868	136.091	131.103	133.345	122.747	130.823
ENSMUSG00000013076	107.725	124.669	106.317	120.637	120.559	117.644	125.897	116.058	143.308	139.877	154.031	139.085	148.933	159.469	148.743	129.287	132.305
ENSMUSG00000013089	140.571	128.463	128.866	136.2	133.454	127.087	127.684	134.469	133.871	131.86	123.826	123.579	130.091	122.636	118.054	128.449	113.281
ENSMUSG00000013091	0.278359	0.261635	0.251937	0	0	0.568876	0.223419	0.136378	0	0.170582	0.375991	0.626509	0.600051	0.705613	0.213865	1.00613	0.988273
ENSMUSG00000013150	10.2993	9.54969	9.82555	10.1543	8.26262	11.9464	8.71336	8.86457	9.43738	10.5761	10.5277	9.86752	9.00076	9.87858	7.37836	9.89358	11.3651
ENSMUSG00000013155	15.8665	16.0906	12.9748	15.0107	15.8993	11.4913	15.1925	13.0923	15.1464	13.1348	12.4077	15.0362	16.6814	12.9833	12.8319	12.912	13.9594
ENSMUSG00000013158	0.278359	0.130818	0	0.44149	0.125191	0.455101	0.11171	0.545512	0	0.170582	0.25066	0.156627	0.480041	0.282245	0	0.335376	0
ENSMUSG00000013160	56.7852	56.9057	58.4494	61.919	62.9712	68.3789	54.4026	61.7792	56.1583	56.4625	60.4092	60.7714	59.405	56.8724	53.4664	57.1815	60.6553
ENSMUSG00000013236	165.067	163.26	163.507	160.923	182.904	174.076	158.293	174.973	173.135	164.952	170.324	182.471	166.814	160.456	186.918	173.725	175.789
ENSMUSG00000013275	20.0418	19.2302	20.155	25.4961	23.536	23.4377	20.4429	22.7751	20.6224	24.7343	19.5515	20.5182	22.9219	19.1927	21.9212	16.9365	17.4183
ENSMUSG00000013338	0.417538	0.654088	0.125969	0.331118	0.625956	0.22755	0.223419	0.409134	1.16511	0.852908	0.25066	0.783137	0.480041	0.846736	0.748529	0.670751	0.741205
ENSMUSG00000013353	0.139179	0	0	0.220745	0	0.22755	0	0	0	0.170582	0	0	0.12001	0.141123	0	0.167688	0
ENSMUSG00000013367	3.61867	3.00881	2.89728	2.64894	3.75574	3.52703	3.57471	2.86394	4.42741	3.7528	3.88524	3.75906	2.4002	3.1047	4.59811	3.35376	2.59422
ENSMUSG00000013415	1549.9	1552.94	1597.41	1505.48	1510.06	1409.11	1493.78	1487.61	1602.14	1651.4	1666.89	1645.84	1630.1	1646.05	1582.28	1571.23	1565.67
ENSMUSG00000013418	0.974256	0	0.88178	0.44149	1.3771	0.568876	1.67565	1.77291	0.932087	1.02349	1.00264	1.7229	0.600051	0.846736	1.28319	2.34763	1.35888
ENSMUSG00000013419	9.60338	9.68051	6.67634	11.5891	11.8932	11.9464	9.60704	9.13733	7.57321	10.9172	7.64514	13.47	12.121	12.2777	9.83781	12.4089	11.1181
ENSMUSG00000013465	37.5785	42.2541	39.0503	42.9349	45.6948	40.8453	41.8912	42.8227	35.5358	39.5749	43.9909	40.5665	40.0834	40.2199	37.1057	41.2512	47.5607
ENSMUSG00000013483	0.556718	0.392453	0.377906	0.882981	0.125191	1.25153	0.335129	0.545512	0.233022	0.511745	0.626651	0.783137	0.720061	0.282245	0.855462	0.503063	0.617671
ENSMUSG00000013495	4.59292	4.97107	5.16471	5.629	5.38323	4.77856	4.24497	3.54583	4.66044	4.26454	5.89052	6.10847	4.44038	5.78603	6.2021	5.70139	3.95309
ENSMUSG00000013523	1.39179	2.35472	1.76356	2.53857	1.3771	1.25153	2.56932	2.4548	2.33022	2.55872	1.2533	2.66267	3.00025	2.25796	1.39013	2.85069	1.85301
ENSMUSG00000013539	7.65487	8.37233	6.29843	6.51198	4.2565	9.10202	5.36207	8.31906	6.17508	9.04083	9.1491	6.26509	6.48055	5.22154	6.8437	5.70139	7.53558
ENSMUSG00000013562	2.64441	2.74717	2.89728	3.31118	1.75268	2.16173	0.781968	1.36378	1.86417	1.70582	3.13326	1.25302	2.52021	2.11684	1.81786	1.67688	2.71775
ENSMUSG00000013584	2.22687	3.79371	2.26743	1.32447	2.37863	3.18571	3.79813	1.90929	4.42741	2.21756	2.25594	2.66267	3.36028	2.25796	1.81786	3.18607	3.70603
ENSMUSG00000013593	130.55	142.722	143.1	143.595	163.75	153.255	165.442	149.879	146.92	155.4	147.138	142.844	159.013	137.877	150.989	142.87	150.835
ENSMUSG00000013611	0.278359	0.654088	0.88178	0.882981	0.751148	0.341326	0.893678	0.272756	0.116511	0.682326	0.626651	0.156627	0.36003	0.423368	0.534664	0.503063	0.494137
ENSMUSG00000013622	3.06195	4.4478	6.17246	4.74602	4.13131	4.55101	5.92062	3.40945	4.66044	3.07047	5.51453	4.69882	2.4002	4.93929	4.59811	4.69526	2.71775
ENSMUSG00000013629	444.261	459.693	427.034	437.627	474.099	426.088	424.609	454.275	474.549	446.583	442.792	480.376	467.079	467.821	455.64	431.125	444.352
ENSMUSG00000013643	0	0.130818	0	0	0	0	0	0	0	0	0.25066	0	0	0	0	0	0
ENSMUSG00000013646	45.3725	45.3937	40.31	42.7142	39.936	45.8514	52.9504	37.9131	44.9732	48.4452	49.5054	56.6991	49.3242	48.6873	51.0069	44.605	46.4488
ENSMUSG00000013662	52.1923	49.0566	53.2847	52.3166	48.0735	54.4983	55.8549	52.9147	53.828	58.1683	60.0332	58.5786	51.2443	54.7556	52.7178	58.1877	55.961
ENSMUSG00000013663	127.21	118.782	121.812	123.948	129.072	126.177	127.573	117.831	125.599	125.036	135.607	128.748	126.491	129.127	135.377	131.3	131.564
ENSMUSG00000013698	39.1094	41.3384	31.3662	38.52	34.4276	38.456	40.1038	37.9131	51.2648	53.7332	50.0068	50.434	45.9639	54.05	43.9494	52.654	51.1431
ENSMUSG00000013701	4.31456	6.80252	3.14921	3.20081	3.75574	5.23366	2.79274	4.90961	4.66044	5.62919	5.63986	5.01208	3.6003	5.50378	2.88718	6.53982	4.20016
ENSMUSG00000013707	0.835077	0.523271	0.629843	0.772608	0	0.455101	0.223419	0.136378	1.28162	0.511745	0.12533	0.156627	0.720061	0.282245	1.06933	0.670751	0.988273
ENSMUSG00000013736	51.6356	55.5975	56.182	49.4469	56.7117	54.6121	58.6476	54.9603	55.9252	46.7394	52.5134	53.8798	58.685	57.2958	59.4546	56.3431	67.3261
ENSMUSG00000013766	1.80933	1.83145	1.13372	1.87633	2.50383	1.13775	2.23419	2.59118	1.63115	1.02349	0.501321	0.939764	1.08009	1.2701	0.427731	0.670751	0.494137
ENSMUSG00000013787	185.526	173.072	177.364	180.79	175.518	180.789	180.411	186.565	199.35	183.546	188.497	187.326	183.375	189.81	181.786	178.588	186.413
ENSMUSG00000013822	21.8512	20.6692	17.7616	18.5426	16.7756	21.9586	14.4106	19.2293	20.2729	19.6169	18.7995	18.482	19.4416	18.2048	22.1351	22.6379	20.1361
ENSMUSG00000013833	37.8568	30.873	33.8856	39.9549	34.052	34.2463	36.4174	41.5953	33.9047	33.9457	35.2178	36.8074	34.2029	26.9544	32.2937	33.7052	35.8249
ENSMUSG00000013846	3.06195	3.40126	4.91278	3.6423	3.50536	4.09591	3.01616	4.77323	5.59252	5.62919	3.88524	3.75906	5.76049	4.51592	4.59811	3.01838	3.21189
ENSMUSG00000013858	60.2647	54.4201	63.6141	53.8618	58.0888	51.4264	63.4511	56.1877	61.2847	58.1683	57.5266	61.2413	63.2453	58.8481	56.9952	60.1999	61.52
ENSMUSG00000013878	4.17538	3.66289	4.91278	2.09708	4.00612	3.86836	3.463	3.81858	2.67975	3.24105	4.1359	2.81929	2.52021	1.55235	3.20798	2.34763	2.10008
ENSMUSG00000013921	24.3564	27.995	25.1937	29.4695	25.7894	28.2163	25.805	26.8665	25.7489	27.4636	24.69	26.1568	25.3221	34.1517	29.1926	23.644	30.0188
ENSMUSG00000013928	0.417538	0	0	0.110373	0	0	0	0	0	0	0.25066	0	0.24002	0.141123	0	0	0.370603
ENSMUSG00000013936	0.139179	0.130818	0.755812	0.331118	0.250383	0.455101	0.558549	0	1.0486	0	0.12533	0.156627	0.960081	0.282245	0.534664	0.503063	0.247068
ENSMUSG00000013973	7.37651	7.84906	5.03874	4.74602	4.75727	5.57499	5.25036	6.40977	6.29159	7.84675	6.26651	9.24101	5.8805	4.79817	6.95063	4.02451	6.05317
ENSMUSG00000013974	0.278359	0.130818	0.251937	0.220745	0.125191	0.113775	0	0.272756	0.466044	0.511745	0.12533	0.626509	0.12001	0.141123	0.213865	0.167688	0.247068
ENSMUSG00000013997	8.21159	10.3346	10.9593	9.60242	9.63973	10.3535	14.2988	11.8649	10.253	12.2819	12.0317	13.1567	10.3209	10.302	8.98235	11.0674	10.6239
ENSMUSG00000014030	0	0.654088	0.377906	0	0	0	0.11171	0.136378	0.233022	0.170582	0.25066	0.626509	0.36003	0	0.213865	0.335376	0.123534
ENSMUSG00000014039	21.0161	20.1459	21.6666	23.5094	27.1665	22.2999	19.8843	20.0476	21.205	18.2522	26.3193	22.3977	19.8017	18.0637	22.6697	13.415	16.43
ENSMUSG00000014074	64.9968	58.6063	61.0948	54.8552	57.9636	60.4146	63.2277	55.5058	63.4984	57.9978	62.4144	56.3858	65.6455	59.1304	58.4922	58.3554	60.6553
ENSMUSG00000014075	5.14964	5.36352	3.52712	2.86969	3.50536	2.16173	5.02694	6.00063	3.14579	3.58221	3.38392	3.4458	4.20035	4.09256	4.49118	5.19832	4.6943
ENSMUSG00000014077	15.5881	15.1748	15.4941	15.3418	15.2733	16.3836	13.07	11.5921	13.7483	17.2287	14.9143	15.8194	15.3613	16.6525	18.3924	14.2535	18.4066
ENSMUSG00000014104	0.139179	0.130818	0	0	0	0.113775	0	0.136378	0.116511	0	0	0.156627	0	0	0.320798	0.335376	0.247068
ENSMUSG00000014158	4.17538	3.53208	4.53487	4.19416	4.13131	3.29948	2.79274	3.13669	3.84486	2.38814	2.5066	2.34941	3.00025	3.52807	4.27731	2.51532	2.10008
ENSMUSG00000014164	1.25262	1.17736	2.0155	1.2141	2.50383	1.8204	1.89907	1.2274	2.44673	1.36465	1.12797	1.87953	2.4002	2.39908	1.28319	1.17381	2.22362
ENSMUSG00000014177	18.2325	15.3057	20.5329	17.77	18.1527	17.6352	22.4537	18.5474	22.6031	15.0112	16.9196	14.0965	19.9217	16.3702	17.8578	20.2902	20.0125
ENSMUSG00000014195	202.506	209.962	221.705	213.35	206.816	208.778	223.084	215.068	202.612	221.586	209.928	215.519	221.179	213.377	204.776	216.317	222.485
ENSMUSG00000014198	0.556718	0.392453	0.755812	1.54522	0.500765	2.16173	1.22881	0.954646	0.699065	0.682326	0.751981	1.09639	1.68014	1.2701	0.748529	0.838439	0.988273
ENSMUSG00000014226	179.263	182.098	188.827	196.353	178.022	192.621	197.726	178.792	185.369	191.734	187.243	191.712	198.137	190.233	176.225	189.487	196.049
ENSMUSG00000014232	16.8407	15.4365	14.8643	14.1277	18.0275	15.9285	17.7618	22.5024	13.9813	15.1818	17.2956	14.5663	14.4012	16.5113	15.1844	17.2718	20.1361
ENSMUSG00000014243	15.0314	19.361	17.3837	18.5426	18.2779	18.8867	17.6501	22.2296	16.428	16.0347	19.3009	19.5784	17.0414	18.9104	17.43	19.6195	20.0125
ENSMUSG00000014245	36.7434	26.6868	27.4612	24.7235	29.42	28.4438	27.8157	26.5937	28.1956	32.2399	26.0687	30.0725	32.1627	28.5068	30.262	27.8362	31.9954
ENSMUSG00000014294	24.6348	26.8176	27.5871	26.1583	25.4138	33.2224	24.241	25.6391	21.9041	29.8518	26.8207	26.3134	25.6822	23.9908	25.5569	27.5008	28.2893
ENSMUSG00000014301	1.25262	1.17736	1.13372	1.32447	0.876339	1.93418	1.1171	1.63654	1.51464	1.70582	2.00528	1.7229	1.44012	1.55235	2.13865	1.17381	1.60594
ENSMUSG00000014303	43.0064	38.8528	50.7653	45.4735	41.1879	38.0009	43.6785	38.0495	54.4106	49.8098	50.7587	48.3979	53.6445	47.6994	45.8741	51.6478	44.9664
ENSMUSG00000014313	26.7225	25.9019	24.4379	23.9509	20.7818	28.7851	23.3473	21.5477	25.2829	24.052	20.5542	19.735	21.0018	20.745	22.0281	25.1532	27.054
ENSMUSG00000014329	4.87128	2.74717	4.4089	5.07714	5.13284	6.48519	5.58549	5.45512	5.59252	4.43512	5.51453	5.48196	5.76049	3.95143	5.77437	3.18607	4.6943
ENSMUSG00000014349	188.031	188.116	185.048	189.399	190.541	194.897	188.789	179.337	181.524	184.228	184.862	189.832	185.296	199.83	186.384	193.176	189.996
ENSMUSG00000014351	0	0	0	0.220745	0	0	0.11171	0.136378	0	0	0	0.313255	0	0	0.213865	0	0.123534
ENSMUSG00000014353	13.6396	14.7824	15.2422	16.7766	15.3985	17.1801	18.5438	14.1833	13.0492	20.4698	14.5383	14.4097	13.5611	13.9711	13.4735	12.4089	14.0829
ENSMUSG00000014355	181.351	172.679	186.056	180.459	166.504	182.837	166.559	181.792	184.903	177.405	181.854	163.832	189.616	198.842	180.502	177.246	174.183
ENSMUSG00000014361	2.50523	3.66289	3.14921	2.20745	3.00459	3.18571	6.81429	3.27307	3.49533	3.24105	2.5066	2.19278	2.28019	3.24582	4.06344	2.34763	3.70603
ENSMUSG00000014402	13.6396	17.2679	14.4864	15.0107	18.5283	15.3597	17.8736	17.32	17.8262	16.2053	14.2876	16.6025	15.4813	18.6282	19.5687	18.4457	15.1947
ENSMUSG00000014418	26.1657	24.9862	27.3352	24.3923	31.423	26.5096	21.56	31.7761	29.4773	26.2696	24.8154	22.8676	22.6819	25.8254	26.1985	27.1654	29.0305
ENSMUSG00000014426	87.6831	84.639	76.7149	79.3579	78.6201	77.5947	83.3355	86.1909	77.2467	68.0621	75.4488	76.2775	75.0063	74.5127	81.8035	74.2857	79.8031
ENSMUSG00000014444	239.11	241.489	244.883	252.864	240.367	241.317	230.234	245.89	265.761	268.666	248.279	241.363	263.182	268.415	255.035	243.147	253.122
ENSMUSG00000014453	0	0.130818	0.377906	0	0	0	0	0	0	0	0	0	0	0	0	0.167688	0
ENSMUSG00000014470	10.856	6.80252	9.69958	10.9269	9.01377	8.98824	11.8412	11.0466	11.0685	10.0643	13.1597	10.6507	9.12077	11.5721	9.62395	9.05514	10.6239
ENSMUSG00000014496	99.5133	95.1044	101.657	96.3553	98.5255	91.7028	99.7568	99.8287	95.6555	107.637	105.904	99.7716	102.369	113.604	100.303	95.9174	100.804
ENSMUSG00000014498	45.5117	43.5623	47.4902	43.0453	42.4398	46.1927	39.657	40.5043	43.4586	40.4278	42.2363	40.7231	45.2438	40.3611	46.6227	40.5804	36.319
ENSMUSG00000014503	2.92277	1.17736	1.13372	1.10373	2.00306	1.3653	1.56394	2.31843	3.26231	1.70582	1.50396	1.09639	0.960081	1.97572	3.42185	1.67688	2.34715
ENSMUSG00000014504	42.8673	44.6088	49.7576	43.3764	48.5742	46.079	51.0514	45.823	46.4879	54.9273	48.0015	46.5183	53.7645	45.0181	49.0821	48.9648	51.3902
ENSMUSG00000014529	0	0	0	0.220745	0	0	0	0	0	0	0.12533	0	0	0	0	0.167688	0
ENSMUSG00000014542	0	0	0	0	0	0	0.11171	0	0	0	0	0	0	0.141123	0	0	0
ENSMUSG00000014547	10.2993	9.68051	10.2035	8.82981	12.7695	7.96426	7.70797	7.90992	8.5053	8.52908	6.26651	7.83137	7.92067	8.04399	9.08928	7.37826	10.871
ENSMUSG00000014550	42.0322	45.0013	42.7034	45.6943	47.5727	39.48	44.3488	42.4136	47.4199	47.0805	43.9909	41.6629	47.404	45.1592	35.7155	42.7604	42.4958
ENSMUSG00000014551	56.7852	59.3912	59.7091	56.1797	51.9544	50.4024	63.898	59.8699	57.3234	58.1683	56.0226	67.5064	55.5647	54.1911	56.0328	62.2122	64.7319
ENSMUSG00000014554	5.84554	7.58742	7.55812	5.29789	3.63055	9.10202	6.70258	5.31874	4.77695	8.18792	8.27179	7.67474	8.04068	5.92715	5.2397	5.86907	6.17671
ENSMUSG00000014592	62.9091	59.7837	58.7014	64.4576	74.2384	55.0672	66.6907	65.1887	73.8679	59.533	66.6757	75.0245	62.7653	60.1182	62.3418	59.1938	75.7264
ENSMUSG00000014599	15.3097	16.8755	17.6356	18.653	17.652	18.3178	17.4267	21.275	31.5745	28.8283	24.1887	29.2893	27.9624	29.918	31.759	26.4947	33.2307
ENSMUSG00000014601	43.0064	43.4315	42.7034	42.1623	42.6902	43.8035	42.4497	41.3225	41.7109	44.6924	43.7402	41.0364	40.2034	42.4779	37.9611	37.059	43.6076
ENSMUSG00000014602	48.0169	52.8503	54.6704	52.5374	57.4628	60.6422	53.2855	63.6885	57.4399	49.9804	57.1506	51.687	50.2842	56.7313	52.8248	48.6295	50.8961
ENSMUSG00000014603	0.556718	0.915724	0	0.551863	1.00153	0.22755	0.223419	0.136378	0.466044	0.511745	0	0.783137	0.12001	1.41123	0.748529	0.167688	0.988273
ENSMUSG00000014606	35.4908	34.9283	32.248	41.169	40.3116	37.5458	35.5237	42.1408	34.7203	30.7047	33.8392	35.3978	38.6433	32.8816	33.363	31.8607	38.1721
ENSMUSG00000014609	0.417538	0.392453	0	0.220745	0.500765	0.113775	0.11171	0.136378	0.233022	0	0.25066	0.156627	0.600051	0	0	0.335376	0.247068
ENSMUSG00000014633	7.23733	7.97988	7.43215	8.49869	4.88246	6.82651	9.49533	5.45512	8.15576	6.65268	8.39712	4.54219	8.40071	6.77389	5.66744	5.5337	7.16498
ENSMUSG00000014668	44.955	46.3094	39.932	43.0453	45.9452	43.2346	47.7001	42.1408	47.5365	42.1337	42.3616	44.3255	38.7633	42.3368	41.5968	50.9771	38.6662
ENSMUSG00000014686	0.835077	0.654088	0.377906	0.331118	0.375574	0.455101	0.223419	0.136378	0.349533	0	0.12533	0.783137	0.600051	0.423368	0.534664	0	0.370603
ENSMUSG00000014704	0	0.130818	0	0.110373	0.250383	0.113775	0.11171	0.545512	0	0.682326	1.00264	0	0.36003	0.56449	0.213865	0.670751	0.123534
ENSMUSG00000014725	0	0	0	0	0	0	0	0	0	0	0.25066	0	0	0.141123	0.213865	0.335376	0
ENSMUSG00000014747	0.556718	0.261635	0.377906	0.331118	0	0.341326	0	0	0.233022	0.170582	0	0.626509	0.12001	0	0.534664	0	0.123534
ENSMUSG00000014748	23.5213	24.2013	21.9185	27.5932	28.2932	25.827	24.6879	27.1392	26.215	34.1163	27.1967	27.5664	26.4022	26.8133	30.155	27.6685	30.0188
ENSMUSG00000014763	13.222	15.8289	14.9903	15.7833	15.6489	16.6112	14.8574	16.229	17.5931	15.0112	11.9064	18.1688	14.8813	15.8057	14.8637	18.278	22.2362
ENSMUSG00000014767	48.0169	41.9925	45.8526	48.6743	42.8154	47.7856	45.1307	45.9594	43.4586	41.6219	50.2574	48.3979	43.8037	41.2078	43.0939	47.6233	46.4488
ENSMUSG00000014769	82.6726	83.5925	83.2652	83.0002	78.1194	90.5651	87.357	93.0098	93.9078	78.1264	87.2298	91.4704	95.5281	77.4763	87.2571	79.6517	81.2855
ENSMUSG00000014773	7.65487	4.05535	5.54262	5.84975	6.88552	6.82651	7.26113	5.45512	5.94206	5.11745	5.76519	7.988	6.24053	9.45522	4.91891	6.37214	6.30024
ENSMUSG00000014776	1.11344	0.261635	0.88178	0.772608	0.625956	0.455101	1.22881	0.136378	0.699065	1.70582	0.877311	0.469882	0.600051	0.987858	1.39013	0.503063	1.35888
ENSMUSG00000014778	46.3468	45.3937	41.3177	41.9416	42.3147	41.7555	43.3434	44.732	46.7209	40.769	40.7323	39.0002	43.4437	41.4901	44.6979	38.4005	42.3722
ENSMUSG00000014782	3.20113	2.74717	1.25969	1.65559	1.3771	2.04795	2.45761	1.50016	0.699065	2.21756	2.63193	2.19278	1.2001	1.55235	1.71092	3.85682	2.47068
ENSMUSG00000014786	7.51569	11.3811	9.19571	9.2713	9.76492	8.41937	11.2827	9.81922	9.78692	11.9407	9.90109	12.2169	9.12077	11.7132	13.2597	12.2412	10.5004
ENSMUSG00000014791	4.7321	7.06415	6.4244	6.18087	7.38629	7.28161	9.1602	7.63717	7.4567	7.50559	8.89844	5.01208	6.96059	7.62062	7.16449	5.36601	8.02972
ENSMUSG00000014813	66.3886	75.4818	50.3874	42.6038	83.127	74.8641	26.8103	62.1884	81.9072	54.9273	37.7244	49.3376	50.6443	44.877	37.7473	50.6417	71.4028
ENSMUSG00000014837	6.81979	6.41006	4.66084	6.95347	5.63361	7.96426	5.02694	6.27339	5.59252	6.65268	5.26387	5.1687	4.20035	5.6449	5.02584	6.70751	7.28852
ENSMUSG00000014846	8.07241	9.94214	8.8178	8.38832	8.01224	8.87447	7.03771	7.63717	4.77695	7.33501	5.51453	5.79521	6.12052	5.36266	7.59222	6.70751	4.94137
ENSMUSG00000014850	63.3266	66.1937	63.6141	68.0999	69.1056	65.7621	71.7177	63.143	63.848	65.1622	72.0649	62.8076	64.2054	72.6781	72.8212	63.0506	67.3261
ENSMUSG00000014852	0	0	0	0.220745	0	0.113775	0	0	0	0	0.12533	0	0.12001	0.141123	0.106933	0	0
ENSMUSG00000014856	8.76831	8.50315	10.3294	8.60906	7.1359	9.55712	7.14942	9.54646	6.87414	8.52908	11.2797	8.14462	10.5609	6.06827	9.51701	6.70751	6.91791
ENSMUSG00000014859	243.286	240.704	233.168	243.592	234.108	225.275	243.416	231.979	257.722	256.214	255.172	266.736	255.022	247.811	236.428	262.264	246.945
ENSMUSG00000014867	84.4819	80.4529	77.7226	74.5015	75.3652	76.3432	86.3516	85.0999	88.7813	92.1141	90.9897	88.1812	94.448	81.8511	89.8235	88.0361	87.5857
ENSMUSG00000014873	30.7587	32.1811	32.6259	29.4695	33.4261	34.5877	30.2733	25.5027	36.2349	34.6281	32.5859	33.0484	33.7228	31.4703	31.2244	32.6991	34.7131
ENSMUSG00000014905	10.1601	10.727	9.82555	10.2647	12.8947	9.10202	10.9476	11.4558	11.7676	10.0643	12.6584	7.67474	12.001	10.7253	13.4735	10.3966	9.26506
ENSMUSG00000014907	59.9863	59.9145	62.2285	59.4908	57.7132	49.3784	54.0675	58.097	61.2847	61.7505	57.6519	62.3377	62.2853	55.4612	59.3477	63.0506	62.7554
ENSMUSG00000014932	66.9453	65.1472	64.4959	63.9057	61.5941	58.3667	61.2169	58.5062	61.6343	63.1152	58.9052	50.9039	59.525	55.4612	56.4605	58.8584	53.4903
ENSMUSG00000014956	168.407	160.906	176.482	186.53	176.395	179.082	193.481	180.837	176.864	167.852	179.598	154.591	171.735	173.863	172.162	184.96	188.513
ENSMUSG00000014959	62.074	56.2516	64.118	62.2502	68.3544	60.0733	66.0205	65.3251	78.5284	63.9681	62.7904	56.6991	65.1655	66.1865	67.3676	54.8339	72.5146
ENSMUSG00000014980	7.79405	6.41006	7.55812	6.07049	6.25956	5.80254	6.14404	6.13701	6.87414	5.62919	5.51453	6.26509	7.44063	5.6449	5.66744	6.8752	9.3886
ENSMUSG00000015001	1.11344	1.17736	1.88953	0.551863	0.625956	1.02398	1.45223	1.2274	0.699065	1.02349	1.50396	1.87953	1.44012	1.2701	0.855462	1.17381	0.247068
ENSMUSG00000015002	89.3532	92.0956	86.0366	96.2449	98.6507	89.6549	88.5858	90.4186	90.529	86.1437	91.491	91.627	88.4475	96.2456	93.8869	83.8439	93.1448
ENSMUSG00000015013	6.95897	7.84906	8.94377	7.50534	5.38323	7.39539	6.926	6.95528	6.99065	8.52908	8.64778	5.48196	7.68065	8.46736	3.74265	7.04289	4.81783
ENSMUSG00000015016	13.222	11.3811	11.967	11.258	16.5252	15.4734	13.9637	13.5014	11.7676	11.5996	11.6557	15.0362	11.401	11.7132	12.6181	12.2412	15.0712
ENSMUSG00000015023	63.7442	70.9032	69.0308	54.4137	57.588	57.7978	50.6045	73.3714	61.7508	69.4267	66.5503	70.9522	66.1256	68.0211	56.6744	71.6027	55.7139
ENSMUSG00000015027	7.09815	7.32579	5.54262	7.06385	6.63514	8.30559	7.70797	9.41008	7.34019	5.97036	7.01849	8.6145	8.88075	7.19725	8.76848	7.21058	6.54731
ENSMUSG00000015053	24.4956	30.3497	17.5096	21.5227	25.4138	23.0964	25.1347	21.9569	28.4287	23.5403	21.1808	24.1206	20.0417	19.1927	20.745	20.961	25.6951
ENSMUSG00000015083	0.974256	0.130818	0.503874	1.43484	0.625956	0.682651	0.223419	0.545512	1.16511	0.341163	0.626651	0.939764	1.2001	0.846736	0.427731	0.838439	1.11181
ENSMUSG00000015085	0.139179	0.261635	0.629843	0.110373	0.250383	0.341326	0	0	0	0.682326	0.12533	0.939764	0.24002	0.282245	0.427731	0.503063	0.741205
ENSMUSG00000015087	78.7756	86.3396	85.4067	81.1239	82.1255	85.559	90.0381	89.1912	84.3539	85.1202	89.7364	85.8318	82.0869	82.839	92.7107	78.6456	85.3621
ENSMUSG00000015090	0.278359	0.130818	0.503874	0.772608	0.250383	0.22755	0.11171	0.409134	0.233022	0.341163	0	0.313255	0	0.705613	0.427731	0.167688	0.247068
ENSMUSG00000015092	27.9751	31.1346	33.7596	35.4296	33.4261	32.4259	32.731	30.0032	29.7103	35.6516	29.0766	32.5785	29.1625	32.4582	33.4699	37.3944	36.9367
ENSMUSG00000015093	0.974256	0.261635	0	0.220745	0.125191	0.341326	0.11171	0	0.233022	0	0.12533	0.313255	1.08009	0	0.962395	0.335376	0.617671
ENSMUSG00000015094	11.5519	15.6981	11.841	11.3684	13.6459	14.4495	10.5007	12.6832	12.2336	8.18792	11.405	8.30125	9.00076	12.2777	11.8695	10.0613	14.7006
ENSMUSG00000015095	20.7377	17.0063	14.4864	19.0945	20.1558	19.5693	15.3042	19.9112	17.2436	17.7405	20.1782	17.6989	19.4416	15.5235	16.3607	13.7504	15.8124
ENSMUSG00000015112	55.2542	58.3447	54.1665	51.3233	55.0842	50.9713	59.7647	55.915	50.9153	56.9743	59.0305	46.8316	55.8047	49.534	55.3912	54.1632	51.1431
ENSMUSG00000015120	64.0225	63.0541	60.9688	57.8352	56.2109	62.0075	66.0205	62.5975	57.7894	59.3624	59.5318	68.7594	61.6852	61.6706	71.538	60.8707	59.4199
ENSMUSG00000015126	12.387	11.2503	13.2267	11.0373	14.8978	12.5153	9.60704	11.0466	14.3308	13.8171	13.9117	9.08439	11.401	13.1244	12.9389	10.5643	10.0063
ENSMUSG00000015127	7.65487	11.1195	8.69183	9.60242	12.1436	8.76069	7.93139	9.54646	10.952	7.33501	9.39977	7.67474	9.00076	10.0197	10.9071	8.2167	5.80611
ENSMUSG00000015133	9.4642	10.2038	9.82555	8.38832	10.0153	7.96426	11.6178	10.6375	14.6804	9.55257	17.2956	12.8434	13.5611	12.1365	14.5429	11.7381	12.724
ENSMUSG00000015134	1.53097	1.17736	1.13372	0.551863	1.12672	1.25153	1.22881	1.50016	1.39813	0.852908	2.13061	0.939764	1.08009	0.705613	1.17626	1.84457	0.617671
ENSMUSG00000015143	449.41	467.411	490.522	428.908	446.182	482.179	505.375	511.554	591.875	579.295	589.553	587.666	566.808	574.792	556.264	546.159	583.452
ENSMUSG00000015149	15.5881	13.0818	13.4786	16.004	17.4016	17.0663	17.6501	13.5014	19.5738	14.4994	14.037	15.1929	17.2815	15.3824	11.8695	20.2902	11.8593
ENSMUSG00000015165	400.837	391.668	387.731	365.885	357.546	386.267	351.439	385.541	378.427	388.073	388.398	394.074	369.871	368.33	373.623	390.377	350.837
ENSMUSG00000015176	524.15	491.482	505.26	516.213	525.553	496.287	517.663	494.234	509.386	483.428	539.045	532.846	545.806	540.782	520.549	539.452	553.927
ENSMUSG00000015189	9.74256	9.02642	9.95152	10.9269	7.88705	12.4015	10.6124	11.3194	10.952	10.5761	10.0264	11.7471	10.5609	12.1365	13.1527	10.3966	9.26506
ENSMUSG00000015202	16.8407	15.5673	13.4786	14.4588	20.5314	12.8566	12.5115	16.0926	14.5639	15.3523	13.4103	13.47	14.1612	14.6768	16.2538	16.098	13.5888
ENSMUSG00000015214	10.4385	10.8579	12.7228	7.50534	9.26416	9.10202	10.1656	11.183	10.8355	11.5996	11.5304	8.45788	9.00076	9.17297	12.0834	8.71977	9.51213
ENSMUSG00000015217	10.5776	8.63396	9.32168	11.258	7.51148	11.8326	11.8412	12.0013	13.3988	10.2349	13.285	12.6868	12.361	11.2898	11.7626	13.9181	13.3417
ENSMUSG00000015222	18.9284	15.6981	17.3837	13.3551	13.8962	15.4734	14.7457	17.8655	13.3988	17.5699	13.4103	15.5061	16.4414	17.7815	15.826	21.7994	13.7123
ENSMUSG00000015224	0.278359	0.915724	1.38565	0.44149	0.375574	0.341326	1.78736	0	0.349533	0.852908	0.626651	0.626509	0.480041	0.846736	0	0.335376	0.370603
ENSMUSG00000015242	0	0	0	0	0	0	0	0	0	0	0.12533	0.156627	0	0.282245	0	0	0.123534
ENSMUSG00000015243	21.9904	24.4629	23.8081	23.5094	20.5314	22.9826	22.2302	21.275	18.1757	24.7343	14.037	19.735	20.6417	22.7207	18.2855	18.278	20.8773
ENSMUSG00000015247	15.8665	14.6516	16.7538	14.4588	13.771	15.8148	13.5169	15.138	16.0785	14.67	19.6768	18.7953	17.5215	14.959	14.5429	15.9303	16.3065
ENSMUSG00000015289	7.09815	5.10189	4.91278	6.18087	5.50842	5.68876	5.47378	6.40977	6.52461	6.31152	5.76519	8.30125	5.16044	6.35052	8.34075	6.53982	5.0649
ENSMUSG00000015290	13.5004	14.3899	9.82555	15.4522	13.1451	17.7489	12.5115	16.229	13.6318	14.67	15.0396	14.4097	14.2812	13.2655	13.3666	14.2535	15.1947
ENSMUSG00000015291	44.5374	43.4315	40.31	38.6304	40.562	41.6417	40.4389	47.7323	39.6137	42.6454	39.103	36.8074	39.7234	40.3611	38.4958	33.7052	34.5896
ENSMUSG00000015305	106.055	103.346	103.672	114.346	101.155	100.919	108.805	93.8281	104.161	94.1611	99.8882	103.687	107.649	103.725	94.6355	92.7314	98.0861
ENSMUSG00000015312	15.4489	18.4453	18.7693	15.5625	18.9039	20.9346	20.8897	16.5017	21.671	18.5934	21.6821	24.7471	18.9616	18.3459	19.141	19.1164	18.7772
ENSMUSG00000015314	0.139179	0.392453	0.125969	0	0.250383	0.22755	0	0.272756	0.233022	0	0.501321	0	0	0.282245	0	0	0.123534
ENSMUSG00000015316	0	0	0.377906	0.110373	0	0.22755	0.335129	0	0.349533	0	0	0	0.24002	0.282245	0.320798	0	0
ENSMUSG00000015335	26.0266	24.9862	31.8701	25.7168	27.0413	27.6474	28.0391	27.6847	26.914	26.9519	21.9328	27.723	30.4826	25.9666	27.9094	29.3454	26.9304
ENSMUSG00000015337	4.0362	4.18616	4.78681	3.6423	2.8794	2.95816	3.12787	3.68221	2.67975	3.92338	4.63722	4.69882	3.00025	4.09256	3.10105	3.85682	3.08835
ENSMUSG00000015340	1.67015	0.915724	1.25969	1.10373	0.876339	0.796426	0.446839	0.409134	0.349533	0.511745	0.501321	0.313255	0.24002	0.423368	0.427731	0.335376	0.864739
ENSMUSG00000015341	15.0314	14.5208	11.0852	14.5692	15.1481	15.8148	16.1979	19.2293	15.496	13.8171	14.1623	16.2892	19.3216	16.3702	16.5746	14.7565	16.0594
ENSMUSG00000015342	4.7321	7.97988	4.91278	5.07714	4.63208	7.39539	7.03771	5.18236	3.96137	4.94687	4.51189	5.32533	4.56039	5.92715	4.59811	4.86295	5.92964
ENSMUSG00000015354	14.753	15.4365	12.5969	14.5692	14.7726	15.2459	14.8574	12.8195	13.8648	17.5699	15.165	15.8194	19.5617	12.5599	15.1844	13.0796	15.6888
ENSMUSG00000015357	29.9236	36.6289	31.7441	33.0014	34.678	35.4979	33.9598	41.1862	29.8268	32.4105	34.2151	30.5423	27.6023	35.1395	29.4065	29.3454	33.6013
ENSMUSG00000015363	28.5318	25.7711	25.5716	26.5998	26.0398	25.3719	21.56	24.0025	24.5838	24.2226	23.8127	23.4941	22.2019	22.4385	25.8777	24.9855	21.6185
ENSMUSG00000015365	11.6911	9.68051	11.2112	14.0173	12.3939	11.8326	10.1656	10.092	12.0006	9.72315	9.5251	11.1205	13.2011	11.4309	9.30315	12.0735	9.3886
ENSMUSG00000015377	7.51569	9.68051	8.18796	5.51863	8.51301	6.71274	7.14942	10.9102	7.4567	3.92338	6.76783	9.24101	7.44063	5.92715	9.30315	8.71977	8.64739
ENSMUSG00000015396	1.25262	0.392453	0.503874	0.220745	0.500765	0.341326	0.11171	0.68189	0.233022	0.341163	0.25066	0.156627	0.12001	0.56449	0.427731	0.335376	1.23534
ENSMUSG00000015401	0	0	0	0	0	0.341326	0	0	0	0	0	0	0	0	0	0	0
ENSMUSG00000015405	0	0	0	0	0	0	0	0	0	0	0	0	0	0	0.213865	0	0
ENSMUSG00000015441	0	0	0	0	0.125191	0	0	0	0	0	0	0	0	0	0	0	0.370603
ENSMUSG00000015451	0.556718	1.04654	1.88953	1.2141	1.75268	1.8204	0.893678	1.77291	2.0972	1.36465	0.877311	0.469882	1.56013	0.846736	1.28319	0.503063	0.741205
ENSMUSG00000015452	0.417538	1.04654	1.25969	0.551863	1.25191	1.02398	0.446839	1.90929	0.699065	0.511745	1.00264	1.09639	1.32011	0.846736	1.17626	0.838439	0.617671
ENSMUSG00000015461	56.0893	50.6264	56.308	61.919	61.0933	50.2886	51.0514	54.824	50.3327	52.198	48.6281	62.1811	52.5644	52.2154	51.6485	48.2941	53.2432
ENSMUSG00000015467	0.417538	0.654088	0.629843	0.662236	0.125191	0.341326	0.446839	0.272756	0.582555	0.341163	0.12533	0.313255	0.12001	0.56449	0.213865	0.335376	0.123534
ENSMUSG00000015468	11.8303	12.4277	12.093	15.6729	13.2703	14.4495	14.0754	16.229	9.78692	9.89373	11.781	14.2531	11.281	10.1608	9.30315	10.229	12.477
ENSMUSG00000015474	2.64441	5.23271	2.3934	2.64894	4.2565	1.59285	3.68642	3.68221	2.0972	2.72931	3.25859	3.4458	2.76023	4.23368	2.78025	3.85682	4.57076
ENSMUSG00000015476	0	0.784906	0	0.44149	0.125191	0	0.223419	0.136378	0	0.170582	0	0	0.600051	0.56449	0.320798	0	0
ENSMUSG00000015478	4.7321	4.97107	4.28293	6.18087	4.50689	5.68876	3.57471	6.13701	3.72835	3.7528	3.50925	3.75906	3.84032	3.24582	3.84958	5.36601	3.95309
ENSMUSG00000015484	0.835077	0.392453	0.251937	0	0.125191	0.455101	0.670258	0.272756	0.233022	0.170582	0.626651	0	0.600051	0.423368	0	0	0.123534
ENSMUSG00000015488	11.6911	9.68051	10.0775	8.16757	10.3909	9.21579	10.0539	12.4104	9.78692	9.04083	10.7784	12.2169	9.84083	9.03185	12.2973	9.89358	9.63567
ENSMUSG00000015501	15.3097	14.1283	17.8875	14.4588	15.2733	12.629	19.3258	15.138	15.3794	19.958	22.1834	13.47	14.5212	17.3581	13.4735	16.098	15.3182
ENSMUSG00000015522	75.4353	78.0981	74.3215	79.7994	74.614	79.4151	73.9519	74.326	78.1788	83.7556	72.9422	68.7594	74.8863	78.3231	73.8905	83.3408	71.2792
ENSMUSG00000015533	0	0.392453	0	0.110373	0.125191	0	0.223419	0.136378	0.116511	0	0	0.156627	0.12001	0.141123	0.320798	0	0.123534
ENSMUSG00000015536	6.81979	9.28805	8.18796	8.49869	8.26262	9.10202	10.6124	9.41008	10.486	8.3585	8.77311	7.20486	9.36079	10.1608	8.34075	11.7381	8.40032
ENSMUSG00000015542	9.4642	7.97988	10.2035	9.82316	8.01224	9.32957	10.5007	9.81922	9.55389	8.3585	7.39448	8.6145	9.24078	7.19725	10.9071	9.89358	9.01799
ENSMUSG00000015568	7.65487	7.32579	10.2035	8.82981	7.51148	10.126	9.04849	9.00095	8.97134	8.69966	6.89316	9.39764	9.84083	9.59634	10.0517	7.88133	6.91791
ENSMUSG00000015575	21.8512	28.2566	31.1142	28.2554	30.5467	30.1504	31.6139	29.4576	30.1763	28.3165	27.1967	24.9038	31.3226	25.5432	27.2678	30.0161	27.5481
ENSMUSG00000015579	0.835077	0.523271	1.13372	0.772608	1.12672	0.568876	0.670258	1.09102	1.16511	0.511745	1.00264	0.783137	1.08009	1.83459	0.534664	2.17994	0.741205
ENSMUSG00000015597	77.8013	74.3044	68.023	77.0401	73.3621	68.4927	75.9626	73.6441	56.9738	68.5738	66.049	56.6991	63.2453	71.6903	64.2666	67.7459	68.685
ENSMUSG00000015599	5.84554	7.71824	8.8178	8.60906	8.01224	5.34743	5.58549	7.90992	6.64112	9.38199	7.01849	11.9037	8.52072	7.76174	7.16449	6.37214	9.88273
ENSMUSG00000015605	85.8737	86.3396	83.8951	94.0375	82.1255	82.8284	86.7985	79.9175	92.3932	87.5084	94.499	91.4704	95.048	99.3503	86.9363	89.8807	91.9094
ENSMUSG00000015619	10.1601	13.3434	11.2112	10.7061	9.01377	11.4913	11.3944	11.8649	11.8841	11.9407	10.9037	12.0603	10.6809	9.45522	14.1151	9.72589	10.9945
ENSMUSG00000015627	0	0.261635	0	0.110373	0	0.22755	0.11171	0	0.233022	0.511745	0.25066	0.156627	0	0.141123	0.320798	0	0.370603
ENSMUSG00000015647	350.593	355.562	349.815	340.5	365.308	334.954	331.555	342.172	404.759	396.432	382.132	376.689	393.753	384.277	405.275	361.703	349.231
ENSMUSG00000015652	7.09815	6.93334	9.19571	5.29789	7.51148	6.71274	8.15481	9.13733	9.78692	10.4055	9.27443	6.57835	8.64073	9.31409	7.05756	9.55821	7.90619
ENSMUSG00000015653	21.9904	20.8	20.7848	19.0945	20.9069	22.1862	23.9059	21.275	25.7489	26.9519	28.3246	23.3375	27.0023	25.5432	29.7273	31.1899	29.5247
ENSMUSG00000015656	522.758	511.497	522.77	530.451	513.284	524.39	483.033	499.007	504.609	510.892	497.06	507.473	508.003	521.166	475.851	527.714	495.001
ENSMUSG00000015659	12.1086	9.68051	12.219	11.0373	12.2687	9.32957	8.0431	10.2284	7.57321	9.38199	7.51981	9.24101	8.76074	8.7496	8.76848	6.37214	7.78265
ENSMUSG00000015665	0	0	0	0	0	0	0	0	0.233022	0	0	0	0	0	0	0	0
ENSMUSG00000015668	13.3612	9.54969	11.0852	10.2647	12.0184	13.3117	9.71875	13.2287	10.486	7.67617	10.0264	8.77113	11.0409	11.2898	14.2221	12.2412	9.7592
ENSMUSG00000015671	60.1255	65.8013	65.6296	59.822	65.8506	68.0376	66.6907	71.5985	71.3047	70.2796	63.5424	67.1931	73.3262	72.9604	69.5063	69.7581	74.244
ENSMUSG00000015672	11.4127	14.2591	14.4864	14.5692	12.6443	14.4495	11.7295	13.9106	13.3988	13.9877	13.7863	15.1929	13.8012	12.701	13.3666	13.5827	13.2182
ENSMUSG00000015697	142.798	129.379	126.598	133.882	139.588	135.392	126.009	125.741	126.065	128.789	127.085	136.422	123.13	127.716	127.464	128.113	120.816
ENSMUSG00000015702	1.25262	0.523271	0.503874	0.551863	0.625956	1.02398	1.56394	1.36378	1.39813	1.02349	0.501321	0.939764	0.480041	0.56449	1.81786	0.503063	0.494137
ENSMUSG00000015709	7.37651	8.24151	8.31393	7.61571	9.76492	7.28161	10.2773	9.00095	10.253	6.99385	7.39448	8.92776	7.80066	8.04399	9.51701	8.71977	6.54731
ENSMUSG00000015711	37.0217	37.0214	43.2072	40.3964	31.2978	34.929	33.8481	39.4132	34.9533	38.3809	37.8497	34.6146	32.8828	28.3656	32.8284	35.0468	37.1838
ENSMUSG00000015714	39.2486	33.0969	36.7828	34.7674	31.1726	36.5218	33.7363	31.6397	37.4	36.3339	34.0898	37.4339	42.1236	29.918	34.8601	38.4005	37.6779
ENSMUSG00000015721	0.278359	0	0.251937	0.110373	0	0.22755	0.670258	0	0	0	0	0	0	0	0.106933	0	0.123534
ENSMUSG00000015733	82.5334	81.4994	84.399	83.5521	83.2522	81.1217	91.0434	90.4186	88.5483	93.1376	87.9818	82.5426	88.9275	88.2016	89.8235	93.0667	86.9681
ENSMUSG00000015745	6.40225	7.19497	5.92052	8.71944	8.13743	8.07804	6.59088	10.6375	10.952	13.4759	7.8958	12.0603	8.76074	6.91501	9.51701	7.21058	8.52386
ENSMUSG00000015747	10.7168	10.3346	8.4399	11.0373	8.26262	8.64692	7.26113	8.59181	6.4081	8.87024	9.90109	8.77113	7.44063	10.0197	11.9765	10.5643	11.6122
ENSMUSG00000015748	82.2551	81.4994	84.147	85.0973	91.0141	83.2835	92.2723	94.51	76.1981	81.7086	84.5979	84.892	83.8871	78.3231	90.7859	81.8317	82.1502
ENSMUSG00000015749	127.906	121.268	140.203	119.975	126.568	130.614	141.201	131.878	134.803	151.306	136.109	138.928	142.332	132.796	125.325	125.934	137.37
ENSMUSG00000015750	2.92277	6.27925	2.14147	5.51863	3.50536	3.75458	2.79274	3.81858	5.3595	4.43512	5.3892	3.28917	6.00051	4.65705	5.2397	6.20445	5.31197
ENSMUSG00000015755	96.173	97.59	99.1373	101.101	94.6446	87.3794	95.1767	97.6467	91.9271	108.49	96.2536	95.6993	94.688	94.5522	90.572	96.2528	87.4622
ENSMUSG00000015757	80.7241	76.9208	82.7614	77.4816	71.4842	79.0738	81.1013	90.2822	76.1981	77.2735	76.0754	71.5787	74.7663	67.1744	73.9975	74.2857	73.3793
ENSMUSG00000015759	29.9236	30.4805	34.2635	34.8777	26.4154	36.5218	36.7525	32.5943	32.9726	39.4044	31.5832	36.3375	37.0831	33.3049	32.8284	35.8852	35.9484
ENSMUSG00000015766	37.7176	37.6755	32.8778	43.0453	37.8078	35.1565	32.2841	36.6857	31.3414	39.0632	35.3431	39.3135	36.2431	33.8694	38.4958	34.2083	36.1955
ENSMUSG00000015776	24.2172	30.2189	32.6259	22.1849	27.1665	31.1744	25.805	28.6394	30.6424	23.1991	29.9539	30.5423	33.9629	25.5432	30.262	29.6807	30.8835
ENSMUSG00000015787	0.417538	0.130818	0.629843	0.110373	0.250383	0.341326	1.00539	0.409134	0.466044	0.170582	0	0.469882	0.36003	0.56449	0	0.838439	0.494137
ENSMUSG00000015790	15.3097	15.3057	19.3992	15.6729	19.9054	14.3357	13.6286	17.1836	16.428	16.0347	13.9117	15.8194	18.3616	21.0273	18.4994	18.9487	18.6537
ENSMUSG00000015804	40.2229	43.039	42.0735	39.6238	40.8124	39.3662	40.1038	43.3682	46.9539	39.5749	34.9671	42.6026	48.4841	45.7237	42.3454	47.288	41.631
ENSMUSG00000015806	28.5318	28.9107	30.6104	32.2288	33.8016	27.6474	29.9382	30.8214	28.0791	24.7343	24.1887	24.2772	24.8421	26.8133	29.8342	34.0406	28.907
ENSMUSG00000015812	0.278359	0	0	0.662236	0	0.22755	0.223419	0.136378	0.116511	0.341163	0.626651	0.469882	0.480041	0.423368	0.320798	0.167688	0.247068
ENSMUSG00000015829	0	0.130818	0.251937	0.110373	0.125191	0.455101	0.223419	0	0	0.170582	0.25066	0.313255	0	0.282245	0	0	0.247068
ENSMUSG00000015837	248.574	244.891	237.829	251.981	247.754	246.21	254.028	252.436	244.323	239.667	245.271	227.736	237.02	222.409	236.321	242.812	249.292
ENSMUSG00000015839	46.3468	49.3183	52.025	47.5706	43.4414	46.7616	42.8965	49.778	45.0897	47.4217	42.9883	44.3255	43.3237	42.9013	48.5475	39.4066	42.8664
ENSMUSG00000015843	1.39179	1.43899	2.14147	1.43484	1.12672	1.47908	1.1171	1.09102	2.21371	1.70582	2.00528	3.91568	2.64022	2.39908	1.17626	1.50919	1.72948
ENSMUSG00000015846	22.5471	25.2478	26.4534	27.7035	26.4154	24.803	23.2356	30.0032	24.4673	25.4167	23.8127	25.217	24.002	26.5311	22.8836	24.6501	22.7303
ENSMUSG00000015850	4.45374	3.40126	3.52712	3.53192	3.25497	3.75458	3.68642	4.22772	3.96137	4.09396	3.38392	3.4458	2.4002	3.24582	4.38424	5.19832	2.96482
ENSMUSG00000015852	0	0	0.251937	0	0	0.113775	0	0	0	0	0.12533	0	0.12001	0.141123	0	0.167688	0
ENSMUSG00000015854	0	0	0	0	0	0	0	0	0	0	0	0	0	0	0	0	0.247068
ENSMUSG00000015869	135.004	130.687	139.699	143.705	137.71	136.872	137.962	128.741	153.212	134.589	143.002	140.025	138.852	140.699	136.446	146.056	142.806
ENSMUSG00000015879	3.47949	2.61635	1.51162	2.31782	1.87787	2.16173	2.01078	2.04567	1.51464	1.19407	1.62929	2.81929	1.92016	2.39908	1.71092	2.01225	1.35888
ENSMUSG00000015880	89.9099	91.4415	90.6974	91.3885	94.6446	97.164	96.9641	95.1918	91.8106	85.4614	84.3472	90.8439	96.9682	98.0802	95.2771	89.0422	92.7742
ENSMUSG00000015882	13.7788	19.4918	10.8333	14.0173	15.5237	12.4015	14.0754	15.138	12.9327	10.0643	10.4024	9.7109	12.7211	13.9711	9.30315	12.5766	12.8476
ENSMUSG00000015889	68.4763	59.3912	66.6374	65.3406	70.6079	63.9417	69.5952	63.9613	65.1296	74.5442	63.1664	58.422	70.2059	71.9725	70.1479	77.4718	70.4145
ENSMUSG00000015890	0	0	0	0	0	0	0	0	0.116511	0	0	0	0.36003	0	0	0	0
ENSMUSG00000015932	324.845	334.239	342.887	341.382	299.207	337.23	370.653	331.671	369.223	387.903	370.351	359.46	361.231	373.128	365.389	385.514	369.985
ENSMUSG00000015937	80.7241	85.5547	85.7846	88.9603	87.1331	83.9661	84.676	79.0992	75.1495	69.0856	73.5688	80.3498	72.1261	72.1137	75.7084	81.8317	69.7968
ENSMUSG00000015942	5.14964	4.84025	4.66084	5.629	4.63208	3.98213	3.90984	4.50047	5.82555	3.7528	4.88788	4.69882	5.52047	5.50378	2.99412	4.69526	4.81783
ENSMUSG00000015943	8.90748	15.4365	12.9748	14.4588	14.397	11.2637	13.1818	12.5468	15.6125	11.9407	12.2824	14.8796	12.8411	12.2777	12.9389	9.39052	12.1063
ENSMUSG00000015944	14.0571	13.605	16.5019	12.2514	15.1481	11.9464	15.6394	8.86457	15.496	14.1583	13.7863	18.6387	12.8411	16.6525	12.5111	13.9181	13.4652
ENSMUSG00000015947	0	0	0	0	0.250383	0	0.335129	0.136378	0	0	0.12533	0	0	0	0.320798	0	0
ENSMUSG00000015950	0	0	0.125969	0	0	0	0.670258	0.409134	0.116511	0	0.501321	0.313255	0.12001	0	0.748529	0	0.247068
ENSMUSG00000015957	2.92277	3.53208	1.88953	2.20745	3.12978	2.50305	3.79813	2.59118	3.61184	2.38814	2.13061	2.81929	2.16018	2.96358	1.60399	2.683	3.45896
ENSMUSG00000015961	155.046	150.702	162.877	162.8	168.132	166.908	176.725	155.335	177.912	164.27	171.452	164.772	165.734	167.795	173.552	170.539	178.136
ENSMUSG00000015962	0	0.130818	0	0.110373	0	0.113775	0.11171	0.136378	0	0	0.25066	0.313255	0.12001	0	0	0	0
ENSMUSG00000015966	1.11344	1.30818	1.38565	0.44149	0.751148	1.70663	0.558549	1.50016	1.39813	1.02349	1.62929	2.34941	1.2001	2.11684	0.962395	1.00613	0.617671
ENSMUSG00000015968	1.67015	1.56981	0.629843	0.882981	0.375574	1.02398	0.335129	0.545512	1.51464	0.682326	0.501321	0.156627	0.960081	0.282245	1.28319	0.335376	0.494137
ENSMUSG00000015970	3.89702	4.70944	3.65309	2.75932	3.50536	2.84438	4.80352	3.54583	4.07788	2.89989	3.25859	4.22894	2.64022	1.97572	1.92479	3.85682	3.58249
ENSMUSG00000015971	25.609	27.3409	28.5949	20.8604	25.4138	25.5994	22.6771	25.0936	22.7196	25.5872	25.818	26.3134	20.8818	21.0273	21.9212	23.9794	20.8773
ENSMUSG00000015980	2.36605	2.61635	2.26743	3.42155	2.37863	2.95816	3.35129	2.18205	3.26231	3.24105	2.00528	3.4458	3.24027	4.09256	2.88718	2.34763	1.85301
ENSMUSG00000015981	4.31456	4.18616	3.65309	1.32447	3.63055	2.16173	2.56932	2.86394	4.07788	2.38814	2.25594	3.28917	2.16018	3.1047	2.99412	2.34763	1.72948
ENSMUSG00000015994	86.9872	77.7057	80.9978	80.2409	80.6232	84.8763	84.2291	83.5997	72.5863	74.7148	70.1849	77.5305	85.3272	77.7586	79.0233	84.5147	74.244
ENSMUSG00000016018	150.453	147.301	152.296	149.555	148.978	149.842	150.696	147.561	143.541	172.799	152.151	154.278	145.932	152.271	146.712	155.614	151.7
ENSMUSG00000016024	0	0	0	0.110373	0	0.341326	0.446839	0	0.349533	0	0	0.313255	0.12001	0	0.320798	0	0
ENSMUSG00000016028	24.3564	23.0239	19.7771	24.1716	27.2917	19.7969	20.1078	27.1392	20.8555	18.9346	19.6768	21.3013	21.6018	24.132	24.4876	25.8239	19.889
ENSMUSG00000016087	0.278359	0	0	0	0.125191	0	0	0	0.116511	0	0.751981	0.156627	0	0.141123	0	0.167688	0
ENSMUSG00000016128	6.26308	11.2503	9.57361	8.60906	8.76339	11.4913	7.93139	10.6375	10.719	14.67	15.2903	12.8434	10.5609	10.8664	14.8637	9.72589	16.43
ENSMUSG00000016150	1.53097	1.43899	1.25969	1.65559	1.12672	2.04795	0.558549	1.09102	1.16511	2.21756	1.12797	0.939764	2.28019	0.987858	1.49706	0.670751	1.35888
ENSMUSG00000016179	0	0.130818	0	0.44149	0	0.22755	0.11171	0.136378	0	0	0.12533	0.469882	0	0.141123	0.427731	0.167688	0.123534
ENSMUSG00000016181	35.9083	37.4138	43.3332	44.3698	36.3055	39.3662	35.412	38.0495	34.8368	40.2573	39.479	38.687	39.0033	40.5022	42.2384	47.791	39.2839
ENSMUSG00000016194	0	0	0	0	0	0.113775	0	0	0	0	0	0	0	0.141123	0	0	0
ENSMUSG00000016200	17.9541	21.8465	18.8953	19.4256	22.4092	20.252	23.7942	22.2296	22.8361	17.0582	19.4262	14.723	18.9616	19.3338	15.933	12.912	14.4535
ENSMUSG00000016206	0.974256	0.523271	1.51162	1.76596	2.25344	0.341326	1.45223	0.136378	1.63115	1.36465	2.00528	1.25302	2.76023	1.12898	1.71092	1.3415	2.34715
ENSMUSG00000016239	5.28882	4.4478	6.8023	3.31118	4.50689	4.55101	2.90445	6.40977	7.4567	3.41163	3.50925	3.91568	3.6003	2.96358	3.63571	6.8752	3.82956
ENSMUSG00000016252	20.181	16.0906	20.5329	19.2048	17.9024	24.5754	18.6555	24.1389	20.972	29.1695	18.2982	20.0483	26.2822	16.7936	22.0281	21.9671	19.0243
ENSMUSG00000016253	46.2076	36.6289	42.9553	40.0653	36.9314	39.9351	41.1092	41.0498	36.3514	39.4044	36.9724	38.2171	40.0834	33.0227	39.3512	43.9342	38.9133
ENSMUSG00000016255	6.40225	4.84025	5.66859	5.18751	6.00918	4.20968	4.46839	7.36441	3.26231	4.77629	5.26387	6.26509	5.04043	6.06827	5.2397	6.03676	4.3237
ENSMUSG00000016256	33.6814	35.0591	29.3507	38.7408	37.4322	36.5218	32.1724	32.5943	39.3807	38.8926	33.3378	35.2412	42.6036	39.2321	40.8483	39.742	36.5661
ENSMUSG00000016257	42.1714	43.3006	49.7576	43.5972	46.9467	37.432	45.5776	44.8684	50.2162	52.0274	44.6176	43.699	49.9242	47.4172	45.1256	46.9526	39.9015
ENSMUSG00000016262	8.76831	7.45661	10.2035	10.1543	10.5161	9.21579	11.5061	9.13733	12.2336	14.1583	10.6531	15.5061	9.84083	13.6889	9.83781	12.912	11.8593
ENSMUSG00000016283	1.39179	0.261635	0.755812	0.772608	0.250383	0.455101	1.34052	0.409134	1.51464	0.341163	0.501321	0.626509	0.960081	0.423368	2.24559	0.503063	0.370603
ENSMUSG00000016308	43.8415	43.3006	43.7111	38.9615	42.9406	39.0249	41.3326	41.4589	37.5165	46.7394	35.5938	36.8074	41.8835	38.2442	39.9928	42.9281	40.7663
ENSMUSG00000016319	125.679	118.259	117.907	124.28	120.559	111.386	117.184	125.877	123.269	129.813	96.3789	129.218	117.37	119.107	110.996	115.369	111.798
ENSMUSG00000016327	0	0	0.377906	0	0	0	0	0	0	0	0	0.156627	0	0	0.427731	0.167688	0
ENSMUSG00000016344	5.01046	4.18616	6.17246	6.29124	5.50842	7.05406	3.79813	3.54583	5.82555	4.43512	4.38656	5.1687	5.52047	6.35052	5.45357	5.19832	6.91791
ENSMUSG00000016346	5.28882	4.05535	5.29068	6.40161	4.63208	4.09591	5.80891	6.00063	4.77695	4.09396	4.38656	5.95184	5.52047	5.92715	5.13277	2.85069	2.10008
ENSMUSG00000016349	2.64441	1.96226	1.00775	1.65559	1.12672	1.59285	0.670258	3.00032	1.39813	2.89989	2.25594	1.87953	1.92016	1.83459	3.20798	1.67688	1.85301
ENSMUSG00000016356	1.94851	1.04654	0.88178	1.76596	0.751148	1.3653	1.34052	1.77291	0.932087	0.511745	1.00264	1.7229	1.08009	1.12898	0.641596	1.67688	2.22362
ENSMUSG00000016382	38.5527	40.9459	38.1685	41.3897	40.6872	38.9111	53.0621	40.2315	39.0312	39.0632	41.1083	40.8797	36.3631	42.1957	43.0939	39.0713	43.484
ENSMUSG00000016386	8.62913	8.24151	7.68408	7.17422	9.76492	7.39539	6.47917	6.54614	10.3695	7.84675	7.26915	8.14462	7.32062	9.59634	9.83781	8.71977	5.68257
ENSMUSG00000016409	32.7072	32.312	30.6104	33.774	34.8032	31.9708	28.486	31.5033	36.4679	30.1929	33.3378	28.1929	31.3226	34.7162	32.0798	31.1899	30.6365
ENSMUSG00000016427	9.04666	10.727	10.5814	7.94683	7.51148	11.2637	6.47917	10.2284	7.80623	9.38199	7.8958	9.24101	9.4808	7.62062	8.66155	8.2167	8.15326
ENSMUSG00000016458	6.40225	5.49434	6.17246	5.73938	4.75727	5.46121	9.04849	6.54614	6.17508	6.31152	10.7784	7.67474	8.2807	7.19725	7.27143	8.88745	7.65912
ENSMUSG00000016477	49.2695	40.2918	45.2227	37.1956	43.4414	38.2285	41.7794	38.3222	44.5072	46.057	47.3748	46.5183	47.524	46.006	42.987	48.1264	49.4137
ENSMUSG00000016481	13.7788	12.6893	13.8565	12.9136	8.76339	11.8326	16.3096	10.9102	12.5832	13.3054	11.781	13.47	13.4411	11.4309	13.4735	8.2167	13.2182
ENSMUSG00000016487	89.4924	99.5522	91.4532	92.3819	95.1454	85.2176	103.555	97.2375	103.462	104.737	102.645	107.446	102.729	112.475	104.687	106.146	96.8508
ENSMUSG00000016493	0.278359	0.261635	0.251937	0.44149	0	0.22755	0.446839	0.136378	0.582555	0.341163	0.751981	0.156627	0.36003	0.141123	0.855462	0.167688	0
ENSMUSG00000016494	3.61867	1.96226	1.63759	3.42155	1.62749	2.50305	3.463	2.72756	3.49533	4.94687	2.63193	4.54219	3.48029	4.09256	3.31491	3.01838	3.58249
ENSMUSG00000016495	2.78359	3.27044	3.65309	4.63565	5.38323	4.32346	4.24497	2.4548	3.37882	4.6057	6.14118	2.34941	3.72031	5.50378	2.99412	6.20445	5.31197
ENSMUSG00000016496	0.835077	1.70063	0.629843	2.4282	2.12825	3.41326	1.1171	2.04567	1.63115	1.70582	1.37863	1.7229	2.04017	0.705613	2.35252	1.50919	1.23534
ENSMUSG00000016503	19.9027	16.7447	17.6356	21.8538	17.9024	17.5214	15.3042	15.4107	20.6224	22.005	17.7969	18.9519	19.4416	16.6525	19.141	18.4457	20.6302
ENSMUSG00000016510	1.25262	2.61635	0.88178	1.65559	0.375574	0.682651	1.22881	0.68189	0.699065	1.70582	0.751981	1.87953	1.08009	2.68133	1.17626	1.17381	0.988273
ENSMUSG00000016520	28.8101	23.678	28.8468	22.516	29.1696	22.6413	27.5923	23.5934	31.2249	26.6107	24.1887	23.8074	27.6023	28.6479	32.0798	29.1777	27.4246
ENSMUSG00000016526	45.79	53.6352	47.994	53.31	54.959	52.7917	49.0406	44.8684	49.4006	51.5157	52.012	51.3738	41.6435	50.5219	49.296	46.2818	50.2784
ENSMUSG00000016528	43.0064	48.5333	45.9785	45.3631	50.2017	48.2407	51.1631	48.5506	50.6822	50.6627	53.14	58.1088	50.0442	56.7313	44.484	55.1693	60.7788
ENSMUSG00000016529	0	0	0.125969	0	0.125191	0	0.11171	0	0	0	0.12533	0	0	0	0.106933	0	0
ENSMUSG00000016534	25.8874	27.2101	25.6976	22.8471	21.7833	26.6234	30.3851	26.0482	21.7875	22.005	20.6795	25.6869	21.3618	18.9104	21.4935	22.6379	19.3949
ENSMUSG00000016541	180.098	167.577	174.844	182.225	182.654	175.441	185.885	195.839	183.039	169.388	180.35	160.073	171.374	164.831	175.37	185.295	176.901
ENSMUSG00000016552	16.1448	17.0063	16.5019	19.536	20.6566	17.7489	16.9799	22.7751	18.0592	19.7875	18.1729	17.229	20.2817	16.3702	16.0399	15.2596	15.1947
ENSMUSG00000016554	274.323	275.894	264.408	289.066	265.906	268.737	286.089	288.712	280.442	283.336	281.868	288.821	271.943	268.415	267.653	282.219	285.611
ENSMUSG00000016559	218.233	206.954	207.092	239.95	223.091	226.64	252.799	217.796	229.76	212.715	246.399	224.604	243.381	236.804	251.827	240.297	255.592
ENSMUSG00000016619	182.464	173.595	170.939	178.693	200.181	174.076	179.294	177.019	189.097	174.164	181.854	186.856	185.776	188.822	179.968	181.438	185.795
ENSMUSG00000016624	7.79405	7.45661	7.81005	10.1543	8.26262	7.73671	7.03771	8.45544	7.4567	5.11745	7.26915	8.30125	6.00051	8.60848	7.37836	8.04901	7.16498
ENSMUSG00000016626	2.64441	1.43899	0.88178	1.54522	0.625956	0.682651	2.23419	2.04567	1.28162	1.02349	2.25594	2.03616	2.52021	1.2701	1.49706	1.67688	0.741205
ENSMUSG00000016637	6.95897	9.02642	8.69183	6.40161	10.0153	8.98824	9.49533	8.86457	10.486	7.67617	9.39977	7.51811	11.521	7.33838	8.44769	8.04901	10.0063
ENSMUSG00000016664	104.385	107.794	96.366	105.627	104.41	104.901	121.093	99.6923	117.909	110.196	119.565	116.531	116.77	104.995	118.695	121.741	124.77
ENSMUSG00000016756	0.974256	0.392453	1.13372	0.331118	0.500765	1.02398	1.00539	1.50016	1.16511	0.170582	1.00264	0.156627	1.32011	0.705613	1.49706	0.167688	1.11181
ENSMUSG00000016757	75.4353	71.2956	73.6916	76.2675	84.8797	68.7202	78.4202	76.5081	78.9944	81.7086	78.7074	88.9643	82.927	82.1334	66.6191	76.9687	76.097
ENSMUSG00000016758	0.974256	1.83145	1.38565	1.32447	2.50383	1.59285	1.22881	2.4548	1.74766	1.53523	2.25594	1.40965	2.04017	1.41123	1.60399	0.167688	1.11181
ENSMUSG00000016763	0.695897	1.04654	1.88953	1.87633	1.25191	1.47908	1.78736	1.90929	1.63115	0.511745	1.00264	1.87953	1.44012	0.987858	0.748529	1.67688	1.11181
ENSMUSG00000016831	46.9035	48.0101	48.246	52.3166	53.5819	48.9233	48.1469	53.4602	46.3713	50.3216	50.7587	48.7111	54.1246	48.9695	50.2584	47.4556	43.3605
ENSMUSG00000016833	3.34031	4.57862	5.54262	4.63565	5.63361	3.98213	6.25575	4.09134	6.64112	4.6057	3.88524	4.22894	5.40046	5.50378	6.2021	4.02451	6.91791
ENSMUSG00000016918	72.6517	77.9673	76.9668	75.3845	76.3667	67.1274	85.0111	81.4177	73.7514	77.7852	76.0754	76.904	82.687	79.8754	81.3758	82.5024	79.556
ENSMUSG00000016921	337.232	325.343	337.974	316.549	330.38	330.062	332.448	325.398	332.289	327.687	337.013	336.279	335.308	322.747	337.266	343.592	337.125
ENSMUSG00000016933	95.7555	101.776	99.2633	100.66	104.535	93.1819	94.8416	106.102	92.3932	95.1845	101.267	98.0487	93.8479	104.007	96.1325	93.4021	88.9446
ENSMUSG00000016940	24.9131	22.239	21.9185	23.399	32.049	26.5096	30.8319	24.548	21.0885	24.5638	19.9275	21.1447	20.6417	20.4628	23.4183	23.9794	23.1009
ENSMUSG00000016942	0.695897	0.784906	0.251937	0.331118	0.625956	0.455101	0.11171	0.545512	0.699065	0.170582	0.751981	0.469882	0.24002	0.846736	1.17626	0.503063	0.988273
ENSMUSG00000016946	61.9349	62.9233	63.3622	72.8459	65.8506	66.1034	75.5158	63.0066	72.0037	58.3389	72.5662	62.8076	70.686	69.7146	74.8529	66.069	80.5443
ENSMUSG00000016982	0.556718	0.261635	0.503874	0.662236	0.250383	0.22755	0.223419	0.68189	0.116511	0.511745	1.00264	1.25302	0.36003	0.141123	0.855462	0.167688	0.123534
ENSMUSG00000016984	86.9872	95.1044	105.31	93.1545	100.403	94.2059	102.214	100.511	93.4418	97.2315	81.7153	96.7957	84.9672	97.9391	98.4851	98.4327	94.8742
ENSMUSG00000016995	0.556718	0.784906	1.13372	0.551863	0.125191	0.568876	0.893678	2.18205	1.51464	1.02349	0.751981	0.156627	0.720061	1.2701	1.06933	1.67688	1.23534
ENSMUSG00000017002	0	0	0	0	0	0	0	0	0	0	0	0	0	0	0.106933	0.167688	0
ENSMUSG00000017007	0	0.130818	0.755812	0.331118	0.250383	0.22755	0	0.272756	0.116511	0.170582	0.375991	0.156627	0.36003	0.423368	0.106933	0	0.247068
ENSMUSG00000017009	70.7032	74.0428	73.8176	70.4177	74.9896	67.6962	72.6113	64.6432	68.5084	66.6974	63.4171	62.9642	62.1653	65.3398	62.4487	66.069	63.2495
ENSMUSG00000017049	0	0.130818	0	0	0	0	0	0	0	0	0	0	0	0	0	0	0.123534
ENSMUSG00000017057	2.36605	2.35472	3.02325	2.64894	2.37863	2.50305	2.01078	1.90929	3.61184	4.26454	2.75726	3.4458	2.64022	1.12898	2.35252	1.00613	3.33542
ENSMUSG00000017119	190.537	174.903	175.978	177.7	189.54	168.501	187.449	171.564	166.96	162.394	169.446	158.194	172.935	173.44	166.28	178.755	169.736
ENSMUSG00000017132	7.65487	10.073	6.8023	9.93353	8.76339	10.8086	8.15481	8.59181	8.03925	12.2819	9.5251	8.45788	8.52072	7.62062	6.5229	8.88745	9.63567
ENSMUSG00000017144	39.9445	49.8415	45.6006	49.1158	43.5666	46.8754	48.1469	50.5962	57.3234	57.8272	59.7825	46.3617	52.2044	47.6994	55.4981	54.6662	54.6021
ENSMUSG00000017146	219.208	201.067	209.36	212.247	223.967	192.849	213.477	198.021	195.971	206.745	190.753	185.76	201.017	198.842	195.473	194.686	194.319
ENSMUSG00000017165	0.139179	0.130818	0.125969	0	0	0	0	0.272756	0	0.341163	0	0	0.12001	0	0.106933	0	0.247068
ENSMUSG00000017167	0.835077	0.915724	1.25969	0.662236	0.125191	1.59285	0.558549	0.545512	0.466044	1.19407	0.12533	0.626509	0.840071	0.846736	1.06933	0.335376	0.741205
ENSMUSG00000017176	25.3307	26.4252	24.8158	27.3724	25.1634	24.1203	29.0445	22.366	25.9819	32.5811	28.8259	24.4339	23.642	26.2488	25.45	23.9794	23.2244
ENSMUSG00000017188	16.0056	17.6604	19.6511	19.7567	21.2825	16.6112	16.8682	21.9569	17.1271	21.1521	19.1755	20.3616	21.6018	18.7693	19.4618	17.9426	18.7772
ENSMUSG00000017195	0	0	0.251937	0	0	0.113775	0.11171	0.136378	0.466044	0	0.25066	0	0.24002	0	0.106933	0.167688	0.123534
ENSMUSG00000017204	0.556718	0.523271	0.251937	0.882981	0.625956	0.341326	0.335129	0.136378	0.466044	0.682326	0.501321	0.783137	0.600051	0.56449	0.213865	0	0.370603
ENSMUSG00000017210	81.5592	79.5371	77.2188	72.9563	75.8659	75.0916	75.8509	67.6435	75.9651	77.7852	74.0701	81.4462	69.0058	73.9483	76.0292	77.9748	72.5146
ENSMUSG00000017211	0	0	0	0	0	0.113775	0	0	0	0	0.12533	0	0	0	0	0	0.247068
ENSMUSG00000017221	195.965	193.872	190.59	193.594	192.669	190.346	192.364	191.066	200.166	186.105	207.421	212.23	196.337	202.793	199.857	202.399	217.791
ENSMUSG00000017264	119.973	124.8	118.159	125.714	130.074	133.458	127.796	130.787	119.773	116.337	124.453	129.061	123.61	124.752	119.979	115.369	129.093
ENSMUSG00000017286	38.5527	41.8616	47.7421	37.4163	46.9467	44.3723	41.4443	40.2315	40.8953	38.0397	35.4684	40.4099	36.6031	40.6433	45.3395	43.2635	37.8015
ENSMUSG00000017288	32.9855	33.8818	31.996	32.0081	36.5559	32.6535	31.167	32.1852	31.3414	32.9223	30.9566	32.4219	34.6829	31.7526	29.6204	30.1838	30.2659
ENSMUSG00000017291	279.751	299.311	281.54	273.283	284.685	287.851	285.418	304.396	276.83	286.065	290.515	290.387	287.424	309.623	286.687	273.499	275.852
ENSMUSG00000017299	16.9799	12.6893	15.2422	10.0439	13.6459	14.2219	14.2988	15.2743	15.0299	13.8171	13.9117	15.0362	11.881	13.5478	18.9271	14.0858	16.183
ENSMUSG00000017300	0	0	0	0	0	0.568876	0	0	0	0.170582	0	0	0	0	0	0	0
ENSMUSG00000017307	7.65487	8.11069	8.06199	7.06385	6.88552	7.85049	7.59626	10.3647	8.62181	6.14094	8.39712	5.32533	7.20061	8.32623	7.16449	6.37214	6.05317
ENSMUSG00000017309	0	0	0	0	0	0.22755	0.335129	0	0	0	0	0	0	0.141123	0.320798	0.335376	0
ENSMUSG00000017310	0.417538	0	0	0	0	0	0	0	0	0	0	0	0	0	0	0	0
ENSMUSG00000017311	0	0.392453	0	0	0	0	0	0	0	0	0	0	0	0	0.320798	0	0
ENSMUSG00000017314	7.23733	6.41006	5.66859	5.29789	5.63361	5.00611	4.91523	4.90961	5.00997	6.14094	6.01585	5.1687	6.12052	6.35052	6.09517	6.03676	5.18844
ENSMUSG00000017316	0	0	0.251937	0	0	0	0	0	0	0	0	0	0	0	0	0	0
ENSMUSG00000017344	0.278359	0	0	0.110373	0	0	0	0	0	0.511745	0	0.156627	0	0.141123	0.106933	0	0.247068
ENSMUSG00000017376	43.7023	43.039	37.5386	45.3631	39.936	40.6177	42.8965	37.3676	34.7203	37.528	44.9935	36.0243	41.0435	44.3125	39.5651	36.7236	41.3839
ENSMUSG00000017386	153.654	175.819	180.513	172.402	165.878	173.621	173.597	172.382	188.515	185.422	180.851	185.603	184.456	196.16	190.019	181.774	199.755
ENSMUSG00000017390	4.0362	5.62516	4.4089	4.96677	4.50689	5.80254	6.47917	5.31874	5.3595	4.09396	4.51189	5.79521	6.00051	5.78603	6.8437	7.88133	4.3237
ENSMUSG00000017400	20.4594	20.6692	16.2499	20.7501	15.023	16.2699	14.0754	17.0473	14.2143	16.717	14.2876	15.6627	15.3613	15.6646	12.6181	12.912	16.3065
ENSMUSG00000017404	9.60338	6.6717	8.94377	6.73273	5.13284	7.96426	6.47917	6.27339	5.24299	6.14094	7.14382	7.51811	6.72057	5.22154	7.91302	7.21058	6.05317
ENSMUSG00000017405	10.7168	10.2038	7.18021	13.024	10.2657	7.96426	11.5061	8.59181	12.8162	9.89373	11.6557	10.494	10.3209	8.04399	8.98235	8.55208	10.7475
ENSMUSG00000017412	0	0.784906	1.38565	0.220745	1.25191	0.341326	1.1171	0.272756	0.582555	0.511745	1.00264	0.313255	1.2001	0.56449	0.534664	0.503063	1.11181
ENSMUSG00000017417	3.75785	4.70944	4.91278	5.629	3.12978	4.32346	5.13865	3.40945	3.72835	4.43512	6.01585	6.26509	3.96033	3.95143	5.98823	5.36601	4.44723
ENSMUSG00000017418	29.6452	29.3032	26.7053	28.5865	26.7909	28.5576	27.4806	26.321	30.6424	24.7343	26.6953	21.4579	27.4823	30.4825	26.3055	24.8178	25.5716
ENSMUSG00000017421	250.384	234.425	243.371	234.431	239.115	250.419	247.214	226.797	235.119	247.173	234.869	222.098	240.14	247.67	247.122	238.955	230.021
ENSMUSG00000017428	147.252	150.179	154.06	143.374	139.213	139.602	147.345	149.334	151.697	139.024	150.146	148.639	159.493	146.768	145.108	149.578	145.77
ENSMUSG00000017446	0	0.392453	0.125969	0	0.250383	0.455101	0.223419	0	0.116511	0.170582	0.12533	0	0.600051	0.141123	0.534664	0.167688	0.370603
ENSMUSG00000017453	17.815	15.1748	19.3992	16.3351	16.6504	15.3597	13.5169	17.32	13.9813	14.1583	14.6636	15.0362	13.6812	15.1001	15.2914	16.6011	14.9476
ENSMUSG00000017466	14.1963	15.044	16.124	18.653	20.0306	18.8867	20.2195	22.9115	24.0012	20.1286	25.3167	20.3616	16.8014	18.3459	20.8519	18.781	22.6068
ENSMUSG00000017478	217.677	202.898	204.069	204.3	209.57	206.843	204.764	204.294	208.671	216.639	217.448	222.098	213.018	213.236	212.689	210.113	219.891
ENSMUSG00000017485	64.8576	75.351	70.9203	69.9762	75.4903	69.7442	79.6491	86.1909	84.8199	80.1734	77.5794	75.3378	80.2868	85.2381	78.3817	77.1364	90.1799
ENSMUSG00000017491	0.417538	0.523271	0.629843	0.110373	0.375574	0.22755	0.446839	0.272756	0.466044	0	0.375991	0.313255	0.24002	0.423368	0.641596	0.838439	0.123534
ENSMUSG00000017493	26.5833	29.8264	31.1142	34.4363	34.9284	37.5458	39.5453	38.1858	36.4679	36.1633	37.2231	35.711	34.4429	35.5629	39.9928	35.0468	40.7663
ENSMUSG00000017499	81.1416	64.6239	66.6374	70.0866	69.9819	69.2891	62.8926	58.3698	75.9651	75.3971	75.6994	73.145	81.6069	71.8314	78.8094	71.6027	73.5028
ENSMUSG00000017548	296.313	271.054	286.075	296.902	301.335	291.037	271.008	284.621	268.558	276.172	285.628	271.905	278.304	281.257	252.789	259.916	257.939
ENSMUSG00000017550	94.3637	101.514	85.1548	84.7662	93.0171	87.6069	88.139	74.8715	81.0916	84.0967	86.7285	83.7956	84.0071	84.1091	90.0374	81.1609	79.6795
ENSMUSG00000017561	46.6251	58.8679	58.0715	55.0759	56.962	56.5463	57.1954	49.3688	52.7794	54.5861	56.6493	47.6147	60.9651	50.8041	48.8683	56.5108	55.961
ENSMUSG00000017588	0	0	0	0.110373	0	0.22755	0	0.136378	0	0.170582	0.12533	0.313255	0	0	0	0.335376	0.123534
ENSMUSG00000017607	7.51569	8.11069	7.81005	5.29789	6.25956	6.94029	4.69181	8.86457	8.5053	5.28803	7.64514	5.79521	7.0806	7.05613	5.66744	6.70751	7.41205
ENSMUSG00000017615	61.7957	61.6151	63.8661	66.3339	62.4705	65.7621	66.579	69.28	73.0523	68.2326	69.1823	68.916	70.686	76.0651	67.4746	69.0874	68.9321
ENSMUSG00000017631	81.1416	86.2088	89.0598	94.9204	79.2461	91.2477	87.9156	89.464	75.8486	82.2203	87.2298	82.8559	87.4874	90.6007	88.1126	78.6456	77.9501
ENSMUSG00000017639	91.3017	94.5812	85.2807	91.1678	89.3866	79.6426	91.8254	72.5531	80.509	77.1029	82.2166	76.7474	86.4073	72.1137	70.5756	77.1364	80.6678
ENSMUSG00000017652	0.695897	1.04654	1.25969	0.993353	0.751148	1.8204	1.45223	1.50016	1.51464	0.511745	2.88259	1.56627	1.68014	1.41123	1.39013	1.3415	2.10008
ENSMUSG00000017664	18.7892	17.2679	19.1472	16.004	17.2764	19.4556	15.7511	17.0473	19.9234	18.0817	16.5436	22.8676	18.8416	17.0758	17.2162	15.7627	16.6771
ENSMUSG00000017667	22.1295	21.8465	21.7926	23.6197	28.794	23.5515	22.9005	23.1843	24.5838	22.005	22.8101	21.6146	18.9616	21.3095	21.3865	16.6011	14.577
ENSMUSG00000017670	33.5422	29.9572	31.6181	34.8777	32.5497	32.0846	33.2895	32.3216	30.8754	26.4402	30.8312	28.9761	27.2423	29.7769	26.6263	29.01	34.466
ENSMUSG00000017677	64.4401	63.0541	59.5831	56.4004	58.7147	56.6601	66.6907	64.234	68.9745	59.0212	57.6519	58.1088	60.9651	63.3641	69.2924	66.069	61.0259
ENSMUSG00000017679	9.04666	8.24151	12.219	10.1543	10.5161	8.53314	10.8358	9.13733	11.8841	10.9172	15.165	10.494	7.68065	12.8422	8.23382	9.72589	9.51213
ENSMUSG00000017686	58.177	55.205	58.8273	65.6717	56.0857	56.205	60.7701	61.0973	57.4399	58.5095	59.2812	58.5786	61.0852	63.3641	59.8823	56.0077	62.7554
ENSMUSG00000017688	0.139179	0	0	0	0	0	0	0	0	0	0	0	0	0	0.320798	0	0
ENSMUSG00000017692	1.67015	1.70063	0.755812	2.75932	2.12825	1.25153	1.56394	1.77291	0.582555	1.19407	1.50396	1.7229	1.56013	2.11684	1.49706	0.670751	1.85301
ENSMUSG00000017697	9.74256	9.68051	6.55037	8.71944	9.26416	9.67089	7.26113	9.54646	7.68972	10.4055	8.52245	5.95184	9.24078	12.1365	8.98235	11.5705	8.52386
ENSMUSG00000017707	46.7643	45.7862	44.215	53.7515	48.8246	52.6779	66.9141	51.5509	56.1583	45.7159	52.5134	43.699	55.0847	47.2761	50.0445	44.9403	51.1431
ENSMUSG00000017713	0.974256	1.04654	0.88178	0.662236	0.250383	0.682651	0.223419	0.545512	0.815576	0.341163	0.751981	0	0	0.423368	0.534664	0.503063	0.370603
ENSMUSG00000017715	60.6822	55.0742	60.9688	55.7382	55.7101	53.3606	54.1792	51.8236	61.9838	68.2326	59.0305	64.3738	56.4048	59.5537	63.3042	57.1815	53.2432
ENSMUSG00000017716	123.87	115.25	122.19	125.825	122.312	122.195	128.913	118.649	132.706	114.29	124.578	133.916	125.891	123.341	138.478	132.473	132.923
ENSMUSG00000017718	1.53097	1.43899	1.00775	1.2141	1.87787	0.682651	2.12249	0.818268	1.74766	1.02349	0.626651	1.56627	0.36003	0.987858	2.13865	1.3415	0.864739
ENSMUSG00000017720	0	0	0.251937	0	0.250383	0	0.558549	0	0.116511	0.170582	0.375991	0	0.24002	0	0.213865	0.167688	0.123534
ENSMUSG00000017721	40.362	42.9082	38.7983	40.8379	47.6979	40.1626	43.0083	44.4592	45.9053	44.6924	43.9909	44.3255	40.9235	42.0545	41.5968	42.9281	45.8312
ENSMUSG00000017723	6.54143	7.32579	8.8178	6.8431	6.63514	9.21579	7.59626	6.54614	8.15576	9.21141	6.26651	10.0242	7.56064	8.18511	7.69916	6.8752	10.9945
ENSMUSG00000017724	49.2695	41.7308	47.994	49.9988	41.9391	42.6657	42.7848	38.1858	65.4791	62.2623	61.0358	65.0004	67.9257	62.5173	59.2407	73.1119	65.1025
ENSMUSG00000017734	0.278359	0.392453	0.125969	0.662236	0.125191	1.3653	0	0.136378	0.349533	0.341163	0.751981	0.156627	0.24002	0.141123	0	0.503063	0.247068
ENSMUSG00000017737	3.34031	2.87799	4.66084	4.19416	3.63055	2.61683	3.01616	3.27307	4.19439	5.28803	3.25859	5.1687	3.48029	3.81031	5.45357	2.683	5.31197
ENSMUSG00000017740	3.34031	2.09308	2.89728	2.75932	2.62902	2.61683	2.90445	3.13669	1.39813	3.07047	2.25594	2.97592	3.12026	2.54021	3.74265	2.51532	3.82956
ENSMUSG00000017747	10.5776	11.7736	12.7228	14.6796	11.3924	8.76069	10.0539	11.7285	13.1657	15.1818	12.2824	10.6507	14.0412	11.0076	9.51701	11.7381	11.4887
ENSMUSG00000017754	17.3974	17.3987	19.7771	21.0812	21.9085	21.276	24.1293	23.457	18.9913	12.2819	18.4235	20.3616	16.0814	15.2412	24.3807	15.7627	19.0243
ENSMUSG00000017756	76.4095	75.6126	68.149	73.6185	70.7331	74.1814	71.4942	65.0523	70.6056	70.2796	76.0754	63.2775	64.2054	71.6903	73.8905	60.1999	64.1142
ENSMUSG00000017760	43.424	47.0944	45.6006	54.8552	55.5849	51.5402	52.2802	53.4602	41.5944	41.2808	39.6043	37.4339	48.3641	36.5508	47.2643	43.0958	40.2721
ENSMUSG00000017764	36.465	40.6843	40.6879	39.5134	36.1803	38.1147	38.3164	37.0948	37.633	30.1929	37.7244	33.5183	39.8434	34.7162	37.4265	35.5498	41.2604
ENSMUSG00000017765	47.4602	50.6264	43.7111	50.4403	49.2002	41.9831	48.7055	40.5043	57.2069	51.1745	44.9935	50.5906	49.9242	53.3444	48.9752	50.9771	51.2667
ENSMUSG00000017767	0.417538	0.392453	0.251937	0.772608	0.125191	0.455101	0.446839	0.409134	0.932087	0.682326	0.12533	0.313255	0.24002	0	0.320798	0	0
ENSMUSG00000017774	193.042	208.262	217.422	215.337	194.297	204.682	218.169	200.203	275.315	261.843	258.932	258.435	235.82	248.799	251.827	244.824	272.022
ENSMUSG00000017776	128.184	132.126	136.55	124.721	128.571	129.59	134.387	130.514	135.386	135.101	139.117	127.181	130.331	126.446	134.735	124.927	146.882
ENSMUSG00000017778	9.88174	11.2503	8.4399	11.5891	8.88858	9.44334	10.6124	9.00095	10.3695	4.77629	7.39448	10.0242	7.0806	10.1608	7.37836	10.8997	8.02972
ENSMUSG00000017781	71.8166	76.1359	68.275	77.5919	76.3667	77.936	74.5104	80.8722	85.1695	89.8965	75.9501	73.4582	81.6069	78.0408	74.1044	77.4718	83.015
ENSMUSG00000017801	24.7739	27.2101	29.3507	27.8139	28.6688	28.6714	30.9436	26.4573	28.1956	26.9519	26.194	23.0242	29.6425	24.8376	24.1668	28.8423	26.3128
ENSMUSG00000017802	36.465	35.4516	32.6259	32.891	32.4245	31.7433	38.4282	31.5033	37.7495	33.6046	35.4684	30.2291	35.883	26.8133	35.0739	32.5314	40.1486
ENSMUSG00000017817	2.08769	4.70944	3.14921	2.20745	2.8794	3.07193	5.92062	4.90961	5.24299	3.92338	3.63458	8.6145	6.12052	5.92715	5.2397	4.69526	4.44723
ENSMUSG00000017830	0.974256	1.96226	2.14147	1.43484	1.62749	1.8204	2.23419	1.77291	1.0486	1.70582	2.00528	1.87953	0.960081	1.12898	1.60399	3.01838	1.48241
ENSMUSG00000017831	54.1408	50.234	47.3642	58.2767	50.2017	48.2407	50.1577	50.5962	47.7695	48.4452	49.1294	56.3858	47.404	46.2882	44.2702	49.6356	49.7843
ENSMUSG00000017832	0	0	0.629843	0.44149	0.250383	0.22755	0.558549	0.272756	0.815576	0	0.375991	0.626509	0	0.141123	0.106933	0.167688	0.247068
ENSMUSG00000017837	17.9541	25.7711	22.9263	25.6064	20.1558	22.0724	17.6501	24.6844	22.2536	18.764	20.1782	23.964	17.8815	18.6282	19.7826	29.3454	21.1243
ENSMUSG00000017843	70.9815	72.9962	77.9746	77.4816	84.5041	75.433	80.9896	82.6451	81.5576	78.9793	74.8221	76.5908	72.9662	65.7631	86.0809	75.1241	72.0204
ENSMUSG00000017858	22.1295	28.2566	26.0755	25.7168	25.4138	27.9887	29.4914	27.9575	28.0791	26.4402	23.4367	25.3736	25.8022	19.4749	28.2302	25.9916	23.9656
ENSMUSG00000017861	381.352	375.054	358.759	387.96	395.354	376.71	378.808	386.768	347.785	330.417	339.896	373.4	351.39	342.505	346.034	363.883	357.508
ENSMUSG00000017868	1.25262	1.56981	1.63759	1.10373	2.8794	2.04795	2.01078	1.09102	1.51464	1.8764	1.75462	0.939764	1.08009	1.83459	1.81786	2.17994	2.59422
ENSMUSG00000017897	1.11344	1.70063	0.251937	1.2141	0.375574	1.13775	1.78736	0.68189	0.932087	0.852908	1.50396	0.626509	1.08009	0.705613	0.213865	0.335376	0.494137
ENSMUSG00000017929	39.9445	40.5535	37.2867	38.8512	35.4291	38.9111	35.0769	40.777	33.3221	31.387	35.0925	38.3737	36.2431	34.575	36.3571	35.8852	34.8366
ENSMUSG00000017943	4.17538	3.79371	4.53487	5.96012	3.12978	4.20968	6.59088	2.86394	3.72835	3.92338	4.76255	5.63858	6.12052	4.51592	5.5605	5.5337	4.20016
ENSMUSG00000017950	1.11344	1.17736	1.38565	0.551863	1.12672	0.568876	0.558549	0.954646	1.51464	1.19407	0.751981	0.939764	2.28019	1.97572	1.81786	1.67688	0.864739
ENSMUSG00000017969	11.9694	9.68051	13.7306	13.3551	11.142	10.0122	10.9476	9.81922	10.952	13.6465	12.7837	10.8073	11.281	10.7253	11.8695	9.05514	10.3769
ENSMUSG00000017978	70.8423	82.1535	75.8331	62.1398	74.4888	60.3009	42.4497	83.8725	75.6156	77.6146	54.644	54.5063	64.3254	56.3079	38.4958	62.5476	54.108
ENSMUSG00000017999	307.447	303.104	304.214	315.114	307.094	302.983	312.676	304.941	328.328	316.258	323.477	349.436	324.507	306.518	324.22	320.284	321.807
ENSMUSG00000018001	22.9646	24.3321	19.5251	20.8604	22.0337	21.5035	19.8843	27.2756	18.8748	21.1521	26.3193	19.5784	26.7623	24.2731	22.6697	23.8117	19.2713
ENSMUSG00000018008	0.139179	1.96226	0.377906	0.44149	0.751148	0.22755	0.558549	1.09102	0.815576	1.70582	1.37863	1.09639	1.44012	0.987858	0.534664	0.670751	0.617671
ENSMUSG00000018012	9.04666	12.4277	9.69958	9.38167	10.2657	10.126	8.93678	9.54646	10.486	9.21141	10.4024	8.77113	11.641	11.1487	8.76848	9.05514	10.2533
ENSMUSG00000018040	38.1352	36.8906	45.0968	34.657	35.1788	41.4142	38.093	37.7767	41.3614	43.1572	40.4817	41.9761	42.9636	40.5022	36.6779	36.8913	46.6959
ENSMUSG00000018042	103.271	105.177	107.703	107.613	109.918	101.829	102.885	105.966	112.317	110.878	110.165	111.989	115.93	100.903	106.291	108.829	113.899
ENSMUSG00000018068	89.7707	96.4126	102.035	102.205	99.5271	96.5952	108.582	103.238	102.646	93.9905	103.648	99.4584	101.169	110.076	100.838	108.997	113.034
ENSMUSG00000018076	246.487	277.595	268.313	265.888	282.932	247.347	260.395	259.527	264.596	252.973	273.345	257.965	275.303	273.637	254.286	234.931	242.374
ENSMUSG00000018102	42.4497	41.3384	43.0813	47.9017	39.6856	40.8453	42.7848	40.777	39.8467	37.8691	36.9724	38.687	38.4032	44.877	41.383	41.4189	36.6896
ENSMUSG00000018126	1.11344	1.70063	0.377906	0.44149	0.625956	0.682651	1.78736	0.68189	0.582555	0.511745	1.12797	0.469882	0.480041	0.846736	0.534664	1.00613	1.60594
ENSMUSG00000018143	19.9027	20.2767	18.8953	14.3484	15.3985	16.8387	17.6501	18.9565	16.3115	19.4463	16.6689	22.711	19.0816	15.5235	20.745	18.781	19.3949
ENSMUSG00000018160	150.453	143.769	142.093	148.341	146.349	147.68	143.659	148.379	144.357	147.041	143.127	150.049	142.212	139.853	147.781	132.473	142.188
ENSMUSG00000018166	81.42	77.0516	78.8563	85.2077	90.8889	76.5707	78.3085	73.5077	81.0916	68.4032	75.6994	71.1088	80.4068	72.2548	73.3559	68.0813	79.4325
ENSMUSG00000018167	11.8303	13.9975	12.7228	16.1144	14.2718	14.3357	11.5061	16.5017	15.962	12.2819	13.1597	14.4097	11.641	12.1365	12.6181	14.4212	14.9476
ENSMUSG00000018168	0.835077	0.130818	0.251937	0.110373	0.375574	0.455101	0.11171	0.545512	0.116511	0.682326	0.12533	0.156627	0.24002	0.141123	0.748529	0.503063	0.123534
ENSMUSG00000018169	2.64441	4.31698	2.64534	2.4282	4.00612	2.38928	4.35668	3.68221	4.19439	3.7528	5.01321	3.75906	3.6003	3.24582	3.20798	4.02451	3.08835
ENSMUSG00000018171	45.0941	48.1409	45.8526	45.2528	46.3208	50.63	47.9235	48.0051	50.6822	50.8333	52.6387	45.2653	49.9242	49.1107	51.0069	57.3492	46.5724
ENSMUSG00000018189	67.6412	65.9321	67.1413	66.3339	71.1086	65.8758	71.3825	72.6895	63.848	67.3797	70.3102	65.4702	74.6463	73.8071	70.0409	64.7275	72.0204
ENSMUSG00000018196	20.4594	21.1925	16.8798	20.0878	14.7726	22.5275	18.6555	16.7745	18.0592	18.5934	19.4262	19.8917	15.6013	16.9347	18.3924	18.4457	18.1595
ENSMUSG00000018199	37.996	37.5447	40.8138	33.5533	34.052	40.6177	36.3057	29.594	33.0891	40.2573	39.479	37.7472	36.9631	36.6919	40.3136	39.9097	34.7131
ENSMUSG00000018209	143.076	139.19	136.424	143.264	147.475	130.728	145.893	146.743	154.493	132.883	149.268	141.278	150.973	146.344	145.001	155.279	149.847
ENSMUSG00000018217	8.21159	11.1195	10.7073	9.05055	11.6428	8.98824	13.7403	12.274	14.7969	13.1348	16.6689	14.2531	11.521	13.2655	15.0775	11.7381	13.0946
ENSMUSG00000018238	0.835077	0.654088	0.125969	0.44149	0	0.341326	0.223419	0.272756	0	0	0.25066	0.626509	0.24002	0.423368	0.320798	0.503063	0.988273
ENSMUSG00000018239	42.8673	48.2717	42.0735	44.7009	44.6933	45.9652	44.2371	45.5503	44.2741	51.6862	44.1162	49.3376	49.9242	48.4051	46.7296	50.6417	49.7843
ENSMUSG00000018263	0.139179	0.130818	0	0	0.375574	0.568876	0	0.136378	0.116511	0	0.25066	0	0.12001	0	0.320798	0.167688	0
ENSMUSG00000018286	186.222	174.38	187.315	185.978	165.127	179.879	184.991	182.201	189.913	186.957	173.708	188.423	189.256	180.637	181.572	190.661	190.119
ENSMUSG00000018287	82.2551	93.0113	88.9338	88.2981	80.1224	85.559	80.9896	90.9641	83.5383	84.4379	90.9897	88.4945	94.568	96.2456	82.3382	90.216	96.1096
ENSMUSG00000018293	405.847	406.45	419.979	421.513	393.852	415.052	399.362	404.224	442.392	421.507	429.256	468.316	420.636	432.259	427.945	445.043	470.418
ENSMUSG00000018322	69.8681	64.4931	70.2905	69.4244	67.2277	64.0554	63.2277	54.5512	67.6928	61.2388	68.8063	62.9642	66.3656	58.707	63.4111	68.752	69.1791
ENSMUSG00000018326	145.721	145.731	150.029	164.124	154.361	158.148	156.505	144.015	156.591	159.153	149.895	153.182	170.294	157.211	148.102	164.502	166.153
ENSMUSG00000018334	23.243	27.3409	21.6666	19.2048	24.4123	23.3239	22.9005	21.0022	17.2436	18.9346	27.1967	19.8917	21.0018	22.4385	24.5945	18.781	20.3831
ENSMUSG00000018339	16.9799	18.7069	19.7771	21.1915	20.281	21.1622	28.9328	22.6387	26.681	24.052	24.1887	23.6507	22.3219	23.9908	27.3748	23.644	24.5833
ENSMUSG00000018340	105.776	106.224	108.963	105.185	107.665	106.038	110.928	109.648	123.036	111.731	117.058	121.23	118.09	115.862	109.499	110.171	113.528
ENSMUSG00000018341	9.18584	8.11069	6.55037	6.40161	7.38629	6.48519	4.24497	6.13701	5.12648	6.82326	6.39184	4.54219	6.48055	7.62062	7.05756	7.04289	6.91791
ENSMUSG00000018347	15.0314	11.9044	9.44764	12.0306	11.142	11.8326	10.7241	10.092	10.952	13.1348	13.0343	15.5061	12.241	11.9954	15.5052	8.88745	13.3417
ENSMUSG00000018362	9.04666	9.68051	8.18796	7.28459	10.0153	13.3117	10.2773	7.90992	9.90343	8.69966	11.0291	12.3736	11.881	8.46736	11.2279	7.88133	10.6239
ENSMUSG00000018363	60.9606	61.2227	67.5192	64.1265	62.9712	63.0315	73.9519	61.7792	54.7601	62.4329	67.553	63.2775	62.0452	58.8481	64.0527	67.0751	63.9907
ENSMUSG00000018372	18.3717	22.6315	20.029	18.653	23.2856	18.204	17.2033	17.32	18.5252	17.3993	15.7916	18.7953	19.0816	19.616	15.5052	17.1042	19.5184
ENSMUSG00000018377	52.8882	61.3535	54.0405	61.1464	64.4735	63.6003	57.3071	61.2337	61.6343	66.3563	51.8867	47.7713	58.5649	56.8724	58.7061	61.0384	66.4614
ENSMUSG00000018378	22.8254	18.0528	24.3119	16.3351	23.7863	17.2938	24.0176	21.6841	24.5838	27.6342	21.5568	22.0845	21.7218	20.745	22.4559	22.6379	18.7772
ENSMUSG00000018379	400.698	356.216	388.487	387.629	391.724	379.44	402.155	355.947	390.778	384.32	402.686	386.4	394.953	378.35	402.602	396.749	392.839
ENSMUSG00000018381	0.139179	0.784906	0.755812	0.551863	0	0.796426	0.670258	1.36378	1.51464	0.341163	1.12797	0.156627	0.840071	0.56449	1.06933	1.67688	1.60594
ENSMUSG00000018387	4.7321	3.13962	4.78681	2.4282	4.88246	4.20968	3.463	4.50047	4.66044	3.92338	3.50925	5.1687	3.36028	5.36266	3.63571	4.69526	7.16498
ENSMUSG00000018395	45.79	42.6466	41.0658	40.5067	47.9483	40.6177	40.6623	47.4595	39.0312	41.9631	41.735	47.4581	49.2042	41.3489	41.8107	39.5743	43.1134
ENSMUSG00000018398	54.0016	54.9434	52.4029	49.0054	54.8338	54.4983	57.4188	65.8706	58.372	56.6331	55.02	58.422	53.1645	56.3079	53.4664	59.1938	59.1729
ENSMUSG00000018401	93.8069	91.9648	90.5714	95.0308	102.782	102.398	107.018	104.056	105.442	112.584	107.784	100.398	100.088	97.2335	108.964	97.762	108.957
ENSMUSG00000018405	11.1344	11.6428	10.2035	12.0306	10.3909	11.3775	12.5115	11.4558	12.0006	11.429	13.4103	12.5302	10.5609	10.0197	10.4794	13.2473	11.4887
ENSMUSG00000018411	17.6758	15.3057	17.1317	15.121	12.2687	13.4255	10.7241	12.0013	10.486	13.9877	13.285	14.8796	13.2011	14.6768	15.826	12.4089	13.5888
ENSMUSG00000018412	145.999	140.498	136.424	147.568	156.614	139.944	156.505	144.561	134.92	145.165	146.386	140.965	143.412	141.969	133.773	132.976	140.211
ENSMUSG00000018415	61.0998	54.551	52.9068	55.8485	63.472	48.9233	57.4188	57.6879	51.8474	46.057	51.0094	54.1931	53.6445	53.9088	47.4781	48.7972	59.5435
ENSMUSG00000018417	53.1665	59.1296	53.9146	54.8552	52.33	57.9116	59.0945	53.8693	49.0511	42.9866	49.0041	50.7473	50.8843	54.05	52.0762	51.8155	58.3081
ENSMUSG00000018425	65.5535	69.7258	69.4087	71.3007	69.8567	68.0376	61.8872	61.3701	58.605	68.5738	63.4171	64.2172	66.0056	61.8117	59.8823	66.7397	65.3496
ENSMUSG00000018427	6.68061	8.37233	6.04649	7.17422	8.26262	8.53314	5.6972	7.09166	5.3595	6.65268	4.01057	4.85545	5.04043	5.08041	3.31491	8.04901	4.57076
ENSMUSG00000018428	174.113	167.185	180.261	171.629	168.132	173.393	164.66	161.199	143.425	149.43	141.122	164.302	151.933	146.909	150.668	162.322	150.712
ENSMUSG00000018433	136.535	133.696	140.707	137.966	145.347	138.806	148.462	135.014	141.794	134.248	142.375	132.037	138.732	137.03	125.86	138.007	153.059
ENSMUSG00000018442	26.7225	27.8642	25.3197	26.2687	22.1589	28.5576	26.6986	25.3663	22.8361	25.9284	20.9301	26.47	24.002	24.4142	24.0599	27.8362	23.4715
ENSMUSG00000018446	261.797	249.338	264.282	270.303	270.413	269.647	281.062	248.208	281.607	250.926	255.924	266.423	270.623	269.403	269.364	293.957	271.158
ENSMUSG00000018449	7.79405	6.14843	7.93602	7.61571	9.51454	9.67089	10.6124	10.092	8.5053	6.99385	9.1491	7.36149	8.64073	9.87858	10.0517	9.05514	10.9945
ENSMUSG00000018451	0.974256	0.915724	0.755812	1.2141	0.876339	1.47908	1.45223	2.04567	1.63115	1.53523	1.2533	0.626509	0.600051	1.97572	2.78025	2.01225	0.988273
ENSMUSG00000018459	0	0	0	0	0	0.796426	0	0	0	0	0	0.156627	0	0	0.534664	0	0.247068
ENSMUSG00000018470	3.20113	2.61635	1.38565	1.98671	1.3771	2.38928	2.45761	3.54583	3.37882	2.21756	1.87995	4.22894	2.88024	2.11684	3.84958	1.84457	1.97655
ENSMUSG00000018474	32.7072	33.751	32.3739	31.8977	32.2994	41.1866	34.4066	31.7761	38.9146	35.6516	39.9803	34.3014	32.7628	31.8937	35.2878	31.693	37.3073
ENSMUSG00000018476	118.859	113.288	112.364	124.28	123.063	113.206	109.14	126.968	131.89	128.96	128.463	129.844	128.651	117.414	123.828	124.257	135.27
ENSMUSG00000018479	0	0.130818	0.125969	0	0	0.22755	0	0	0	0	0	0.156627	0	0.141123	0	0	0
ENSMUSG00000018481	165.902	160.644	163.633	173.506	173.265	171.232	173.932	162.835	168.475	172.97	169.822	169.941	178.815	161.021	163.928	167.185	179.372
ENSMUSG00000018486	0.835077	0.261635	0.629843	0.772608	0.500765	1.13775	0.11171	0.954646	0.815576	0.511745	0.375991	0.469882	1.08009	0.141123	0.962395	0.167688	1.35888
ENSMUSG00000018500	1.80933	2.35472	2.26743	1.32447	2.25344	2.2755	2.90445	1.2274	2.91277	2.21756	2.25594	2.66267	2.04017	2.39908	2.78025	2.51532	1.72948
ENSMUSG00000018501	570.218	597.575	585.754	573.827	619.196	579.116	567.374	576.061	547.834	546.202	537.792	544.28	551.207	580.296	538.941	516.646	512.049
ENSMUSG00000018507	6.1239	4.57862	6.29843	4.4149	3.25497	6.03009	4.91523	5.31874	4.07788	7.16443	6.39184	7.04823	5.04043	5.92715	5.5605	5.36601	6.54731
ENSMUSG00000018509	11.9694	13.2126	13.1007	9.82316	13.2703	13.653	11.171	11.5921	11.3016	13.8171	10.1517	12.0603	12.001	10.4431	10.6933	13.0796	11.9828
ENSMUSG00000018537	68.7546	63.4466	68.149	66.4443	67.4781	63.3728	58.6476	65.4614	59.3041	72.8384	63.7931	67.5064	72.4861	69.5735	64.6943	64.5598	65.9672
ENSMUSG00000018541	43.2848	41.7308	42.7034	38.6304	37.0566	38.5698	40.9975	44.8684	39.1477	36.8456	41.359	36.3375	42.2436	40.7844	38.6027	41.922	38.5427
ENSMUSG00000018543	0.556718	0.915724	1.13372	0.772608	1.12672	0.341326	0.893678	0.68189	0.815576	0.682326	0.626651	0.313255	0.24002	0.141123	0.641596	0.670751	0.617671
ENSMUSG00000018547	112.039	97.1975	95.8621	107.282	96.1469	97.7329	100.65	109.239	102.413	100.643	91.491	107.916	112.57	102.173	93.9939	107.656	108.834
ENSMUSG00000018548	120.529	113.419	118.285	112.139	129.698	115.027	105.342	118.922	112.899	117.019	117.184	113.242	126.371	114.45	116.022	119.897	119.581
ENSMUSG00000018554	8.62913	7.58742	8.4399	8.71944	6.63514	8.30559	5.36207	9.2737	5.12648	8.69966	7.39448	6.10847	6.12052	5.78603	7.27143	7.71364	5.4355
ENSMUSG00000018559	23.1038	19.4918	22.0445	24.5027	21.6581	21.276	19.996	24.6844	25.3994	21.1521	25.066	22.8676	22.6819	22.0151	22.9905	25.8239	24.9539
ENSMUSG00000018565	43.9807	40.9459	44.3409	43.7076	39.0597	41.528	47.7001	47.5959	45.2062	44.5218	49.7561	45.4219	40.6834	46.4293	43.2008	51.4802	47.6842
ENSMUSG00000018566	1.80933	2.09308	3.65309	1.76596	2.50383	1.8204	1.22881	2.4548	0.815576	1.53523	2.5066	1.40965	1.68014	1.69347	1.17626	1.00613	1.60594
ENSMUSG00000018567	31.4546	38.8528	35.2712	39.7341	33.0505	39.0249	31.2787	38.0495	30.0598	34.9692	37.9751	34.9279	32.1627	33.7283	29.6204	37.3944	37.8015
ENSMUSG00000018569	20.3202	16.8755	15.4941	15.5625	15.3985	14.4495	18.2087	14.3197	15.6125	17.3993	19.4262	20.9881	17.8815	16.088	17.0023	15.7627	20.5067
ENSMUSG00000018570	3.89702	2.87799	3.52712	3.75267	2.37863	3.18571	2.56932	2.31843	2.0972	1.53523	4.01057	1.25302	2.76023	1.97572	2.35252	4.35988	1.85301
ENSMUSG00000018572	120.947	111.849	109.593	99.0042	102.281	100.008	94.0596	103.784	93.6748	106.443	104.275	101.808	105.369	97.0924	98.592	111.848	90.9211
ENSMUSG00000018574	18.0933	18.8377	15.4941	17.2181	17.7772	18.3178	17.0916	14.4561	16.5445	18.2522	20.9301	16.9158	17.7615	16.7936	18.4994	18.4457	17.4183
ENSMUSG00000018581	3.47949	2.87799	4.28293	3.31118	3.50536	1.59285	4.69181	1.36378	4.3109	4.77629	3.25859	2.66267	2.76023	3.66919	2.99412	1.84457	2.96482
ENSMUSG00000018583	371.748	338.687	363.293	368.424	363.931	348.721	349.54	350.628	344.756	351.569	359.322	364.002	372.631	345.327	329.781	356.001	363.314
ENSMUSG00000018585	45.3725	36.4981	41.0658	43.1557	44.1925	39.3662	36.5291	37.9131	42.41	39.2338	42.2363	42.6026	36.2431	42.1957	41.7038	42.425	45.5841
ENSMUSG00000018589	0	0	0	0	0	0	0.223419	0.136378	0	0	0	0	0.24002	0	0	0	0.247068
ENSMUSG00000018593	270.286	288.584	303.458	285.534	298.832	297.181	310.665	325.943	342.193	336.216	338.893	339.255	343.469	312.163	325.289	329.339	327.366
ENSMUSG00000018595	0.974256	0.784906	0.88178	0.220745	1.00153	0.22755	0.893678	0.272756	1.16511	0.170582	0.375991	0.939764	0.720061	0	0.320798	1.50919	0.741205
ENSMUSG00000018599	14.4747	12.4277	11.4631	10.7061	11.6428	14.4495	11.3944	16.3654	11.7676	14.4994	12.533	12.0603	14.0412	12.9833	11.3349	12.2412	13.5888
ENSMUSG00000018604	71.5382	76.6591	69.4087	87.4151	85.2553	80.6666	82.4418	89.464	65.5956	66.1857	68.5556	73.9281	67.2057	59.1304	64.2666	62.2122	71.7734
ENSMUSG00000018620	0	0	0	0.220745	0	0.22755	0.11171	0.409134	0	0	0.12533	0.313255	0.36003	0.282245	0.213865	0.167688	0
ENSMUSG00000018623	0	0	0	0.331118	0	0	0.223419	0	0	0	0	0	0	0	0	0	0
ENSMUSG00000018634	0	0	0	0	0.625956	0.22755	0.11171	0.272756	0	0.170582	0.375991	0.156627	0	0.141123	0.213865	0.167688	0.617671
ENSMUSG00000018648	13.6396	18.0528	16.2499	17.1078	15.3985	15.701	20.5546	14.8652	21.7875	23.5403	24.69	22.0845	27.7223	23.003	28.3372	21.7994	29.0305
ENSMUSG00000018651	55.9501	58.9988	56.182	58.939	63.7224	55.9774	56.5251	53.1874	51.9639	52.3686	56.1479	59.9883	55.8047	56.5902	64.6943	62.0445	57.6905
ENSMUSG00000018654	1.11344	1.04654	0.755812	1.43484	0.375574	0.22755	0.335129	0.545512	0	0	0.751981	0.156627	0.36003	1.2701	0.320798	0.670751	0.370603
ENSMUSG00000018659	15.7273	12.9509	15.1162	15.5625	13.2703	14.677	16.8682	15.138	16.5445	16.0347	15.6663	20.0483	13.2011	15.1001	17.537	17.7749	16.5536
ENSMUSG00000018661	53.7233	51.0189	49.6316	54.6344	49.8261	57.4565	49.4874	53.4602	54.4106	54.7567	48.7534	50.1208	52.9245	50.2397	44.2702	46.7849	58.6787
ENSMUSG00000018666	349.758	338.818	342.887	329.573	331.757	324.259	348.534	314.079	308.754	325.47	315.832	338.785	340.349	331.638	335.769	318.942	337.125
ENSMUSG00000018669	65.4143	65.9321	62.7324	68.0999	69.8567	72.2473	73.0582	72.144	61.5178	60.8976	70.4356	71.892	62.8853	64.0697	70.4687	66.069	64.3613
ENSMUSG00000018672	2.50523	1.43899	0.755812	1.65559	1.5023	2.38928	1.67565	1.63654	0.932087	0.682326	0.626651	1.56627	1.68014	1.55235	2.24559	0.503063	0.988273
ENSMUSG00000018677	140.989	149.786	127.354	155.184	146.975	131.865	143.659	141.833	132.706	124.695	131.597	139.555	131.891	135.195	132.276	127.107	142.064
ENSMUSG00000018678	55.6718	50.4956	55.4262	48.8951	50.2017	49.3784	53.509	47.8687	54.5271	55.7802	53.0147	49.9641	55.2047	61.9528	49.5099	49.971	52.0079
ENSMUSG00000018697	149.2	139.975	156.201	144.919	151.607	140.854	155.388	147.97	144.124	128.789	139.117	145.037	149.173	148.179	136.553	146.391	136.629
ENSMUSG00000018698	0.278359	0.261635	0.125969	0.110373	0.375574	0.796426	0.11171	0.545512	0	0	0.12533	0.156627	0.480041	0.423368	0.641596	0.335376	0.494137
ENSMUSG00000018707	713.434	816.041	742.459	715.877	817.374	726.227	706.006	795.493	765.127	779.899	733.307	728.63	792.067	838.974	722.865	686.849	680.92
ENSMUSG00000018727	18.9284	13.7359	19.2732	12.6929	14.2718	21.276	17.6501	21.1386	14.7969	14.8406	12.909	20.8314	13.3211	16.3702	15.2914	21.464	16.183
ENSMUSG00000018733	14.3355	13.3434	15.3682	9.2713	11.8932	11.9464	14.9691	15.8198	12.8162	11.0878	11.9064	14.0965	13.0811	15.5235	15.2914	14.9242	13.3417
ENSMUSG00000018736	42.7281	44.8705	46.8603	48.4536	43.191	45.1688	53.509	45.6866	46.0218	42.9866	49.3801	46.5183	46.3239	41.6312	50.9	47.288	49.4137
ENSMUSG00000018740	1.53097	3.92453	3.65309	2.75932	2.37863	1.8204	3.23958	3.13669	3.49533	2.55872	2.5066	2.03616	1.92016	1.41123	2.03172	3.01838	2.71775
ENSMUSG00000018750	5.98472	3.79371	4.28293	7.28459	7.63667	5.46121	4.80352	6.8189	4.07788	5.11745	4.26123	6.42172	5.52047	7.4795	4.59811	4.69526	3.08835
ENSMUSG00000018752	0.556718	0.784906	0	0	0.375574	0.22755	0.893678	0.409134	0.466044	0.511745	0.626651	0.469882	0.24002	0.423368	0	0.335376	0.741205
ENSMUSG00000018761	40.9188	39.8994	38.5464	35.8711	37.1818	39.3662	34.4066	39.1405	32.6231	31.7282	39.103	37.5906	39.4833	39.7966	35.7155	43.9342	41.7545
ENSMUSG00000018765	201.949	193.348	193.992	200.768	220.587	205.592	202.306	207.976	195.272	198.728	187.369	207.375	188.656	211.261	192.586	187.978	202.596
ENSMUSG00000018770	74.3218	71.9497	82.2575	75.6052	65.0995	73.7263	74.9572	78.0082	75.6156	75.2265	75.5741	78.9402	85.6872	75.0772	76.5638	80.9932	72.6381
ENSMUSG00000018774	9.60338	10.9887	12.3449	9.82316	9.38935	13.7668	10.1656	12.8195	11.7676	12.7936	12.157	7.67474	10.2009	9.17297	10.8002	18.4457	10.9945
ENSMUSG00000018776	0.835077	1.70063	0.125969	0.220745	0	0	0.223419	0.272756	0.582555	0.170582	0.25066	0.469882	0.480041	0.423368	0.427731	0.335376	0.617671
ENSMUSG00000018796	18.2325	19.361	14.6124	17.1078	17.5268	16.725	19.2141	16.6381	12.6997	14.1583	17.7969	18.1688	15.3613	17.9226	13.9013	14.2535	12.9711
ENSMUSG00000018800	7.23733	12.0352	11.4631	8.94018	11.3924	11.15	11.171	7.90992	7.80623	9.38199	8.77311	7.04823	10.0809	11.8543	9.41008	5.70139	10.7475
ENSMUSG00000018809	17.2583	19.7535	16.124	17.5492	17.9024	17.1801	21.1131	14.1833	17.5931	18.2522	18.7995	16.9158	19.8017	17.7815	17.537	19.4518	21.9891
ENSMUSG00000018819	2.78359	4.31698	4.53487	2.31782	3.00459	5.34743	3.12787	3.81858	3.96137	5.45861	5.51453	5.63858	4.32036	3.38694	3.20798	5.03063	7.78265
ENSMUSG00000018820	28.2534	21.1925	22.6743	20.5293	22.7848	24.2341	21.56	21.8205	21.0885	21.3227	25.066	23.1808	22.8019	20.6039	23.3113	20.1225	24.9539
ENSMUSG00000018821	26.5833	31.6579	32.7518	35.6504	31.0474	29.1265	36.6408	33.1399	34.4872	33.9457	32.9618	32.7351	33.7228	31.8937	29.6204	35.5498	33.7248
ENSMUSG00000018822	1.67015	1.96226	1.63759	2.31782	2.00306	1.70663	2.3459	2.18205	1.39813	1.70582	2.88259	3.4458	2.04017	1.41123	2.45945	2.01225	1.23534
ENSMUSG00000018830	2.08769	1.04654	3.02325	1.87633	1.75268	2.50305	2.90445	3.68221	1.98069	2.04698	4.01057	3.13255	2.52021	3.52807	3.20798	2.34763	2.96482
ENSMUSG00000018841	21.4336	23.2855	17.5096	20.7501	22.4092	20.4795	18.2087	23.7298	19.5738	15.3523	21.4315	18.482	19.9217	22.8619	18.3924	22.6379	19.6419
ENSMUSG00000018844	0.278359	0.523271	1.38565	1.10373	1.12672	0.22755	1.00539	0.954646	0.466044	0.511745	0.626651	0.469882	0.24002	1.12898	0.641596	1.00613	0.864739
ENSMUSG00000018845	5.84554	5.62516	4.4089	3.86304	5.7588	5.11988	5.36207	6.00063	5.94206	6.31152	5.26387	6.26509	4.08034	6.63276	5.13277	5.5337	3.95309
ENSMUSG00000018846	63.3266	67.7635	71.4242	68.3206	62.2201	64.9656	65.4619	64.5068	66.4112	71.6443	59.2812	68.1329	68.5258	59.836	73.7836	64.3921	69.1791
ENSMUSG00000018848	164.371	160.513	165.901	169.312	161.872	164.405	165.442	161.744	161.834	168.535	162.553	160.386	154.333	169.912	171.092	174.06	166.153
ENSMUSG00000018849	114.406	112.765	110.852	114.015	114.174	103.308	117.072	104.738	125.133	113.096	113.048	133.133	123.73	109.511	128.854	125.43	126.87
ENSMUSG00000018858	38.1352	33.6201	36.5309	42.6038	35.5543	41.4142	40.6623	32.0488	39.3807	32.9223	34.5911	35.5544	34.0829	33.5872	36.1433	36.0529	37.925
ENSMUSG00000018861	10.7168	13.605	12.5969	15.121	15.8993	17.1801	11.171	12.274	14.0978	15.5229	13.285	16.6025	14.7612	9.73746	15.2914	14.9242	16.183
ENSMUSG00000018865	25.8874	24.2013	21.2887	22.1849	18.7787	24.9168	18.5438	25.5027	21.0885	24.3932	22.4341	21.1447	20.7618	22.5796	20.2103	28.0039	24.7068
ENSMUSG00000018868	0	0	0	0	0.125191	0.455101	0	0.136378	0	0.341163	0.12533	0	0.12001	0	0	0	0.123534
ENSMUSG00000018882	107.447	105.439	120.174	116.112	113.674	105.356	119.641	112.512	103.229	105.761	104.525	102.278	115.33	100.903	102.548	108.159	107.845
ENSMUSG00000018893	0.695897	0.654088	0.377906	0.44149	0.500765	0.341326	0.781968	0	0.349533	1.70582	0.751981	0.469882	0.600051	0.141123	0.320798	0.335376	0.370603
ENSMUSG00000018899	23.6605	24.5937	28.9728	23.5094	25.1634	26.7372	27.1455	18.411	22.0206	17.0582	21.9328	24.4339	26.4022	17.3581	22.9905	26.9977	25.201
ENSMUSG00000018900	4.0362	4.97107	4.53487	4.74602	6.13437	5.23366	4.69181	5.04599	4.42741	2.21756	4.38656	3.91568	5.76049	4.65705	3.20798	4.02451	5.68257
ENSMUSG00000018906	22.2687	18.8377	21.7926	21.633	20.4062	21.276	25.6932	26.321	21.9041	23.3697	17.4209	18.1688	24.4821	21.4506	18.3924	21.1287	21.8655
ENSMUSG00000018907	0.835077	0.654088	0.251937	0.882981	1.3771	0.455101	0.893678	0.68189	0.582555	0	1.12797	0.626509	0.36003	0.56449	0.748529	0.335376	0.864739
ENSMUSG00000018909	29.506	31.3962	32.248	27.8139	30.6719	30.2642	30.7202	30.8214	34.7203	37.1868	32.0845	30.5423	31.3226	33.3049	29.5134	35.5498	31.7483
ENSMUSG00000018914	0.139179	0.130818	0.251937	0.110373	0.125191	0.113775	0.223419	0.136378	0.116511	0	0	0	0.12001	0.282245	0.320798	0	0
ENSMUSG00000018919	0.556718	0.654088	0.377906	0.44149	1.12672	0.682651	0.11171	0.68189	0.466044	0.341163	1.62929	0.469882	0.600051	0.141123	1.39013	0.335376	0.123534
ENSMUSG00000018920	8.21159	9.94214	15.7461	10.7061	11.2672	11.7188	13.5169	12.4104	17.8262	13.1348	18.4235	15.3495	14.8813	18.0637	18.9271	13.415	19.889
ENSMUSG00000018921	325.262	325.082	329.408	320.743	316.734	316.068	291.116	318.17	303.394	320.352	309.19	319.99	305.666	300.45	282.944	316.259	298.829
ENSMUSG00000018923	21.8512	19.8843	21.0368	21.0812	19.9054	20.1382	22.9005	18.9565	22.3701	20.9815	22.8101	22.3977	22.4419	21.4506	21.0657	23.4763	23.2244
ENSMUSG00000018924	5.84554	6.41006	3.40115	4.30453	3.88093	6.25764	3.23958	3.81858	3.96137	5.45861	5.76519	6.8916	8.52072	5.6449	7.37836	2.51532	7.65912
ENSMUSG00000018925	0.835077	0.130818	0.125969	0.220745	0.250383	0.113775	0	0.272756	0.349533	0	0.626651	0	0.24002	0.423368	0.855462	0.167688	0
ENSMUSG00000018927	0.278359	0.392453	0.125969	0.44149	0.625956	0.455101	0.11171	0.136378	0.466044	0.341163	0.501321	0.626509	0	0.141123	0.534664	0.167688	0.123534
ENSMUSG00000018930	0	0	0.377906	0	0	0.455101	0	0	0	0.341163	0	0	0	0.423368	0.213865	0.167688	0
ENSMUSG00000018931	44.8158	38.0679	43.4592	44.4802	47.5727	42.5519	41.2209	45.4139	38.7981	42.3042	36.7217	38.687	37.9232	35.5629	41.1691	38.0651	37.0603
ENSMUSG00000018932	35.6299	34.5359	32.3739	35.4296	38.0582	39.8213	36.194	37.7767	34.9533	34.2869	34.0898	37.1207	38.7633	34.2928	32.0798	37.8974	38.4191
ENSMUSG00000018965	160.474	148.086	165.523	162.689	147.601	154.734	166.001	161.744	163.348	167.17	163.431	167.905	169.454	159.327	167.136	176.24	182.707
ENSMUSG00000018973	0.139179	0.261635	0.503874	0	0.250383	0.341326	0.223419	0	0	0	0.25066	0	0.36003	0.282245	0	0.167688	0
ENSMUSG00000018974	197.356	192.694	191.724	204.631	211.323	203.43	198.843	195.43	188.049	181.328	194.763	205.025	190.456	179.649	187.667	184.96	196.666
ENSMUSG00000018983	11.1344	8.50315	9.57361	9.71279	9.89011	8.30559	8.82507	8.86457	11.7676	10.0643	9.77576	8.92776	6.84058	9.59634	9.08928	8.38439	10.0063
ENSMUSG00000018986	0.417538	1.30818	1.51162	0.551863	0.751148	1.25153	0.558549	1.50016	0.699065	0.511745	0.501321	1.25302	1.08009	0.705613	0.962395	0.503063	0.494137
ENSMUSG00000018995	6.54143	7.58742	9.57361	9.05055	10.3909	10.6949	10.7241	9.95559	6.52461	8.87024	5.76519	4.22894	5.52047	6.63276	8.01996	8.71977	9.51213
ENSMUSG00000018999	24.3564	24.2013	24.186	25.3857	29.42	23.5515	22.5654	27.1392	21.9041	25.2461	24.69	25.8435	22.0819	21.3095	23.7391	24.4824	26.8069
ENSMUSG00000019027	4.17538	3.66289	1.38565	2.20745	4.75727	2.38928	2.3459	2.04567	2.33022	3.92338	3.13326	0.783137	2.88024	1.41123	2.45945	1.84457	1.48241
ENSMUSG00000019039	13.3612	13.7359	13.3527	15.2314	13.5207	13.8806	12.0647	15.0016	11.3016	13.4759	14.2876	11.2772	11.521	11.2898	15.933	11.5705	14.7006
ENSMUSG00000019054	22.6862	24.5937	22.6743	21.4123	19.1543	27.8749	22.2302	24.8208	29.2442	28.146	21.8075	25.0604	22.2019	25.4021	23.0975	21.9671	24.0892
ENSMUSG00000019055	16.8407	18.1837	17.8875	17.4389	15.2733	16.9525	17.2033	15.9562	18.8748	16.3758	18.5489	18.7953	20.1617	16.3702	17.8578	17.7749	18.4066
ENSMUSG00000019066	4.87128	7.19497	5.92052	7.06385	7.01071	5.11988	5.6972	3.54583	4.66044	6.31152	5.01321	4.38557	6.00051	7.4795	4.06344	5.36601	5.55904
ENSMUSG00000019080	2.64441	2.2239	2.0155	1.98671	2.00306	3.07193	2.45761	1.36378	2.21371	2.55872	1.87995	3.13255	1.92016	1.83459	2.24559	2.683	4.3237
ENSMUSG00000019082	16.9799	17.2679	16.5019	19.6463	13.3955	14.9046	14.2988	15.5471	15.1464	15.3523	14.413	18.482	17.2815	14.3945	14.6498	13.2473	16.183
ENSMUSG00000019087	30.6195	26.2943	30.4844	31.3458	30.6719	30.4918	29.8265	36.2765	27.2636	25.9284	30.5806	29.9158	29.6425	31.3292	28.551	28.1716	34.466
ENSMUSG00000019088	1.94851	1.96226	1.13372	1.54522	1.62749	0.568876	1.34052	2.04567	0.815576	1.02349	1.50396	1.56627	1.2001	0.987858	2.03172	0.838439	1.60594
ENSMUSG00000019102	2.22687	1.83145	2.26743	1.2141	2.00306	1.70663	2.01078	2.4548	1.0486	1.19407	0.877311	1.7229	1.92016	1.69347	0.962395	2.01225	1.97655
ENSMUSG00000019122	0.139179	0	0	0.110373	0.125191	0.113775	0	0	0	0	0.25066	0.156627	0.12001	0.141123	0.106933	0	0
ENSMUSG00000019124	19.7635	15.1748	15.998	20.0878	15.7741	20.0244	18.9907	19.2293	18.6417	18.2522	17.2956	18.3254	16.5614	15.2412	17.3231	16.4334	20.2596
ENSMUSG00000019132	70.7032	63.5774	74.0695	71.7422	77.9942	68.3789	66.9141	69.8255	67.2268	61.0682	62.6651	66.0967	65.6455	73.8071	63.8388	70.9319	66.5849
ENSMUSG00000019139	113.014	108.971	109.593	111.366	109.668	111.158	108.805	105.693	128.628	117.701	125.08	130.314	122.77	119.107	108.964	114.028	121.434
ENSMUSG00000019143	20.0418	16.483	20.155	17.77	18.2779	21.3897	15.9745	15.5471	16.5445	17.7405	21.0555	19.4218	16.3214	19.3338	20.4242	17.4395	16.3065
ENSMUSG00000019146	0	0.130818	0	0.331118	0.125191	0	0	0.545512	0.116511	0	0	0	0	0	0	0	0
[truncated: 28,055 more rows]
