# Supplementary material for: StemBond hydrogels control the mechanical microenvironment for pluripotent stem cells
Source: Nat Commun. 2021 Oct 21;12:6132. doi: 10.1038/s41467-021-26236-5 (PMC8531294; doi:10.1038/s41467-021-26236-5)
Supplement: Supplementary file 4 — Supplementary Dataset 2 [file 41467_2021_26236_MOESM4_ESM.xlsx]

## Sheet: Table
		SOFT-24h-SERUM+LIF VS STIFF-24h-SERUM+LIF				SOFT-48h-SERUM+LIF VS STIFF-48h-SERUM+LIF				SOFT-48h-SERUM VS STIFF-48h-SERUM				SOFT-48h-SERUM+PD03 VS STIFF-48h-SERUM+PD03				SOFT-48h-SERUM+PD03+LIF VS STIFF-48h-SERUM+PD03+LIF
ID	Ensembl	SOFT-24h-SERUM+LIF	STIFF-24h-SERUM+LIF	log2FoldChange	padj	SOFT-48h-SERUM+LIF	STIFF-48h-SERUM+LIF	log2FoldChange	padj	SOFT-48h-SERUM	STIFF-48h-SERUM	log2FoldChange	padj	SOFT-48h-SERUM+PD03	STIFF-48h-SERUM+PD03	log2FoldChange	padj	SOFT-48h-SERUM+PD03+LIF	STIFF-48h-SERUM+PD03+LIF	log2FoldChange	padj
Gnai3	ENSMUSG00000000001	34.5636	34.4987	0.00263653	1	35.3696	35.8579	-0.0192421	1	36.5719	36.4132	0.00610414	1	30.5203	32.2953	-0.0790387	1	30.4801	33.4309	-0.129261	0.651596
Pbsn	ENSMUSG00000000003	0	0	0	1	0	0	0	1	0	0	0	1	0	0	0	1	0	0	0	1
Cdc45	ENSMUSG00000000028	22.8629	21.3379	0.095276	1	24.7986	25.5117	-0.0393365	1	24.0892	25.565	-0.0824621	0.988413	24.6449	22.8566	0.104281	1	23.1143	22.5381	0.0348891	1
Scml2	ENSMUSG00000000037	0.487833	0.501	-0.0127111	1	0.5506	0.617867	-0.0612661	1	0.662967	0.597533	0.0579132	1	0.8659	0.9563	-0.068256	1	0.878167	0.953733	-0.0569085	1
Apoh	ENSMUSG00000000049	0.0379333	0	0.0537138	1	0	0	0	1	0	0	0	1	0	0	0	1	0	0	0	1
Narf	ENSMUSG00000000056	4.01977	3.7902	0.0675344	1	3.88487	3.97743	-0.0270828	1	3.8454	4.0962	-0.0728061	1	4.5835	4.939	-0.0890503	1	4.53757	4.57717	-0.0102802	1
Cav2	ENSMUSG00000000058	0.2032	0.5692	-0.383153	0.0559212	0.192867	0.315867	-0.141581	1	0.1883	0.2956	-0.124721	0.917921	0.0858	0.272733	-0.229172	0.030131	0.219433	0.2425	-0.027035	1
Klf6	ENSMUSG00000000078	22.1398	27.1664	-0.283597	0.00265971	15.5798	17.247	-0.138233	0.946418	15.851	18.8616	-0.237145	0.00642606	27.4076	34.5741	-0.324552	1.37501e-05	29.8491	38.0687	-0.340786	5.15615e-05
Scmh1	ENSMUSG00000000085	5.0845	5.02893	0.0132359	1	4.05177	4.1481	-0.0272521	1	3.85987	3.53613	0.0994537	1	3.6709	3.36907	0.0963754	1	3.6622	3.76483	-0.0314149	1
Cox5a	ENSMUSG00000000088	81.2104	70.6238	0.198881	0.171329	70.0919	63.1656	0.147886	0.2646	68.3273	55.9292	0.284255	0.00971782	131.209	123.511	0.086546	0.734486	129.891	124.126	0.0649761	0.869858
Tbx2	ENSMUSG00000000093	0.155467	0.163233	-0.00966488	1	0.0914333	0.1541	-0.0805442	1	0.0865333	0.119567	-0.043208	1	0.2051	0.240133	-0.0413424	1	0.301233	0.290233	0.0122477	1
Tbx4	ENSMUSG00000000094	0.4102	0.3303	0.0841482	1	0.235167	0.306667	-0.0811854	1	0.442267	0.3143	0.134043	0.916813	0.8244	0.640633	0.153169	1	0.628967	0.475567	0.142688	0.881007
Zfy2	ENSMUSG00000000103	0.0141333	0	0.0202473	1	0.00663333	0.0299333	-0.0330127	1	0.0215	0.0121	0.0133374	1	0	0	0	1	0.0780667	0.0235667	0.0748413	1
Ngfr	ENSMUSG00000000120	28.145	27.4546	0.0345882	1	24.8589	23.7716	0.0619738	1	23.9993	21.5268	0.150243	0.71233	23.9593	20.4194	0.220659	0.0117783	21.3189	17.8985	0.239995	0.016991
Wnt3	ENSMUSG00000000125	1.13627	2.1184	-0.545714	0.00343054	0.752567	1.38077	-0.441957	0.172415	0.8192	1.5029	-0.460296	0.0129161	0.2046	0.416167	-0.233437	0.196827	0.216433	0.296867	-0.0923729	0.994807
Wnt9a	ENSMUSG00000000126	0.4874	0.8746	-0.33379	0.0304481	0.282567	0.505567	-0.231273	0.444442	0.3737	0.482033	-0.109511	1	0.7047	1.71443	-0.671133	6.47594e-05	1.09893	2.31847	-0.66086	5.04363e-05
Fer	ENSMUSG00000000127	7.9599	7.78973	0.0276632	1	7.11537	6.75193	0.0661001	1	7.1258	6.05203	0.204471	0.677997	8.9128	9.0371	-0.017978	1	9.4685	8.8174	0.0926418	0.90296
Xpo6	ENSMUSG00000000131	10.439	10.3705	0.00866527	1	11.0524	11.4755	-0.0497693	1	11.6898	12.0069	-0.0356003	1	9.1777	9.3397	-0.0227828	1	9.57697	9.4856	0.0125165	1
Tfe3	ENSMUSG00000000134	27.7952	26.8763	0.0467859	1	24.6618	24.1833	0.027155	1	24.6778	25.4345	-0.0419004	1	16.5762	15.6582	0.0773878	0.32209	16.8451	15.0543	0.152571	0.114485
Axin2	ENSMUSG00000000142	6.10193	7.3711	-0.237205	0.104862	6.07807	6.21147	-0.0269374	1	6.47713	7.83537	-0.240805	0.0661334	2.8369	3.42523	-0.205812	0.751344	3.46977	3.26147	0.0688495	1
Brat1	ENSMUSG00000000148	4.49307	4.08383	0.111695	1	3.68333	3.9213	-0.0715037	1	3.8275	4.06783	-0.0700928	1	4.3429	3.98033	0.101381	1	4.0145	4.3707	-0.0990043	0.98033
Gna12	ENSMUSG00000000149	23.8198	21.8899	0.116782	1	18.7747	19.8155	-0.074	1	19.6502	19.402	0.0174451	1	21.3893	21.5682	-0.0114798	1	21.3744	21.1202	0.0164824	1
Slc22a18	ENSMUSG00000000154	1.0767	0.7937	0.211354	1	0.805033	0.930467	-0.0969242	1	0.7588	0.769733	-0.00894055	1	0.4041	0.619733	-0.206111	1	0.6088	0.627233	-0.0164362	1
Itgb2l	ENSMUSG00000000157	0	0	0	1	0	0	0	1	0	0	0	1	0	0	0	1	0.0122	0	0.0174944	1
Igsf5	ENSMUSG00000000159	0.0559	0.0232333	0.045338	1	0.0232667	0.0377333	-0.0202536	1	0.0358	0	0.0507455	0.808692	0.0827	0.0413	0.0562478	1	0.0535667	0.0680667	-0.0197201	1
Pih1d2	ENSMUSG00000000167	0.698067	0.8029	-0.0864263	1	0.552233	0.574133	-0.0202123	1	0.484333	0.5202	-0.034446	1	0.5085	0.3869	0.121251	1	0.3783	0.286333	0.0996254	1
Dlat	ENSMUSG00000000168	10.8313	9.81733	0.129268	1	13.172	13.9388	-0.0760241	1	12.838	13.5033	-0.0677424	1	10.3519	10.1886	0.0209	1	9.85993	10.2419	-0.0498664	1
Sdhd	ENSMUSG00000000171	60.1398	62.5137	-0.0549575	1	68.8911	68.0252	0.0179863	1	66.4861	65.6382	0.0182402	1	56.3336	55.1172	0.0309387	1	54.0297	51.8141	0.0592864	1
Fgf23	ENSMUSG00000000182	0.0502333	0.176	-0.163178	0.648934	0.2194	0.180333	0.0469771	1	0.2567	0.325233	-0.0766061	1	1.2301	1.1797	0.0329788	1	1.24873	0.984667	0.180216	0.996427
Fgf6	ENSMUSG00000000183	0.00643333	0.0036	0.00406723	1	0.00443333	0	0.00638181	1	0.0035	0	0.00504062	1	0	0	0	1	0.0144333	0.0029	0.0164963	1
Ccnd2	ENSMUSG00000000184	7.78053	7.67087	0.0181324	1	10.3399	9.0811	0.169751	0.228982	10.3562	7.58163	0.404156	3.85591e-05	0.5959	0.7966	-0.170899	0.00989323	0.459167	0.505667	-0.0452577	1
Gpr107	ENSMUSG00000000194	3.71943	3.78663	-0.0203977	1	3.01597	3.3014	-0.099059	1	3.29547	3.0854	0.0723375	1	4.9391	4.7629	0.0434493	1	4.60783	4.732	-0.0315951	1
Nalcn	ENSMUSG00000000197	0.067	0.0873333	-0.0272341	1	0.0820667	0.0646333	0.0234327	1	0.0607667	0.0595333	0.00167837	1	0.0322	0.0488	-0.0230171	1	0.0731667	0.0544	0.0254519	1
Btbd17	ENSMUSG00000000202	0.2192	0.1782	0.0493503	1	0.324533	0.2045	0.13705	1	0.3532	0.2744	0.0865569	1	0.1616	0.123667	0.0478992	1	0.135367	0.106	0.0378069	1
Slfn4	ENSMUSG00000000204	0.00596667	0.0206	-0.020835	1	0	0.0295	-0.0419438	1	0.0250333	0.00946667	0.0220776	1	0.0289	0.0254	0.00491597	1	0.0218667	0	0.031207	0.793744
Th	ENSMUSG00000000214	0.157	0.0881333	0.0885335	1	0.1059	0.134867	-0.0373019	1	0.0769	0.204567	-0.16163	0.803488	0.121	0.0783	0.0560277	1	0.0420667	0.126467	-0.112357	0.651725
Ins2	ENSMUSG00000000215	0.0153667	0	0.0220008	1	0	0	0	1	0	0	0	1	0.0436	0.0164667	0.0380059	1	0	0.0250667	-0.0357177	1
Scnn1g	ENSMUSG00000000216	0.0202	0	0.028852	1	0.0138333	0	0.0198205	1	0	0	0	1	0	0.0446	-0.0629506	1	0.0662	0.0859667	-0.0265017	1
Drp2	ENSMUSG00000000223	0.201567	0.149033	0.064496	0.969929	0.0940333	0.132767	-0.050194	1	0.153433	0.122667	0.039005	1	0.4616	0.629633	-0.156999	0.544786	0.628067	0.579533	0.0436614	1
Tspan32	ENSMUSG00000000244	0.548133	0.8218	-0.234835	0.305907	0.332133	0.4427	-0.115033	1	0.323833	0.447067	-0.12841	0.560358	0.7343	0.7543	-0.016542	0.384372	0.629333	0.806733	-0.149102	0.698308
Lhx2	ENSMUSG00000000247	0.2307	0.292233	-0.0703875	1	0.271533	0.3419	-0.0777079	1	0.3097	0.387467	-0.0832167	1	0.8075	0.742633	0.0527266	1	0.7794	0.808333	-0.0232698	1
Clec2g	ENSMUSG00000000248	0	0.0058	-0.00834346	1	0	0	0	1	0.0119	0	0.0170667	1	0	0.0143333	-0.0205318	1	0.00576667	0.00943333	-0.00524999	1
Gmpr	ENSMUSG00000000253	3.94663	3.4107	0.165439	1	4.64387	3.87967	0.209901	0.900889	4.29087	3.35163	0.281947	0.583564	2.7523	3.41717	-0.235346	1	2.68987	2.5812	0.0431256	1
Glra1	ENSMUSG00000000263	0.0806333	0.0534333	0.0367781	1	0.00853333	0.0297333	-0.030012	1	0	0	0	1	0	0.0179333	-0.0256431	1	0	0.0235	-0.0335111	0.995831
Mid2	ENSMUSG00000000266	0.134667	0.1295	0.00658427	1	0.0413667	0.0674333	-0.0356678	1	0.0964	0.0802	0.0214758	1	0.1481	0.2949	-0.173592	0.204873	0.211267	0.3942	-0.202921	0.0964408
Trim25	ENSMUSG00000000275	40.6343	39.2895	0.0473698	1	41.862	43.0018	-0.0378612	1	39.3085	38.2051	0.040044	1	53.6171	50.6148	0.0815679	0.626156	53.4287	50.3702	0.0834359	0.684416
Dgke	ENSMUSG00000000276	3.41967	3.37083	0.0160292	1	3.11673	3.2704	-0.0528712	1	3.1203	3.16127	-0.0142734	1	4.2092	4.0904	0.0332828	1	4.45797	4.3039	0.04131	1
Scpep1	ENSMUSG00000000278	41.9242	34.936	0.256361	0.0771622	44.6028	41.7311	0.0938349	0.900889	45.4562	38.335	0.240059	0.0725662	70.45	67.2538	0.0660253	0.381919	70.1219	64.9638	0.108619	0.561847
Mnt	ENSMUSG00000000282	28.6524	24.6746	0.207805	0.183683	23.8739	23.4652	0.0238997	1	24.0016	21.6117	0.144949	0.830704	26.3763	25.5907	0.0420057	0.830822	28.7093	25.9908	0.138447	0.291196
Itgb2	ENSMUSG00000000290	0.1008	0.0869	0.0183332	1	0.0207333	0.0532667	-0.0452647	1	0.0543667	0.0547667	-0.000547218	1	0.075	0.0853667	-0.0138458	1	0.0794667	0.0851667	-0.00759794	1
Hddc2	ENSMUSG00000000295	5.494	5.72553	-0.0505413	1	5.63663	5.3755	0.0579131	1	5.71027	5.79757	-0.0186483	1	6.0511	5.6772	0.0786051	1	5.70003	5.3204	0.0841524	1
Tpd52l1	ENSMUSG00000000296	12.5514	14.5511	-0.198575	0.769367	14.8214	15.788	-0.085559	1	15.9033	17.7761	-0.151592	0.778081	15.6557	15.5639	0.00797649	0.804541	16.3226	14.6316	0.14819	0.758234
Pemt	ENSMUSG00000000301	2.61787	2.1821	0.18516	1	2.22067	2.4661	-0.105954	1	2.18357	2.73027	-0.228635	0.650972	3.8072	3.9704	-0.0481651	1	4.39293	4.76623	-0.096559	1
Cdh1	ENSMUSG00000000303	100.295	109.724	-0.128418	0.282998	90.6905	100.054	-0.140286	0.819045	95.382	107.465	-0.17039	0.0365992	107.516	119.027	-0.145448	0.553823	108.752	120.728	-0.149409	0.253257
Cdh4	ENSMUSG00000000305	1.56487	1.86077	-0.157518	0.81798	1.34203	1.52133	-0.106425	1	1.45517	1.6241	-0.0960017	1	0.9225	1.01567	-0.0682735	0.745356	0.8742	0.923367	-0.0373589	1
Ckmt1	ENSMUSG00000000308	3.6739	3.4066	0.0849609	1	2.41407	2.32597	0.0377175	1	2.5412	2.41923	0.0505654	1	5.8455	5.04453	0.179525	1	4.92587	5.14267	-0.0518389	1
Bcl6b	ENSMUSG00000000317	3.02313	2.86673	0.0572043	1	2.87137	3.08353	-0.076975	1	3.16683	3.24693	-0.0274701	1	0.5692	0.3925	0.172352	0.969897	0.469567	0.4337	0.0356476	1
Clec10a	ENSMUSG00000000318	0.0245	0.0114	0.0185663	1	0.0142667	0.0197667	-0.00780208	1	0.00563333	0	0.00810438	1	0	0	0	1	0.00566667	0.0366	-0.0437071	1
Alox12	ENSMUSG00000000320	0.540233	0.611533	-0.0652851	1	0.299	0.296533	0.00274213	1	0.276467	0.354633	-0.0857465	0.949997	1.1766	0.9587	0.15218	1	1.22547	1.05583	0.114385	1
Arvcf	ENSMUSG00000000325	4.99893	4.79707	0.0493829	1	3.51643	3.65473	-0.0435146	1	3.59487	3.6088	-0.00436816	1	13.5272	14.0987	-0.0556645	1	13.405	12.6211	0.0807298	0.879217
Comt	ENSMUSG00000000326	6.22283	6.5786	-0.0693665	1	4.7746	4.91393	-0.034397	1	4.57163	4.7031	-0.033646	1	7.3442	7.02953	0.0554576	1	7.18457	7.13813	0.00820812	1
Rtca	ENSMUSG00000000339	21.5526	20.7802	0.0502787	1	20.0468	19.9098	0.00942622	1	20.017	19.1564	0.0603188	1	24.9258	23.0274	0.109708	1	22.6287	22.5132	0.00706935	1
Dbt	ENSMUSG00000000340	9.82827	9.8611	-0.0043679	1	9.92773	10.9264	-0.126164	1	10.2326	10.3184	-0.0109781	1	12.4756	12.3904	0.00914686	1	12.648	12.7018	-0.00566885	1
Dazap2	ENSMUSG00000000346	22.7409	19.1742	0.234863	0.334598	20.6465	20.5919	0.00364135	1	23.074	20.8558	0.139459	0.914726	32.2118	31.9842	0.0099208	1	29.6448	29.5642	0.00380106	1
Mcts1	ENSMUSG00000000355	7.2404	5.85263	0.266056	0.645395	6.80837	9.27483	-0.396022	0.228982	8.22097	8.84687	-0.0947467	1	4.4069	4.75597	-0.0902566	1	4.1099	3.63927	0.139398	0.959384
Rem1	ENSMUSG00000000359	0.5847	0.333767	0.248703	1	0.3084	0.122133	0.22156	0.663127	0.129667	0.147467	-0.0225551	1	0	0.1119	-0.153027	1	0.1785	0.0610333	0.151482	0.364241
Rnf17	ENSMUSG00000000365	4.04607	4.0027	0.0124523	1	4.95553	4.47457	0.121486	0.957197	4.34853	4.1134	0.0648604	1	5.6016	5.13993	0.104593	1	4.7935	4.3715	0.10911	0.814842
Trappc10	ENSMUSG00000000374	5.5256	5.45233	0.0162896	1	4.80587	5.56853	-0.17806	0.912062	5.45023	5.8495	-0.0866473	0.944421	5.9733	6.54693	-0.114049	0.929478	5.9914	6.2519	-0.0527777	1
Ccm2	ENSMUSG00000000378	7.08207	8.50703	-0.234271	0.275279	6.63853	7.70957	-0.189305	0.787138	6.94627	7.64007	-0.120765	0.776312	5.3065	5.8403	-0.11722	0.840569	5.33127	6.90113	-0.319565	0.0110599
Wap	ENSMUSG00000000381	0.0634667	0.0496667	0.0188436	1	0.0205	0.0407667	-0.0283705	1	0	0.0346667	-0.0491661	1	0	0	0	1	0	0.0266667	-0.0379679	1
Tbrg4	ENSMUSG00000000384	38.9012	38.7386	0.00589108	1	36.9672	38.1236	-0.043288	1	38.0906	38.0933	-9.84137e-05	1	30.5744	30.1001	0.0218361	1	30.5535	29.0053	0.0725796	0.87464
Tmprss2	ENSMUSG00000000385	0.245733	0.430567	-0.199591	0.367828	0.2465	0.239067	0.00862907	1	0.225367	0.2713	-0.053091	1	0.5434	1.60733	-0.756463	3.19707e-05	0.696867	1.87203	-0.759199	3.96762e-06
Mx1	ENSMUSG00000000386	0	0.0127	-0.0182069	1	0.006	0.0192	-0.0188069	1	0	0	0	1	0	0.00373333	-0.00537603	1	0.0282667	0.0208667	0.01042	1
Fap	ENSMUSG00000000392	0	0.0026	-0.00374614	1	0	0.00303333	-0.00436955	1	0	0	0	1	0	0	0	1	0	0.00236667	-0.00341034	1
Gcg	ENSMUSG00000000394	0	0	0	1	0	0	0	1	0	0	0	1	0	0	0	1	0	0	0	1
Ndufa9	ENSMUSG00000000399	21.1809	19.5844	0.107771	1	23.483	21.8819	0.0975694	1	21.5296	19.8669	0.110605	1	22.6579	20.5131	0.137104	0.803868	20.9725	21.8093	-0.053921	1
Egfl6	ENSMUSG00000000402	0.8107	1.27057	-0.326505	0.301019	0.784267	0.8356	-0.0409205	1	0.587833	0.7766	-0.162059	0.948122	1.1638	1.5862	-0.257267	1	1.46767	1.43387	0.0198974	1
Lck	ENSMUSG00000000409	3.37537	3.84553	-0.147252	1	2.4244	2.22763	0.0853745	1	2.30413	1.8363	0.220262	1	0.7228	0.8594	-0.110082	1	0.8615	0.809767	0.0406619	1
Tssk3	ENSMUSG00000000411	0.109367	0.1125	-0.00406905	1	0.0321333	0.0374	-0.00734292	1	0.0516667	0.0349333	0.0231397	1	0	0.0276333	-0.0393256	0.979104	0.128633	0.0653667	0.0832268	1
Cttnbp2	ENSMUSG00000000416	0.2009	0.148133	0.0648258	1	0.258233	0.173267	0.100869	0.763413	0.180667	0.1996	-0.0229517	1	0.1944	0.1805	0.016888	0.709419	0.2553	0.214467	0.0477093	1
Galnt1	ENSMUSG00000000420	5.61403	6.14447	-0.111296	0.819328	6.0424	5.87843	0.0339872	1	6.57507	5.85513	0.144074	0.810686	11.1448	11.1791	-0.00407274	1	10.3355	11.5574	-0.147686	0.577169
Myf5	ENSMUSG00000000435	0.0113667	0.0158667	-0.00640492	1	0	0.00823333	-0.0118296	1	0	0.0621667	-0.0870102	0.891403	0	0	0	1	0.0156	0.0129	0.00384055	1
Mkrn2	ENSMUSG00000000439	4.1281	4.17803	-0.0139799	1	4.84527	4.71297	0.0330287	1	4.5925	4.66657	-0.0189815	1	5.6686	4.979	0.15748	0.889813	5.3099	5.3745	-0.014695	1
Pparg	ENSMUSG00000000440	0.0688667	0.0433667	0.0348357	1	0.0357667	0.0136	0.0312106	1	0.0558333	0.0353667	0.0282403	1	0.4069	0.910067	-0.441103	0.476949	0.930333	1.53853	-0.395145	0.313732
Raf1	ENSMUSG00000000441	12.3088	10.9495	0.155434	0.677984	11.5546	11.5629	-0.000949638	1	11.8965	11.3567	0.06169	1	13.625	13.4757	0.0148002	1	13.2617	13.0888	0.0175938	1
2001-09-01	ENSMUSG00000000486	40.1726	37.7489	0.0875292	1	25.3826	24.7117	0.0371618	1	24.8643	19.8282	0.312426	0.0165082	10.5198	8.24163	0.317896	0.00164839	9.5164	7.94467	0.233541	0.0594004
Pdgfb	ENSMUSG00000000489	1.9644	2.041	-0.0368057	1	1.16417	1.32867	-0.105693	1	1.3826	1.79027	-0.227866	0.591328	1.353	2.05977	-0.37892	0.00326978	1.15293	2.05843	-0.506489	0.00211191
Acvrl1	ENSMUSG00000000530	0.251933	0.5606	-0.317943	0.145964	0.280167	0.195267	0.0989991	1	0.232533	0.267033	-0.0398278	1	0.0939	0.100067	-0.0081101	1	0.0745667	0.160533	-0.111033	0.44074
Grasp	ENSMUSG00000000531	24.2769	24.971	-0.0390802	1	20.4308	18.3015	0.150975	0.542161	16.4541	15.3484	0.0944165	1	19.8397	18.5257	0.0939627	0.27623	22.4017	22.0384	0.0225749	1
Acvr1b	ENSMUSG00000000532	4.832	3.91797	0.245929	0.301019	3.832	3.69373	0.0418846	1	3.67557	3.69993	-0.00749907	1	5.7308	5.245	0.108076	0.800479	5.1195	4.64843	0.115563	0.829533
Tom1l2	ENSMUSG00000000538	1.68977	1.50817	0.100848	1	1.26397	0.998067	0.180248	0.363445	1.21193	1.0853	0.085053	1	2.6049	2.56567	0.0157874	0.791297	2.39153	2.43463	-0.0182184	1
Gpa33	ENSMUSG00000000544	22.4833	20.9141	0.0997737	1	17.4842	17.7886	-0.0235675	1	16.8914	16.7584	0.0107647	1	16.6517	15.8293	0.0688291	1	15.9394	14.6188	0.117099	0.645707
Zfp385a	ENSMUSG00000000552	22.4536	22.3245	0.00796323	1	20.5651	19.6593	0.061907	1	19.942	21.5465	-0.106502	0.792925	34.6397	30.1398	0.194724	0.571986	33.394	29.3193	0.181923	0.170037
Itga5	ENSMUSG00000000555	27.958	31.0399	-0.145911	0.474316	20.7922	21.2492	-0.0299438	1	20.7427	21.1402	-0.0261371	1	19.7979	23.1834	-0.217577	0.687646	21.8364	24.6384	-0.166971	0.280786
Gabra2	ENSMUSG00000000560	0.0141	0.0435667	-0.0413228	1	0.00826667	0.0272	-0.0268399	1	0.0132333	0.0380667	-0.0349327	0.864009	0.03	0.0406333	-0.0148175	0.663581	0.0138667	0.0303333	-0.0232432	1
Wdr77	ENSMUSG00000000561	21.2718	20.7918	0.0314328	1	22.2768	24.3436	-0.122729	1	22.9183	23.6931	-0.0459951	1	15.8023	15.9909	-0.0161035	1	14.8906	15.216	-0.0292443	1
Adora3	ENSMUSG00000000562	0.0108	0	0.0154976	1	0	0	0	1	0	0	0	1	0	0.00583333	-0.00839127	1	0	0	0	1
Atp5f1	ENSMUSG00000000563	64.8667	64.9623	-0.00209243	1	70.6972	69.7268	0.0196605	1	69.7906	67.5102	0.0472404	1	60.1856	62.0836	-0.0440736	1	62.108	63.102	-0.0225465	1
Sox9	ENSMUSG00000000567	0.5808	0.562333	0.0169526	1	0.355633	0.361133	-0.00584138	1	0.4815	0.486367	-0.00473143	1	0.8441	0.771133	0.0582441	1	0.8786	0.962667	-0.0631573	1
Hnrnpd	ENSMUSG00000000568	86.5117	90.4958	-0.0642302	1	87.1986	84.9035	0.0380394	1	85.5583	86.7171	-0.0191859	1	78.1537	74.8365	0.0617638	0.32209	79.6402	76.3991	0.0591818	0.923528
Dynlt1c	ENSMUSG00000000579	0.6629	0.696833	-0.0291435	1	0.5505	0.616267	-0.0599317	1	0.592533	0.5493	0.039707	1	0.9392	0.7379	0.158117	1	0.9457	0.541733	0.335736	0.0382532
C1d	ENSMUSG00000000581	5.41783	5.51163	-0.0209331	1	5.6576	5.589	0.0149427	1	5.6138	5.07163	0.123395	1	4.8838	5.09953	-0.0519507	1	4.64593	4.9684	-0.0801321	1
Gm2a	ENSMUSG00000000594	8.01263	6.35177	0.293858	0.0221736	6.11513	5.8676	0.0510848	1	6.54987	5.92797	0.124019	0.914726	25.2741	27.4418	-0.114371	0.093971	26.2672	33.1895	-0.326385	0.000710584
Krit1	ENSMUSG00000000600	2.83023	2.62993	0.0774892	1	2.60027	2.7324	-0.0519998	1	2.75707	2.5965	0.0630131	1	2.5711	2.47323	0.0400892	1	2.5019	2.6374	-0.0547697	1
Clcn4	ENSMUSG00000000605	0.520567	0.614133	-0.0861507	1	0.629167	0.640333	-0.00985481	1	0.635167	0.728967	-0.0804724	1	0.8541	0.806567	0.0374686	1	0.699	1.00487	-0.23882	0.0814259
Vmn2r88	ENSMUSG00000000606	0	0.0046	-0.00662118	1	0.00676667	0.00713333	-0.000525337	1	0	0	0	1	0	0.0067	-0.00963382	1	0	0	0	1
Grm6	ENSMUSG00000000617	0.146533	0.2559	-0.131443	0.99459	0.108033	0.209933	-0.126926	0.955187	0.116333	0.208233	-0.114131	0.737274	0	0.00396667	-0.00571137	1	0	0	0	1
Sema4f	ENSMUSG00000000627	0.442333	0.4151	0.0275006	1	0.338833	0.326967	0.0128442	1	0.422067	0.349633	0.0754216	1	0.4975	0.4135	0.0832841	1	0.3949	0.4394	-0.0453059	1
Hk2	ENSMUSG00000000628	49.5865	51.2722	-0.0472924	1	49.8686	50.7324	-0.0242927	1	47.9627	47.5623	0.0118474	1	49.5003	50.7265	-0.0346107	0.816465	51.8743	52.8147	-0.0254337	1
Myo18a	ENSMUSG00000000631	5.9238	6.5279	-0.120683	0.560161	4.219	4.50753	-0.0776329	1	4.3029	4.20387	0.0271975	1	6.2008	6.3837	-0.0361867	1	6.34597	6.86707	-0.0988735	0.76674
Sez6	ENSMUSG00000000632	0.315533	0.211667	0.118655	0.884937	0.1674	0.187833	-0.0250335	1	0.169767	0.255967	-0.102577	0.583653	0.6039	0.555933	0.0438039	1	0.6427	0.614233	0.0252199	1
Haao	ENSMUSG00000000673	0.0824667	0	0.114323	0.81832	0.0673333	0.0188667	0.0670455	1	0	0.0549667	-0.0771974	1	0.0936	0.0641333	0.0394062	1	0	0.0918	-0.126709	0.644181
Cd52	ENSMUSG00000000682	0.163567	0.0668667	0.125174	1	0.0173333	0.0338667	-0.0232577	1	0.0986667	0.0609333	0.0504197	1	0	0.0114667	-0.0164488	1	0.0275	0.0251667	0.00327992	1
Abhd15	ENSMUSG00000000686	0.0589333	0.0475667	0.0155697	1	0.0424	0.0626667	-0.0277801	1	0.0705	0.0624	0.0109577	1	0.0377	0.0394333	-0.00240781	1	0.0714	0.0413667	0.0410191	1
Hoxb6	ENSMUSG00000000690	0	0.0376667	-0.0533431	1	0.0105333	0.0469333	-0.0510527	1	0	0.0241667	-0.0344505	1	0	0	0	1	0.025	0.00683333	0.025799	1
Loxl3	ENSMUSG00000000693	0.617767	0.491967	0.116788	1	0.3541	0.358367	-0.00453868	1	0.354	0.451267	-0.100085	1	0.348	0.466833	-0.121884	0.944767	0.437633	0.388033	0.0506536	1
Tcl1b5	ENSMUSG00000000701	0.0683333	0	0.0953619	1	0	0	0	1	0	0.0646333	-0.0903566	1	0	0	0	1	0	0	0	1
Btn1a1	ENSMUSG00000000706	0.0647667	0.0272	0.0518202	1	0.0163333	0.0514667	-0.0490295	1	0.0421667	0.0486333	-0.00892429	1	0.0582	0.0304	0.0384078	1	0.0684667	0.0900333	-0.0288304	1
Kat2b	ENSMUSG00000000708	15.9356	14.6071	0.117859	0.983336	17.0931	17.5656	-0.0371897	1	18.252	17.6772	0.0437327	1	17.4695	17.8352	-0.0282865	0.844449	18.0272	17.0112	0.0791715	0.846313
Rab5b	ENSMUSG00000000711	12.4749	11.5693	0.10037	1	10.7615	10.3932	0.0458948	1	10.6648	9.56683	0.142618	0.960922	27.1084	26.6085	0.0258871	1	27.5675	28.142	-0.0287284	1
Cryba1	ENSMUSG00000000724	0.0676333	0.0910333	-0.0312789	1	0.0259333	0.123	-0.130421	1	0.0522333	0.0658	-0.0184821	1	0.0359	0.09	-0.0734434	1	0.1328	0.0666	0.0868739	1
Dnmt3l	ENSMUSG00000000730	75.3902	79.3529	-0.0729625	0.891468	61.4784	67.8177	-0.139423	0.955107	59.7635	70.5758	-0.236267	0.0057293	22.2127	22.3614	-0.00921445	0.894698	19.1232	22.1576	-0.202628	0.14085
Aire	ENSMUSG00000000731	5.6403	6.7683	-0.22635	0.455921	3.58563	4.99747	-0.387232	0.0394112	4.27103	4.64433	-0.0987174	0.876858	2.4083	2.17623	0.101735	0.607477	2.21597	1.7597	0.220741	0.187717
Icosl	ENSMUSG00000000732	8.9483	9.5185	-0.0804071	1	6.46177	8.14693	-0.293771	0.27076	7.2644	7.92207	-0.110468	0.666607	2.9896	2.99383	-0.00153002	1	2.86013	2.88693	-0.00998168	1
Spg7	ENSMUSG00000000738	5.2348	5.20467	0.00698958	1	4.53897	5.1898	-0.160276	1	5.22677	4.6183	0.14835	1	3.9766	4.7589	-0.210633	1	4.19213	4.19873	-0.00183272	1
Sult5a1	ENSMUSG00000000739	0.294533	0.2538	0.0461249	1	0.279333	0.306833	-0.0306829	1	0.217533	0.1846	0.0395613	1	0.0906	0.2231	-0.16542	0.310057	0.106533	0.163333	-0.0722176	0.936717
Rpl13	ENSMUSG00000000740	746.95	744.273	0.00517226	1	698.493	698.499	-1.18249e-05	1	661.64	694.274	-0.0693569	0.796841	668.146	635.584	0.0719718	1	647.349	627.188	0.0455756	1
Chmp1a	ENSMUSG00000000743	8.66847	9.3992	-0.105114	0.924018	6.96347	7.53447	-0.0999044	1	8.05893	7.2271	0.138957	0.926102	8.0614	7.94163	0.0191956	1	8.19467	7.33277	0.142002	0.60052
Rpa1	ENSMUSG00000000751	35.6628	34.912	0.029851	1	39.7653	39.7538	0.000408225	1	39.9458	38.5107	0.0514721	1	33.0909	31.8848	0.0519673	0.463547	32.7207	30.579	0.094669	0.590779
Serpinf1	ENSMUSG00000000753	0.538667	0.764533	-0.197606	1	0.5078	0.2679	0.250004	0.788247	0.358767	0.7491	-0.364315	0.0919413	0.3638	0.5325	-0.168255	0.125569	0.240533	0.299	-0.0664409	1
Tubgcp3	ENSMUSG00000000759	4.64017	4.55633	0.0216046	1	4.62683	4.805	-0.0449728	1	4.91607	4.26963	0.166936	0.739319	4.0869	3.97333	0.0325736	1	3.96933	4.1123	-0.0409202	1
Oprm1	ENSMUSG00000000766	0.0318333	0.00393333	0.0395465	0.772101	0.0077	0.00213333	0.00799173	1	0.0042	0.0114667	-0.0104021	1	0.0071	0.0027	0.00631692	1	0.0103333	0	0.0148314	0.762079
Polr3d	ENSMUSG00000000776	11.9572	13.2773	-0.139969	0.920036	12.0116	12.2783	-0.0292757	1	12.1443	13.5882	-0.150364	0.584481	11.1992	11.2931	-0.0110622	1	10.2293	11.1629	-0.115215	0.976938
Tcf7	ENSMUSG00000000782	25.7379	25.3372	0.0217878	1	21.9161	21.7865	0.0081843	1	23.8099	23.5684	0.0141101	1	17.4811	16.8882	0.0470397	0.133992	17.8379	16.0767	0.141611	0.501718
Ddx3x	ENSMUSG00000000787	179.644	191.656	-0.0928787	0.727757	205.387	210.907	-0.0380782	1	203.081	213.997	-0.0751746	0.688974	157.392	162.56	-0.0463222	1	155.047	169.176	-0.125044	0.486411
Il12rb1	ENSMUSG00000000791	0.103867	0.122367	-0.0239781	1	0.120167	0.048	0.0960747	0.96394	0.0973333	0.121833	-0.0318565	1	0.0139	0.109	-0.129344	1	0.108333	0.114667	-0.00822051	1
Slc5a5	ENSMUSG00000000792	4.16503	5.13097	-0.247337	0.434476	2.80037	2.84997	-0.0187073	1	2.64917	2.696	-0.0183977	1	1.8955	2.9812	-0.459391	0.0203533	2.28897	4.04387	-0.616896	3.70301e-06
Kcnn3	ENSMUSG00000000794	0.0828667	0.0678	0.0202142	1	0.0584667	0.0667333	-0.0112237	1	0.0428667	0.0576333	-0.0202848	1	0.1314	0.160867	-0.0370932	1	0.178533	0.116433	0.0780955	0.612108
Usp32	ENSMUSG00000000804	7.67983	7.79627	-0.019224	1	8.13973	8.26837	-0.020163	1	8.31323	8.2577	0.00862831	1	9.6032	10.3877	-0.102981	1	9.94917	10.9234	-0.122979	0.717287
Car4	ENSMUSG00000000805	7.7154	11.9526	-0.571599	1.89452e-05	6.0188	7.37913	-0.255577	0.80007	5.47483	10.0141	-0.766432	6.31431e-11	2.9103	5.81217	-0.800834	5.62683e-13	2.90047	7.8165	-1.17656	4.5545e-24
Txnrd3	ENSMUSG00000000811	3.26017	3.51123	-0.082612	1	3.2563	3.25187	0.00150348	1	3.35777	3.03687	0.110353	1	2.2596	1.6154	0.317663	0.467109	1.85173	1.62907	0.117288	1
Fasl	ENSMUSG00000000817	0.0309333	0	0.043951	1	0	0.00886667	-0.0127355	1	0.0342	0	0.0485152	1	0.0295	0.0140667	0.0217913	1	0.0531	0.0339667	0.0264528	1
Zfp512b	ENSMUSG00000000823	8.0726	7.92527	0.0236208	1	7.0377	7.3645	-0.0574966	1	8.33067	7.1425	0.196508	0.571031	5.4024	5.5391	-0.0304793	1	5.00153	4.77107	0.0564931	1
Dnajc5	ENSMUSG00000000826	12.6621	13.3405	-0.0699194	1	11.2391	11.5669	-0.0381314	1	11.9855	11.3042	0.0777468	1	12.5411	12.8261	-0.0300493	1	11.7503	13.5767	-0.193137	0.129987
Tpd52l2	ENSMUSG00000000827	15.6857	14.7596	0.0823813	1	14.9119	15.0814	-0.0152839	1	15.2384	14.6707	0.0513399	1	12.7365	12.9737	-0.0246996	1	11.5671	12.2376	-0.0749898	1
Fmr1	ENSMUSG00000000838	12.9669	12.3988	0.0599151	1	15.772	15.6912	0.00696706	1	15.5365	14.0827	0.132762	0.907304	14.8881	14.4647	0.0389647	0.699577	14.8543	14.6495	0.0187607	1
Bcl11a	ENSMUSG00000000861	1.28673	1.3567	-0.04348	1	1.61613	1.7406	-0.0670557	1	1.82803	1.96307	-0.067292	0.893091	0.1607	0.179667	-0.0233841	0.975985	0.166567	0.147133	0.0242357	1
Il4	ENSMUSG00000000869	0	0	0	1	0	0	0	1	0	0	0	1	0	0	0	1	0	0.0134	-0.0192037	1
Pxmp4	ENSMUSG00000000876	2.98497	2.28013	0.280813	0.348234	2.614	2.2085	0.171698	0.882346	2.33727	1.96227	0.171965	0.981458	2.9031	3.09403	-0.0689024	1	3.45557	3.1031	0.118895	0.976706
Dlg3	ENSMUSG00000000881	3.24887	3.03927	0.0729847	1	3.16427	3.47693	-0.104448	1	3.49593	3.62157	-0.0397614	1	5.003	5.3842	-0.0888222	0.965219	4.8304	5.60587	-0.180153	0.413512
Gnb1l	ENSMUSG00000000884	2.1113	2.12563	-0.00663104	1	1.96037	2.0777	-0.0560767	1	2.22993	2.1428	0.0394539	1	1.8	1.8677	-0.0344673	1	1.82563	1.7453	0.0416105	1
Dbh	ENSMUSG00000000889	0.0186333	0.00613333	0.0178133	1	0	0.00856667	-0.0123064	1	0	0	0	1	0	0	0	1	0	0	0	1
Mmp11	ENSMUSG00000000901	8.40823	6.71917	0.285479	0.362289	6.48723	6.07293	0.0821241	1	7.1564	5.03627	0.434276	0.00392775	6.9853	6.43683	0.102658	0.693371	6.81973	5.82037	0.19727	0.439787
Smarcb1	ENSMUSG00000000902	13.0082	12.8188	0.0196393	1	11.5939	11.4442	0.0172516	1	12.3062	11.0447	0.143708	0.657401	12.4679	11.4219	0.116635	0.427352	11.8172	10.9581	0.100093	0.62254
Vpreb3	ENSMUSG00000000903	0.3283	0.5711	-0.242194	1	0.438433	0.569433	-0.125745	1	0.425567	0.432967	-0.00746954	1	0.1998	0.2152	-0.0183998	1	0.214867	0.208867	0.00714286	1
Hip1r	ENSMUSG00000000915	1.71527	1.39143	0.183218	0.705352	1.11467	1.0509	0.0441731	1	1.4905	1.2664	0.136033	1	1.615	1.44437	0.0973502	1	1.52667	1.76533	-0.130218	0.829527
Nsun5	ENSMUSG00000000916	7.2951	8.36433	-0.174917	0.368686	7.45127	8.45607	-0.162073	1	8.35187	7.5642	0.126936	1	4.1484	4.3766	-0.06257	1	4.12677	4.15647	-0.0083336	1
Top1mt	ENSMUSG00000000934	4.94873	5.49063	-0.125777	1	5.7228	5.18073	0.121284	1	5.51597	5.49147	0.00543475	1	3.0969	4.41917	-0.403538	1	3.53487	3.5454	-0.00334713	1
Hoxa10	ENSMUSG00000000938	0.1304	0.1393	-0.0113143	1	0.213233	0.285367	-0.0833229	1	0.141367	0.216733	-0.0922507	1	0.105	0.1636	-0.0745488	0.983301	0.132	0.119767	0.0156758	1
Hoxa4	ENSMUSG00000000942	0.0752	0.149967	-0.096987	1	0.0129	0.015	-0.00298798	1	0.0311667	0.0218333	0.0131176	1	0	0.0256333	-0.0365151	1	0.0723667	0.0562667	0.0218242	1
Gm38393	ENSMUSG00000000948	4.0661	3.6917	0.110765	0.991902	4.81927	5.3598	-0.128144	1	5.6451	5.3697	0.0610655	1	2.0294	2.07663	-0.0223204	1	2.02003	2.34323	-0.14668	0.657159
Mmp14	ENSMUSG00000000957	3.9632	4.7021	-0.200223	0.563659	3.2653	3.48327	-0.0719031	1	3.64923	3.9202	-0.0817241	1	1.8766	2.45063	-0.262497	0.570678	1.74427	2.4726	-0.339596	0.012601
Slc7a7	ENSMUSG00000000958	15.7877	17.3798	-0.130711	0.819328	19.7204	20.1743	-0.0312601	1	21.8579	22.1415	-0.0177853	1	1.3383	1.09687	0.157225	0.94421	1.14143	1.1246	0.0113855	1
Oxa1l	ENSMUSG00000000959	16.8806	15.5788	0.109056	1	15.7862	15.9749	-0.0161246	1	16.0859	14.964	0.097981	1	18.0574	17.5399	0.0397204	1	17.5644	15.6972	0.15293	0.310617
Heatr6	ENSMUSG00000000976	7.17317	6.8761	0.0534137	1	6.99577	6.89583	0.0181448	1	6.84723	6.7392	0.0199997	1	5.1343	6.38193	-0.2671	0.889813	5.8541	5.63293	0.0473202	1
Ccl3	ENSMUSG00000000982	0.0263	0.0624	-0.0498745	1	0.0285	0.0448333	-0.022731	1	0.0215	0.0326667	-0.0156854	1	0.1494	0	0.200881	1	0.0467667	0	0.0659399	1
Wfdc18	ENSMUSG00000000983	0	0	0	1	0	0	0	1	0	0	0	1	0	0	0	1	0	0	0	1
Icam4	ENSMUSG00000001014	0	0	0	1	0	0	0	1	0	0	0	1	0	0	0	1	0	0	0	1
Ilf2	ENSMUSG00000001016	12.0596	12.4125	-0.0384674	1	13.2161	13.6978	-0.0480711	1	13.2697	13.3285	-0.00593931	1	12.2102	11.5328	0.0759474	0.0511571	11.8853	11.8166	0.00770878	1
Chtop	ENSMUSG00000001017	37.371	33.2145	0.16541	0.727746	39.4263	37.5051	0.0702447	1	39.0276	38.3361	0.0251424	1	34.2011	32.2081	0.0840853	0.757086	33.0747	30.5464	0.111224	0.546187
Snapin	ENSMUSG00000001018	14.7264	14.1875	0.0503072	1	13.7544	14.0692	-0.0304575	1	14.1568	13.73	0.0412045	1	12.6926	13.9109	-0.122974	1	14.9397	13.8378	0.103347	0.85595
S100a4	ENSMUSG00000001020	0.518267	0.674333	-0.141162	1	0	0.0688333	-0.0960369	1	0.0560667	0.2341	-0.224758	1	0	0	0	1	0	0.0563333	-0.0790652	1
S100a3	ENSMUSG00000001021	0.0853667	0.0748333	0.0140695	1	0.0411333	0.0502	-0.0125093	1	0.0146333	0.0510667	-0.0508957	0.778741	0	0.0292667	-0.0416168	0.844449	0.00576667	0.0245333	-0.0266713	0.849068
S100a5	ENSMUSG00000001023	0	0	0	1	0	0	0	1	0	0	0	1	0	0.0630333	-0.0881868	1	0	0	0	1
S100a6	ENSMUSG00000001025	46.6117	60.3925	-0.366745	0.00069213	15.1385	15.7427	-0.0530258	1	13.878	14.1084	-0.0221767	1	14.0635	15.6697	-0.146174	7.94571e-07	13.0064	19.8068	-0.570971	2.08475e-07
Scn4a	ENSMUSG00000001027	0.0355333	0.0178333	0.0248726	1	0.0151333	0.00326667	0.0169641	1	0.00473333	0.00953333	-0.0068759	1	0	0.0224	-0.0319597	1	0.0331	0.0089	0.0341967	0.788944
Icam2	ENSMUSG00000001029	0.0563333	0.0397333	0.0228516	1	0.0332	0.0332333	-4.65438e-05	1	0.150067	0.055	0.124474	0.995996	0.0601	0.1227	-0.0827721	1	0.0523667	0.245667	-0.243281	0.245258
Mapk7	ENSMUSG00000001034	16.5729	16.0121	0.046791	1	14.5634	13.3863	0.113465	0.821566	15.4381	14.0776	0.124634	0.980591	16.1598	15.0407	0.0972956	0.398229	16.632	14.6697	0.170224	0.194934
Epn2	ENSMUSG00000001036	10.6995	10.5318	0.0208291	1	10.2888	11.1222	-0.102763	1	11.2691	10.5618	0.0856636	1	18.3755	17.2202	0.0886947	0.633322	18.1933	16.9844	0.0938568	0.745976
B9d1	ENSMUSG00000001039	19.4671	19.7672	-0.0210023	1	17.7951	17.1091	0.053647	1	18.935	16.9729	0.14948	0.923371	10.5239	10.3247	0.025152	0.874853	11.0104	10.5559	0.0556547	1
Sec24b	ENSMUSG00000001052	22.1134	23.3388	-0.0745285	1	20.9849	20.7023	0.0186628	1	20.6485	21.7623	-0.0723749	0.905772	21.6511	22.8454	-0.0741279	1	23.5023	23.9673	-0.0271226	1
N4bp3	ENSMUSG00000001053	27.3953	27.4273	-0.00162323	1	22.751	21.6359	0.0693776	1	23.2153	18.3347	0.324727	0.00931913	11.0952	10.4179	0.0831373	0.0600543	10.9195	7.9764	0.409119	3.51135e-05
Rmnd5b	ENSMUSG00000001054	13.3654	11.4643	0.204789	0.802869	11.3181	12.0958	-0.0883247	1	12.1316	9.70593	0.294632	0.0975393	8.9757	8.6445	0.0487116	1	8.38253	7.55727	0.132827	0.716683
Nhp2	ENSMUSG00000001056	428.11	423.154	0.0167618	1	501.921	482.998	0.0553296	0.956166	470.97	468.066	0.00890473	1	338.308	310.578	0.122999	0.174013	327.567	291.776	0.166391	0.0467344
Vps9d1	ENSMUSG00000001062	2.39027	2.17697	0.0937488	1	1.44343	1.9668	-0.279998	0.29249	2.03973	1.62323	0.212599	0.573587	1.8321	2.3549	-0.244398	1	1.9647	2.04723	-0.0396138	1
Zfp276	ENSMUSG00000001065	1.66213	1.21767	0.26354	0.284594	1.3899	1.37467	0.00922524	1	1.1749	1.16853	0.00422945	1	1.3554	1.78353	-0.240945	0.867718	1.9061	1.7941	0.0567007	1
C1ql4	ENSMUSG00000001076	0.165433	0.349667	-0.211737	1	0.506433	0.305433	0.206608	1	0.228567	0.4581	-0.247114	1	0.3273	0.509233	-0.185321	1	0.328867	0.7421	-0.390631	0.602664
Mfsd10	ENSMUSG00000001082	18.9856	19.3377	-0.025198	1	18.1989	19.0209	-0.0604807	1	20.1978	19.225	0.0677747	1	22.2817	20.7651	0.0971798	0.854121	20.8079	18.5003	0.161357	0.311363
Luzp1	ENSMUSG00000001089	22.5412	23.1141	-0.0346892	1	20.1444	21.8059	-0.109136	1	20.8049	19.2024	0.110128	1	17.1114	18.8071	-0.129117	1	17.7193	20.0139	-0.16682	0.195867
Slc13a2	ENSMUSG00000001095	0.0363333	0.0659333	-0.0406291	1	0.0799667	0.0404667	0.053756	1	0.0688	0.0589	0.0134256	1	0.5219	0.586	-0.0595192	0.769783	0.4347	0.574367	-0.134022	1
Kctd10	ENSMUSG00000001098	6.22137	6.8453	-0.119557	0.959017	6.12363	5.83737	0.0591725	1	5.94213	6.29123	-0.0707838	1	8.0747	9.92277	-0.267416	0.264096	8.63943	10.6178	-0.269317	0.047636
Poldip2	ENSMUSG00000001100	28.3342	27.9576	0.0186416	1	25.0896	25.4922	-0.0220946	1	26.1803	24.7824	0.0761784	1	26.2414	24.7584	0.0807597	1	25.4846	22.8757	0.149613	0.295262
Sebox	ENSMUSG00000001103	0.0445	0.0862333	-0.0565215	1	0.0955333	0.139933	-0.0573161	1	0.0603333	0.0916333	-0.0419705	1	0	0.0995667	-0.136935	1	0.0240333	0.1067	-0.112002	0.9352
Ift20	ENSMUSG00000001105	47.3114	43.8581	0.106995	1	44.1764	44.2674	-0.0029042	1	42.3658	40.0942	0.0776218	1	24.1624	25.7004	-0.08559	1	27.3943	26.9629	0.0220857	1
Col6a1	ENSMUSG00000001119	0.3142	0.401367	-0.0926496	1	0.1853	0.2186	-0.0399724	1	0.2048	0.215633	-0.0129145	1	0.1829	0.400033	-0.243133	0.231261	0.143	0.2952	-0.180349	0.164811
Pcbp3	ENSMUSG00000001120	8.22393	7.85387	0.0590744	1	7.23623	6.25043	0.183917	0.717943	7.12357	7.36497	-0.0422465	1	6.3401	6.1364	0.0406032	1	6.2991	6.01617	0.0570356	1
Lgals9	ENSMUSG00000001123	7.2062	6.4273	0.143876	1	6.74557	6.15663	0.11409	1	6.44957	6.447	0.00049715	1	6.3187	7.0791	-0.142607	0.984221	7.18927	7.7607	-0.0973119	1
Araf	ENSMUSG00000001127	9.15377	8.6565	0.0724427	1	7.49667	7.6298	-0.0224302	1	8.26667	7.7475	0.0831797	1	7.0417	7.6159	-0.099501	1	7.68897	7.60937	0.0132775	1
Cfp	ENSMUSG00000001128	2.40427	1.69843	0.335222	0.557704	1.64157	1.95913	-0.163781	1	1.95837	1.33873	0.339074	0.311824	5.8008	4.45857	0.317182	0.709419	4.47523	3.15097	0.399473	0.0949386
Timp1	ENSMUSG00000001131	22.9057	23.8755	-0.0573689	1	21.5039	18.6534	0.195398	0.642879	19.4336	17.6586	0.1311	1	30.9924	27.0976	0.187282	0.26794	30.9253	30.3765	0.0250157	1
Uxt	ENSMUSG00000001134	11.4601	12.1156	-0.0739606	1	10.9956	11.181	-0.0221232	1	10.5985	10.4282	0.0213317	1	9.4954	8.44753	0.151748	1	8.7014	8.13353	0.0870199	1
Cnnm3	ENSMUSG00000001138	3.72473	3.0828	0.210674	0.393459	3.89833	4.03243	-0.0389652	1	4.28147	4.04003	0.0675053	1	3.3243	3.61063	-0.0924983	0.971116	3.47163	3.26067	0.0697227	1
Lman2l	ENSMUSG00000001143	1.37823	1.4785	-0.059577	1	1.3199	1.4715	-0.0913243	1	1.5592	1.30783	0.149154	0.986851	1.7183	1.41303	0.171857	0.831898	1.35523	1.50857	-0.0909933	1
Mcm3ap	ENSMUSG00000001150	17.7245	18.4949	-0.0581645	1	17.8766	18.0042	-0.00971934	1	19.1708	17.9982	0.0864057	1	18.3789	18.3316	0.00352563	1	18.0827	17.3033	0.0601667	0.974878
Pcnt	ENSMUSG00000001151	26.9399	27.5578	-0.0315563	1	27.0203	25.7508	0.0668939	0.981055	26.872	24.4149	0.133138	0.903265	34.9425	35.1849	-0.00969835	1	36.564	34.3118	0.0891977	0.650426
Ftcd	ENSMUSG00000001155	0.0063	0.0104333	-0.00591367	1	0.00646667	0.00536667	0.00157763	1	0.00513333	0.00783333	-0.00387019	1	0	0	0	1	0.0102333	0.00513333	0.00730166	1
Mxd1	ENSMUSG00000001156	1.16267	1.18533	-0.015042	1	1.14487	1.25707	-0.0735611	1	1.07983	1.259	-0.119216	0.871706	1.3349	1.44713	-0.0677319	0.905931	1.2056	1.46163	-0.158445	0.624549
Gmcl1	ENSMUSG00000001157	3.38627	3.50447	-0.0383628	1	3.4303	3.65333	-0.0708601	1	3.8845	3.6597	0.0679738	1	4.4148	4.22747	0.0507961	1	3.95097	4.05573	-0.0302101	1
Snrnp27	ENSMUSG00000001158	24.4072	26.1119	-0.0936871	1	25.1168	23.4451	0.0954347	0.983884	25.1784	22.9742	0.126892	1	28.219	27.2421	0.0490594	0.752217	30.7917	26.3537	0.216914	0.0717405
Oas1c	ENSMUSG00000001166	1.0806	0.7675	0.235289	0.92601	1.39683	0.7779	0.430955	0.0781386	1.18973	0.843033	0.248673	0.80616	2.2125	1.96263	0.116816	1	2.11013	1.9818	0.0607929	1
Oas1h	ENSMUSG00000001168	0.0236667	0.00986667	0.0195812	1	0.0128333	0	0.0183968	1	0.0096	0	0.0137838	1	0.0336	0.1912	-0.204738	1	0.1501	0.1737	-0.0293044	1
Ocrl	ENSMUSG00000001173	3.3789	3.21257	0.055869	1	3.24807	2.89157	0.126455	0.661119	3.17	2.79367	0.136454	0.706491	6.3514	5.84587	0.102786	0.669568	6.2732	6.20233	0.0141259	1
Calm1	ENSMUSG00000001175	56.0986	54.6946	0.0359179	1	56.6061	56.8077	-0.00504092	1	56.6451	58.5372	-0.046595	1	52.3086	59.046	-0.171701	0.239186	52.1062	58.617	-0.166843	0.186026
Agpat3	ENSMUSG00000001211	3.9535	4.27087	-0.0895919	1	3.05677	3.24197	-0.064403	1	3.72247	3.50243	0.0688357	1	4.1231	4.1699	-0.0131193	1	4.0421	4.30823	-0.0742071	1
Slc26a3	ENSMUSG00000001225	0	0.00726667	-0.0104457	1	0	0	0	1	0	0.0059	-0.00848689	1	0	0.0107	-0.0153548	1	0.011	0.0026	0.0120369	1
Sema6b	ENSMUSG00000001227	0.706933	0.6787	0.0240623	1	0.745833	0.8542	-0.086881	1	0.839333	0.860067	-0.0161714	1	0.9927	0.910833	0.0605226	1	0.8741	0.618333	0.211689	0.324987
Uhrf1	ENSMUSG00000001228	80.7244	80.1777	0.00968283	1	87.8915	84.5137	0.0558899	1	87.8752	84.3798	0.0578856	1	83.2793	76.4529	0.121858	0.0372394	80.9088	75.0287	0.107475	0.428587
Dpp9	ENSMUSG00000001229	18.0399	18.2274	-0.0141428	1	15.5467	16.2902	-0.0634167	1	16.017	16.8781	-0.0712195	1	12.1315	12.3276	-0.0213817	1	11.4761	11.6948	-0.0250706	1
Ramp2	ENSMUSG00000001240	0.779133	0.446767	0.298342	0.441477	0.528633	0.5255	0.00296022	1	0.567733	0.624967	-0.0517299	1	0.052	0.0517333	0.000365749	1	0.1154	0.0520667	0.084335	0.519681
Lsr	ENSMUSG00000001247	18.6422	21.3793	-0.188206	0.451395	16.1378	18.4406	-0.18189	0.797356	17.1439	22.689	-0.384733	0.000146741	10.4054	12.4674	-0.239754	0.0727695	9.4823	12.4356	-0.358105	0.00303344
Gramd1a	ENSMUSG00000001248	5.50623	5.29847	0.0468219	1	3.81367	4.66913	-0.235992	0.446996	4.55023	4.07287	0.129747	1	8.9882	8.406	0.0866434	0.831148	9.48307	8.92157	0.079421	0.957936
Hpn	ENSMUSG00000001249	0.472833	0.570133	-0.0922929	1	0.372667	0.372167	0.000525604	1	0.397667	0.432733	-0.0357498	1	0.1953	0.189767	0.00669409	0.669888	0.0878333	0.145433	-0.074436	0.784452
Gabrg1	ENSMUSG00000001260	0.0337667	0.0256667	0.0113486	1	0.0294333	0.0103333	0.0270191	1	0.0189	0.0275667	-0.0122195	1	0	0.0193667	-0.0276731	0.894739	0.0111667	0.0038	0.010549	1
Ckb	ENSMUSG00000001270	220.75	209.206	0.0771335	1	178.907	162.449	0.13841	0.230782	183.741	151.045	0.281006	0.000926809	730.23	699.285	0.0623833	1	724.816	678.695	0.0947173	0.542661
Sp1	ENSMUSG00000001280	44.8684	45.3716	-0.0157409	1	47.3115	45.874	0.0435777	1	46.0128	44.9889	0.0317689	1	41.3404	43.311	-0.0656289	0.925846	45.1343	43.9187	0.0385236	1
Itgb7	ENSMUSG00000001281	5.503	4.9753	0.122094	1	4.89687	5.3057	-0.096708	1	5.28303	4.48727	0.195374	0.883204	1.7522	1.8173	-0.0337279	1	1.86793	1.505	0.195201	0.469219
Myg1	ENSMUSG00000001285	17.6444	16.9213	0.057067	1	13.6387	15.2421	-0.14995	1	14.7812	13.2298	0.149288	0.994874	10.4381	10.065	0.0478396	1	10.5954	9.5949	0.130187	0.659705
Rarg	ENSMUSG00000001288	47.4841	48.4297	-0.0278664	1	44.713	49.7696	-0.15136	0.829726	44.9835	47.9824	-0.0911472	0.830043	30.6066	27.32	0.158406	0.703528	26.6682	26.7706	-0.00532955	1
Pfdn5	ENSMUSG00000001289	65.1953	65.9002	-0.015281	1	63.2723	55.6586	0.181902	0.216548	61.6763	57.3586	0.102973	1	66.9855	64.5096	0.0535215	1	68.3048	63.625	0.100862	0.688249
Efnb2	ENSMUSG00000001300	7.41517	10.0848	-0.397519	9.55055e-06	6.32887	7.33527	-0.185638	0.618527	7.6403	9.81283	-0.323591	0.000241763	3.1551	3.99087	-0.264407	0.0183043	3.11487	4.2753	-0.358407	4.94882e-05
Rrp15	ENSMUSG00000001305	38.2246	38.7248	-0.0182812	1	47.5664	43.0322	0.141401	0.35707	44.3511	46.1919	-0.0574017	0.986576	34.9236	32.9507	0.0814892	1	34.3035	31.3731	0.125013	0.445701
Rnd2	ENSMUSG00000001313	6.18983	5.49277	0.147125	1	5.87487	6.87073	-0.195166	1	6.28147	6.17633	0.0209822	1	5.5779	5.14173	0.0989812	0.955145	5.2578	4.63317	0.151709	0.82136
Srr	ENSMUSG00000001323	1.29533	1.558	-0.156313	0.990377	1.15697	1.45933	-0.189263	0.95748	1.24767	1.20637	0.0267555	1	1.2548	1.55893	-0.182543	0.797981	1.6124	1.41137	0.115525	0.966741
Sync	ENSMUSG00000001333	0.785633	0.787733	-0.00169569	1	0.533967	0.654033	-0.108721	1	0.6329	0.4895	0.132608	1	5.4178	5.0447	0.0864081	1	4.37033	5.1659	-0.1993	0.742659
Fndc5	ENSMUSG00000001334	0.6391	0.611733	0.0242908	1	0.3512	0.440733	-0.0925621	1	0.4262	0.627333	-0.190333	0.875859	0.1657	0.535933	-0.397919	0.322322	0.3797	0.394367	-0.0152554	1
Acp5	ENSMUSG00000001348	1.90993	1.8074	0.0517515	1	1.97057	1.73623	0.118547	1	2.18383	1.76797	0.201938	0.967603	3.6359	3.47377	0.0513594	1	4.19967	4.34887	-0.0408141	1
Cnn1	ENSMUSG00000001349	1.6785	2.97527	-0.569626	0.00169217	1.1396	1.49253	-0.220272	0.95748	1.4789	2.50973	-0.501661	0.00142152	1.7148	3.4239	-0.704473	8.08163e-10	1.25663	4.40207	-1.25934	8.85214e-23
Fbxo9	ENSMUSG00000001366	2.2934	2.33113	-0.0164354	1	2.5948	2.99507	-0.152308	1	3.10993	2.05357	0.42862	0.0493438	2.895	2.8514	0.0162404	1	3.08137	3.04303	0.0136142	1
Vps50	ENSMUSG00000001376	5.1465	4.65563	0.120077	1	5.71547	5.54277	0.0375868	1	5.69977	4.88757	0.186439	0.398931	5.318	5.07777	0.0559266	1	4.83023	4.93637	-0.0260266	1
Hars	ENSMUSG00000001380	49.3888	53.2818	-0.107366	0.875727	54.3887	55.4105	-0.0263729	1	54.2492	56.7347	-0.063486	0.987304	40.8897	41.2181	-0.0112672	0.872627	39.6227	42.2904	-0.0917609	0.969947
Zmat2	ENSMUSG00000001383	49.3801	48.7602	0.0178617	1	56.7447	47.875	0.240592	0.013415	52.5215	47.8963	0.130395	0.950838	52.0198	46.5411	0.157355	0.0739523	52.7193	48.2137	0.12638	0.456314
Ube2c	ENSMUSG00000001403	109.393	108.864	0.00693127	1	120.55	123.666	-0.0365275	1	122.128	125.839	-0.0428322	1	160.141	149.521	0.0983595	0.678711	154.16	145.108	0.0867271	0.621908
Smg5	ENSMUSG00000001415	24.7192	24.5332	0.0104695	1	22.8076	22.5711	0.0144011	1	26.1449	22.2705	0.222175	0.127967	23.9692	23.4129	0.0325059	1	24.705	23.2471	0.0842388	0.734598
Cct3	ENSMUSG00000001416	68.7778	69.3194	-0.0111547	1	73.7895	74.2809	-0.0094475	1	72.6383	73.8384	-0.0233237	1	69.0733	68.5334	0.0111594	1	66.6293	66.1595	0.0100569	1
Glmp	ENSMUSG00000001418	7.97263	7.0694	0.15307	0.926376	6.40033	6.53763	-0.0265214	1	6.9566	6.2938	0.125481	0.906873	8.7858	8.49057	0.0441956	1	8.6765	8.907	-0.0339629	1
Mef2d	ENSMUSG00000001419	15.7859	15.7256	0.00519194	1	14.2701	12.472	0.180742	0.169757	13.179	13.3978	-0.0220859	1	20.6305	22.7045	-0.132096	1	23.9079	23.1715	0.0432964	1
Tmem79	ENSMUSG00000001420	3.50627	3.80777	-0.0934342	1	2.2827	3.0559	-0.305139	0.436464	2.886	3.264	-0.133922	1	2.0238	2.479	-0.20231	0.383757	1.68033	1.99213	-0.158762	0.920079
Snd1	ENSMUSG00000001424	17.7319	18.9518	-0.0910266	0.908632	15.4746	15.7927	-0.0275879	1	14.7415	15.3024	-0.0505083	1	14.8188	16.2494	-0.124909	0.581386	14.8476	15.8892	-0.0918307	0.835979
Col18a1	ENSMUSG00000001435	72.1819	74.2673	-0.040537	1	74.7381	76.1865	-0.0273293	1	78.0241	85.1373	-0.124346	0.19665	49.972	52.1816	-0.0612222	1	48.8138	47.797	0.029753	1
Slc19a1	ENSMUSG00000001436	3.0116	3.05613	-0.0159273	1	3.46513	4.10253	-0.19251	0.928286	4.08647	3.91367	0.0498638	1	1.8111	1.81233	-0.000632825	1	1.9574	1.7209	0.120245	0.80079
Kpnb1	ENSMUSG00000001440	279.669	286.514	-0.0347628	1	320.776	321.71	-0.00418231	1	311.582	334.327	-0.101336	0.558374	224.891	224.922	-0.000202231	1	224.171	229.643	-0.0346406	1
Npepps	ENSMUSG00000001441	18.6	18.0403	0.0418024	1	19.0667	19.6548	-0.0416784	1	19.1355	18.2	0.0686351	1	24.0904	23.9733	0.006749	1	23.5785	23.6915	-0.00661957	1
Tbx21	ENSMUSG00000001444	0.1077	0.313733	-0.246105	0.195274	0.336267	0.366	-0.0317495	1	0.245633	0.403933	-0.172595	0.954063	1.0579	0.748333	0.235193	1	0.6671	0.582067	0.0755303	1
Mrpl10	ENSMUSG00000001445	41.8978	40.3741	0.0521746	1	36.0474	37.9764	-0.073226	1	38.0852	37.6786	0.0150868	1	35.8442	35.1032	0.0293095	1	35.6059	33.4694	0.0867573	0.920079
Cyp51	ENSMUSG00000001467	7.92743	8.4221	-0.0778032	1	12.3512	11.6692	0.0756366	1	13.3907	12.2654	0.117468	1	7.5814	8.44643	-0.138557	1	6.8274	7.66293	-0.146322	0.622554
Tcf25	ENSMUSG00000001472	29.8308	29.1266	0.0333361	1	25.9612	28.5938	-0.134412	0.955187	28.4382	28.8236	-0.018765	1	24.9461	27.5274	-0.136829	0.914178	25.1777	27.7045	-0.13294	0.522628
Tubb6	ENSMUSG00000001473	68.095	93.8822	-0.457556	2.03262e-10	48.507	54.9059	-0.175368	0.804819	49.357	64.0913	-0.370271	2.82871e-06	64.8695	84.9021	-0.383083	1.27793e-09	66.2212	95.0189	-0.514403	7.51364e-12
Def8	ENSMUSG00000001482	11.7198	10.854	0.101702	1	10.0876	10.6746	-0.074426	1	10.605	11.0011	-0.0484241	1	15.1609	14.5985	0.0511002	0.915178	13.655	13.479	0.0174343	1
Meox1	ENSMUSG00000001493	0.617467	0.566667	0.0460377	1	1.01443	0.895033	0.0881508	1	0.916467	0.690967	0.180601	1	0	0.1512	-0.203138	0.279367	0.0386667	0.0550333	-0.0225558	1
Sost	ENSMUSG00000001494	0.0229	0.1332	-0.147737	0.749322	0.061	0.0844	-0.0314724	1	0.0563	0.137233	-0.106509	1	0	0.0171333	-0.0245088	1	0.0664667	0.0752333	-0.0118109	1
Nkx2-1	ENSMUSG00000001496	0.0188667	0.0340333	-0.0213174	1	0	0.0141333	-0.0202473	1	0.0291667	0	0.0414766	0.916067	0.1007	0.0621667	0.0514112	1	0.0813	0.051	0.0410042	1
Pax9	ENSMUSG00000001497	0.0744333	0.0859333	-0.0153596	1	0.0419333	0.118467	-0.102259	0.788247	0.0396333	0.0571	-0.0240371	1	0.0226	0.0903	-0.0924832	1	0.1315	0.0411	0.120128	0.150821
Irx2	ENSMUSG00000001504	1.0458	1.0993	-0.0372432	1	1.29167	1.38467	-0.0573904	1	1.15147	1.1987	-0.0313303	1	2.894	2.43883	0.179334	1	2.5777	2.42627	0.062395	1
Col1a1	ENSMUSG00000001506	2.71687	6.12117	-0.938027	1.00266e-29	2.02313	3.31823	-0.514397	7.23368e-08	1.83693	4.78833	-1.02882	1.09617e-40	3.6442	9.64787	-1.19706	2.34055e-45	4.30703	11.6392	-1.25192	1.24145e-57
Itga3	ENSMUSG00000001507	25.2509	39.0115	-0.608048	3.22003e-18	14.6752	18.0828	-0.283795	0.0130725	13.8337	20.4414	-0.53152	1.38335e-13	9.4493	12.277	-0.345519	0.00883307	10.3103	13.9262	-0.400205	7.14425e-07
Sgca	ENSMUSG00000001508	0	0.0561	-0.0787464	1	0.0118667	0.0562667	-0.0619549	1	0.00943333	0.0330667	-0.0333877	1	0	0.0328	-0.0465609	1	0.0280667	0.0189333	0.0128742	1
Dlx3	ENSMUSG00000001510	2.01017	2.6359	-0.272469	0.208988	1.68083	2.1968	-0.253947	0.850553	1.2861	1.9227	-0.354413	0.0346572	6.4525	9.24247	-0.458767	1.5729e-06	7.20477	13.5271	-0.824209	2.69694e-12
Foxm1	ENSMUSG00000001517	21.621	21.6439	-0.001464	1	20.0468	20.0489	-0.000148511	1	21.3507	20.7497	0.0393267	1	23.5867	21.884	0.103537	0.800218	23.932	22.0502	0.113215	0.51054
Itfg2	ENSMUSG00000001518	3.3527	3.3128	0.0132858	1	2.81093	3.16137	-0.126913	1	3.3594	2.92573	0.151167	1	3.4027	2.71087	0.246632	1	2.8888	2.5729	0.12223	0.654174
Nrip2	ENSMUSG00000001520	0.4105	0.4402	-0.0300625	1	0.4904	0.482467	0.00769991	1	0.424267	0.438567	-0.0144128	1	0.4569	0.359867	0.0994367	0.312676	0.752367	0.4885	0.235445	0.348812
Tulp3	ENSMUSG00000001521	5.83607	5.57793	0.0555321	1	5.11887	5.006	0.02686	1	5.6804	5.56197	0.0258062	1	7.0434	6.75483	0.0527097	1	6.3748	6.3208	0.0106026	1
Gtf2h4	ENSMUSG00000001524	10.4293	9.68073	0.0977221	1	9.9408	10.3184	-0.0489475	1	10.7073	10.7521	-0.00551428	1	10.0686	9.21637	0.115591	1	8.60883	8.67177	-0.00941816	1
Tubb5	ENSMUSG00000001525	761.862	749.753	0.0230852	1	791.138	765.215	0.0480026	1	776.761	789.815	-0.0240135	1	840.658	821.883	0.0325479	1	825.045	810.696	0.0252799	1
Ell2	ENSMUSG00000001542	24.6884	25.2785	-0.0327677	1	24.5104	25.2558	-0.0415525	1	25.4701	28.3595	-0.14946	0.232873	25.3216	24.4337	0.0495058	1	23.9621	23.8155	0.0084978	1
Jup	ENSMUSG00000001552	71.5403	74.4377	-0.056503	1	52.498	50.5508	0.0534883	1	53.8057	52.7117	0.0290896	1	54.9942	53.6281	0.0356342	1	51.9761	47.3145	0.132887	0.210835
Fkbp10	ENSMUSG00000001555	12.6504	15.2878	-0.254845	0.141611	9.63397	11.4131	-0.223187	0.691556	11.359	13.0766	-0.187737	0.468737	3.1971	4.4567	-0.378636	2.87859e-07	2.7091	3.76347	-0.360943	0.00544154
Klhl10	ENSMUSG00000001558	0.397733	0.2532	0.157472	1	0.2156	0.364733	-0.16695	1	0.200633	0.251867	-0.0602853	1	0.3707	0.4281	-0.0591842	1	0.304267	0.339667	-0.0386352	1
Mnx1	ENSMUSG00000001566	0.0631	0.0969667	-0.0452424	1	0.0561667	0.0975667	-0.0554711	1	0.0522	0.0898333	-0.0506986	1	0.0254	0.0410333	-0.0218295	1	0.0073	0.0192667	-0.0170381	1
Nom1	ENSMUSG00000001569	11.3629	11.5769	-0.0247669	1	12.8752	12.9774	-0.0105944	1	12.6074	12.6944	-0.00919109	1	7.7719	8.0257	-0.0411495	1	8.1969	8.46313	-0.0411703	1
Ergic1	ENSMUSG00000001576	17.3066	17.7883	-0.0374732	1	13.9153	14.4102	-0.0470895	1	15.3089	15.4122	-0.00910914	1	10.6351	11.5499	-0.109188	1	10.9627	10.9759	-0.00158702	1
Tnk1	ENSMUSG00000001583	2.59123	2.98937	-0.15168	1	1.54527	1.70133	-0.0858549	1	1.69257	2.0257	-0.168287	0.832028	2.1312	2.21663	-0.0388358	0.838558	1.8636	1.98793	-0.061318	1
Acap1	ENSMUSG00000001588	0.905233	0.733833	0.136002	1	0.6194	0.6864	-0.0584874	1	0.647033	0.485333	0.149083	0.978667	0.3402	0.340367	-0.000179402	1	0.3872	0.387033	0.000173345	1
Tcea3	ENSMUSG00000001604	133.82	127.369	0.0707367	1	142.225	136.174	0.0622828	1	132.769	133.72	-0.0102209	1	53.2525	47.2858	0.168091	0.353125	47.3023	45.6711	0.0495614	1
Csn3	ENSMUSG00000001622	0.601333	0.751767	-0.129537	1	0.389167	0.266833	0.132993	1	0.223333	0.248167	-0.028993	1	0	0.0150667	-0.0215745	1	0.0208	0.0097	0.0157735	1
Ifrd1	ENSMUSG00000001627	16.3447	16.9198	-0.0470624	1	18.8008	20.0493	-0.0882134	1	17.7336	18.2891	-0.0421577	1	10.4901	10.7676	-0.0344288	0.614436	9.47663	10.974	-0.192726	0.162543
Stk38l	ENSMUSG00000001630	5.3847	4.7003	0.163581	0.942316	4.90103	4.8259	0.0184867	1	4.80827	4.74647	0.0154325	1	4.7016	4.99007	-0.0712052	1	4.927	4.92077	0.00151806	1
Brpf1	ENSMUSG00000001632	13.1947	13.3238	-0.0130619	1	12.8656	13.0496	-0.0190155	1	13.7681	13.0393	0.0730166	1	13.2175	12.9919	0.0230759	0.804842	14.1207	13.2771	0.0828154	0.840826
Akr1b3	ENSMUSG00000001642	16.4235	16.1001	0.0270241	1	17.9548	19.2268	-0.0937025	1	18.4816	19.1639	-0.0496649	1	6.6607	6.4807	0.0343029	1	6.32967	5.82407	0.103116	0.595194
Hoxc13	ENSMUSG00000001655	0.778933	0.968467	-0.14606	1	0.6035	0.6885	-0.0745178	1	0.601333	0.549033	0.0479055	1	4.5104	4.05423	0.124665	0.921176	4.33333	4.40963	-0.0204933	1
Hoxc11	ENSMUSG00000001656	0.109433	0.0405667	0.0924536	0.972454	0.0209667	0.0350667	-0.0197879	1	0.0650667	0.0344333	0.0421031	1	0.3397	0.3825	-0.0453695	1	0.312667	0.3143	-0.00179401	1
Hoxc8	ENSMUSG00000001657	0.129467	0.201167	-0.0887947	1	0.0222333	0.0534333	-0.0433745	1	0.0116	0.1004	-0.121389	0.337209	0.1212	0.0613333	0.0791658	1	0.0969	0.109233	-0.0161309	1
Hoxc6	ENSMUSG00000001661	0.0124333	0.0875667	-0.103277	0.905545	0.0529667	0	0.0744598	0.9229	0.0136333	0.0144333	-0.00113818	1	0.0713	0.101433	-0.0400196	0.682825	0.0272	0.0564667	-0.0405301	1
Gstt1	ENSMUSG00000001663	0.559	0.8494	-0.246436	0.939552	0.743433	0.791433	-0.0391832	1	0.914567	0.5978	0.260931	0.926676	0.5242	0.533033	-0.00833685	1	0.433067	0.587767	-0.147893	1
Gstt3	ENSMUSG00000001665	2.8987	3.23303	-0.118699	1	2.012	2.4477	-0.194912	1	2.38353	2.39947	-0.00677782	1	1.7642	1.63383	0.0696979	1	1.39327	1.75397	-0.20253	0.66883
Ddt	ENSMUSG00000001666	75.2264	65.5979	0.194813	0.654716	61.8669	61.1333	0.0169347	1	62.3943	56.7427	0.134715	1	69.948	63.5005	0.137451	1	61.6548	59.6045	0.0479994	1
Tat	ENSMUSG00000001670	0.0167667	0.0201333	-0.00476909	1	0.0176333	0.00956667	0.0114817	1	0.0137	0	0.0196308	1	0.8565	1.10277	-0.179703	1	1.67397	1.56553	0.0597227	1
Marveld3	ENSMUSG00000001672	0.9304	0.9074	0.0172924	1	0.543367	0.552567	-0.00857437	1	0.5244	0.7032	-0.160006	0.870013	0.4181	0.637467	-0.207506	0.534901	0.600933	0.721567	-0.104809	1
Ddx18	ENSMUSG00000001674	88.9468	89.0564	-0.00175632	1	102.359	101.784	0.00804319	1	99.4891	102.815	-0.0469685	1	66.5724	63.5709	0.0655492	0.904981	64.0337	61.729	0.0520534	1
Ubl3	ENSMUSG00000001687	11.4912	11.1882	0.0354309	1	10.4699	10.5492	-0.00993175	1	10.4641	9.6939	0.100339	1	7.3623	8.04817	-0.113726	1	7.867	8.16907	-0.0483288	1
Gramd3	ENSMUSG00000001700	1.827	2.2943	-0.2207	0.808712	2.70227	2.29767	0.166963	1	2.64567	3.1443	-0.184946	0.778741	1.4936	2.17983	-0.350721	1	1.799	2.61357	-0.368512	0.078591
Eef1e1	ENSMUSG00000001707	70.9319	71.0852	-0.00307204	1	69.0958	69.9239	-0.0169439	1	63.5267	69.6191	-0.130162	0.510042	54.5001	58.8536	-0.108948	1	54.7321	56.706	-0.0502136	1
Akt1	ENSMUSG00000001729	10.18	10.7905	-0.0767004	1	7.74273	8.36017	-0.0984498	1	8.08267	8.393	-0.0484701	1	8.9776	10.2269	-0.170195	0.0520409	9.28923	12.2807	-0.368196	0.000330161
Cldn15	ENSMUSG00000001739	0.214967	0.2209	-0.00702831	1	0.00973333	0.0657	-0.077827	1	0.1172	0.0904667	0.0349418	1	0.0808	0.1149	-0.0448147	1	0.0705667	0.132233	-0.0807967	1
Il16	ENSMUSG00000001741	0.0444667	0.0298333	0.0203556	1	0.0216	0.0373333	-0.0220491	1	0.0294333	0.0438333	-0.020041	1	0.0582	0.0358667	0.030774	1	0.0303	0.0308	-0.000699964	1
Tcirg1	ENSMUSG00000001750	2.4841	2.4842	-4.14074e-05	1	1.64483	1.8612	-0.113444	1	2.16523	2.05013	0.0534395	1	2.5856	2.59587	-0.00412497	1	2.44643	2.56577	-0.0491082	1
Naglu	ENSMUSG00000001751	0.572533	0.511333	0.0572687	1	0.262267	0.4401	-0.190152	1	0.324933	0.333133	-0.00890131	1	0.3014	0.265733	0.040091	1	0.331333	0.296867	0.0378417	1
Coasy	ENSMUSG00000001755	5.66653	4.5592	0.262059	0.469448	4.68147	4.20043	0.127632	1	4.1994	3.5886	0.180291	1	5.5081	4.8421	0.155749	0.917443	5.2384	4.9653	0.0645814	1
Smo	ENSMUSG00000001761	9.32467	9.63193	-0.0423088	1	9.41233	9.3164	0.0133538	1	8.87797	10.8735	-0.265455	0.00515663	5.456	4.9303	0.122535	1	5.0898	4.9132	0.0424558	1
Tspan33	ENSMUSG00000001763	0.355333	0.367367	-0.0127524	1	0.333433	0.321633	0.0128237	1	0.300833	0.423533	-0.13004	0.889083	0.2093	0.4016	-0.212902	0.646194	0.347667	0.368	-0.0216045	1
Crnkl1	ENSMUSG00000001767	18.5747	18.1579	0.0310507	1	20.2806	19.7493	0.0364762	1	18.7077	20.0622	-0.095899	0.70438	18.7398	19.202	-0.0333931	1	18.7289	19.1481	-0.0303357	1
Rin2	ENSMUSG00000001768	1.66487	1.55483	0.0608342	1	1.2189	1.43073	-0.131547	1	1.36	1.5518	-0.112728	0.895104	0.9962	1.15567	-0.110878	1	0.974667	1.2049	-0.159104	0.641413
Folh1	ENSMUSG00000001773	0.209667	0.0979	0.139863	0.966925	0.164033	0.1448	0.0240368	1	0.1601	0.148667	0.014289	1	0.1069	0.0923	0.0191557	1	0.149	0.0945667	0.070019	1
Chordc1	ENSMUSG00000001774	10.9442	11.3498	-0.0481736	1	12.0021	12.626	-0.0676139	1	12.9055	12.7184	0.0195364	1	10.9428	11.6057	-0.0779313	1	10.7105	11.7901	-0.127221	0.596532
Rtcb	ENSMUSG00000001783	37.8878	39.5586	-0.0606915	1	41.1632	40.3734	0.0272809	1	40.066	40.951	-0.0307608	1	35.4459	35.3218	0.00492215	0.997625	34.8007	35.63	-0.0330379	1
Pwp1	ENSMUSG00000001785	54.3985	52.9732	0.0376037	1	62.0134	59.1133	0.0679745	1	60.5654	62.1374	-0.0363759	1	46.0796	44.5736	0.0469048	1	42.4044	45.0932	-0.0867127	1
Fbxo7	ENSMUSG00000001786	3.11753	3.20983	-0.0319828	1	2.65477	2.8354	-0.0695977	1	2.9405	2.58673	0.135708	0.980209	1.7498	1.7001	0.0263139	1	1.79093	1.619	0.0917316	0.973942
Capns1	ENSMUSG00000001794	188.959	186.289	0.0204234	1	163.221	157.318	0.0528116	1	152.03	155.745	-0.0346024	1	208.494	193.481	0.107275	0.939787	204.349	202.485	0.0131494	1
Lrp3	ENSMUSG00000001802	0.774567	0.639433	0.11427	1	0.598267	0.674467	-0.0671935	1	0.5947	0.595533	-0.000753704	1	0.5722	0.534167	0.0353295	1	0.472533	0.724133	-0.227571	0.190157
Dsg4	ENSMUSG00000001804	0.0058	0.00966667	-0.00553562	1	0	0	0	1	0	0	0	1	0	0.0039	-0.00561557	1	0.00466667	0.00386667	0.00114925	1
Evx2	ENSMUSG00000001815	0.00563333	0.0150667	-0.0134701	1	0	0	0	1	0.0239667	0	0.0341688	1	0.0273	0.00516667	0.0314228	1	0	0	0	1
Hoxd13	ENSMUSG00000001819	0.567233	0.643733	-0.0687563	1	1.11947	0.942467	0.125811	1	0.982133	1.09107	-0.077185	1	0.5761	0.9846	-0.332489	1	0.973667	1.0209	-0.0341196	1
Hoxd12	ENSMUSG00000001823	0.0672667	0.0195333	0.0660117	1	0.0086	0.00676667	0.00262477	1	0.0599333	0.0412333	0.0256801	1	0	0.0696	-0.0970714	0.343566	0.0856	0.0194667	0.090678	0.759789
Folr1	ENSMUSG00000001827	37.9556	43.4603	-0.190687	0.137594	29.2252	30.051	-0.0388847	1	28.8477	30.2189	-0.0648031	0.994874	45.4097	47.3003	-0.0576068	0.85518	48.7472	47.5747	0.0344102	1
Clpb	ENSMUSG00000001829	7.18767	7.00637	0.0323047	1	6.7928	7.13053	-0.0612082	1	6.8041	6.8115	-0.00136734	1	5.9917	6.53703	-0.108353	1	6.28073	5.9426	0.0686077	0.966741
2007-09-01	ENSMUSG00000001833	14.8961	15.8432	-0.0834932	0.934254	17.1547	17.4529	-0.0235045	1	16.633	17.2874	-0.0525694	0.88495	18.846	19.3199	-0.0340474	1	18.1243	19.9606	-0.132278	0.456314
Zdhhc4	ENSMUSG00000001844	10.3493	9.62863	0.094643	1	8.91827	8.94637	-0.0040816	1	8.67963	9.1181	-0.0639141	1	7.4717	7.95467	-0.0799882	1	7.88923	7.49527	0.0653998	1
Rac1	ENSMUSG00000001847	30.4658	30.6234	-0.00720634	1	27.4855	29.2329	-0.0858884	1	28.5988	27.9817	0.0303964	1	23.7852	26.1148	-0.1296	1	23.4014	24.8364	-0.082443	1
Nup214	ENSMUSG00000001855	34.2159	35.2559	-0.0419902	1	31.7658	33.6219	-0.0794956	1	31.7715	33.9826	-0.0941972	0.657401	26.4729	27.3829	-0.0470111	1	29.0333	28.1104	0.0450299	1
Aif1l	ENSMUSG00000001864	1.12277	1.75827	-0.377816	0.0178916	1.5437	1.4507	0.0537346	1	1.3281	1.775	-0.253335	0.5021	0.9933	1.82587	-0.503535	0.00104483	1.2505	2.4717	-0.625397	5.34203e-07
Cpa3	ENSMUSG00000001865	0	0	0	1	0	0.0309667	-0.0439977	1	0	0	0	1	0	0	0	1	0	0	0	1
Ltbp1	ENSMUSG00000001870	1.06513	1.22027	-0.104498	0.843879	1.04813	1.06373	-0.0109469	1	0.969767	1.0218	-0.0376155	1	1.414	1.5454	-0.0764667	0.879885	1.41903	1.42373	-0.00280033	1
Ugp2	ENSMUSG00000001891	6.0926	6.19357	-0.0203927	1	6.58533	6.8555	-0.0504905	1	6.25473	6.02287	0.0468625	1	11.503	12.78	-0.140302	0.306299	10.8638	14.3278	-0.369592	0.00212273
Kcnh6	ENSMUSG00000001901	0.566	0.475033	0.0863367	1	0.528767	0.469233	0.0573047	1	0.537567	0.459267	0.0754054	1	0.2096	0.2356	-0.0306817	1	0.204133	0.235833	-0.037489	1
Trmt1	ENSMUSG00000001909	14.5126	14.1867	0.0306321	1	12.9834	13.7509	-0.077088	1	14.5861	13.1093	0.143617	0.881288	11.2601	11.245	0.00177405	1	11.4349	10.8226	0.0728396	0.928461
Nacc1	ENSMUSG00000001910	121.622	112.965	0.105632	1	115.942	113.686	0.0281072	1	118.319	113.47	0.0598645	1	88.513	80.1535	0.141443	0.129438	85.3537	75.6053	0.172814	0.0402072
Nfix	ENSMUSG00000001911	0.286367	0.271733	0.0165057	1	0.263167	0.2471	0.0184679	1	0.286667	0.219333	0.0775458	1	0.8328	0.6334	0.166171	1	0.759967	0.636033	0.105346	0.859227
Slc1a5	ENSMUSG00000001918	6.65543	6.37467	0.0539062	1	5.89837	6.72853	-0.16394	1	5.78147	5.95293	-0.0360244	1	4.8538	4.92773	-0.0181071	1	4.59393	4.40377	0.0498977	1
Uba1	ENSMUSG00000001924	155.645	158.248	-0.0237757	1	162.948	159.576	0.029982	1	152.215	163.152	-0.0994756	0.564792	142.822	150.279	-0.0729208	1	151.046	147.413	0.0348933	1
Vwf	ENSMUSG00000001930	0.309	0.2098	0.113697	0.356751	0.219533	0.220033	-0.000591373	1	0.217833	0.197667	0.0240903	1	0.1069	0.145333	-0.0492426	1	0.144133	0.155767	-0.014595	1
Siae	ENSMUSG00000001942	1.3021	1.11343	0.123362	1	0.9326	1.0639	-0.09483	1	1.1247	0.978367	0.102949	0.950838	1.2373	1.2778	-0.0258824	1	1.29817	1.28953	0.00542986	1
Vsig2	ENSMUSG00000001943	1.61863	1.57563	0.0238868	1	1.07303	1.61053	-0.332601	0.732527	1.46567	1.57017	-0.0598841	1	0.318	0.1496	0.197218	1	0.0939333	0.123867	-0.0389461	1
Esam	ENSMUSG00000001946	1.74657	1.98383	-0.119538	1	1.3559	1.41187	-0.0338719	1	1.4394	1.5923	-0.0877063	1	0.0599	0.0711333	-0.0152099	0.784864	0.129433	0.0808333	0.063455	0.945993
Spa17	ENSMUSG00000001948	3.26743	3.6431	-0.12172	1	2.68607	2.1636	0.220515	1	2.2012	2.39253	-0.0837502	1	6.3634	4.23297	0.492743	0.584512	5.8595	4.69933	0.26731	0.691274
Fam50a	ENSMUSG00000001962	26.2097	23.5664	0.147434	0.794228	24.0766	22.5079	0.0931962	0.968863	22.6263	21.6389	0.0615919	1	24.5072	23.4139	0.0632037	0.891405	25.2961	24.4471	0.0473494	1
Emd	ENSMUSG00000001964	30.5052	30.1558	0.0160907	1	24.8498	24.7993	0.00281934	1	25.4291	24.7965	0.034952	1	27.9605	26.3124	0.0845304	1	26.0036	27.7831	-0.0920703	1
Taco1	ENSMUSG00000001983	5.32143	6.83863	-0.31035	0.515213	5.486	4.76877	0.169066	1	4.7084	5.6488	-0.220008	0.671738	5.0473	4.7291	0.0779826	0.869548	5.18297	5.5346	-0.0797997	1
Grik3	ENSMUSG00000001985	9.90357	9.643	0.0348953	1	5.8992	5.9285	-0.00611396	1	6.00903	5.48127	0.11294	1	6.9313	6.9194	0.00216622	1	7.56783	7.97827	-0.0675065	1
Gria3	ENSMUSG00000001986	0.397967	0.569967	-0.167404	0.447932	0.177633	0.348833	-0.195822	0.0497055	0.223867	0.373033	-0.16592	0.0279961	0.1915	0.3051	-0.131381	0.383757	0.144667	0.384333	-0.274264	2.11007e-06
Npas1	ENSMUSG00000001988	0.156333	0.108033	0.0615561	1	0.0632667	0.1938	-0.167058	0.827603	0.199367	0.0676	0.167902	0.471896	0.1331	0.0495	0.110573	1	0.0113667	0.00993333	0.00204607	1
Sipa1l2	ENSMUSG00000001995	5.22507	4.92637	0.0709414	1	3.98507	4.04607	-0.0175465	1	4.22957	3.9098	0.0910271	1	9.5669	9.3189	0.034263	1	9.5583	9.0708	0.0681993	0.963812
Ap4e1	ENSMUSG00000001998	1.69057	1.75613	-0.0347356	1	2.0721	2.1269	-0.0255079	1	2.26003	2.14337	0.0525761	1	1.6331	1.8806	-0.129607	0.938027	1.90133	1.92583	-0.0121315	1
Blvra	ENSMUSG00000001999	1.39607	1.67693	-0.159913	1	1.39877	1.34657	0.0317414	1	1.10567	1.3451	-0.155372	1	1.9415	2.2256	-0.133016	1	2.7672	2.7823	-0.00577117	1
Pdzd4	ENSMUSG00000002006	28.3259	27.278	0.052497	1	30.5318	27.077	0.167417	0.2646	31.1339	29.0496	0.0967534	1	4.2949	3.7123	0.168172	0.501938	3.47487	2.89657	0.199641	0.0780986
Srpk3	ENSMUSG00000002007	0.186967	0.205767	-0.0226713	1	0.220767	0.3411	-0.135629	1	0.142133	0.1425	-0.000463084	1	0.2055	0.227967	-0.0266397	1	0.125967	0.193267	-0.0837524	1
Idh3g	ENSMUSG00000002010	67.7327	60.8175	0.152981	0.670508	62.5696	58.5322	0.0946676	0.758649	60.441	57.0921	0.0808581	1	60.0977	58.5752	0.0364054	0.970819	61.2787	58.8105	0.0583393	0.978652
Pnck	ENSMUSG00000002012	0.357	0.314733	0.0456505	1	0.247167	0.391867	-0.158367	1	0.261133	0.221067	0.0465788	1	0.4064	0.284433	0.130875	0.996013	0.3038	0.235733	0.0773551	1
Ssr4	ENSMUSG00000002014	17.0365	16.2467	0.0645936	1	14.3914	13.9903	0.0380952	1	14.2096	13.7779	0.041541	1	15.5794	15.6739	-0.00820267	1	16.5276	17.0422	-0.0417441	1
Bcap31	ENSMUSG00000002015	35.1224	31.6877	0.144143	1	32.4216	35.3721	-0.122051	1	35.0185	35.4162	-0.015841	1	39.4744	38.2707	0.0435576	1	35.7168	39.104	-0.127305	0.867595
Fam98a	ENSMUSG00000002017	21.9659	23.1294	-0.0712987	1	28.2788	28.8843	-0.0295297	1	29.856	29.6009	0.011977	1	21.8736	21.3817	0.031366	1	20.4455	20.5369	-0.00613788	1
Ltbp2	ENSMUSG00000002020	0.115467	0.142267	-0.0342521	1	0.0339333	0.0711667	-0.0510398	0.818725	0.0606667	0.0629333	-0.00307978	1	0.0769	0.137733	-0.0792782	0.94421	0.108467	0.1803	-0.0905882	0.678927
Kmt2a	ENSMUSG00000002028	15.6433	15.3677	0.024087	1	12.5763	13.8181	-0.12627	0.868143	12.911	11.885	0.110537	1	12.7442	14.7412	-0.19572	0.656455	14.4792	15.6621	-0.106245	0.604651
Ift46	ENSMUSG00000002031	9.36183	8.9448	0.059265	1	8.2376	7.71107	0.0846687	1	8.2405	7.82733	0.0659932	1	8.2936	7.91447	0.0600891	1	7.62983	7.67537	-0.00759204	1
Tmem25	ENSMUSG00000002032	0.125667	0.134633	-0.0114465	1	0.144967	0.053	0.1208	0.956166	0.1241	0.0396	0.112742	0.737791	0.0356	0.0347	0.00125434	1	0.0372	0.0484	-0.0154951	1
Cd3g	ENSMUSG00000002033	0.0153333	0	0.0219534	1	0.00666667	0.00733333	-0.000955111	1	0.00516667	0.0106333	-0.00782494	1	0.21	0.234933	-0.0294261	1	0.285633	0.240067	0.0520616	1
Trappc6a	ENSMUSG00000002043	8.03043	7.94263	0.0140955	1	5.88643	6.227	-0.0696399	1	5.66857	5.43173	0.0521691	1	5.6533	6.13487	-0.100816	1	6.8082	5.79783	0.199915	0.597327
Supt6	ENSMUSG00000002052	76.2798	81.5554	-0.0952713	0.806265	71.8369	70.3041	0.0306845	1	73.6737	73.1293	0.0105563	1	54.6281	54.3564	0.00706458	0.988175	57.4857	56.1851	0.0324438	1
Spag5	ENSMUSG00000002055	11.5244	11.3794	0.0168001	1	10.8249	10.4451	0.0470938	1	10.8774	10.2173	0.0824976	1	10.5603	11.3644	-0.0970134	1	11.2814	11.4511	-0.0197982	1
Foxn1	ENSMUSG00000002057	0.0373	0.0636	-0.0361225	1	0.0256667	0.0196667	0.00846434	1	0.0206333	0.0248	-0.00587772	1	0.178	0.0531	0.161697	1	0.0445667	0.1847	-0.181617	0.309012
Unc119	ENSMUSG00000002058	5.5916	5.7604	-0.0364799	1	4.5684	4.55373	0.00380494	1	4.66747	4.58953	0.0199762	1	5.5394	5.50043	0.00862238	1	4.91277	4.51723	0.0998883	1
Rab34	ENSMUSG00000002059	7.13653	7.41763	-0.0490004	1	7.67483	7.62657	0.00804955	1	7.70027	7.2221	0.0815527	1	3.3107	3.98647	-0.210096	1	3.31903	3.283	0.0120868	1
Sdf2	ENSMUSG00000002064	16.0289	15.3532	0.0584095	1	12.7303	13.5904	-0.0876598	1	13.1802	13.6448	-0.0465139	1	9.2906	9.72517	-0.059673	0.857809	8.9445	9.71823	-0.108096	1
Ccne1	ENSMUSG00000002068	162.513	170.479	-0.0686205	1	181.21	171.764	0.0768055	0.804916	175.867	185.297	-0.0749345	0.811475	110.973	99.5333	0.155477	0.0283898	104.729	102.22	0.0346425	1
Hsf2bp	ENSMUSG00000002076	8.61767	8.3009	0.0483166	1	7.39857	7.88607	-0.0814018	1	7.5437	6.63253	0.162699	0.882658	6.351	5.94403	0.0821666	1	6.037	5.77253	0.0552649	1
Bbc3	ENSMUSG00000002083	8.5526	7.76077	0.124836	1	6.9478	8.1002	-0.195343	1	7.5662	8.28137	-0.115682	0.974144	9.1859	8.52507	0.0967724	1	7.7811	6.9751	0.138899	0.776887
Mybpc3	ENSMUSG00000002100	0.140133	0.204633	-0.0793915	1	0.162033	0.0779	0.108428	0.86925	0.0954	0.099	-0.0047336	1	0.055	0.2079	-0.195258	0.739182	0.1794	0.1698	0.0117912	1
Psmc3	ENSMUSG00000002102	80.4068	82.1861	-0.0311926	1	82.4692	77.8929	0.0813497	0.827027	83.2887	80.9853	0.039974	1	97.7316	91.7512	0.090146	1	93.0067	91.0604	0.0301829	1
Acp2	ENSMUSG00000002103	3.2839	3.44167	-0.0521763	1	2.7148	3.189	-0.173321	0.901053	3.18723	2.92407	0.0936478	1	3.6519	3.7384	-0.0265799	1	3.33173	3.63993	-0.0991596	1
Rapsn	ENSMUSG00000002104	0.556367	0.481833	0.0707988	1	0.3624	0.387533	-0.0263721	1	0.478	0.445433	0.0321442	1	1.3018	0.652933	0.477734	1	0.691933	0.544933	0.131128	1
Slc39a13	ENSMUSG00000002105	1.71707	2.0437	-0.163776	0.837743	1.61747	1.73327	-0.0624551	1	1.82363	1.9827	-0.0790661	1	2.2562	2.28517	-0.0127773	0.930208	2.57873	2.3439	0.0979173	0.994805
Celf2	ENSMUSG00000002107	0.349167	0.3722	-0.0244222	1	0.278333	0.362033	-0.0914979	0.551117	0.284367	0.380933	-0.104587	0.10758	0.2564	0.367033	-0.121753	0.0456083	0.294467	0.3798	-0.0921014	0.20307
Nr1h3	ENSMUSG00000002108	0.594133	0.272067	0.325598	0.446956	0.195233	0.371067	-0.198006	0.961045	0.2375	0.200333	0.0439934	1	0.4778	0.268767	0.220024	1	0.311567	0.336467	-0.0271327	1
Ddb2	ENSMUSG00000002109	1.82257	1.53097	0.157319	1	1.39247	1.40567	-0.00793793	1	1.37947	1.24443	0.084287	1	1.4011	1.33547	0.0399846	1	1.3264	1.4298	-0.0627384	1
Spi1	ENSMUSG00000002111	0.132133	0.153633	-0.0271409	1	0.0851	0.0922	-0.00940906	1	0.062	0.119367	-0.0758989	1	0.4034	0.4861	-0.0826049	1	0.4811	0.533533	-0.0501905	1
Sf3a1	ENSMUSG00000002129	63.1785	59.141	0.0937405	1	63.4677	63.0585	0.00918575	1	63.179	65.3426	-0.047835	1	57.1702	51.8542	0.138261	0.607527	54.0558	52.1393	0.0511153	0.987545
Stat6	ENSMUSG00000002147	7.0385	7.00073	0.00679408	1	5.2273	5.6747	-0.100096	1	5.50963	5.3375	0.0386624	1	5.7841	5.5302	0.0550303	0.603241	5.60693	5.78217	-0.0377655	1
Clgn	ENSMUSG00000002190	5.9944	6.0316	-0.0076527	1	7.28633	7.13017	0.0274489	1	7.0749	6.63787	0.0802747	1	7.0366	6.52123	0.095616	0.455721	7.5796	6.25927	0.241087	0.0823593
Napsa	ENSMUSG00000002204	1.5078	1.1992	0.189443	1	1.82883	1.64073	0.0992686	1	1.90507	1.44483	0.248835	0.833071	0.3872	0.4052	-0.0185997	1	0.353333	0.320867	0.0350324	1
Vrk3	ENSMUSG00000002205	4.40403	3.91357	0.137266	0.959563	3.67477	3.61883	0.0173659	1	3.8987	3.45143	0.138129	0.943911	4.5729	4.48903	0.0218762	1	4.57073	4.45953	0.0290896	1
Smg9	ENSMUSG00000002210	6.8453	6.929	-0.0153103	1	5.93203	5.60943	0.068752	1	5.90087	6.4671	-0.11377	0.86336	4.5594	4.28233	0.0737538	0.666299	4.3845	4.0796	0.0840975	0.99019
Paxip1	ENSMUSG00000002221	17.5217	16.8778	0.051042	1	16.6085	15.7969	0.0680743	1	16.3162	16.0827	0.0195808	1	14.6732	13.5911	0.103211	0.197467	15.3464	13.7259	0.150617	0.149379
Rmnd5a	ENSMUSG00000002222	17.3743	15.8075	0.128579	0.954494	19.3233	19.8062	-0.0338741	1	19.6725	19.2343	0.0309123	1	19.8736	20.3844	-0.0348793	1	19.688	19.8758	-0.0130373	1
Mov10	ENSMUSG00000002227	34.7449	30.6576	0.175187	0.362565	31.7158	27.9247	0.177687	0.0497055	30.5628	24.3855	0.314222	0.000281142	73.646	71.5134	0.0418167	0.907336	72.2091	67.623	0.0933307	0.596667
Ppm1j	ENSMUSG00000002228	5.84317	7.20003	-0.260966	0.752178	5.32417	5.72243	-0.0881082	1	4.71993	4.5806	0.0355781	1	1.5771	1.04103	0.336449	1	0.874	0.900767	-0.0204605	1
Rhoc	ENSMUSG00000002233	27.2762	32.097	-0.227112	0.161018	24.2304	24.4052	-0.00996264	1	23.0042	24.5347	-0.0891741	1	15.8425	20.5973	-0.358747	0.000685667	16.6794	25.9419	-0.607782	4.54343e-10
Prr27	ENSMUSG00000002240	0	0.0247	-0.0352016	1	0	0	0	1	0	0	0	1	0	0	0	1	0	0	0	1
Tead3	ENSMUSG00000002249	2.39483	2.7641	-0.148964	0.842698	1.5053	2.13147	-0.321855	0.128584	1.85527	2.3858	-0.245871	0.174318	1.8214	2.29767	-0.225034	0.0283898	1.76933	2.70013	-0.418039	0.0020596
Ppard	ENSMUSG00000002250	8.49773	8.89897	-0.0596947	1	7.60663	7.60793	-0.000217897	1	7.45363	7.9051	-0.0750603	1	11.5891	11.3752	0.0247233	1	11.1923	11.4395	-0.0289621	1
Def6	ENSMUSG00000002257	10.4094	11.506	-0.132389	1	9.20587	8.8629	0.0493149	1	9.88193	9.60413	0.0373082	1	7.8888	7.8451	0.00711021	1	8.14113	7.04807	0.183731	0.404204
Peg3	ENSMUSG00000002265	17.1506	21.5428	-0.312652	1.00412e-05	16.1551	17.2792	-0.0915708	1	15.0658	19.6425	-0.36162	1.32377e-09	17.7911	28.9373	-0.671895	3.58636e-28	19.6256	35.5739	-0.826376	3.72977e-43
Zim1	ENSMUSG00000002266	0.240767	0.3544	-0.126422	0.601661	0.301533	0.350667	-0.0534594	1	0.364233	0.3777	-0.0141714	1	0.2901	0.655	-0.359348	3.88096e-07	0.338267	0.742767	-0.381014	2.58285e-05
Metrn	ENSMUSG00000002274	8.30013	8.41437	-0.0176126	1	6.79237	6.88773	-0.0175492	1	6.43683	6.93577	-0.0936812	1	4.9077	5.25207	-0.0817366	1	4.55383	4.64897	-0.0245031	1
Lmf1	ENSMUSG00000002279	1.08893	1.08603	0.00200424	1	0.860667	0.825833	0.0272645	1	0.9558	0.8162	0.106836	0.964487	0.8495	0.8672	-0.0137412	0.908065	0.935267	0.960133	-0.0184194	1
Narfl	ENSMUSG00000002280	6.0567	6.1714	-0.0232611	1	5.03667	5.16937	-0.0313703	1	5.54187	5.09077	0.103079	1	5.4136	5.8443	-0.0937686	1	5.4251	5.65097	-0.0498451	1
Angptl4	ENSMUSG00000002289	6.4831	6.83417	-0.0661438	1	7.42907	8.09243	-0.109294	1	7.94147	7.4611	0.0796663	1	5.1366	5.47563	-0.0775818	0.538746	5.43813	4.691	0.17796	0.448428
Dbf4	ENSMUSG00000002297	21.4426	20.4282	0.066727	1	24.0058	23.193	0.0476731	1	24.7674	22.1796	0.152693	0.607015	19.7846	18.5162	0.0908403	0.580608	18.8421	18.2573	0.0431617	1
Daxx	ENSMUSG00000002307	24.7078	24.1029	0.0343502	1	25.1039	24.7889	0.0175133	1	26.6995	26.6903	0.000480987	1	27.3735	25.299	0.109538	1	25.8003	23.6944	0.118065	0.595825
Cd320	ENSMUSG00000002308	8.33627	7.83077	0.0803071	1	7.67763	7.18643	0.0840666	1	7.03497	6.53983	0.0917594	1	6.0705	5.87113	0.0412642	1	5.86647	5.82503	0.00873182	1
Ipo4	ENSMUSG00000002319	17.4895	17.4685	0.00163951	1	17.0875	16.9566	0.0104761	1	16.1159	17.2048	-0.0889844	0.805609	15.2806	14.2375	0.0955245	1	14.1324	13.4401	0.0675599	0.96439
Tm9sf1	ENSMUSG00000002320	2.11747	2.12953	-0.00557341	1	1.99453	2.11347	-0.0561906	1	2.34647	1.77113	0.272163	0.467994	2.271	2.34597	-0.0326913	1	2.126	2.38877	-0.116443	1
Rec8	ENSMUSG00000002324	0.871467	0.6736	0.161215	1	0.578267	0.596167	-0.0162703	1	0.695533	0.591533	0.0913218	1	0.6455	0.9141	-0.21814	1	0.6848	0.629267	0.0483546	1
Irf9	ENSMUSG00000002325	0.960167	0.721633	0.187198	0.591806	0.668567	0.9084	-0.193754	0.732527	0.7891	0.7089	0.0661661	1	1.4554	1.0672	0.24828	0.609257	1.22663	1.16977	0.0373241	1
Gmpr2	ENSMUSG00000002326	4.82247	5.24237	-0.100463	1	6.0035	5.74843	0.0535235	1	5.683	5.44583	0.052129	1	3.8936	4.35873	-0.130996	1	3.81713	4.8437	-0.278707	0.454563
Mdp1	ENSMUSG00000002329	3.11333	3.36173	-0.0845936	1	2.90507	3.11113	-0.074189	1	3.41873	2.88663	0.185112	1	2.7403	2.99163	-0.0938252	1	3.0262	3.0305	-0.00153998	1
Dhrs1	ENSMUSG00000002332	3.61603	3.9072	-0.0882464	1	3.0882	3.70233	-0.201911	1	3.46427	3.2959	0.0554628	1	3.2755	3.3731	-0.0325632	1	2.96373	3.27843	-0.110223	1
Ncan	ENSMUSG00000002341	2.0007	2.0023	-0.000769053	1	2.08053	2.06423	0.00765399	1	2.1386	2.33487	-0.0875079	0.868789	0.8827	0.897933	-0.0116262	1	0.802433	0.904633	-0.0795674	0.996067
Tmem161a	ENSMUSG00000002342	4.71147	3.92377	0.214099	0.78371	3.97283	4.1143	-0.0404687	1	3.91307	4.251	-0.0959684	1	3.5829	4.21663	-0.186858	0.952655	3.69593	4.3609	-0.191063	0.544719
Armc6	ENSMUSG00000002343	4.0445	4.6532	-0.164356	0.959563	4.57957	5.6588	-0.255109	0.695391	4.73567	4.5864	0.0380423	1	2.5258	3.17563	-0.244044	1	2.78533	3.07077	-0.10488	1
Borcs8	ENSMUSG00000002345	9.1527	9.14693	0.000819674	1	7.54193	6.92107	0.108868	1	7.72877	7.21103	0.088214	1	6.4872	6.03577	0.0897187	0.783304	7.06097	6.71587	0.0631246	1
Slc25a42	ENSMUSG00000002346	1.7186	1.58347	0.0735556	1	1.1524	1.26643	-0.0744775	1	1.248	1.2213	0.0172378	1	1.0592	1.1769	-0.0801912	1	1.0259	1.05963	-0.0238246	1
Snx9	ENSMUSG00000002365	3.98593	4.53207	-0.149955	0.987162	4.6457	4.93753	-0.0727112	1	4.90807	4.14433	0.199702	0.935292	8.1637	8.7292	-0.086391	1	8.20243	9.98727	-0.255745	0.230961
Ranbp3	ENSMUSG00000002372	41.4862	40.8696	0.0210912	1	37.9217	40.7005	-0.09949	1	41.7478	41.2065	0.0183838	1	35.7291	33.1395	0.105483	1	33.2652	32.7922	0.020051	1
Ndufa11	ENSMUSG00000002379	20.0918	21.1001	-0.0673708	1	19.7124	18.1516	0.113027	0.862102	19.0211	17.8365	0.0879879	1	22.147	20.1871	0.127639	0.506055	20.5837	18.7088	0.1311	0.510797
Bmp8b	ENSMUSG00000002384	1.316	2.72903	-0.687166	3.83455e-07	1.06403	1.53307	-0.295419	0.443318	0.858133	1.62993	-0.501172	3.46333e-05	1.3714	2.0264	-0.351864	7.66384e-05	1.08457	2.7943	-0.864086	1.95843e-13
Nr2f6	ENSMUSG00000002393	4.59793	4.33007	0.0707407	1	4.86657	4.7337	0.03305	1	5.35753	5.3064	0.0116504	1	2.6086	2.10077	0.218814	1	2.24377	2.7348	-0.203361	0.576092
Use1	ENSMUSG00000002395	35.7139	33.4508	0.091789	1	32.1314	33.1325	-0.0429469	1	30.5119	29.4905	0.0475385	1	24.0503	22.4087	0.097781	0.675783	23.606	20.4906	0.195305	0.117693
Ocel1	ENSMUSG00000002396	2.4173	2.3906	0.0113163	1	1.9254	2.488	-0.253766	0.290654	2.07653	2.2124	-0.0623459	1	1.6123	1.37527	0.137231	1	1.5518	1.39863	0.0893026	0.974173
Dyrk1b	ENSMUSG00000002409	7.40153	6.30883	0.201012	0.924122	5.17043	5.109	0.0144356	1	5.27777	4.63883	0.154855	1	7.8341	8.39877	-0.0893883	1	8.30503	7.72753	0.0924374	1
Braf	ENSMUSG00000002413	6.31737	6.98827	-0.126558	0.520291	7.5501	8.8401	-0.202732	0.27076	7.99147	8.50847	-0.0806562	0.579387	4.2101	4.8054	-0.156084	1	4.5978	5.16847	-0.140052	0.319435
Ndufb2	ENSMUSG00000002416	10.4386	10.6941	-0.0318661	1	11.7225	10.5905	0.134444	0.554335	11.0919	10.5192	0.0700004	1	9.9835	9.87003	0.0149815	1	9.89423	9.50597	0.0523558	1
Hltf	ENSMUSG00000002428	10.5861	10.4532	0.0166443	1	14.0793	14.0854	-0.000583491	1	13.108	13.7579	-0.0649707	1	9.213	9.68367	-0.0650002	0.925169	9.08773	9.53253	-0.0622504	1
Prpf6	ENSMUSG00000002455	30.6219	31.4397	-0.0368334	1	32.5567	32.3356	0.00953572	1	31.7617	32.9093	-0.0496694	1	29.0161	29.3586	-0.0163703	1	29.8907	28.7015	0.0566352	1
Rgs19	ENSMUSG00000002458	26.1838	25.1388	0.0565561	1	23.1998	23.5307	-0.0195952	1	22.6707	24.1084	-0.0850677	0.88495	12.2644	13.9169	-0.169388	1	11.7065	13.6986	-0.210112	0.299276
Rgs20	ENSMUSG00000002459	0.253567	0.251167	0.00276474	1	0.189367	0.266867	-0.0910711	1	0.187233	0.212	-0.0297862	1	0.054	0.0487	0.00727284	1	0.0313333	0.0374	-0.00846158	1
Abhd3	ENSMUSG00000002475	0.381333	0.340667	0.0431109	1	0.277433	0.3246	-0.0523088	1	0.388833	0.378333	0.0109487	1	0.3791	0.675167	-0.280578	0.901351	0.373133	0.514067	-0.140957	1
Snrpd1	ENSMUSG00000002477	318.797	317.925	0.00394056	1	341.527	306.816	0.15415	0.16193	323.909	308.14	0.0717739	1	243.086	216.941	0.163453	0.0779667	245.716	233.892	0.0708508	0.888862
Tchp	ENSMUSG00000002486	3.06033	3.0253	0.0125019	1	2.5855	2.45863	0.0519722	1	2.64943	2.2425	0.170566	0.807694	2.6222	2.64337	-0.00840599	0.797981	2.9234	2.8348	0.0329531	1
Tiam1	ENSMUSG00000002489	7.3322	6.83093	0.0895132	1	7.83553	7.1458	0.117261	0.644555	8.0157	6.21043	0.322354	0.000990144	8.4056	8.53047	-0.0190269	0.931479	9.20487	8.1005	0.16524	0.169288
Tsc2	ENSMUSG00000002496	25.9173	24.95	0.0527992	1	22.5053	23.9345	-0.0851572	1	23.2653	23.4811	-0.0127737	1	22.6947	24.0183	-0.0784194	1	23.6195	23.4806	0.00816256	1
Rpl3l	ENSMUSG00000002500	0.127067	0.235033	-0.131977	1	0.311433	0.314267	-0.00311356	1	0.3216	0.2714	0.0558676	1	0.2089	0.340467	-0.14904	1	0.3354	0.277333	0.0641369	1
Slc9a3r2	ENSMUSG00000002504	11.4072	11.5232	-0.0134296	1	7.4207	7.16907	0.0437689	1	7.43903	6.5119	0.1679	0.927767	11.2811	10.7631	0.0621756	0.741334	11.0756	9.52117	0.198796	0.333108
Puf60	ENSMUSG00000002524	82.4113	80.9076	0.0262461	1	88.0611	85.2241	0.0467043	1	89.9117	86.0114	0.0632605	1	85.5558	81.0205	0.077646	1	80.4228	76.2919	0.0751162	0.833744
Golga2	ENSMUSG00000002546	7.44963	7.42813	0.0036756	1	7.49227	7.92753	-0.0721119	1	7.72697	6.99913	0.125637	1	10.9024	10.5133	0.0479553	1	11.0306	11.3586	-0.0388146	1
Uck1	ENSMUSG00000002550	6.7938	7.20757	-0.0746277	1	6.6159	6.8723	-0.0477707	1	6.60643	7.2579	-0.118555	1	5.8652	5.16017	0.156332	1	4.97323	5.21423	-0.0570643	1
Scin	ENSMUSG00000002565	0.119767	0.0966667	0.0300731	1	0.1197	0.137767	-0.0230925	1	0.131733	0.172533	-0.0510949	1	0.2099	0.0807	0.162922	1	0.0809333	0.0728	0.0108964	1
Ikzf4	ENSMUSG00000002578	0.967633	1.0793	-0.0796365	1	0.667333	0.705833	-0.0329341	1	0.634233	0.7374	-0.088316	0.876858	0.6204	1.17637	-0.425572	0.000184922	0.6168	1.41243	-0.577348	1.47448e-08
Mien1	ENSMUSG00000002580	56.571	56.9566	-0.00962903	1	57.7516	54.2728	0.0880584	1	53.6877	52.0821	0.0429892	1	54.8423	57.2159	-0.0600557	1	59.3449	57.8522	0.0361347	1
Pon1	ENSMUSG00000002588	0	0	0	1	0	0.0330333	-0.0468868	1	0.0116667	0	0.016734	1	0.0197	0	0.0281448	1	0.0169333	0.00463333	0.0175561	1
Axl	ENSMUSG00000002602	1.17723	1.9731	-0.449472	0.00108532	0.656233	0.938333	-0.226911	0.538977	0.6987	1.25593	-0.409293	0.000632628	0.7048	1.5018	-0.553364	3.36473e-09	0.6733	1.76533	-0.724757	1.44345e-12
Tgfb1	ENSMUSG00000002603	4.42527	4.39373	0.00840986	1	2.99243	3.1717	-0.0633671	1	3.12497	3.2195	-0.0326896	1	1.0327	1.22467	-0.130192	1	1.21423	1.16673	0.0312857	1
Ccdc97	ENSMUSG00000002608	14.9494	14.5169	0.0396587	1	13.689	14.7569	-0.101248	1	14.8133	14.2991	0.0476917	1	16.937	16.5696	0.02986	1	16.4982	16.7699	-0.0222291	1
Zfp40	ENSMUSG00000002617	1.36817	1.14687	0.141538	1	1.25637	1.19043	0.0427852	1	1.38963	1.34567	0.0267913	1	2.3489	2.02753	0.145544	0.986156	2.19973	1.97183	0.106598	1
Akap8l	ENSMUSG00000002625	17.1705	14.4945	0.229839	0.386917	16.2712	15.3048	0.0830686	1	17.6334	15.8822	0.142388	0.916672	16.9031	18.5851	-0.129545	1	18.2495	17.8533	0.0300039	1
Shh	ENSMUSG00000002633	0.0364	0.0409	-0.00625055	1	0.0367333	0.0141333	0.0317975	1	0.0579333	0.0167	0.0573547	1	0	0.0172	-0.0246034	1	0.0361667	0.0199333	0.0227812	1
Pdcd2l	ENSMUSG00000002635	12.2907	12.7158	-0.0454288	1	12.1478	13.8084	-0.171587	1	14.4195	13.433	0.0953817	1	13.5931	14.1376	-0.0528501	1	12.1076	11.4847	0.0702461	1
Gtf2f1	ENSMUSG00000002658	95.5374	100.075	-0.0662597	1	98.2617	98.4898	-0.00331195	1	98.4897	97.2918	0.0174766	1	92.6398	89.0457	0.056465	0.861665	92.6013	93.5015	-0.0138087	1
Clpp	ENSMUSG00000002660	133.184	138.848	-0.059653	1	136.188	133.478	0.0287855	1	129.758	139.392	-0.102563	0.592753	97.1784	96.6127	0.00833728	0.655784	101.794	95.6306	0.0892054	0.770198
Alkbh7	ENSMUSG00000002661	23.7302	21.5124	0.13555	1	20.2959	17.5023	0.202873	0.515286	19.225	16.2255	0.231591	0.586957	25.9116	22.8921	0.171695	1	24.6907	20.7771	0.238432	0.182379
Pspn	ENSMUSG00000002664	0	0	0	1	0	0.0362333	-0.0513489	1	0	0.0264	-0.0375931	1	0	0	0	1	0.0342667	0.0630333	-0.0395786	1
Dennd1c	ENSMUSG00000002668	0.8582	0.860167	-0.0015261	1	0.3927	0.332833	0.0633881	1	0.466267	0.494667	-0.0276763	1	0.6357	0.488	0.136534	0.969897	0.476933	0.5048	-0.026967	1
Med6	ENSMUSG00000002679	13.4043	11.7067	0.18091	1	13.1093	13.795	-0.0684631	1	13.5225	12.7934	0.0743082	1	11.8625	11.8377	0.00278432	0.999256	12.2604	11.5894	0.0749184	1
Prkd1	ENSMUSG00000002688	0.5448	0.5293	0.0145486	1	0.538	0.470433	0.0648141	1	0.561167	0.582633	-0.0197025	1	0.2272	0.350667	-0.138301	0.699577	0.268133	0.3798	-0.121753	0.798406
Lcp2	ENSMUSG00000002699	0.0203	0.0259333	-0.00794357	1	0	0.0232	-0.0330882	1	0.0112667	0.00503333	0.00892013	1	0.0128	0.0346667	-0.0308167	1	0.0304	0.0703667	-0.0549006	1
Cse1l	ENSMUSG00000002718	47.3493	47.6231	-0.00814588	1	53.4692	55.6304	-0.0561352	1	52.8064	54.4384	-0.0431069	1	47.2339	46.0256	0.0366001	1	44.5737	46.0081	-0.0447078	1
Naa20	ENSMUSG00000002728	9.4514	9.21367	0.0331953	1	11.337	10.903	0.0516704	1	11.1448	10.666	0.0580327	1	7.3973	8.0518	-0.108279	0.929441	6.8463	7.27707	-0.0771071	1
Prkra	ENSMUSG00000002731	3.8563	4.16817	-0.089795	1	3.56893	3.61757	-0.0152754	1	3.63017	3.95613	-0.0981509	1	2.7931	3.87843	-0.363041	1	3.53267	3.41157	0.039069	1
Fkbp7	ENSMUSG00000002732	0.683567	0.741	-0.0483954	1	0.829833	0.652967	0.146655	1	0.7368	0.959333	-0.173931	1	0.5779	1.08507	-0.402088	1	0.987233	0.971433	0.0115164	1
Plekha3	ENSMUSG00000002733	17.235	16.8591	0.0300482	1	18.3878	19.1398	-0.0549027	1	18.2341	19.9317	-0.122023	0.673655	19.1272	19.4477	-0.0227897	1	19.8859	20.7239	-0.0567583	1
Ykt6	ENSMUSG00000002741	16.6999	17.5352	-0.0665212	1	16.1592	16.9834	-0.0676862	1	15.9744	15.9908	-0.0013932	1	12.6168	13.7859	-0.118838	1	13.5491	13.7034	-0.0152232	1
Baz1b	ENSMUSG00000002748	17.7446	17.0913	0.0511816	1	18.9383	19.1448	-0.0148675	1	18.5124	18.2379	0.0204374	1	17.3991	17.2605	0.0109063	0.701751	18.6283	17.7146	0.0687735	0.85595
Pex6	ENSMUSG00000002763	5.39863	5.9967	-0.128911	0.926376	4.51027	4.20077	0.0833978	1	4.00903	4.58413	-0.156801	0.55264	5.0645	5.25017	-0.043506	1	5.3545	5.57873	-0.0500312	1
Mrpl2	ENSMUSG00000002767	29.8609	29.9592	-0.00458806	1	29.8718	29.0062	0.0410306	1	27.9409	30.7874	-0.135345	0.834552	34.1344	29.3575	0.210833	1	28.7474	29.1006	-0.0170286	1
Mea1	ENSMUSG00000002768	68.6152	61.9205	0.145873	0.946796	64.5452	57.6622	0.160059	0.519471	64.4961	59.3115	0.118976	1	74.1774	67.6325	0.131407	0.626245	71.0241	72.6642	-0.0324852	1
Gnmt	ENSMUSG00000002769	0.4057	0.337633	0.071606	1	0.500567	0.459167	0.0403627	1	0.357233	0.4135	-0.0586031	1	0.1423	0.3615	-0.253255	0.362966	0.2492	0.1078	0.173307	0.834683
Grin2d	ENSMUSG00000002771	1.17797	1.20293	-0.016444	1	0.709533	0.772267	-0.0519931	1	0.6983	0.8213	-0.100877	0.940414	0.6359	0.636833	-0.000822869	1	0.7746	0.652333	0.102989	0.872946
Kdelr1	ENSMUSG00000002778	22.6863	21.1165	0.0989256	1	21.4488	20.2998	0.0757984	1	21.8534	20.6736	0.07647	1	31.2647	29.1678	0.0969487	1	30.3017	27.8406	0.11814	0.673822
Tmem143	ENSMUSG00000002781	2.63083	2.28613	0.14391	0.910733	2.27467	2.17367	0.0451975	1	2.27867	2.08483	0.0879167	1	2.032	2.01217	0.00946816	1	2.132	1.9082	0.106958	0.75035
Ggct	ENSMUSG00000002797	4.25407	4.2787	-0.00674817	1	4.6639	4.8037	-0.0351772	1	4.89653	4.87137	0.00617066	1	3.8415	3.9439	-0.0301955	1	4.11317	3.82227	0.0845056	0.90296
Jag2	ENSMUSG00000002799	4.74583	4.50773	0.0610574	1	3.8775	4.47943	-0.167885	1	4.41027	4.42297	-0.0033826	1	2.4417	2.59863	-0.0643278	0.791297	2.37427	2.7572	-0.155084	0.686452
Btbd6	ENSMUSG00000002803	6.081	5.7806	0.0625402	1	6.88773	7.3365	-0.079831	1	6.8124	6.86467	-0.0096198	1	6.056	7.16533	-0.210661	0.223971	6.4289	5.93543	0.0991626	1
Nudt14	ENSMUSG00000002804	7.1482	6.31807	0.155019	1	5.9418	6.5521	-0.121568	1	7.04827	7.4505	-0.0703586	1	8.0811	7.24903	0.138642	1	5.3369	4.6728	0.159716	1
Epdr1	ENSMUSG00000002808	1.28243	1.4656	-0.111366	1	1.47153	1.43687	0.020379	1	2.14627	2.06423	0.0381148	1	1.0311	1.32293	-0.193686	1	1.24073	1.05107	0.127597	0.993912
Flii	ENSMUSG00000002812	15.4842	17.9807	-0.203449	0.123269	13.1184	14.3956	-0.124942	1	13.8551	13.9015	-0.00449923	1	19.0533	21.4541	-0.163137	0.204871	20.4093	22.6124	-0.141305	0.485838
Top3a	ENSMUSG00000002814	7.2757	6.60777	0.121408	1	7.5487	7.03987	0.0885335	1	7.74647	7.11017	0.108969	1	7.1785	7.0463	0.0235107	1	7.1529	6.65353	0.0911874	0.923946
Atg4d	ENSMUSG00000002820	2.74027	2.31073	0.17599	0.678411	2.24943	2.39567	-0.0635067	1	2.3454	2.44957	-0.0442364	1	3.3082	3.34703	-0.0129459	1	3.5437	3.37597	0.0542658	1
Qtrt1	ENSMUSG00000002825	14.6103	14.489	0.0112574	1	14.1035	15.4797	-0.125804	1	14.7483	13.5898	0.110239	1	13.7749	12.3041	0.151281	0.0777888	14.0163	12.0685	0.200443	0.275654
Plin4	ENSMUSG00000002831	0.312833	0.312733	0.000109896	1	0.223733	0.242533	-0.0219953	1	0.238767	0.243167	-0.00511526	1	0.3566	0.310633	0.0497313	1	0.344833	0.287733	0.0625935	1
Hdgfrp2	ENSMUSG00000002833	68.9052	65.2717	0.0770076	1	61.1318	60.3384	0.0185413	1	60.696	61.4266	-0.0169847	1	67.7654	64.3093	0.0743937	0.879927	68.3887	64.1614	0.0906832	0.74569
Chaf1a	ENSMUSG00000002835	38.801	37.7753	0.0376655	1	42.6262	41.846	0.0260321	1	44.8593	41.4071	0.112911	1	35.9075	33.8878	0.08119	0.676056	35.8878	32.9744	0.118696	0.482766
Adprh	ENSMUSG00000002844	55.5589	57.899	-0.0584907	1	57.9325	59.4793	-0.0373796	1	58.0319	53.1755	0.123853	1	61.3734	57.7554	0.0862095	0.598653	56.4363	57.3773	-0.0234455	1
Tmem39a	ENSMUSG00000002845	19.2523	16.5023	0.210544	0.321947	17.7074	18.4074	-0.0529977	1	18.5235	17.0389	0.114103	1	26.4282	24.2017	0.122137	0.613975	25.3942	24.9844	0.0225734	1
Timmdc1	ENSMUSG00000002846	6.40947	6.12653	0.0561692	1	5.74553	6.25973	-0.105984	1	5.8886	5.59937	0.0618832	1	7.537	6.61383	0.165106	1	6.67887	6.47107	0.0395792	1
Pla1a	ENSMUSG00000002847	0.601667	1.173	-0.440114	0.09	0.841467	0.433367	0.361448	0.230222	0.8276	0.6643	0.135035	1	2.7564	2.42913	0.131507	1	2.59057	2.3875	0.0839906	1
Mcm2	ENSMUSG00000002870	65.1775	63.7213	0.0320995	1	74.8356	74.5302	0.00582165	1	73.7931	74.5273	-0.0140937	1	73.7418	69.2021	0.0904018	0.746439	70.5683	66.5732	0.0828695	0.659014
Tpra1	ENSMUSG00000002871	1.68193	1.7388	-0.0302705	1	1.3768	1.66317	-0.164122	1	1.5757	1.52503	0.0286621	1	1.2895	1.71127	-0.243934	1	1.6031	1.679	-0.0414638	1
Nab1	ENSMUSG00000002881	4.59547	5.55993	-0.229423	0.215669	4.16287	4.57593	-0.111041	1	4.12347	4.74027	-0.163997	0.454693	4.3122	4.6639	-0.0924863	1	4.1214	5.4416	-0.330881	0.0145577
Adgre5	ENSMUSG00000002885	12.7794	12.187	0.0634002	1	10.5907	10.5611	0.00368488	1	10.1052	9.27477	0.112134	1	18.8083	17.2859	0.115371	1	17.7162	16.5674	0.091387	0.850776
Il17ra	ENSMUSG00000002897	0.913567	0.772267	0.110668	1	0.701033	0.8629	-0.131139	1	0.881933	0.7281	0.123029	0.916353	0.9116	0.740867	0.134975	1	0.748667	0.752633	-0.0032689	1
Lamb1	ENSMUSG00000002900	15.8876	17.9745	-0.168098	0.0929994	18.3309	19.4072	-0.0781694	1	17.5142	20.7258	-0.230777	0.00212982	17.1702	21.268	-0.293396	0.0436773	19.1177	21.3291	-0.15046	0.248538
Kcnn1	ENSMUSG00000002908	0.7527	0.588033	0.142338	1	0.561967	0.3762	0.182674	0.671183	0.585633	0.462967	0.116162	1	0.4989	0.545433	-0.0441073	1	0.625	0.6095	0.0138271	1
Arrdc2	ENSMUSG00000002910	2.148	1.60757	0.271731	0.616994	1.95773	2.22673	-0.125582	1	2.2834	1.78457	0.237738	0.62504	2.266	1.71283	0.267724	0.494139	1.88493	1.64463	0.12547	0.937141
Ppp1r17	ENSMUSG00000002930	0.0134667	0	0.0192986	1	0	0	0	1	0	0	0	1	0	0	0	1	0	0.0382333	-0.0541307	1
Cd36	ENSMUSG00000002944	0	0.0361333	-0.0512097	0.997285	0.00606667	0.00666667	-0.000860141	1	0.0275333	0	0.0391852	0.944421	0	0.0211667	-0.0302184	1	0.0145333	0.0275	-0.0183221	1
Map2k7	ENSMUSG00000002948	0	0	0	1	0	0.008	-0.0114956	1	0	0	0	1	0	0	0	1	0	0	0	1
Map2k7	ENSMUSG00000002948	11.6746	12.0571	-0.0428943	1	11.5527	11.9139	-0.0409233	1	11.8561	11.5778	0.0315773	1	11.3567	10.9967	0.0426559	1	11.1566	10.9136	0.0291304	1
Timm44	ENSMUSG00000002949	12.1126	12.0324	0.00885099	1	12.8005	12.0985	0.0753153	1	13.2067	11.6589	0.166416	0.844565	11.1654	10.0398	0.14007	0.362966	10.8428	10.0007	0.106406	0.753605
Ap2a2	ENSMUSG00000002957	24.4791	26.1237	-0.0902379	0.953527	22.3793	23.1123	-0.0445355	1	22.7365	23.5589	-0.0491347	1	30.7453	33.5563	-0.122404	1	31.2188	36.5801	-0.222068	0.0216249
Pnkp	ENSMUSG00000002963	4.52743	4.9393	-0.103683	1	3.7598	3.63807	0.0373774	1	3.74473	3.72853	0.00493424	1	3.521	3.75647	-0.0732484	1	3.66047	3.45073	0.0664314	1
Med25	ENSMUSG00000002968	42.1073	39.552	0.0881591	1	38.3305	38.892	-0.0204485	1	39.675	41.0064	-0.046468	1	40.0495	37.6968	0.0851516	1	38.2779	34.6726	0.138904	0.190716
Bcam	ENSMUSG00000002980	60.3363	60.8663	-0.0124111	1	39.4016	41.1693	-0.0617783	1	42.5938	45.7523	-0.100914	1	20.9622	22.4179	-0.0925871	0.626245	17.581	20.0957	-0.183121	0.230961
Clptm1	ENSMUSG00000002981	29.1056	29.1765	-0.00339361	1	25.9287	25.3167	0.033166	1	25.3783	26.6722	-0.0690858	0.890609	25.3928	25.1971	0.0107373	1	25.3528	25.277	0.00415934	1
Relb	ENSMUSG00000002983	2.15503	1.67213	0.239663	0.68053	1.67923	1.46083	0.122673	1	1.81447	1.45677	0.196101	0.76129	3.8145	3.28077	0.169517	1	3.26737	3.0584	0.072435	1
Tomm40	ENSMUSG00000002984	61.8304	64.4973	-0.0599734	1	67.3653	66.2483	0.0237679	1	65.6344	69.7263	-0.085981	0.680512	55.7588	50.8158	0.131451	0.626336	54.4316	49.7967	0.125974	0.277962
Apoe	ENSMUSG00000002985	180.814	159.172	0.182842	0.220807	126.833	118.236	0.100434	0.585855	128.281	110.471	0.213832	0.0780828	74.4781	62.6609	0.245651	0.0141467	67.51	59.0267	0.190709	0.029433
Apoc2	ENSMUSG00000002992	0	0	0	1	0	0	0	1	0	0	0	1	0	0	0	1	0	0	0	1
Hbp1	ENSMUSG00000002996	10.8386	8.66273	0.292995	0.0100543	10.5549	10.8109	-0.0316101	1	11.5176	9.9166	0.197431	0.320536	13.3231	14.2522	-0.0906704	1	13.5501	13.5214	0.00284521	1
Prkar2b	ENSMUSG00000002997	1.34717	1.13243	0.13842	1	1.37133	1.36023	0.00676898	1	1.47817	1.53263	-0.031365	1	1.316	1.7578	-0.251883	1	1.59483	1.65343	-0.0322184	1
Cdkn1b	ENSMUSG00000003031	3.50367	3.14373	0.120169	1	2.91033	2.55347	0.138064	0.812112	3.2555	2.6363	0.226857	0.272727	10.6213	10.4298	0.0239713	1	11.0985	9.67887	0.180066	0.252021
Klf4	ENSMUSG00000003032	72.0476	55.0302	0.382632	4.73593e-06	58.5029	54.008	0.113319	0.488533	51.8759	38.7009	0.41344	1.01469e-07	95.33	82.4872	0.20643	0.02957	96.3778	82.7407	0.217664	0.0067386
Ap1m1	ENSMUSG00000003033	22.8259	20.996	0.115288	1	18.0513	17.1334	0.0712425	1	17.0949	15.6161	0.122998	1	26.2902	27.4206	-0.058554	1	26.8822	26.7173	0.00855595	1
Rab8a	ENSMUSG00000003037	21.9176	23.8443	-0.116459	0.834689	20.798	19.8207	0.0661817	1	19.3444	20.7792	-0.0983194	0.756496	22.9576	20.8129	0.135304	0.660305	21.6351	22.2022	-0.0356999	1
Hmgn2	ENSMUSG00000003038	31.0929	30.7133	0.0171661	1	39.5876	36.9257	0.0978633	0.827603	38.5833	43.8978	-0.181752	0.0691281	33.7504	34.6964	-0.0387477	1	33.1882	31.0627	0.0926055	0.69842
Fam32a	ENSMUSG00000003039	33.5381	33.6898	-0.0063228	1	31.6727	28.4669	0.148993	0.27684	28.9212	30.2578	-0.0630514	0.950838	26.2141	24.3961	0.0997455	0.955145	26.2041	25.02	0.0642014	0.956993
Elf3	ENSMUSG00000003051	8.91647	7.7648	0.178105	0.859763	9.28823	9.91383	-0.0851626	1	10.6412	9.51763	0.14643	0.876858	38.1703	47.7512	-0.315677	0.00495033	42.0334	50.8725	-0.269512	0.0206717
Cyp2c29	ENSMUSG00000003053	0.0363667	0.0301333	0.00870344	1	0.0269333	0.0436667	-0.0233185	1	0.0810667	0.0382333	0.0583248	1	0.0748	0	0.104068	0.894739	0.0558667	0.0444333	0.0157073	1
Stard3nl	ENSMUSG00000003062	2.49967	2.53917	-0.0161922	1	2.67727	2.63817	0.0154222	1	2.75963	2.48093	0.111118	1	4.4297	4.6222	-0.0502623	1	4.30673	4.34897	-0.0114362	1
Stk11	ENSMUSG00000003068	16.3658	16.1124	0.021204	1	15.1621	16.8248	-0.141269	1	16.8054	16.3071	0.0409481	1	14.704	14.2703	0.0404037	1	14.831	14.331	0.0463068	1
Efna2	ENSMUSG00000003070	5.69863	4.46333	0.294085	0.499488	4.99153	5.2545	-0.0619693	1	5.2859	5.08237	0.0474865	1	5.7995	5.41153	0.0847592	0.959258	4.9759	5.2445	-0.0634301	1
Atp5d	ENSMUSG00000003072	140.516	148.693	-0.0810371	0.965346	136.304	122.624	0.151414	0.203292	122.263	135.195	-0.143937	0.207005	124.464	111.955	0.151525	0.0968312	126.248	109.173	0.207871	0.0129936
Ppp5c	ENSMUSG00000003099	38.8838	39.8404	-0.0341929	1	43.0062	47.223	-0.132015	1	44.3925	44.8754	-0.0152678	1	28.6996	29.8674	-0.055642	1	28.0128	27.7811	0.0115695	1
Cdk12	ENSMUSG00000003119	32.0095	32.1489	-0.00607971	1	32.0272	32.2571	-0.0100092	1	31.7911	30.9228	0.0387156	1	23.1794	24.456	-0.0742254	1	24.863	24.494	0.0207319	1
Lipe	ENSMUSG00000003123	1.37877	1.23247	0.0915751	1	1.17277	1.1879	-0.0100135	1	1.10227	0.955733	0.104236	1	1.8178	1.56537	0.135404	0.869745	1.92773	1.628	0.155819	0.598786
Pafah1b2	ENSMUSG00000003131	7.84613	8.3653	-0.0822782	0.972454	8.5396	8.51047	0.00441264	1	8.71727	8.5408	0.0264403	1	8.4378	8.04147	0.0618938	1	8.04833	7.88713	0.0259339	1
Tbc1d8	ENSMUSG00000003134	2.96433	2.7438	0.0825749	1	1.9589	2.026	-0.032351	1	2.17073	1.7619	0.199155	0.663291	11.0305	11.7215	-0.0805684	1	12.8449	11.9962	0.091265	0.871622
Cnot11	ENSMUSG00000003135	23.5512	21.6534	0.116068	1	25.0084	25.4413	-0.0238155	1	26.7052	23.9506	0.151081	0.653771	36.3884	31.689	0.193784	0.263269	34.509	30.3165	0.181263	0.0907921
Slc2a3	ENSMUSG00000003153	74.4218	77.9847	-0.066591	0.89518	55.3191	58.3193	-0.0748773	1	53.3807	55.9435	-0.0664373	0.88254	96.3327	107.51	-0.156838	0.0429379	96.8752	110.117	-0.18306	0.0703747
Foxj2	ENSMUSG00000003154	4.46733	5.20967	-0.183678	0.484731	4.25617	3.98957	0.0750965	1	4.3029	4.67727	-0.098415	0.962798	10.8847	13.5893	-0.295808	0.0220714	13.0973	15.3401	-0.213001	0.145621
Sri	ENSMUSG00000003161	5.70933	5.5142	0.0425814	1	5.45017	5.2681	0.0413082	1	4.8534	5.27307	-0.099896	0.886903	8.0306	10.6885	-0.372196	0.0040286	8.39553	10.3082	-0.267322	0.0426704
Dgcr2	ENSMUSG00000003166	3.97637	3.92457	0.015096	1	4.34277	4.0453	0.082647	1	4.35063	3.99747	0.0985127	0.99683	3.6461	3.43723	0.0663598	1	3.27047	3.47187	-0.0664834	1
Irf3	ENSMUSG00000003184	5.21953	5.9844	-0.16733	0.802383	4.4653	4.59807	-0.034628	1	4.97157	4.40753	0.143139	1	4.0893	3.89547	0.0560208	1	3.9591	4.1329	-0.0496958	1
Bcl2l12	ENSMUSG00000003190	8.3898	7.1148	0.210539	0.670629	7.92393	6.89987	0.175851	0.833735	6.99727	7.1645	-0.0298575	1	7.239	6.69873	0.0978481	1	7.86073	6.96263	0.15418	0.711907
Zfp959	ENSMUSG00000003198	4.35297	3.5658	0.229471	1	3.84483	4.28303	-0.124919	1	3.73497	4.37627	-0.18325	0.949703	2.0032	2.1633	-0.0749298	1	2.4434	2.2348	0.0901573	1
Mpnd	ENSMUSG00000003199	14.3129	11.5518	0.28686	0.214806	11.2907	11.3831	-0.0108016	1	11.3616	10.6193	0.0893343	1	11.5923	11.0821	0.0596666	1	11.5078	10.133	0.16799	0.49173
Sh3gl1	ENSMUSG00000003200	23.1601	22.9573	0.0121571	1	21.8806	24.1514	-0.136516	1	23.0556	23.7725	-0.0423647	1	27.7523	27.5849	0.00842244	1	25.3165	26.5541	-0.0662958	1
Ebi3	ENSMUSG00000003206	0.3936	0.4295	-0.0366941	1	0.416633	0.429633	-0.0131788	1	0.3707	0.2515	0.131255	1	0.6357	0.262033	0.374158	0.533971	0.351367	0.3079	0.0471669	1
Ccdc94	ENSMUSG00000003208	12.9443	12.4383	0.0533284	1	13.9394	12.1628	0.182663	0.80007	12.8299	12.4764	0.0373521	1	11.8274	11.3317	0.0568571	1	10.5559	10.2194	0.0426298	1
Ranbp2	ENSMUSG00000003226	46.4422	48.4891	-0.0609389	1	53.0197	56.4121	-0.0878684	1	50.5126	53.9069	-0.0920621	0.451635	40.7104	45.4537	-0.155386	1	44.0519	48.7827	-0.144057	0.262715
Edar	ENSMUSG00000003227	0	0.0334667	-0.0474919	0.923521	0.0113667	0.0110667	0.000428008	1	0.0182333	0.0157667	0.00349916	1	0.0472	0.0425333	0.00644349	1	0.0277667	0.0460333	-0.0254161	1
Grk5	ENSMUSG00000003228	1.19107	0.900967	0.2049	0.877932	1.4956	1.74037	-0.134982	1	1.7546	1.58923	0.0893179	1	1.3739	1.11257	0.168262	1	1.04757	1.0618	-0.00999397	1
Dvl3	ENSMUSG00000003233	13.3872	13.0063	0.0387133	1	10.3475	10.495	-0.0186278	1	10.7526	11.4206	-0.0797508	1	16.8999	17.6491	-0.0591519	1	17.7163	18.8672	-0.0860959	1
Abcf3	ENSMUSG00000003234	10.3019	10.7271	-0.0532893	1	10.1234	10.9786	-0.106861	1	11.2262	9.9166	0.163456	0.911688	13.5441	12.6124	0.0955126	1	12.4176	12.7235	-0.0325254	1
Eif2b5	ENSMUSG00000003235	26.8983	24.9234	0.105924	1	29.0233	29.4213	-0.0189976	1	28.9592	28.8652	0.00453532	1	35.999	32.1346	0.159148	0.514498	33.0339	32.5165	0.022101	1
Cyth2	ENSMUSG00000003269	19.5946	18.8957	0.0498047	1	17.0441	16.9834	0.00486672	1	18.1417	18.3135	-0.0128857	1	27.9848	24.9105	0.161762	1	26.3958	25.4831	0.0488845	1
Sult2b1	ENSMUSG00000003271	0.537733	0.532767	0.00466725	1	0.532133	0.401967	0.12809	1	0.599833	0.435633	0.156234	0.916067	0.8836	0.768433	0.0910208	0.826628	1.0755	1.02127	0.0381993	1
Car11	ENSMUSG00000003273	0.804167	0.961033	-0.120281	1	0.710367	0.654333	0.0480557	1	0.620567	0.6692	-0.0426585	1	0.6239	0.372833	0.242306	0.216312	0.451967	0.7396	-0.260747	0.553284
Dlgap1	ENSMUSG00000003279	0.1956	0.124667	0.0882373	0.296047	0.123433	0.142067	-0.0237324	1	0.1731	0.0994667	0.0935221	0.0409023	0.5859	0.6155	-0.0266789	1	0.6811	0.559467	0.108353	0.544719
Plag1	ENSMUSG00000003282	1.5031	1.08677	0.262447	0.0778141	1.19733	1.16737	0.0198105	1	1.23753	1.12667	0.0733153	1	1.5843	1.42367	0.0925823	0.9761	1.61887	1.48983	0.0728934	1
Hck	ENSMUSG00000003283	29.1564	28.4516	0.0341198	1	28.9211	26.8756	0.102159	0.917292	31.3052	24.4615	0.34345	0.00325834	27.8973	26.204	0.0871177	1	23.132	25.0161	-0.108455	0.907677
Mrpl4	ENSMUSG00000003299	23.4376	22.8555	0.0347847	1	23.7794	23.9962	-0.0125675	1	22.6229	22.1512	0.0291011	1	21.6011	20.474	0.073802	1	20.2605	19.5877	0.0463975	1
Keap1	ENSMUSG00000003308	5.839	6.00933	-0.0354918	1	5.73023	5.75327	-0.004929	1	5.72743	5.3971	0.0726382	1	8.8026	9.63933	-0.118171	1	9.9197	9.04553	0.120379	0.713872
Ap1m2	ENSMUSG00000003309	6.59847	6.9527	-0.0657364	1	4.02463	5.3156	-0.329901	0.226382	5.03413	5.35843	-0.0755248	1	1.9133	2.56737	-0.292205	0.382235	1.91763	2.85577	-0.402219	0.0035397
Glg1	ENSMUSG00000003316	17.4647	15.7039	0.144585	0.67209	18.2524	18.1337	0.00892244	1	18.4732	18.1289	0.0257336	1	24.5733	24.584	-0.000605384	1	24.9536	25.1235	-0.00940984	1
Atp8b3	ENSMUSG00000003341	0.434667	0.404333	0.0308302	1	0.3428	0.353633	-0.0115926	1	0.319433	0.440233	-0.126384	0.874095	0.454	0.3635	0.0927126	1	0.347033	0.263567	0.0922838	0.993912
Btbd2	ENSMUSG00000003344	17.7648	17.4399	0.0251955	1	13.5621	12.9443	0.0625497	1	14.6552	12.4688	0.21702	0.334346	13.1793	12.0284	0.12213	0.699309	12.8918	10.8331	0.231402	0.0496431
Csnk1g2	ENSMUSG00000003345	54.31	53.5804	0.0191582	1	53.385	55.2244	-0.0479884	1	56.4502	55.4012	0.0265852	1	43.0208	41.2072	0.0606962	0.611665	43.1478	40.4882	0.0896404	0.779584
Abhd17a	ENSMUSG00000003346	22.057	20.0803	0.129309	1	20.3194	21.7343	-0.0927059	1	23.3449	21.0163	0.145052	0.976216	18.9366	21.2215	-0.156539	1	19.8995	18.3953	0.107766	0.885026
Mob3a	ENSMUSG00000003348	1.69923	1.93053	-0.118614	1	1.41937	1.6788	-0.146957	1	1.49467	1.8613	-0.197824	0.866333	1.8394	1.81853	0.0106415	1	1.5536	2.09087	-0.275479	0.376243
Cacnb3	ENSMUSG00000003352	19.9875	23.8427	-0.243289	0.0536421	19.4096	21.2105	-0.121994	1	19.7913	22.4927	-0.176233	0.156641	16.5782	17.0058	-0.0346744	1	16.8759	17.299	-0.0337463	1
Ccdc65	ENSMUSG00000003354	0.835067	0.747033	0.0709253	1	0.5662	0.6202	-0.0489035	1	0.535033	0.628967	-0.0856871	1	0.6357	0.6207	0.0132911	1	0.652567	0.6516	0.000844149	1
Fkbp11	ENSMUSG00000003355	14.5709	17.0751	-0.215152	0.807416	17.2916	18.6182	-0.101009	1	16.476	19.9986	-0.264915	0.421224	9.4709	9.29853	0.0239466	1	7.32513	7.15153	0.0304019	1
Ddx23	ENSMUSG00000003360	35.8339	39.3413	-0.131226	0.508074	40.5916	38.8176	0.0628848	0.990417	40.3398	40.4156	-0.0026452	1	33.1945	29.3232	0.173341	0.0388038	31.3385	29.5758	0.0808626	0.834683
Pld3	ENSMUSG00000003363	19.3541	18.99	0.0260386	1	17.0287	15.5464	0.123784	0.695391	16.8301	16.4623	0.0300713	1	23.2859	25.3974	-0.120275	1	25.9912	25.235	0.0409945	1
Grik5	ENSMUSG00000003378	2.59793	3.1408	-0.202741	0.568015	1.9076	2.00343	-0.0467838	1	2.24137	2.2909	-0.02188	1	1.4061	1.60313	-0.113553	0.830822	1.43543	1.5511	-0.066941	1
Cd79a	ENSMUSG00000003379	0.6258	0.423633	0.191572	1	0.803333	0.9744	-0.130748	1	1.0241	0.944967	0.0575351	1	0.5498	0.306	0.246927	0.733073	0.3713	0.581733	-0.205962	0.843403
Rabac1	ENSMUSG00000003380	18.7654	17.2187	0.117555	1	14.4898	15.8414	-0.1207	1	15.0988	13.5944	0.141535	1	24.0062	21.8727	0.128659	1	21.8965	22.482	-0.0364283	1
Etv3	ENSMUSG00000003382	2.12187	2.1952	-0.0334973	1	1.80267	1.7812	0.0110927	1	1.7379	1.91717	-0.0914981	0.814121	2.6732	2.8272	-0.0592518	1	2.92877	3.1794	-0.0892194	0.959998
Prkcsh	ENSMUSG00000003402	25.6693	27.2242	-0.0817562	0.954464	23.5701	23.465	0.00618641	1	24.2719	22.9176	0.0794616	1	26.8751	27.4519	-0.0295463	0.664651	26.1145	27.2566	-0.0595232	1
Elavl3	ENSMUSG00000003410	3.6452	3.20537	0.143509	1	3.02073	3.3881	-0.126138	1	3.24693	2.92597	0.113374	1	1.1128	1.16373	-0.0343665	1	1.1276	1.21617	-0.0588394	1
Rab3b	ENSMUSG00000003411	1.37657	1.5927	-0.125576	1	1.3958	1.6436	-0.141996	1	1.4835	1.4019	0.0481987	1	6.5108	7.8252	-0.232662	0.581386	7.04727	7.07803	-0.00550526	1
St8sia6	ENSMUSG00000003418	0.2926	0.275333	0.0194015	1	0.272033	0.319067	-0.052381	1	0.277233	0.236267	0.0470321	1	0.209	0.230367	-0.0252741	1	0.248633	0.219	0.0346518	1
Fcgrt	ENSMUSG00000003420	1.2531	1.2431	0.00641741	1	1.346	1.332	0.00863522	1	1.49807	0.880833	0.40944	0.0454309	4.7635	4.79433	-0.0076975	1	5.0544	5.11393	-0.0141168	1
Nosip	ENSMUSG00000003421	25.9857	25.5761	0.0220657	1	26.609	27.6113	-0.0514447	1	26.6511	26.5684	0.00432133	1	36.8026	34.8004	0.0785098	0.996838	36.4211	34.4006	0.0800769	0.866668
Pih1d1	ENSMUSG00000003423	20.723	22.7158	-0.126627	0.94249	18.5706	17.1804	0.106309	0.956166	17.6443	17.1298	0.0403664	1	17.5899	16.3963	0.0957385	1	17.0731	15.9454	0.0929475	0.925486
Rps11	ENSMUSG00000003429	768.386	717.329	0.0990628	1	685.87	693.629	-0.0162054	1	679.664	656.632	0.0496628	1	712.531	660.56	0.109102	1	684.638	677.566	0.0149567	1
Supt5	ENSMUSG00000003435	55.8542	57.6695	-0.0453421	1	54.3797	53.1324	0.0328658	1	54.2057	53.8185	0.0101561	1	64.215	62.686	0.0342283	1	65.6172	62.5886	0.0671258	0.878317
Dll3	ENSMUSG00000003436	1.9981	1.8752	0.0603862	1	1.97413	1.82267	0.0754106	1	1.60343	1.94997	-0.180283	0.75312	2.0478	1.45987	0.309188	1	2.0153	1.5083	0.265592	0.329059
Paf1	ENSMUSG00000003437	30.9468	31.4365	-0.0219452	1	30.4644	29.1942	0.059449	1	29.1288	28.324	0.0390597	1	24.6641	25.372	-0.0392535	1	25.0702	25.2667	-0.0108333	1
Timm50	ENSMUSG00000003438	32.0497	31.6812	0.0161733	1	31.8244	29.6606	0.0983826	0.840571	34.091	31.2793	0.12049	0.961439	28.7576	26.7091	0.1029	0.811631	29.0281	26.103	0.147859	0.314542
Med29	ENSMUSG00000003444	52.3811	50.7499	0.0447729	1	46.4271	43.9605	0.0770536	1	41.7069	45.1928	-0.113201	0.867254	46.497	42.9156	0.113102	0.566869	48.5077	44.9975	0.106097	0.72833
Bicd1	ENSMUSG00000003452	0.718167	0.634133	0.0723443	1	0.718833	0.851033	-0.106901	0.829123	0.724967	0.778933	-0.044444	0.908918	0.4515	0.5315	-0.0774008	1	0.499967	0.519933	-0.0190776	1
Ncstn	ENSMUSG00000003458	9.77457	8.70973	0.150126	1	8.3092	8.29483	0.0022282	1	8.84573	8.63353	0.0314336	1	12.0911	12.5209	-0.0466049	1	12.238	12.7939	-0.0593416	1
Pex19	ENSMUSG00000003464	13.0626	13.1458	-0.00851043	1	13.6422	13.1271	0.0516603	1	13.3559	13.17	0.0188006	1	16.2127	15.9941	0.0184423	1	15.4944	15.2697	0.0197887	1
Phyhip	ENSMUSG00000003469	0.946167	1.2852	-0.231685	0.68053	0.951867	0.976	-0.0177284	1	0.970067	1.2914	-0.217985	0.680021	1.7893	1.79823	-0.00461316	1	1.17967	1.58557	-0.246373	0.529614
Crhr2	ENSMUSG00000003476	0.0845667	0.0682	0.0219369	1	0.0412667	0.0723333	-0.0424138	1	0.0481667	0.0643333	-0.0220819	1	0.179	0.202767	-0.0287931	1	0.169667	0.153667	0.019871	1
Inmt	ENSMUSG00000003477	0.0126	0	0.0180644	1	0	0	0	1	0	0	0	1	0	0	0	1	0.0223667	0	0.0319127	1
Cyp4f18	ENSMUSG00000003484	0	0	0	1	0.0222333	0	0.0317245	1	0	0	0	1	0	0.0117333	-0.0168291	1	0.0377333	0	0.0534358	1
Impdh1	ENSMUSG00000003500	11.322	11.9858	-0.0756987	1	11.9045	12.6447	-0.0804666	1	12.8104	13.4196	-0.0622794	1	14.9729	14.5228	0.0412406	1	13.292	14.6083	-0.127106	0.775256
Psg18	ENSMUSG00000003505	0	0.00916667	-0.0131645	1	0	0	0	1	0	0	0	1	0	0	0	1	0.0152667	0	0.0218587	1
Dusp3	ENSMUSG00000003518	4.17163	4.96427	-0.205725	0.267328	3.33127	3.97373	-0.19954	0.80007	2.9394	4.3848	-0.450917	4.5284e-06	3.5562	4.2052	-0.192123	0.145837	3.22627	4.9756	-0.4997	2.71441e-06
Prodh	ENSMUSG00000003526	7.14313	7.71723	-0.0982863	1	6.05717	6.28893	-0.0466186	1	6.5739	5.65357	0.186908	0.949831	1.9012	1.57307	0.173161	1	1.57697	1.75653	-0.0971812	1
Dgcr14	ENSMUSG00000003527	13.8725	13.4561	0.0409753	1	13.4168	13.6523	-0.0233728	1	13.6135	14.0514	-0.0425927	1	14.2078	12.2746	0.196139	0.379492	13.4057	12.4872	0.0950522	0.885736
Slc25a1	ENSMUSG00000003528	45.1498	44.119	0.0325883	1	49.1449	47.6619	0.0433103	1	49.4937	48.3721	0.0324083	1	45.358	40.5843	0.156778	0.614339	40.9176	37.0165	0.140929	0.376807
Dgcr6	ENSMUSG00000003531	8.6035	7.27953	0.214011	0.581476	7.72003	7.07223	0.111366	1	7.9105	7.93617	-0.0041497	1	6.0955	5.16133	0.203662	1	5.46453	4.8247	0.150362	0.700422
Ddr1	ENSMUSG00000003534	7.2744	8.45773	-0.19284	0.25118	5.4327	5.6966	-0.0580044	1	5.60197	6.19903	-0.124907	0.643172	5.9566	6.7914	-0.1635	0.0654591	5.20657	6.75863	-0.322007	0.00503843
Ier3	ENSMUSG00000003541	6.9237	7.16077	-0.0425304	1	5.04277	5.6738	-0.143299	1	4.08773	5.33737	-0.31686	0.484294	6.4249	10.3411	-0.611121	0.0488905	7.75603	11.4897	-0.512393	0.00538564
Fosb	ENSMUSG00000003545	0.5803	0.454933	0.119245	1	0.3044	0.264367	0.0449714	1	0.3449	0.274	0.0781336	1	0.3941	0.199467	0.216941	0.350961	0.2607	0.2287	0.0370923	1
Klc4	ENSMUSG00000003546	4.64243	4.35517	0.075386	1	4.16543	4.54807	-0.103096	1	4.64943	3.99623	0.177265	0.995192	5.6921	6.07027	-0.0793056	1	5.5155	5.548	-0.00717843	1
Ercc1	ENSMUSG00000003549	10.2731	10.3488	-0.00964696	1	8.94523	8.96803	-0.00330367	1	8.85643	8.6256	0.0341892	1	8.2763	7.96697	0.0489294	1	8.23757	7.22147	0.168117	0.457219
Cyp17a1	ENSMUSG00000003555	0	0.0136667	-0.0195833	1	0.00953333	0.0110333	-0.00214202	1	0	0.00576667	-0.00829565	1	0.0792	0.1016	-0.0296382	1	0.0556667	0.038	0.0243479	1
As3mt	ENSMUSG00000003559	3.82123	3.6632	0.0480819	1	3.28307	3.69247	-0.131702	1	3.30903	3.22623	0.0279918	1	4.1826	4.89477	-0.185759	1	4.07757	4.4754	-0.108827	1
Homer3	ENSMUSG00000003573	6.16807	6.48243	-0.0619235	1	5.03707	5.50033	-0.106666	1	6.11757	6.0507	0.0136176	1	6.3704	7.53897	-0.212319	1	7.26317	6.56383	0.127577	0.762363
Crtc1	ENSMUSG00000003575	2.49583	2.2504	0.105019	1	2.1408	2.08757	0.0246618	1	2.1075	2.06937	0.0178134	1	1.8472	1.79023	0.0291581	1	1.97437	1.80867	0.0826971	0.882053
Rnf215	ENSMUSG00000003581	1.52553	1.5657	-0.0227644	1	0.9843	0.898767	0.0635675	1	0.909933	0.966233	-0.0419123	1	1.5894	1.81467	-0.120346	1	1.51103	1.69523	-0.102129	1
Sec14l2	ENSMUSG00000003585	1.9633	1.77327	0.0956183	1	1.55327	1.53213	0.0119908	1	1.45303	1.4103	0.0253541	1	2.0242	1.65257	0.189165	1	1.72937	1.57033	0.0866108	1
Aven	ENSMUSG00000003604	6.2294	5.97513	0.0516551	1	6.34423	6.31333	0.00608278	1	6.18863	5.9947	0.0394553	1	9.1529	8.1489	0.150222	0.201684	8.13147	7.8152	0.0508533	1
Cp	ENSMUSG00000003617	0.0207	0.0201333	0.00080117	1	0.0066	0.0128	-0.00885881	1	0.0361667	0.0205333	0.0219328	1	0.0239	0.0130667	0.0153457	1	0.0172333	0.0253	-0.0113955	1
Crot	ENSMUSG00000003623	2.90207	2.63783	0.101159	1	3.1005	3.16477	-0.0224358	1	3.21157	3.3486	-0.046194	1	4.1528	4.17223	-0.00543076	1	4.2814	4.07813	0.0566221	1
Rps6ka1	ENSMUSG00000003644	56.5341	58.0526	-0.0375833	1	45.7703	48.3161	-0.0764661	1	47.456	48.6809	-0.036017	1	56.5852	57.0026	-0.0104195	1	55.6092	57.4348	-0.0457912	1
Calb2	ENSMUSG00000003657	0.792233	0.440933	0.314755	0.708208	0.4795	0.399633	0.0800608	1	0.4005	0.4	0.000515156	1	0.2954	0.325	-0.0325947	1	0.3478	0.2179	0.146211	0.872756
Snrnp200	ENSMUSG00000003660	54.6721	57.5323	-0.0722785	0.966925	54.3229	58.0074	-0.0930192	1	51.4714	59.7726	-0.211891	0.00408632	47.0379	51.8681	-0.138224	0.782165	48.2571	52.1546	-0.109864	0.621908
Ciao1	ENSMUSG00000003662	14.9246	14.4103	0.0473653	1	15.4985	15.0842	0.0366877	1	15.4123	14.8612	0.0492695	1	15.7852	14.5426	0.110959	1	14.0896	13.6584	0.0418302	1
Has1	ENSMUSG00000003665	0.0193	0.229367	-0.270337	0.143117	0.0406333	0.105033	-0.0866281	1	0.127467	0.0632	0.0846718	1	0.219	0.114267	0.129604	1	0.154033	0.1273	0.0338134	1
Taf6l	ENSMUSG00000003680	10.8073	9.58917	0.157094	0.842318	10.221	9.16343	0.142813	0.575265	10.7815	8.82407	0.262127	0.0419014	10.5896	9.4273	0.152465	0.113801	10.8223	9.64943	0.150734	0.334598
Insig2	ENSMUSG00000003721	3.6121	3.6989	-0.0268993	1	4.02927	4.01683	0.00357104	1	4.05057	3.95347	0.0280067	1	4.2834	4.50923	-0.0603849	1	4.38317	4.48427	-0.0268436	1
Kpna6	ENSMUSG00000003731	13.4116	13.9576	-0.0536416	1	12.9124	13.7307	-0.0824547	1	13.403	13.4563	-0.00533567	1	11.6491	12.0544	-0.0455051	1	11.2885	11.5619	-0.0317459	1
Man1a	ENSMUSG00000003746	0.7565	0.977433	-0.170925	0.401072	0.717433	0.816367	-0.0808014	1	0.712433	0.812133	-0.0816413	1	0.5938	0.723733	-0.113066	0.903299	0.6508	1.01157	-0.285154	0.00409027
Itpkc	ENSMUSG00000003752	1.81637	1.74183	0.0386943	1	1.4981	1.79813	-0.163633	1	1.5419	1.47233	0.040034	1	2.5766	2.59343	-0.00677414	0.932612	2.8133	2.77047	0.0162969	1
Coq8b	ENSMUSG00000003762	1.5041	1.14217	0.225221	0.63509	1.40307	1.5386	-0.0791564	1	1.49513	1.37907	0.0687212	1	1.8642	1.6942	0.0882753	1	1.86133	1.85457	0.00341582	1
Brd8	ENSMUSG00000003778	10.9903	10.936	0.00654028	1	10.4693	11.2035	-0.0895176	1	11.7007	10.4206	0.153273	0.787731	11.1872	10.8238	0.043677	1	11.3472	10.7639	0.0698095	0.884262
Kif20a	ENSMUSG00000003779	63.3308	61.0116	0.0529707	1	66.3373	67.1207	-0.0166874	1	64.1292	67.3541	-0.0697234	0.905397	72.0334	69.4454	0.0520509	0.936957	69.5113	70.8612	-0.0273599	1
Farsa	ENSMUSG00000003808	20.0579	19.8462	0.0145794	1	21.8463	22.7158	-0.053888	1	22.3469	21.9446	0.0250763	1	16.3657	16.321	0.00372112	0.91853	16.8447	15.7591	0.0905454	0.78577
Gcdh	ENSMUSG00000003809	6.68047	6.14767	0.103722	1	5.48417	5.5592	-0.0165987	1	6.15927	5.41033	0.159412	0.927914	6.5652	5.54367	0.209279	0.51604	5.65583	5.48517	0.0374757	1
Mast2	ENSMUSG00000003810	16.6797	16.7461	-0.00540821	1	13.8308	14.2652	-0.0416501	1	14.3162	14.3253	-0.000860049	1	15.5821	16.9578	-0.114987	1	16.3637	16.941	-0.0471859	1
Dnase2a	ENSMUSG00000003812	3.4924	3.80623	-0.0974203	1	3.77233	3.85	-0.0232899	1	3.69353	3.5561	0.042875	1	3.2064	3.22287	-0.00563665	1	3.53727	3.2769	0.085258	0.930533
Rad23a	ENSMUSG00000003813	29.5701	27.9125	0.080428	1	23.5692	23.6036	-0.0020205	1	22.2936	23.4457	-0.069645	1	21.781	22.7937	-0.0627465	1	22.9745	23.9989	-0.0603619	1
Calr	ENSMUSG00000003814	181.621	188.926	-0.0565883	1	185.651	186.95	-0.0100054	1	182.365	191.632	-0.0711271	0.772781	252.509	241.984	0.0611712	1	236.505	235.792	0.00433714	1
Syce2	ENSMUSG00000003824	22.2497	22.1232	0.00787312	1	20.9922	20.9527	0.00259135	1	21.6531	21.2076	0.028655	1	10.8444	10.363	0.0598613	0.725546	11.1424	10.1393	0.124391	0.749822
Nfat5	ENSMUSG00000003847	8.1965	7.91563	0.0447476	1	6.15073	7.02597	-0.166584	0.464955	6.32883	5.91917	0.0829853	1	5.3113	5.63047	-0.0711732	1	5.92123	6.1925	-0.0554642	1
Nob1	ENSMUSG00000003848	26.748	25.6148	0.0601533	1	25.5589	27.216	-0.0873146	1	26.2332	26.4803	-0.013033	1	18.1367	17.9934	0.0108439	0.93625	17.7323	17.4439	0.0223843	1
Nqo1	ENSMUSG00000003849	16.8525	16.8284	0.00195427	1	13.3421	13.9454	-0.0594518	1	16.5959	15.2652	0.113453	1	19.1582	18.3993	0.0553622	1	18.935	16.9876	0.148298	0.67814
Ppfia3	ENSMUSG00000003863	1.16717	1.24997	-0.0540935	1	0.836867	1.00693	-0.127746	1	0.9819	0.9222	0.0441257	1	1.072	1.0007	0.0505191	1	1.07097	1.04943	0.0150793	1
Gys1	ENSMUSG00000003865	16.3428	14.3198	0.178937	0.447932	14.31	13.1446	0.11422	0.659744	12.7905	12.2221	0.0607163	1	23.5964	21.6438	0.119329	0.120926	24.1044	22.5341	0.0931895	0.746562
Ruvbl2	ENSMUSG00000003868	104.007	103.321	0.00944533	1	100.539	102.422	-0.0265077	1	99.2593	100.489	-0.0175906	1	84.8788	80.0876	0.0828207	0.871651	82.6452	75.7604	0.12392	0.29875
Lin7b	ENSMUSG00000003872	0.3069	0.497333	-0.196247	1	0.487333	0.6634	-0.161407	1	0.374467	0.388533	-0.0146899	1	0.352	0.5676	-0.213462	1	0.515533	0.3627	0.153358	1
Bax	ENSMUSG00000003873	71.6393	66.6085	0.103547	1	69.7547	81.6727	-0.224585	0.318343	75.276	76.1619	-0.0166595	1	78.0559	70.0014	0.155025	0.99715	69.3332	67.4663	0.0388132	1
Il7r	ENSMUSG00000003882	0.00626667	0.0046	0.0023915	1	0.0136	0.0146333	-0.00147003	1	0	0.007	-0.0100637	1	0	0	0	1	0.00513333	0	0.00738689	1
Tfam	ENSMUSG00000003923	24.9934	24.1917	0.0451988	1	29.3659	28.96	0.0194129	1	29.6012	27.3981	0.107795	1	18.0881	18.1205	-0.00244674	0.969897	18.0247	17.0336	0.0771861	0.834683
Zfp81	ENSMUSG00000003929	3.05167	3.18333	-0.0461375	1	3.70283	3.85373	-0.0455646	1	3.7645	4.03657	-0.0801158	1	3.1198	2.8309	0.104891	1	2.67137	2.8227	-0.0582748	1
Efnb3	ENSMUSG00000003934	2.23643	1.75753	0.231026	0.907968	1.27413	1.33317	-0.0369725	1	1.47953	1.3847	0.0562608	1	2.1751	1.46123	0.367421	0.0587236	1.78607	1.60747	0.095581	1
Mmd	ENSMUSG00000003948	1.41537	1.5487	-0.0775194	1	1.41023	1.39903	0.00671962	1	1.30233	1.60063	-0.175766	0.416456	2.8281	3.04127	-0.078179	0.814585	2.88187	3.03777	-0.056807	1
Hlf	ENSMUSG00000003949	0.780333	0.7511	0.0238859	1	0.783333	0.699667	0.0693246	1	0.8766	0.906867	-0.0230828	1	2.004	1.8535	0.0741522	1	2.0108	1.8478	0.080299	1
Fam162a	ENSMUSG00000003955	48.0682	50.8324	-0.0790649	1	41.6583	38.0309	0.128211	0.935091	38.9392	39.7605	-0.0293639	1	23.4273	25.9085	-0.139568	1	24.7306	27.0563	-0.124838	1
Rpl8	ENSMUSG00000003970	1518.49	1412.75	0.104057	1	1413.22	1429.44	-0.0164447	1	1445.83	1423.55	0.022383	1	1361.45	1261.47	0.10996	1	1295.24	1224.07	0.0814611	0.703057
Grm3	ENSMUSG00000003974	0.0395	0	0.0558898	0.954464	0.00673333	0.00783333	-0.00157549	1	0.0378333	0.0221	0.0220384	1	0	0	0	1	0.00586667	0.0186333	-0.0181958	1
Ssbp2	ENSMUSG00000003992	0.779533	0.908267	-0.100764	1	0.7871	0.751433	0.0290843	1	0.6475	0.9026	-0.207694	0.126681	0.5678	0.648467	-0.0723832	0.820229	0.498433	0.714133	-0.194024	0.11756
Fancl	ENSMUSG00000004018	8.05113	8.59397	-0.084029	1	8.009	8.3211	-0.0491332	1	7.9452	8.1485	-0.0324215	1	6.8042	5.93163	0.171055	0.856628	5.75463	5.81883	-0.0136475	1
Brinp2	ENSMUSG00000004031	0.0882333	0.105733	-0.0230156	1	0.1155	0.125467	-0.0128328	1	0.146033	0.152633	-0.00828464	1	0.0587	0.0619667	-0.00444465	1	0.0616667	0.0600333	0.00222124	1
Gstm5	ENSMUSG00000004032	4.2766	2.9936	0.401919	0.415385	3.68767	2.8844	0.271178	0.827603	3.27127	3.63953	-0.119316	1	3.4026	4.39477	-0.293205	1	4.19573	3.91957	0.0787961	1
Gstm7	ENSMUSG00000004035	1.46167	1.30927	0.0922006	1	1.15857	1.0646	0.0642114	1	1.22723	0.970067	0.177008	1	1.1079	1.8926	-0.45656	1	1.28013	1.41453	-0.0826262	1
Gstm3	ENSMUSG00000004038	3.1366	2.20777	0.366876	0.689205	2.36043	1.99113	0.167955	1	2.133	2.63947	-0.216182	1	4.1025	3.28207	0.252897	1	3.6123	2.68397	0.324226	0.378733
Stat3	ENSMUSG00000004040	11.147	9.76173	0.17469	0.480607	11.061	11.2853	-0.0265836	1	10.6557	8.9336	0.230651	0.0413306	8.9906	8.18843	0.120752	0.0424788	9.32457	8.69057	0.0914283	0.707774
Stat5a	ENSMUSG00000004043	0.3779	0.444233	-0.0678327	1	0.291967	0.252	0.0453343	1	0.353167	0.194633	0.179772	0.106817	0.4332	0.455267	-0.0220436	1	0.397433	0.3642	0.0347243	1
Ptrf	ENSMUSG00000004044	15.9187	20.3322	-0.334416	0.00196458	8.95047	11.0114	-0.271572	0.228982	8.97293	10.5761	-0.215055	0.18543	3.3497	6.47267	-0.780707	2.29834e-13	3.59083	7.79677	-0.938217	2.09104e-26
Map3k11	ENSMUSG00000004054	9.1844	8.95887	0.0323075	1	7.50393	7.27293	0.0397313	1	8.0202	8.10983	-0.0142652	1	8.8663	9.08187	-0.0311817	0.951146	8.10387	8.73447	-0.0966225	1
Akt2	ENSMUSG00000004056	8.00507	7.62423	0.0623407	1	7.82837	8.0456	-0.0350697	1	7.66003	7.70553	-0.00756011	1	10.4227	9.25913	0.154995	0.284288	10.7143	10.4664	0.0308581	1
Dnaja3	ENSMUSG00000004069	13.27	13.446	-0.0176814	1	15.2398	15.9537	-0.0620721	1	15.767	15.3289	0.0381971	1	13.1341	13.5217	-0.0390336	1	12.4109	13.1169	-0.0740242	1
Hmox2	ENSMUSG00000004070	15.5403	15.8442	-0.0262723	1	16.4506	16.481	-0.00251107	1	15.9295	17.8393	-0.154203	0.429474	13.3428	13.9655	-0.0613106	1	14.1047	13.3807	0.0708571	1
Cdip1	ENSMUSG00000004071	7.61257	6.63917	0.173028	0.698094	6.2405	6.7349	-0.0952933	1	6.2427	6.50147	-0.0506451	1	6.1439	6.82927	-0.132165	1	6.5475	7.03423	-0.0901615	1
Zak	ENSMUSG00000004085	2.76403	3.73383	-0.33073	0.000473366	2.06437	2.6814	-0.264666	0.0584915	2.274	2.8839	-0.246452	0.00850041	2.3674	2.8855	-0.206465	0.0341157	2.1133	2.91753	-0.331501	0.000388019
Cwc15	ENSMUSG00000004096	84.0042	82.4851	0.0260154	1	80.4768	75.9539	0.0823943	0.913288	73.4954	76.8973	-0.0644232	1	78.5592	75.1433	0.0633123	1	79.3012	73.6378	0.105516	0.566536
Col5a3	ENSMUSG00000004098	0.608433	0.563467	0.0409077	1	0.440567	0.509333	-0.067275	1	0.556333	0.4517	0.100408	0.952133	1.0924	1.45437	-0.230192	0.624853	1.34453	1.50667	-0.0964694	1
Dnmt1	ENSMUSG00000004099	49.581	50.4193	-0.0237153	1	53.5175	54.0819	-0.0148598	1	52.1347	53.4204	-0.0344933	1	51.0274	52.6767	-0.0450244	1	52.1952	52.7907	-0.0160625	1
Ppan	ENSMUSG00000004100	31.7203	29.3882	0.106672	1	32.61	34.349	-0.0727802	1	35.7075	33.4696	0.0907503	1	28.2654	26.3968	0.0951868	0.851267	27.9037	25.3419	0.133897	0.337484
Angptl2	ENSMUSG00000004105	0.356533	0.2721	0.0927124	1	0.1465	0.222567	-0.0926768	0.827603	0.315267	0.2629	0.0586149	1	0.5097	0.833433	-0.280286	0.791297	0.713533	0.826267	-0.0919232	1
Cacna1e	ENSMUSG00000004110	0.0222333	0.0346333	-0.017395	1	0.005	0.0158667	-0.0155156	0.714589	0.0152333	0.0205333	-0.00751196	1	0.0046	0.0132667	-0.0123927	1	0.0130333	0.0224667	-0.0133722	0.920079
Cacna1b	ENSMUSG00000004113	0.8333	0.8423	-0.00706512	1	0.741533	0.7772	-0.029248	1	0.814467	0.919933	-0.0815107	0.912944	0.1554	0.240633	-0.102684	1	0.184767	0.315833	-0.151374	0.0240713
Trmt10a	ENSMUSG00000004127	3.21657	3.26563	-0.0166912	1	4.19803	4.25553	-0.0158713	1	4.35767	4.38433	-0.0071629	1	3.1133	2.90817	0.0738043	0.526929	2.63517	2.79433	-0.0618249	1
Etv1	ENSMUSG00000004151	6.57123	6.0112	0.110867	1	8.75507	9.14743	-0.0568912	1	9.04203	8.9601	0.0118193	1	4.7608	3.93527	0.223141	0.17288	4.0618	3.9389	0.0354607	1
Kifc2	ENSMUSG00000004187	2.93543	2.51713	0.162122	1	1.68173	2.33577	-0.314853	0.397461	2.28263	2.12503	0.070982	1	1.2925	1.54207	-0.14908	1	1.81967	1.56813	0.134805	0.9671
Psap	ENSMUSG00000004207	41.9804	37.9939	0.140433	0.855149	36.7072	39.0454	-0.0867965	1	37.509	37.7335	-0.00838745	1	145.169	171.374	-0.237905	4.68351e-05	164.973	202.191	-0.291889	0.000232855
Ikbkg	ENSMUSG00000004221	1.49303	1.3806	0.0665769	1	1.35577	1.3708	-0.00917731	1	1.3171	1.27923	0.0237717	1	1.0653	1.2948	-0.152017	1	1.09347	1.26167	-0.111492	0.914942
Pax2	ENSMUSG00000004231	0.1499	0.0984667	0.0660173	1	0.0821	0.113167	-0.0408358	1	0.101333	0.195367	-0.118202	0.333767	0.1269	0.216933	-0.110891	1	0.2599	0.275133	-0.0173389	1
Wars2	ENSMUSG00000004233	2.2496	2.08467	0.0751475	1	2.2944	2.24017	0.0239477	1	2.32473	2.41623	-0.0391679	1	2.5981	2.463	0.0552129	1	2.37523	2.36663	0.00368064	1
Atn1	ENSMUSG00000004263	7.8062	8.1849	-0.0607444	1	6.22787	6.6613	-0.0840193	1	6.1004	6.41423	-0.0623972	1	12.1399	12.9834	-0.0897575	1	13.6127	13.3549	0.0256761	1
Phb2	ENSMUSG00000004264	138.897	136.154	0.0285669	1	143.058	144.082	-0.0102191	1	143.024	141.808	0.0122345	1	129.222	121.104	0.0928659	0.413655	127.857	119.552	0.0961152	0.543899
Ptpn6	ENSMUSG00000004266	6.7276	6.41913	0.0587698	1	5.87067	5.50153	0.0796701	1	5.97657	5.87933	0.0202485	1	7.9025	7.51673	0.0639104	1	7.31327	6.8031	0.0913681	1
Eno2	ENSMUSG00000004267	0.5045	0.3273	0.18079	0.711358	0.2556	0.349033	-0.103549	1	0.261333	0.2455	0.0182246	1	0.304	0.384067	-0.0859696	1	0.324467	0.417467	-0.0979033	1
Emg1	ENSMUSG00000004268	17.0504	16.7956	0.0205156	1	17.7096	17.6747	0.00269107	1	17.2758	17.9121	-0.0493751	1	13.6495	12.9961	0.0658231	0.436256	13.0804	12.9996	0.00830956	1
Lpcat3	ENSMUSG00000004270	11.6703	9.65753	0.249581	0.283786	9.2488	9.24533	0.000488076	1	10.4663	9.96503	0.0644855	1	14.4267	15.3261	-0.0817507	1	15.9682	15.6707	0.0255188	1
Atp6v1f	ENSMUSG00000004285	124.359	118.418	0.0700429	1	107.736	104.414	0.0447614	1	105.121	101.581	0.048937	1	96.994	90.476	0.0993007	0.911388	98.0674	98.141	-0.00107045	1
Il12b	ENSMUSG00000004296	0.0457	0	0.064469	1	0	0	0	1	0	0	0	1	0	0.0207667	-0.0296531	1	0.0167	0.0790333	-0.0858454	1
Clcn5	ENSMUSG00000004317	2.1916	3.41123	-0.466902	6.94133e-11	2.12213	2.3901	-0.118796	0.934017	2.0272	2.6669	-0.276577	0.000367032	4.7564	6.57993	-0.397018	1.32881e-06	5.09717	7.46893	-0.474041	2.6752e-09
Clcn3	ENSMUSG00000004319	3.8863	3.8095	0.0228555	1	3.68363	4.19427	-0.149292	0.808449	4.04537	4.0472	-0.000524136	1	3.5059	3.50407	0.000587114	1	3.363	3.53653	-0.0562698	1
Hif3a	ENSMUSG00000004328	4.7535	5.41523	-0.157062	0.769935	4.3133	4.77157	-0.119355	1	4.54073	5.0205	-0.119806	0.541924	2.4814	2.64627	-0.0667525	1	2.1537	2.3279	-0.0775667	1
Gpx6	ENSMUSG00000004341	0.6925	0.912567	-0.176354	1	0.8326	0.665533	0.137908	1	1.06637	0.954533	0.0802721	1	0.1345	0.627433	-0.520542	1	0.564467	0.425233	0.134473	1
Gpx5	ENSMUSG00000004344	0	0	0	1	0	0	0	1	0	0.00746667	-0.0107321	1	0	0	0	1	0	0	0	1
Pde1c	ENSMUSG00000004347	0.0214	0.0218667	-0.000659001	1	0.0157333	0.0139333	0.00255889	1	0.0115333	0.0110667	0.000665735	1	0.0086	0.0105667	-0.00281037	1	0.0092	0.0228	-0.019312	0.645707
Utp20	ENSMUSG00000004356	26.796	29.3756	-0.128035	0.439739	29.5367	32.2253	-0.121738	0.970034	29.7549	31.6559	-0.0865304	0.677388	22.5796	24.9943	-0.140654	0.647214	22.5921	24.8597	-0.1324	0.42647
Spic	ENSMUSG00000004359	0.7096	0.276067	0.421955	9.41385e-06	0.5903	0.3829	0.201602	0.300112	0.509533	0.315033	0.199003	0.125399	8.6101	8.61867	-0.00128548	1	10.132	8.7028	0.198244	0.326418
9330159F19Rik	ENSMUSG00000004360	1.50117	1.51953	-0.0105553	1	1.2125	1.4514	-0.147928	1	1.11967	1.2404	-0.0799189	1	0.0893	0.0432333	0.0623395	1	0.0348667	0.0269667	0.0110555	1
Cul3	ENSMUSG00000004364	31.5442	31.8293	-0.0125835	1	34.3063	33.8923	0.0170156	1	33.6384	33.6014	0.00154327	1	30.7982	33.875	-0.133248	1	33.4782	35.7096	-0.0904743	0.927606
Sst	ENSMUSG00000004366	0.0336333	0.0275667	0.0084925	1	0.1051	0	0.144177	1	0.0565	0.0418	0.0202144	1	0.2866	0	0.363564	1	0	0.0224333	-0.0320068	1
Il11	ENSMUSG00000004371	0.170467	0.404333	-0.262802	0.807133	0.176767	0.2099	-0.0400595	1	0.173067	0.160967	0.0149585	1	0.2559	0.1334	0.148064	1	0.118267	0.2206	-0.126326	0.911011
Large1	ENSMUSG00000004383	2.1112	1.96183	0.0709807	1	1.8989	1.8608	0.0190869	1	1.82257	1.8207	0.000954423	1	2.3458	2.69237	-0.142195	1	2.436	2.6631	-0.092335	1
Ddx56	ENSMUSG00000004393	29.0191	28.4087	0.0296377	1	29.0004	28.8619	0.00667738	1	29.3841	28.1248	0.0610668	1	19.1325	20.8712	-0.119504	1	19.1891	19.0721	0.00838502	1
Tmed4	ENSMUSG00000004394	12.0359	12.582	-0.0592056	1	12.0111	11.8247	0.0208179	1	11.7497	12.1955	-0.0495791	1	15.9724	15.5462	0.0366936	1	15.264	14.6448	0.0559959	1
Col26a1	ENSMUSG00000004415	0.1185	0.195933	-0.0965717	0.769559	0.170667	0.171667	-0.00123184	1	0.150233	0.165133	-0.0185685	1	0.035	0.0660667	-0.0426669	0.477701	0.0494	0.0480667	0.00183421	1
Bid	ENSMUSG00000004446	10.6119	10.054	0.0710353	1	9.55587	9.528	0.00381364	1	9.28873	9.4652	-0.0245345	1	6.0763	5.15247	0.20183	0.41896	5.59883	4.9084	0.159443	0.493884
Ralb	ENSMUSG00000004451	5.23407	4.77327	0.110786	1	4.97523	4.5377	0.109708	0.906422	5.07083	4.58197	0.121121	1	18.5693	17.5537	0.0768852	1	18.207	18.5855	-0.0281538	1
Ppp1cc	ENSMUSG00000004455	24.5605	23.8624	0.0399524	1	27.3067	26.5431	0.0394509	1	25.7938	27.4394	-0.0859917	0.889083	34.7244	33.2974	0.0588106	0.0402517	32.6959	32.2534	0.0190683	1
Dnajb11	ENSMUSG00000004460	14.5704	16.7773	-0.191227	0.301019	15.1126	15.7814	-0.0586708	1	16.145	16.2835	-0.0116131	1	18.141	17.976	0.0124878	1	17.0608	18.582	-0.116669	0.842505
Tbccd1	ENSMUSG00000004462	6.21897	5.98557	0.0474152	1	6.6497	6.80847	-0.0296361	1	6.5852	6.65467	-0.0131523	1	6.988	5.92703	0.205597	1	6.217	5.9708	0.050075	1
Clec11a	ENSMUSG00000004473	0.792567	0.8777	-0.0669398	1	0.762133	0.816233	-0.0436265	1	0.662667	0.6744	-0.0101453	1	0.8262	0.7035	0.100343	1	0.7132	0.633367	0.0688449	1
Zfp324	ENSMUSG00000004500	2.17793	1.85273	0.155744	1	1.39583	1.50893	-0.0665466	1	1.58307	1.4955	0.049756	1	2.5518	2.45187	0.0411736	1	2.4449	2.40307	0.0176267	1
Gab2	ENSMUSG00000004508	0.310967	0.376367	-0.0702339	1	0.311333	0.2808	0.0339892	1	0.250533	0.2646	-0.0161376	1	1.679	2.42803	-0.355687	0.0923199	2.4326	3.59043	-0.419329	0.00356789
Coro1c	ENSMUSG00000004530	28.6555	28.9887	-0.0161193	1	28.2856	29.3298	-0.0505446	1	28.5629	29.4496	-0.0426355	1	28.5196	29.69	-0.0560955	1	28.8292	30.2274	-0.0660872	1
Tax1bp1	ENSMUSG00000004535	16.2507	14.9663	0.111631	1	16.2836	16.2417	0.00350172	1	16.1528	14.9607	0.103923	1	21.2694	21.5907	-0.0206684	1	20.723	21.9833	-0.0813605	0.977041
Psg17	ENSMUSG00000004540	0.0398	0.0141	0.0361061	1	0.00983333	0.0219333	-0.0171839	1	0.00806667	0.00596667	0.00300855	1	0.0817	0	0.1133	0.988175	0.0387667	0.0739667	-0.0480776	1
Psg19	ENSMUSG00000004542	0	0.0046	-0.00662118	1	0.00643333	0	0.00925161	1	0.0051	0	0.00733905	1	0.0536	0	0.0753273	1	0.0205	0.00513333	0.0218893	1
Ctse	ENSMUSG00000004552	0.0316	0.0151667	0.0231671	1	0.0129667	0.0145333	-0.00222957	1	0	0.0109667	-0.0157354	1	0	0.0128667	-0.0184443	1	0.0206	0.0127333	0.0111632	1
Ndrg2	ENSMUSG00000004558	5.0063	4.05363	0.249156	0.81832	4.08783	3.6258	0.137349	1	5.0322	3.79713	0.330512	0.310891	1.9099	2.682	-0.33952	1	2.51517	1.97423	0.241075	0.481
Mettl17	ENSMUSG00000004561	2.90883	2.78703	0.04567	1	2.55597	2.8504	-0.114767	1	2.91983	2.65283	0.101776	1	2.378	2.08997	0.128578	1	1.98637	2.08573	-0.0472221	1
Arhgef40	ENSMUSG00000004562	0.354367	0.609433	-0.248934	0.0232775	0.315833	0.502633	-0.191516	0.251816	0.318267	0.437267	-0.124686	0.319717	0.2925	0.3314	-0.0427798	0.872008	0.2084	0.275267	-0.0777009	0.678942
Pnpla6	ENSMUSG00000004565	8.42737	7.91703	0.080291	1	9.57393	9.69307	-0.0161635	1	9.98383	9.50653	0.0640949	1	8.1772	8.34083	-0.0254972	1	8.08447	7.85457	0.0369801	1
Mcoln1	ENSMUSG00000004567	3.6357	3.17633	0.15055	0.781175	2.52653	2.70637	-0.0717549	1	2.87763	2.51617	0.141173	0.866234	2.4235	2.73533	-0.125765	1	2.6519	2.7588	-0.0416249	1
Arhgef18	ENSMUSG00000004568	12.6172	11.3704	0.138534	0.66835	11.2989	11.6892	-0.045068	1	11.8657	11.0022	0.100235	1	23.207	22.5987	0.0367189	1	23.1501	22.1117	0.0634078	0.952645
Pkn2	ENSMUSG00000004591	11.9983	11.641	0.0402087	1	14.2564	14.5703	-0.029379	1	13.971	14.1251	-0.0147805	1	12.979	13.3753	-0.0403309	1	13.0689	13.4727	-0.0408246	1
Cd33	ENSMUSG00000004609	0.0385333	0.038	0.000741079	1	0.0187	0.0375333	-0.0264284	1	0.0190333	0.0147333	0.0061006	1	0	0.00906667	-0.0130215	1	0.0268	0.0127	0.0199483	1
Etfb	ENSMUSG00000004610	30.3498	25.4063	0.247574	0.388541	19.0361	17.9893	0.0774151	1	17.209	15.026	0.184234	0.79394	31.4594	32.1918	-0.0321905	1	34.9559	33.6052	0.055241	1
Nkg7	ENSMUSG00000004612	0	0.0666333	-0.0930643	1	0	0.0261667	-0.0372651	1	0.0179	0	0.0255958	1	0	0	0	1	0	0.0980333	-0.134922	0.931083
Lim2	ENSMUSG00000004613	0	0.0560333	-0.0786554	1	0.0234	0	0.0333701	1	0.0186333	0	0.0266348	1	0	0.0490667	-0.0691064	1	0.0369667	0.0152	0.0306055	1
Stxbp2	ENSMUSG00000004626	9.95747	10.7514	-0.100918	0.974362	7.26703	8.38273	-0.182639	0.80007	8.08133	8.62033	-0.0831828	0.964063	8.9423	8.8475	0.0138221	1	8.56087	9.78387	-0.173661	0.45599
Pcp2	ENSMUSG00000004630	0.525133	0.451133	0.0717553	1	0.3462	0.684667	-0.32357	0.793939	0.417233	0.330867	0.0907113	1	0.2504	0.262633	-0.0140461	0.894739	0.3072	0.309033	-0.00202195	1
Sgce	ENSMUSG00000004631	0.710133	0.977233	-0.209374	0.1432	0.487067	0.651833	-0.151599	0.648236	0.4671	0.707133	-0.218609	0.00609344	0.6847	1.0865	-0.308593	0.000898099	0.707133	1.2901	-0.423835	4.89385e-07
Chn2	ENSMUSG00000004633	0.497133	0.824367	-0.285193	0.0675918	0.580267	0.499967	0.0752376	1	0.583733	0.593867	-0.00920151	1	0.5021	0.552567	-0.0476744	1	0.478333	0.540867	-0.0597704	1
Wwox	ENSMUSG00000004637	1.3794	1.3746	0.00291331	1	1.21133	1.35897	-0.0932385	1	1.1908	1.22463	-0.0221098	1	1.1417	1.2048	-0.0418914	1	1.24003	1.21403	0.0168433	1
Slbp	ENSMUSG00000004642	19.7148	19.5779	0.00956847	1	21.2064	21.1741	0.00209998	1	21.7749	21.6819	0.00590321	1	16.4795	16.4395	0.00330524	1	15.7642	14.932	0.0734504	0.886305
Tyr	ENSMUSG00000004651	0.0126333	0.00463333	0.0114428	1	0	0.0106	-0.0152121	1	0.00693333	0.0067	0.00033435	1	0	0.00613333	-0.0088215	1	0.0023	0.00463333	-0.00335466	1
Ghrhr	ENSMUSG00000004654	0.00576667	0.00423333	0.00220113	1	0.0059	0	0.00848689	1	0	0	0	1	0	0	0	1	0.0192667	0	0.0275315	1
Aqp1	ENSMUSG00000004655	0.023	0.0064	0.0236023	1	0.0161333	0.00876667	0.0104972	1	0	0.00953333	-0.0136885	1	0	0.0629	-0.0880059	1	0.00616667	0.0426333	-0.0513626	0.989621
Arid3b	ENSMUSG00000004661	13.0471	12.3817	0.0700179	1	11.8962	12.3352	-0.0483008	1	13.3638	12.4598	0.0937769	1	16.6213	16.7453	-0.0101193	1	17.1895	15.6506	0.127529	0.374266
Cnn2	ENSMUSG00000004665	55.3606	73.7339	-0.407074	3.25769e-08	26.466	26.882	-0.021689	1	26.9024	31.8222	-0.234284	0.00528771	58.8216	73.6822	-0.320099	0.000170594	55.2578	80.4409	-0.533701	1.87269e-13
Polr2e	ENSMUSG00000004667	86.4802	83.8634	0.0438146	1	83.7769	79.0985	0.0818972	0.819045	80.0305	76.6438	0.0615949	1	84.5394	78.1249	0.112457	0.210915	85.2607	79.0608	0.107608	0.495151
Abca13	ENSMUSG00000004668	0.0377667	0.0425667	-0.00665754	1	0.046	0.0621	-0.0220368	1	0.0418333	0.0459333	-0.0056664	1	0.0406	0.0596	-0.0261041	1	0.0621667	0.0627667	-0.000814724	1
Myo9b	ENSMUSG00000004677	14.817	14.8772	-0.00547749	1	10.7978	11.427	-0.0749523	1	12.2538	11.4557	0.0896038	1	11.5411	13.3636	-0.19575	1	12.9951	14.1317	-0.112649	0.741436
Hdac9	ENSMUSG00000004698	0.113133	0.105533	0.00988389	1	0.148133	0.0991333	0.0629238	0.844549	0.124033	0.149633	-0.032489	0.988413	0.1483	0.1461	0.00276668	1	0.135833	0.135633	0.000254055	1
Ly9	ENSMUSG00000004707	0.0182667	0	0.0261154	1	0	0.0052	-0.00748258	1	0.0247667	0	0.0352955	1	0	0	0	1	0	0	0	1
Cd244	ENSMUSG00000004709	0.0165333	0.00606667	0.0149316	1	0.00423333	0.00473333	-0.000718128	1	0	0.0046	-0.00662118	1	0	0	0	1	0.00333333	0.0178	-0.0206531	1
Adgre1	ENSMUSG00000004730	0	0	0	1	0.0126667	0	0.0181594	1	0	0.0207667	-0.0296531	1	0	0	0	1	0	0	0	1
Mtfp1	ENSMUSG00000004748	9.51377	8.0203	0.221032	0.734313	10.6436	9.46297	0.154241	0.892198	9.37313	10.1418	-0.103131	1	6.8147	7.91667	-0.190314	1	7.58897	6.85307	0.129228	0.938748
Rab23	ENSMUSG00000004768	5.05743	5.04833	0.00216897	1	5.52093	5.43197	0.0198185	1	5.7943	5.739	0.0117904	1	4.0815	4.32787	-0.0683036	1	3.8891	3.93503	-0.0134909	1
Rab11a	ENSMUSG00000004771	8.7517	9.04523	-0.0427854	1	8.2238	7.93377	0.0460927	1	9.12477	8.44283	0.100597	1	10.4795	11.5585	-0.129601	0.364338	10.1464	10.7689	-0.0784057	1
Eif2b2	ENSMUSG00000004788	43.8595	43.7224	0.00441808	1	43.4299	42.3116	0.0367763	1	42.6713	40.6349	0.0688933	1	41.0382	36.0672	0.181558	0.380488	37.137	36.0519	0.0416438	1
Dlst	ENSMUSG00000004789	34.5122	33.5349	0.0402597	1	35.6866	33.9922	0.0682225	1	35.6851	36.0894	-0.015814	1	30.4384	30.3181	0.00553111	1	29.4656	30.7187	-0.0581525	1
Pgf	ENSMUSG00000004791	0.348633	0.5663	-0.215862	1	0.226833	0.155	0.0870464	1	0.187667	0.3307	-0.164055	0.995563	0.0723	0.230033	-0.197989	1	0.239667	0.430933	-0.207004	0.871148
Ulk2	ENSMUSG00000004798	0.534533	0.607167	-0.0667196	1	0.486233	0.419533	0.0662439	1	0.506467	0.601133	-0.0879247	1	0.7945	1.05913	-0.198455	0.0485179	0.758633	1.0357	-0.21107	0.3582
Ccl24	ENSMUSG00000004814	0	0	0	1	0	0	0	1	0	0	0	1	0	0	0	1	0.0125333	0	0.0179694	1
Dgkq	ENSMUSG00000004815	0.807833	0.695167	0.0928346	1	0.662	0.861567	-0.163597	0.926024	0.763467	0.6995	0.0533039	1	0.9551	0.809033	0.112023	1	0.837833	0.773467	0.0514337	1
Tmed11	ENSMUSG00000004821	0	0	0	1	0	0	0	1	0	0	0	1	0	0	0	1	0.0212667	0	0.0303596	1
Grap	ENSMUSG00000004837	0.0244333	0.1087	-0.114043	1	0.0243667	0	0.0347322	1	0.00943333	0.0349	-0.0359457	1	0.0319	0.0697333	-0.051948	1	0.187267	0.125867	0.076608	1
Pou1f1	ENSMUSG00000004842	0.0077	0.0038	0.00559435	1	0	0	0	1	0.0087	0.00643333	0.00324555	1	0	0.0258	-0.0367495	1	0.00423333	0.00846667	-0.00606888	1
Chmp2b	ENSMUSG00000004843	12.4146	10.9909	0.16186	0.959812	11.1801	10.9769	0.0242715	1	12.1838	11.4541	0.0821494	1	15.0357	14.7903	0.0222518	1	14.5733	15.5358	-0.0865182	1
Plod3	ENSMUSG00000004846	10.1585	11.9998	-0.220343	0.149702	10.2807	10.9019	-0.0773313	1	9.73847	10.4	-0.08625	0.876794	11.1294	12.2982	-0.132719	0.639624	10.6149	11.6058	-0.118111	0.857267
Ap1s1	ENSMUSG00000004849	13.2297	13.1729	0.00577026	1	11.4526	12.1364	-0.0771305	1	11.4392	11.6302	-0.0219761	1	16.9724	16.5597	0.0335149	1	17.2392	17.4007	-0.0127182	1
Mapk13	ENSMUSG00000004864	4.24457	3.7463	0.14402	1	2.72787	2.73393	-0.00234591	1	2.6999	2.58377	0.0460096	1	1.8921	1.89553	-0.00171167	1	2.30563	2.02513	0.127928	1
Srpk1	ENSMUSG00000004865	26.9596	27.7112	-0.0382665	1	28.2422	28.0822	0.00791215	1	29.0658	27.8556	0.059272	1	21.2213	21.5866	-0.0235239	1	22.3216	22.3599	-0.00236527	1
Pax3	ENSMUSG00000004872	0.0383333	0.0234667	0.0208055	1	0.0169	0.0103667	0.00929887	1	0.0133	0.0298333	-0.0233495	1	0	0.0224333	-0.0320068	0.511181	0.0029	0.0304667	-0.0391201	0.447298
Lbr	ENSMUSG00000004880	25.0088	26.3466	-0.0723599	1	31.6826	31.3107	0.0165093	1	30.6612	32.7578	-0.0925079	0.803055	24.997	27.6189	-0.138623	1	25.5505	25.8892	-0.0182842	1
Crabp2	ENSMUSG00000004885	6.58377	6.10663	0.0937483	1	5.6714	6.14703	-0.099355	1	5.60073	6.7638	-0.234137	0.807694	1.6014	1.91393	-0.16368	1	1.56743	1.8961	-0.173785	1
Nes	ENSMUSG00000004891	4.6557	8.0866	-0.684035	2.02281e-18	4.96807	5.82983	-0.194587	0.621304	4.51607	6.29397	-0.403064	5.33578e-07	11.281	12.219	-0.106189	1	12.1216	13.4983	-0.143943	0.51058
Bcan	ENSMUSG00000004892	0.356	0.298767	0.0622149	1	0.348833	0.341767	0.00757829	1	0.3508	0.229767	0.135429	0.767297	0.6336	0.5199	0.104078	1	0.518467	0.550633	-0.0302423	1
Hapln2	ENSMUSG00000004894	0	0.0278667	-0.0396531	1	0.0173667	0	0.0248397	1	0	0	0	1	0	0	0	1	0.0212667	0	0.0303596	1
Prcc	ENSMUSG00000004895	44.424	38.0232	0.219121	0.426351	41.8656	40.7064	0.0395516	1	43.3061	41.0214	0.07638	1	51.9012	47.2872	0.131659	0.609821	48.8152	44.9662	0.116014	0.557289
Rrnad1	ENSMUSG00000004896	2.48077	2.24663	0.100461	1	2.10843	2.108	0.000201134	1	2.2401	1.97363	0.123812	1	2.075	1.99887	0.036169	1	1.93027	1.96117	-0.0151337	1
Hdgf	ENSMUSG00000004897	212.026	220.696	-0.0575539	1	204.822	201.689	0.022124	1	207.17	201.209	0.0419171	1	167.169	162.243	0.0428941	0.782165	162.434	162.779	-0.00303724	1
Slc25a18	ENSMUSG00000004902	0.1812	0.251667	-0.0835971	1	0.0787333	0.1784	-0.127491	1	0.1641	0.155333	0.0109058	1	0.1796	0.177467	0.00261151	1	0.167	0.165733	0.00156676	1
Thop1	ENSMUSG00000004929	37.817	37.8961	-0.00293688	1	39.1649	41.6875	-0.0878807	1	39.383	40.9991	-0.056608	1	28.1277	27.7765	0.0175007	0.879453	26.8894	26.1517	0.0386709	1
Apba3	ENSMUSG00000004931	8.77207	8.25133	0.0790024	1	7.8065	7.6983	0.0178353	1	7.0902	7.3246	-0.0412056	1	9.2373	7.93443	0.196387	0.491315	8.56957	9.0218	-0.0666161	1
Matk	ENSMUSG00000004933	0.3503	0.2308	0.133684	1	0.160667	0.271667	-0.131767	0.955187	0.198833	0.235967	-0.0440087	1	0.2615	0.174567	0.103012	1	0.173667	0.180167	-0.00796789	1
Pias4	ENSMUSG00000004934	15.0972	13.7854	0.122633	1	12.9148	12.6187	0.0310276	1	13.6102	12.9576	0.0659318	1	18.9432	18.0924	0.0628959	1	17.9831	17.1003	0.0686993	1
Map2k1	ENSMUSG00000004936	19.791	17.576	0.162517	0.997647	20.4852	20.3877	0.00655962	1	20.43	20.5056	-0.00508277	1	34.0668	32.0547	0.0852518	1	31.6093	29.6477	0.0895016	0.731742
Sgta	ENSMUSG00000004937	75.7474	72.019	0.071846	1	66.5229	65.1647	0.0293137	1	64.2978	67.7482	-0.0742875	0.847625	53.5844	54.12	-0.0140863	1	52.4018	55.0998	-0.0711064	1
Nmrk2	ENSMUSG00000004939	0.0219	0.0432667	-0.0298539	1	0	0.0186667	-0.026682	1	0	0	0	1	0	0	0	1	0.00883333	0	0.0126879	1
Tmem242	ENSMUSG00000004945	13.7978	11.8951	0.198567	0.881155	13.9085	14.0652	-0.0150879	1	14.8163	14.8683	-0.00473847	1	14.7013	13.0769	0.157554	1	13.3286	12.1345	0.125529	0.769983
Dtx2	ENSMUSG00000004947	11.0062	10.9642	0.00505566	1	10.7163	10.8177	-0.0124241	1	10.984	11.6122	-0.0737142	1	9.8453	9.8981	-0.00700667	1	10.3673	10.4032	-0.00455334	1
Zp3	ENSMUSG00000004948	8.55247	9.1661	-0.0898211	1	8.77603	10.73	-0.262886	0.843407	7.96423	9.06997	-0.167807	0.816496	4.2383	3.85007	0.111094	1	4.54363	4.51717	0.00690427	1
Hspb1	ENSMUSG00000004951	271.556	287.18	-0.0804157	0.960141	207.414	208.206	-0.00547595	1	202.417	184.948	0.129543	0.577214	215.437	234.833	-0.123818	1	214.971	236.15	-0.134961	0.452625
Rasa4	ENSMUSG00000004952	2.42357	2.23443	0.0819871	1	1.91393	1.94207	-0.0138621	1	1.93757	1.60707	0.172194	0.542192	1.2001	1.02337	0.120811	0.984516	1.18737	0.793633	0.28631	0.00111158
Syt5	ENSMUSG00000004961	1.25423	1.04327	0.141759	1	1.03293	0.957467	0.0545752	1	0.850567	0.946533	-0.0729399	1	0.2404	0.360567	-0.133402	1	0.311167	0.2908	0.0225856	1
Hnrnpa2b1	ENSMUSG00000004980	193.905	204.499	-0.0763614	0.990202	266.737	255.282	0.0630866	0.946245	260.158	257.145	0.0167407	1	219.925	205.193	0.0995593	0.711108	208.916	212.44	-0.024017	1
Fxyd4	ENSMUSG00000004988	0.104767	0.1935	-0.111457	1	0.149467	0.225033	-0.0918564	1	0.118333	0.0889333	0.0384346	1	0.3216	0.3307	-0.00989977	1	0.2737	0.443667	-0.180712	0.932665
Ccdc130	ENSMUSG00000004994	6.51337	6.05103	0.0916248	1	4.9523	4.74697	0.0506466	1	4.8576	4.5691	0.0728655	1	5.8194	6.27613	-0.0935272	1	7.06887	6.314	0.141705	0.762079
Mri1	ENSMUSG00000004996	8.11723	8.14067	-0.00370329	1	7.8167	8.05733	-0.0388476	1	8.15407	8.238	-0.0131677	1	6.9751	6.3195	0.123758	1	5.6717	5.49393	0.0389618	1
Prkacb	ENSMUSG00000005034	4.70987	4.62957	0.0204332	1	5.19127	5.08553	0.0248509	1	5.20707	5.2208	-0.00318848	1	4.3441	4.42333	-0.0212328	1	3.9678	3.93683	0.00902115	1
Sgsh	ENSMUSG00000005043	0.628567	0.6507	-0.0194752	1	0.4292	0.444633	-0.0154955	1	0.376	0.335867	0.0427045	1	0.8685	0.908533	-0.0305838	1	1.0251	1.28773	-0.175926	0.762079
Chd5	ENSMUSG00000005045	1.1205	1.09217	0.0194067	1	1.2343	1.3826	-0.0927139	1	1.2243	1.21437	0.00645725	1	1.0389	1.22553	-0.12636	0.766573	1.224	1.30663	-0.0526319	1
Cstb	ENSMUSG00000005054	40.6087	48.4384	-0.248748	0.169924	41.0201	40.0101	0.0351003	1	37.735	43.044	-0.185307	0.282198	108.798	117.337	-0.108053	0.594345	103.561	123.834	-0.255667	0.0659798
Sh2b2	ENSMUSG00000005057	0.8874	0.874233	0.0100996	1	0.547	0.763767	-0.189187	0.840571	0.621933	0.716433	-0.0816993	1	0.4445	0.3821	0.0637082	0.938036	0.4821	0.268967	0.223989	0.0313512
Pex5	ENSMUSG00000005069	6.60447	6.44407	0.0307561	1	6.21113	6.4104	-0.0393254	1	6.66023	6.21043	0.0873024	1	6.1236	5.76603	0.0742962	1	5.7514	5.53997	0.0459034	1
Jkamp	ENSMUSG00000005078	9.01403	9.8118	-0.110584	1	9.11747	9.7823	-0.0918169	1	8.78247	8.68407	0.0145853	1	13.1139	14.2749	-0.114046	0.384454	12.8741	13.7501	-0.0883271	1
Cd44	ENSMUSG00000005087	1.1301	1.24337	-0.0747443	1	0.549267	0.571367	-0.0204344	1	0.519467	0.7226	-0.181023	0.51779	0.152	0.274267	-0.145527	0.0611917	0.2084	0.277467	-0.0801876	0.849068
Slc1a2	ENSMUSG00000005089	0.0291667	0.0223333	0.00961097	1	0.0159667	0.0145667	0.0019894	1	0.0213667	0.0256333	-0.00601417	1	0.0261	0.0314	-0.00743261	1	0.0194667	0.0467667	-0.0381253	0.525787
Eif2ak4	ENSMUSG00000005102	4.4084	4.03037	0.104538	1	4.37737	4.05033	0.0905212	1	4.48163	4.20483	0.0747539	1	4.8953	4.76733	0.0316608	0.969897	4.98623	4.82403	0.0396299	1
Wdr1	ENSMUSG00000005103	24.9229	27.3191	-0.127547	0.327243	19.3657	18.6612	0.0507901	1	18.888	19.9366	-0.0741314	0.789222	33.048	36.2733	-0.130571	0.741568	33.948	38.527	-0.177629	0.106119
Slc2a9	ENSMUSG00000005107	0.00396667	0.0130333	-0.0129703	1	0	0.00336667	-0.00484892	1	0	0.0044	-0.00633393	1	0.1351	0.0757667	0.0774542	1	0.0663	0.0723667	-0.00818489	1
Wisp1	ENSMUSG00000005124	0.854	1.95317	-0.671622	2.82416e-08	0.534633	0.707	-0.153569	0.961045	0.4306	0.933133	-0.434321	6.26337e-06	0.4977	1.41883	-0.691563	8.51535e-11	0.609233	1.546	-0.661859	1.25728e-10
Ndrg1	ENSMUSG00000005125	2.9649	2.54803	0.160265	0.875727	1.91187	2.1694	-0.122265	1	2.02407	2.0636	-0.018738	1	6.1703	6.91613	-0.142762	0.0140519	5.94437	8.21123	-0.407551	5.47386e-05
4930550C14Rik	ENSMUSG00000005131	0.185867	0.188467	-0.00315963	1	0.096	0.115133	-0.0249684	1	0.0937	0.143333	-0.064029	1	0.0485	0.1515	-0.135188	1	0.129867	0.130467	-0.00076592	1
Man2b1	ENSMUSG00000005142	5.30597	5.1816	0.0287372	1	4.37007	4.53677	-0.0441037	1	4.53063	4.21867	0.0837634	1	4.3772	4.22743	0.0407524	1	4.0369	4.088	-0.0145626	1
Klf5	ENSMUSG00000005148	514.895	500.831	0.0398778	1	452.154	414.866	0.123884	0.2646	406.257	407.45	-0.00422046	1	303.239	258.04	0.232032	0.000607371	316.846	275.769	0.199648	0.00939414
Wdr83	ENSMUSG00000005150	6.5336	6.39303	0.027173	1	5.52357	6.7453	-0.24766	0.685584	5.81593	5.40893	0.088827	1	4.7714	4.81977	-0.01204	1	5.2421	4.7141	0.127505	0.85595
Prdx2	ENSMUSG00000005161	43.0727	40.0621	0.10208	1	49.9327	49.7115	0.0062802	1	51.9362	52.8642	-0.0250721	1	48.1184	45.6519	0.0743288	1	44.6354	41.4527	0.104297	0.600916
Polr2a	ENSMUSG00000005198	253.322	260.885	-0.0422815	1	263.288	247.368	0.0896299	0.790113	246.386	265.767	-0.108815	0.526992	229.021	214.613	0.0933239	0.489585	240.433	209.978	0.194533	0.0251547
Shbg	ENSMUSG00000005202	0.1396	0	0.188528	0.639676	0.0411333	0.0153	0.0362488	1	0.0109333	0	0.0156879	1	0	0.0233667	-0.0333231	1	0.0324667	0	0.0460952	1
Senp3	ENSMUSG00000005204	42.1737	40.6091	0.0532525	1	42.4736	43.4342	-0.0315288	1	45.365	42.812	0.0817122	1	48.0797	47.005	0.0319408	0.967066	46.5008	44.0945	0.0750004	0.773794
Corin	ENSMUSG00000005220	0.0311667	0.0643	-0.0456273	1	0.0272	0.0277667	-0.00079566	1	0.0244	0.0313333	-0.00973154	1	0.0848	0.108733	-0.0314833	1	0.0683667	0.116567	-0.0636625	0.995831
Plekha8	ENSMUSG00000005225	4.4704	4.58253	-0.0292736	1	5.58493	5.34263	0.0540869	1	5.64343	5.05887	0.132881	0.914726	8.6254	8.125	0.0770219	1	7.8757	7.90787	-0.00521906	1
G6pc2	ENSMUSG00000005232	0.0222	0.1009	-0.107006	1	0.106333	0.0707	0.0472318	1	0.0343	0.0744667	-0.054966	1	0.029	0.0688333	-0.0547939	1	0.0528667	0.0234333	0.0409056	1
Spc25	ENSMUSG00000005233	29.643	29.1033	0.0256375	1	32.4225	33.1282	-0.0301461	1	32.4297	31.0456	0.0610041	1	39.5025	41.7919	-0.0793279	0.953915	42.2012	41.3382	0.0291126	1
Dnah2	ENSMUSG00000005237	0.0722667	0.0844	-0.0162333	1	0.0970333	0.0657	0.041806	1	0.0675	0.0638667	0.00491872	1	0.1147	0.1469	-0.0410841	0.371746	0.142767	0.1481	-0.00671745	1
Ripk4	ENSMUSG00000005251	1.65023	2.1923	-0.268477	0.312452	1.31537	1.944	-0.346537	0.20927	1.63707	1.97137	-0.172193	0.863248	1.404	1.55477	-0.0877546	0.678711	1.27817	1.5408	-0.15741	0.74652
Ufd1l	ENSMUSG00000005262	10.7628	10.2978	0.0581813	1	10.0274	9.647	0.0506457	1	10.5328	9.93333	0.0770095	1	12.2193	12.7216	-0.0537994	1	12.7771	12.0237	0.0811329	0.9352
Zfp287	ENSMUSG00000005267	1.04467	1.12527	-0.0557782	1	0.799833	0.6747	0.103961	1	0.823133	0.8313	-0.00644807	1	0.5623	0.636267	-0.0667364	1	0.487567	0.565967	-0.0740992	1
Prlr	ENSMUSG00000005268	0.2319	0.168367	0.076392	0.731174	0.2447	0.291433	-0.0531751	1	0.2115	0.252367	-0.0478626	0.987304	0.1679	0.218467	-0.06115	1	0.265	0.2407	0.0279831	1
Letm1	ENSMUSG00000005299	6.0427	6.21407	-0.0346841	1	6.21523	6.1847	0.00611813	1	6.22907	5.96773	0.05312	1	4.6841	4.97703	-0.0724977	1	4.72763	5.1481	-0.102201	0.775256
Ubqln1	ENSMUSG00000005312	77.4135	76.9336	0.00885721	1	83.5934	87.8789	-0.071297	1	87.5311	97.2523	-0.150307	0.164611	66.1579	72.3753	-0.127738	1	67.3727	73.9735	-0.132961	0.443339
Fgfr4	ENSMUSG00000005320	0.609067	0.689433	-0.0703153	1	0.348467	0.297767	0.0552888	1	0.289833	0.230833	0.0675492	1	0.1454	0.155067	-0.0121246	1	0.167233	0.173867	-0.00817556	1
Cadm3	ENSMUSG00000005338	0.195133	0.1119	0.104145	0.797065	0.163133	0.2083	-0.0549622	1	0.185167	0.1885	-0.00405195	1	0.1421	0.0630333	0.103502	1	0.0464333	0.0517667	-0.00733428	1
Fcer1a	ENSMUSG00000005339	0	0	0	1	0	0	0	1	0	0	0	1	0	0	0	1	0	0	0	1
Txn2	ENSMUSG00000005354	42.0491	40.6206	0.0486865	1	42.5014	42.4822	0.000638002	1	41.6011	43.2644	-0.0552573	1	26.2289	25.4518	0.0417728	1	25.7775	25.0402	0.0402825	1
Casp14	ENSMUSG00000005355	0.465467	0.206	0.28113	0.348129	0.223833	0.274267	-0.0582601	1	0.163667	0.2172	-0.0648884	1	0.4176	0.418467	-0.000881739	1	0.6771	0.482633	0.177807	0.940897
Slc1a6	ENSMUSG00000005357	0.260533	0.281067	-0.0233113	1	0.161367	0.3578	-0.225447	0.914554	0.182067	0.328633	-0.168632	1	0.0822	0.309033	-0.274535	0.249384	0.0905667	0.184533	-0.119241	0.745472
Slc1a3	ENSMUSG00000005360	2.42057	2.81293	-0.156666	0.867944	2.5591	2.9872	-0.163864	0.946245	2.53733	3.24057	-0.261595	0.0195372	0.3485	0.440167	-0.0948803	1	0.2937	0.3682	-0.080776	0.555696
Crbn	ENSMUSG00000005362	5.07463	4.8361	0.0577927	1	4.90813	5.29167	-0.0907399	1	5.18913	4.82457	0.0875867	1	5.507	5.91403	-0.087535	1	5.95517	5.865	0.0188254	1
Il5ra	ENSMUSG00000005364	0.0179	0.00826667	0.0137186	1	0	0.00643333	-0.00925161	1	0.00946667	0.0035	0.00855266	1	0	0.0136333	-0.0195359	0.901192	0	0.00836667	-0.0120203	1
Msh6	ENSMUSG00000005370	127.623	121.033	0.0758708	1	150.009	142.593	0.0726447	0.874559	145.933	136.675	0.0938954	0.997167	149.256	139.198	0.0999583	0.274492	146.751	138.13	0.0867413	0.637995
Fbxo11	ENSMUSG00000005371	16.6855	16.7295	-0.00358756	1	16.34	17.0289	-0.0562047	1	17.2655	16.3339	0.0755248	1	21.5253	21.4978	0.00176025	1	22.5726	24.2982	-0.101924	0.90094
Mlxipl	ENSMUSG00000005373	1.4437	1.5125	-0.0400564	1	1.03633	1.28777	-0.167966	0.934017	1.25643	1.2865	-0.0190968	1	1.4981	2.00513	-0.266598	0.994342	2.65953	2.54633	0.0453315	1
Tbl2	ENSMUSG00000005374	6.48057	5.3551	0.235233	0.119997	5.66363	5.3313	0.0738073	1	5.75703	5.4659	0.0635388	1	4.5744	4.9557	-0.0954546	1	4.78543	4.72653	0.014763	1
Wbscr22	ENSMUSG00000005378	31.7737	30.6914	0.0484442	1	28.216	28.5662	-0.0171918	1	28.1224	27.9298	0.00957125	1	25.0429	24.19	0.0480371	0.533943	24.3981	23.042	0.0791636	0.875702
Nid1	ENSMUSG00000005397	29.6137	28.197	0.0683589	1	24.8311	22.8152	0.117224	0.421438	22.5274	18.3785	0.279887	0.000909198	114.973	115.13	-0.00195755	1	120.091	118.291	0.0216088	1
Mcm5	ENSMUSG00000005410	88.703	85.461	0.0531072	1	89.1221	87.5936	0.0246779	1	91.3257	86.5799	0.076133	1	83.9695	77.8921	0.107065	0.481275	80.2365	75.4046	0.0884685	0.629819
Hmox1	ENSMUSG00000005413	79.0794	90.4491	-0.191537	0.113886	55.5406	60.1774	-0.113713	1	58.1547	63.8308	-0.132188	0.53208	31.9904	38.2871	-0.252011	0.00317426	32.5965	43.6486	-0.410307	1.44778e-06
Mprip	ENSMUSG00000005417	13.3945	14.3343	-0.091248	0.808712	12.3618	12.6024	-0.0257469	1	12.8185	12.3768	0.0468716	1	14.0004	15.1273	-0.104507	1	14.9036	16.1152	-0.105931	0.774918
Cic	ENSMUSG00000005442	23.0528	22.2385	0.0496899	1	19.3324	20.5306	-0.0826081	1	19.8666	18.1175	0.126302	0.926105	29.8701	29.1927	0.0320104	0.754517	32.1404	29.0953	0.139054	0.181544
Pafah1b3	ENSMUSG00000005447	11.8128	11.6324	0.0204646	1	10.9327	9.90487	0.129948	0.977301	11.5614	10.375	0.143126	1	11.7312	12.9975	-0.136797	1	12.3927	12.1883	0.0221918	1
Il27ra	ENSMUSG00000005465	0.327367	0.2621	0.0727407	1	0.1616	0.210533	-0.0595294	1	0.1282	0.1861	-0.0722028	1	0.1473	0.146133	0.00146779	0.645015	0.195433	0.127467	0.0844489	0.913057
Prkaca	ENSMUSG00000005469	24.5241	26.4776	-0.106396	0.888828	24.4176	24.2256	0.0109411	1	24.9235	23.2053	0.0989356	1	29.8962	28.0528	0.0887522	0.938014	30.4276	28.4073	0.0958562	0.806836
Asf1b	ENSMUSG00000005470	30.5574	29.7264	0.0384996	1	24.2954	23.3397	0.0555656	1	23.811	23.7478	0.00368154	1	23.0042	23.3728	-0.0219832	1	24.1135	23.8561	0.0148612	1
Myl10	ENSMUSG00000005474	0	0.0260333	-0.0370776	1	0	0.119333	-0.16264	1	0.0274	0.0185	0.012552	1	0	0.0179333	-0.0256431	1	0.0149	0	0.0213376	1
Ddx39	ENSMUSG00000005481	46.8565	46.5971	0.0078392	1	49.6535	50.9053	-0.035219	1	51.0031	47.2463	0.108181	0.944934	43.7866	42.3825	0.045954	0.752783	43.2661	41.3141	0.0650627	0.90629
Dnajb1	ENSMUSG00000005483	21.5622	20.993	0.0368655	1	19.3018	20.6671	-0.0938986	1	20.2364	20.7453	-0.0341644	1	25.8047	25.0364	0.0419542	1	25.05	24.7279	0.017946	1
Msh4	ENSMUSG00000005493	0.227767	0.1724	0.0665715	1	0.0947667	0.1253	-0.0396863	1	0.120033	0.0965	0.0306359	1	0.1494	0.108	0.0529231	1	0.0717	0.117733	-0.0606749	0.834887
Usp40	ENSMUSG00000005501	1.29847	1.23413	0.0409565	1	1.17447	1.2736	-0.0643169	1	1.31317	1.21203	0.0644961	1	1.205	1.39583	-0.119749	1	1.11397	1.3437	-0.148835	0.399013
Evx1	ENSMUSG00000005503	0.625167	0.506667	0.109227	1	0.460267	0.327033	0.138027	1	0.589233	0.3992	0.183729	1	0.358	0.413	-0.057278	1	0.331533	0.257633	0.0823772	1
Kbtbd4	ENSMUSG00000005505	1.9379	1.779	0.0802195	1	1.91623	2.18623	-0.127746	1	2.09303	2.0765	0.00773239	1	2.2056	1.84157	0.173908	1	1.71197	2.0515	-0.170179	0.885983
Celf1	ENSMUSG00000005506	36.6069	36.3552	0.00968958	1	37.7385	39.0429	-0.0477771	1	40.024	38.6309	0.0498413	1	35.5589	36.2242	-0.0260169	1	35.3801	34.4848	0.035951	1
Ndufs3	ENSMUSG00000005510	16.4347	14.0831	0.209032	0.675862	14.7435	14.8057	-0.00568862	1	15.7555	14.7472	0.0895453	1	11.8216	14.0948	-0.235472	1	13.3371	13.2909	0.00465646	1
Por	ENSMUSG00000005514	15.3276	15.3588	-0.00275418	1	14.3915	14.7982	-0.0376233	1	13.9101	15.4999	-0.146167	0.428563	16.4066	16.0969	0.0259025	0.976661	15.9922	16.7179	-0.060335	1
Igf1r	ENSMUSG00000005533	3.4752	4.09423	-0.186913	0.101362	3.0051	2.99113	0.00503979	1	3.1126	3.35543	-0.0827655	0.507145	3.6393	4.56897	-0.263503	0.0718779	3.9329	4.7578	-0.223082	0.0185244
Insr	ENSMUSG00000005534	1.26863	1.2926	-0.0151612	1	1.20877	1.30563	-0.0619221	1	1.32193	1.33753	-0.00966039	1	1.4402	1.60833	-0.0961289	1	1.59443	1.5786	0.00883147	1
Fcer2a	ENSMUSG00000005540	0.0791667	0.0992333	-0.02658	1	0.122733	0.0867667	0.0469731	1	0.0960333	0.0509667	0.0605748	1	0.111	0.0482	0.0839448	1	0.0434667	0.0159333	0.0385788	0.97917
Cyp2a5	ENSMUSG00000005547	0.0258667	0.0477667	-0.0304742	1	0.041	0.0222333	0.0262455	1	0.0408333	0.0120667	0.0404347	1	0.0276	0.0822667	-0.0747772	1	0.0400667	0.0303	0.0136115	1
Atp4a	ENSMUSG00000005553	0.2032	0.183	0.0244264	1	0.1782	0.195867	-0.0214721	1	0.286167	0.209367	0.0888259	1	0.0304	0.0245	0.00828451	1	0.0393333	0.0537	-0.0198057	1
Trim28	ENSMUSG00000005566	302.901	278.395	0.121294	0.981982	324.37	337.949	-0.058988	1	345.839	326.246	0.0838919	1	342.021	330.005	0.0514423	0.598728	330.794	308.003	0.10267	0.463517
Ube2m	ENSMUSG00000005575	65.4367	68.0587	-0.0558442	1	50.145	52.5499	-0.0662907	1	51.0962	51.6517	-0.0153001	1	58.7218	57.2718	0.0354606	1	59.2667	58.5388	0.0175301	1
Adcy9	ENSMUSG00000005580	0.535367	0.5794	-0.0407934	1	0.451133	0.554767	-0.099518	1	0.5747	0.552	0.0209484	1	1.3982	1.5542	-0.0909195	0.99715	1.30183	1.33443	-0.020289	1
Mef2c	ENSMUSG00000005583	0.0254333	0.0466667	-0.0295684	0.948055	0.0429	0.0525	-0.0132194	1	0.0579333	0.0793667	-0.0289363	1	0.04	0.0357667	0.00588449	0.895653	0.0345	0.0359667	-0.00204394	1
Ctr9	ENSMUSG00000005609	21.3596	23.4215	-0.127257	0.477201	23.0986	23.5337	-0.0258175	1	22.0071	24.4751	-0.147009	0.174318	28.9517	32.6104	-0.166268	0.113801	28.9854	34.59	-0.247212	0.00426353
Eif4g2	ENSMUSG00000005610	147.667	147.786	-0.00115272	1	169.705	173.816	-0.0343336	1	174.742	178.193	-0.0280571	1	141.049	144.502	-0.0346452	1	138.788	140.637	-0.0189576	1
Mrvi1	ENSMUSG00000005611	0.0512667	0.0638667	-0.0171887	1	0.0373333	0.0788667	-0.056637	1	0.0581667	0.0314667	0.0368697	1	0.067	0.0962	-0.0389509	1	0.0696333	0.1545	-0.110152	0.388953
Pcyt1a	ENSMUSG00000005615	4.20323	4.0409	0.0457271	1	4.5206	4.75133	-0.0590714	1	4.4974	4.55717	-0.0156001	1	5.0441	5.77313	-0.164296	0.820229	5.32313	6.1492	-0.177142	0.44371
Zfp592	ENSMUSG00000005621	11.9122	11.411	0.0571231	1	10.626	10.8399	-0.0262979	1	10.8844	11.2764	-0.0468265	1	17.1604	18.0656	-0.070176	1	18.1303	18.8435	-0.0528045	1
Psmd4	ENSMUSG00000005625	60.182	63.6417	-0.0793571	0.959017	62.2409	60.4269	0.0419858	1	64.259	60.176	0.0932111	1	71.2968	65.0269	0.130878	0.188122	69.5492	65.718	0.0805544	0.786206
Tmod4	ENSMUSG00000005628	0	0.0566667	-0.0795203	1	0.0479667	0.0607667	-0.0175145	1	0.0579	0.0536667	0.00578473	1	0.1	0.0775333	0.029771	1	0.0190333	0.0643667	-0.062794	1
Insrr	ENSMUSG00000005640	0.0181667	0.0281333	-0.0140536	1	0.0150667	0.00703333	0.011463	1	0.00576667	0.00436667	0.00200959	1	0	0.00853333	-0.0122588	1	0.0328667	0.0285	0.00611223	1
Cabp5	ENSMUSG00000005649	0.00796667	0.0393	-0.0441642	1	0	0.0162667	-0.023279	1	0	0	0	1	0.0227	0.0086	0.0200289	1	0	0.0065	-0.00934717	1
Snx6	ENSMUSG00000005656	20.6017	20.5136	0.00589367	1	20.0249	19.6698	0.0245699	1	20.8912	18.0746	0.198703	0.561979	38.9359	39.9403	-0.0358354	1	41.2573	39.6369	0.0564103	1
Mthfd2	ENSMUSG00000005667	15.9741	16.6832	-0.0590498	1	18.1722	19.2902	-0.0817648	1	19.2757	20.51	-0.0852582	0.913547	10.9117	10.0311	0.110798	0.975395	10.8857	10.5998	0.035127	1
Kit	ENSMUSG00000005672	7.6753	5.08547	0.511546	8.34641e-11	5.75273	4.5745	0.276629	0.00108393	4.94597	3.14693	0.519867	4.03051e-11	22.8713	19.8337	0.19636	0.000525602	24.8203	20.7175	0.249644	0.00194378
Tomm40l	ENSMUSG00000005674	1.07753	0.9636	0.0813706	1	1.02233	1.2707	-0.167116	1	1.08417	1.10903	-0.0171112	1	1.326	1.07893	0.162008	0.651712	1.12843	1.24353	-0.0759807	1
Nr1i3	ENSMUSG00000005677	0.0312333	0.0778	-0.0637187	1	0.0577333	0.0768667	-0.0258637	1	0.0485333	0.097	-0.0651908	0.994874	0.0778	0.0886	-0.0143844	1	0.1022	0.0647	0.0499391	1
Apoa2	ENSMUSG00000005681	0.0375333	0	0.0531577	1	0.077	0	0.107018	1	0	0.158333	-0.21205	0.971475	0	0	0	1	0.133367	0	0.180615	1
Pan2	ENSMUSG00000005682	9.75177	9.4293	0.0439314	1	9.53173	10.2594	-0.0963828	1	10.2309	8.68917	0.213033	0.363975	11.6876	12.5092	-0.0905195	1	12.4398	12.1353	0.0330625	1
Cs	ENSMUSG00000005683	67.8112	69.1292	-0.0273712	1	71.6526	72.3154	-0.0131005	1	73.0194	72.7059	0.00612268	1	72.917	70.5064	0.0478345	0.873821	67.3059	71.9603	-0.0951021	0.88382
Ampd3	ENSMUSG00000005686	1.6134	1.3454	0.156094	0.957273	1.2948	1.11833	0.115439	1	1.16767	1.24497	-0.0505511	1	0.9863	0.8441	0.107167	1	0.9342	0.629067	0.247691	0.0256066
Bcas2	ENSMUSG00000005687	26.6263	24.4542	0.118139	0.96374	29.4978	28.2809	0.0587453	1	31.278	27.6625	0.171387	0.58209	25.6107	22.9147	0.154111	0.175494	25.2818	23.017	0.130008	0.345865
Sh2d1a	ENSMUSG00000005696	0	0	0	1	0	0.00433333	-0.00623817	1	0	0	0	1	0	0	0	1	0	0.00596667	-0.0085825	1
Ctcf	ENSMUSG00000005698	49.5081	47.7122	0.0522317	1	56.3494	55.4106	0.0238104	1	59.4111	56.9262	0.0605977	1	53.6378	52.3051	0.0356258	0.971687	51.8634	49.6362	0.0621001	0.894904
Pard6a	ENSMUSG00000005699	3.58473	4.21113	-0.184759	1	2.7018	3.64567	-0.327659	0.833735	3.0865	2.81653	0.0986029	1	2.2062	2.24237	-0.0161828	1	1.6774	1.7394	-0.0330272	1
Agrp	ENSMUSG00000005705	0.0295667	0.167967	-0.181962	1	0.0215667	0	0.0307834	1	0.132033	0.0343333	0.130215	1	0.2259	0.0213	0.263435	1	0.0322667	0.0295333	0.00382517	1
Pvalb	ENSMUSG00000005716	0	0	0	1	0	0	0	1	0.0162667	0	0.023279	1	0	0.0418	-0.0590783	1	0.0344	0	0.0487942	1
Tfap4	ENSMUSG00000005718	26.7285	26.5483	0.00940802	1	25.5746	24.6856	0.0490863	1	27.9559	26.6227	0.068003	1	18.1967	16.4559	0.137141	0.440339	16.4804	14.0815	0.212961	0.124362
Ranbp1	ENSMUSG00000005732	626.622	677.288	-0.112001	0.697192	686.503	625.883	0.133169	0.203292	638.709	664.999	-0.0581044	0.916067	484.763	444.93	0.123436	0.0203533	506.934	462.898	0.130833	0.221632
Cd247	ENSMUSG00000005763	0.0974	0.0445333	0.0712309	1	0.0118333	0.0461333	-0.0480951	1	0.0371	0.0510667	-0.0192992	1	0.0107	0.025	-0.0202691	1	0.0377	0.0193667	0.0257163	1
Rfx5	ENSMUSG00000005774	1.90123	1.77153	0.065982	1	2.0047	2.0703	-0.0311587	1	2.33437	2.1818	0.0675696	1	1.4884	1.52617	-0.0217314	1	1.5427	1.38763	0.09078	1
Psmb4	ENSMUSG00000005779	56.922	53.2729	0.0938794	1	55.8296	53.3083	0.0654716	1	52.5992	53.7125	-0.029659	1	49.2398	46.9697	0.0667073	1	45.4483	41.9796	0.111973	0.600399
Mmp8	ENSMUSG00000005800	0.0083	0.0061	0.00315124	1	0.0169667	0	0.0242724	1	0	0	0	1	0	0.0145667	-0.0208637	1	0	0	0	1
Slc30a4	ENSMUSG00000005802	1.44303	1.29843	0.0880227	1	1.2054	1.16287	0.0280956	1	1.23943	1.39387	-0.0962091	1	1.8683	2.30923	-0.206301	0.606555	2.1106	2.59503	-0.208812	0.471625
Sqrdl	ENSMUSG00000005803	0.0939	0.0829	0.0145808	1	0.0866333	0.0896	-0.0039334	1	0.0442333	0.0835	-0.053255	1	0.042	0.0173333	0.0345628	1	0.00396667	0.0252667	-0.0302878	0.803183
Bloc1s6	ENSMUSG00000005804	5.85677	6.33397	-0.0970653	1	5.47077	5.9534	-0.103782	1	5.61777	5.83123	-0.0458016	1	5.1949	4.93903	0.0608529	1	4.65377	4.78763	-0.0337612	1
Metap1	ENSMUSG00000005813	12.6501	12.6195	0.00324131	1	14.2541	14.68	-0.0397223	1	13.8877	13.9341	-0.0044894	1	10.7404	10.6843	0.00691026	1	10.702	10.8949	-0.023584	1
Gpr108	ENSMUSG00000005823	6.0429	5.77843	0.0552177	1	5.28127	5.1976	0.0193459	1	5.0143	4.61187	0.0999161	1	6.8005	6.52183	0.0524823	1	6.82277	7.17397	-0.0633574	1
Tnfsf14	ENSMUSG00000005824	0.0161333	0.00796667	0.0116418	1	0	0	0	1	0	0.00673333	-0.00968159	1	0	0	0	1	0	0	0	1
Gata6	ENSMUSG00000005836	2.39317	2.12143	0.120424	1	2.61617	2.3548	0.108234	1	2.07703	2.0891	-0.0056465	1	2.5258	3.1935	-0.250204	0.0481034	2.69193	3.3472	-0.23571	0.459002
Rsl1d1	ENSMUSG00000005846	171.79	173.284	-0.0124246	1	197.056	198.559	-0.0109132	1	198.972	195.841	0.0227672	1	135.415	129.901	0.0595193	0.896895	128.904	133.299	-0.0479973	1
Cnga2	ENSMUSG00000005864	0.00966667	0.0162667	-0.00939994	1	0	0.00553333	-0.00796091	1	0	0.00403333	-0.00580717	1	0	0.0211	-0.0301242	0.946862	0	0.00433333	-0.00623817	1
Apc	ENSMUSG00000005871	18.817	18.5411	0.0202269	1	19.2916	19.949	-0.0459987	1	19.4819	19.0697	0.0293281	1	21.7709	23.8643	-0.126886	1	23.7956	24.6643	-0.0496806	1
Reep5	ENSMUSG00000005873	4.4108	6.76987	-0.522048	1.14903e-05	3.7872	4.3602	-0.163105	1	3.971	4.82593	-0.228953	0.247638	6.3662	8.22403	-0.324477	0.00010068	6.21407	8.38567	-0.379646	0.00853685
Ergic3	ENSMUSG00000005881	22.3028	20.9179	0.0883917	1	18.7829	18.4611	0.0236582	1	17.7705	19.5311	-0.129346	0.559097	18.7755	19.8142	-0.0738539	1	19.5773	18.4548	0.0809227	0.959384
Uqcc1	ENSMUSG00000005882	2.77023	2.9854	-0.0800707	1	2.99817	3.20543	-0.0729159	1	3.40023	2.8951	0.17592	0.876794	3.3039	3.37483	-0.0235835	1	3.39877	3.48713	-0.028695	1
Spo11	ENSMUSG00000005883	0.0214667	0.00803333	0.0190988	1	0	0.0262667	-0.0374057	0.985224	0.0252667	0.0159667	0.0131461	1	0.073	0.00556667	0.0936413	1	0.00913333	0.0247667	-0.0221786	1
Ncoa2	ENSMUSG00000005886	4.30157	3.96083	0.0958363	1	3.64473	3.58193	0.0196393	1	4.01903	3.44027	0.176763	0.310462	6.7269	7.44493	-0.128196	1	7.339	7.42277	-0.0144198	1
Prl4a1	ENSMUSG00000005891	0	0	0	1	0	0	0	1	0.0195667	0	0.0279561	1	0	0	0	1	0	0	0	1
Trh	ENSMUSG00000005892	46.3221	36.5801	0.332544	0.00855911	92.5002	74.194	0.314353	0.000985202	82.1717	57.8453	0.499166	1.65056e-07	8.0616	4.86253	0.628242	1.58868e-07	4.69593	2.78917	0.588052	5.22087e-06
Nr2c2	ENSMUSG00000005893	2.46557	2.2679	0.0847274	1	2.41187	2.41597	-0.00173263	1	2.5443	2.3198	0.0944044	1	2.9154	2.7449	0.0642325	0.988175	2.7456	2.8111	-0.0250106	1
Nr2c1	ENSMUSG00000005897	3.43027	3.53927	-0.0350657	1	3.0821	3.19237	-0.0384534	1	3.3765	3.35713	0.00639831	1	2.012	2.12147	-0.0515023	0.657031	2.00887	2.0802	-0.0338039	1
Smpd4	ENSMUSG00000005899	23.5349	22.3028	0.0743341	1	22.4348	22.7898	-0.0216886	1	22.6882	22.89	-0.0122383	1	18.7176	17.7619	0.0716806	0.645659	19.3096	17.1743	0.16026	0.102615
Pex1	ENSMUSG00000005907	2.0531	2.03553	0.00832483	1	2.19063	2.0984	0.0423194	1	2.16413	1.90773	0.121915	1	1.6796	1.849	-0.088438	1	1.9841	1.90397	0.039271	1
Otx1	ENSMUSG00000005917	0.3028	0.2746	0.0315711	1	0.275033	0.179933	0.11183	0.908568	0.220067	0.2737	-0.0620655	1	0.4327	0.279867	0.162743	0.822013	0.295067	0.218933	0.0874071	0.930784
Kctd20	ENSMUSG00000005936	16.4905	16.6699	-0.0147196	1	17.8951	16.2065	0.135059	0.510154	18.8146	18.0289	0.0583716	1	16.1367	17.433	-0.105199	1	17.6873	18.0606	-0.0285353	1
Itgae	ENSMUSG00000005947	0.137967	0.2576	-0.144215	0.585047	0.174833	0.269133	-0.111388	1	0.238567	0.246667	-0.00940424	1	0.1998	0.303133	-0.119191	1	0.262467	0.268833	-0.00725728	1
Ctns	ENSMUSG00000005949	3.23773	3.24217	-0.0015085	1	3.16703	3.28667	-0.0408356	1	2.94387	3.32993	-0.134734	0.838789	4.0158	4.10047	-0.0241494	1	3.7839	4.0051	-0.0652117	1
P2rx5	ENSMUSG00000005950	0.4842	0.330467	0.157753	1	0.3923	0.3683	0.0250855	1	0.290867	0.3323	-0.045579	1	0.8362	0.615233	0.184981	1	0.673533	0.612333	0.0537472	1
Shpk	ENSMUSG00000005951	0.465067	0.4978	-0.0318787	1	0.4047	0.491033	-0.0860505	1	0.448667	0.267767	0.192436	0.656621	0.23	0.5915	-0.371729	0.680231	0.565267	0.567233	-0.00181152	1
Trpv1	ENSMUSG00000005952	0.0128667	0.00896667	0.00556576	1	0.0056	0.0065	-0.00129062	1	0.0182333	0	0.0260682	1	0.0777	0.0346667	0.0587896	1	0.0227333	0.0260333	-0.00464757	1
Ephb3	ENSMUSG00000005958	3.61533	3.20757	0.133449	0.969929	2.8768	2.81037	0.0249365	1	3.09433	2.9828	0.0398455	1	5.3041	5.62137	-0.0708386	0.908952	5.8265	5.32643	0.109754	0.735995
Tuft1	ENSMUSG00000005968	1.05983	1.2649	-0.13692	1	0.9073	0.84	0.051826	1	0.673867	0.6772	-0.00287012	1	1.1932	1.30537	-0.0719588	1	0.918433	1.7186	-0.502935	0.00366757
Rcn1	ENSMUSG00000005973	15.0309	14.6976	0.0303084	1	12.7155	12.5616	0.0162763	1	12.983	11.5844	0.152037	0.965813	23.721	18.7219	0.325941	9.08533e-06	22.7891	20.6755	0.134237	0.467844
Dnase1	ENSMUSG00000005980	1.0463	0.831633	0.159887	1	0.6759	0.94	-0.211121	0.957374	0.810633	0.6794	0.108549	1	0.7795	0.5717	0.179146	1	0.685433	0.6801	0.00457246	1
Trap1	ENSMUSG00000005981	87.3516	86.0269	0.021796	1	88.9015	85.3203	0.0586453	1	87.7404	87.5192	0.0036001	1	69.8254	67.3028	0.0523221	1	69.8383	65.897	0.082588	0.756461
Naa60	ENSMUSG00000005982	6.69803	7.33813	-0.115235	1	6.40067	7.09883	-0.130059	1	6.58907	6.90237	-0.0583623	1	5.6692	5.9408	-0.0575882	1	5.768	6.41397	-0.131516	0.841673
1700037C18Rik	ENSMUSG00000005983	0.3567	0.313333	0.0468686	1	0.379967	0.252833	0.139439	1	0.262567	0.373733	-0.121742	1	0.1064	0.265867	-0.194252	0.954824	0.1544	0.281133	-0.150277	0.600399
Ankrd13d	ENSMUSG00000005986	1.90217	1.57963	0.169964	1	1.2456	1.4094	-0.101573	1	1.43147	1.5611	-0.0749368	1	0.9071	0.659033	0.201038	1	0.5478	0.842733	-0.251628	0.36717
Tyrp1	ENSMUSG00000005994	0.0106	0	0.0152121	1	0	0	0	1	0	0.0300667	-0.0427377	0.984236	0	0.0173333	-0.0247925	1	0.0229667	0.0164	0.00929086	1
Tpr	ENSMUSG00000006005	68.4528	72.0018	-0.0719005	1	76.9149	81.0108	-0.0739147	1	73.8624	77.2951	-0.064682	0.663291	62.7444	68.6806	-0.128458	1	65.7774	70.7417	-0.103451	0.657405
Pdc	ENSMUSG00000006007	0.0311333	0.0382	-0.0098535	1	0.0195667	0.0439333	-0.0340735	1	0.0246667	0.0245333	0.000187741	1	0.0171	0.0551	-0.0529182	1	0.0852667	0.0405667	0.0606802	1
BC003331	ENSMUSG00000006010	5.73537	5.46697	0.0586673	1	5.05127	5.7146	-0.150064	1	6.28783	5.28337	0.213952	0.65217	5.4286	5.08237	0.0798718	1	5.22847	5.50127	-0.0618438	1
Prg4	ENSMUSG00000006014	0.1198	0.0948	0.0325737	1	0.0836333	0.185433	-0.129538	0.777705	0.116533	0.144033	-0.0351028	1	0.0936	0.166133	-0.0926476	0.962874	0.0843333	0.138633	-0.0704949	0.922844
Dhx34	ENSMUSG00000006019	3.73933	3.18683	0.178825	0.804212	3.09093	2.95757	0.0478164	1	3.3807	3.3895	-0.0028952	1	2.7139	3.0505	-0.125165	1	3.26523	3.05623	0.072484	1
Kptn	ENSMUSG00000006021	1.95717	1.94287	0.00699338	1	1.91683	1.66743	0.128951	1	2.0973	1.63653	0.232369	0.686709	2.0893	1.73697	0.174702	1	1.7563	1.70727	0.0258959	1
Napa	ENSMUSG00000006024	23.7132	21.1719	0.156551	0.884937	18.1995	18.6233	-0.0314989	1	19.2477	17.6602	0.117796	1	20.7951	22.3545	-0.0996967	0.718929	20.2202	21.9901	-0.115577	0.805567
Sra1	ENSMUSG00000006050	11.9583	11.284	0.077096	1	9.889	10.0411	-0.0200081	1	11.1108	10.1026	0.125388	1	11.9344	10.7855	0.134196	1	10.7625	10.437	0.0404859	1
Calcoco2	ENSMUSG00000006056	45.2561	35.1767	0.354583	0.000254536	34.2496	27.1027	0.326896	8.35932e-05	30.3772	23.7151	0.344325	0.000174028	474.253	460.668	0.0418419	1	497.692	506.206	-0.0244236	1
Atp5g1	ENSMUSG00000006057	67.9728	61.4861	0.142491	0.654237	63.7942	64.1017	-0.00683054	1	60.8171	58.3573	0.0585805	1	71.055	71.6397	-0.0116597	1	73.9491	69.7583	0.0830104	0.640187
Snf8	ENSMUSG00000006058	20.8387	21.7575	-0.0594573	1	20.7408	20.8733	-0.00876808	1	21.3818	20.6361	0.0488877	1	21.0742	20.5065	0.0375884	1	21.2042	20.4752	0.0481632	1
Tbcb	ENSMUSG00000006095	49.0897	46.733	0.069527	1	43.9793	46.4276	-0.0764656	1	43.9385	41.348	0.0856571	1	46.8209	47.0665	-0.00738947	1	48.7945	49.1902	-0.0114183	1
Inpp5k	ENSMUSG00000006127	2.72273	2.4874	0.0942104	1	2.31493	2.20683	0.0478305	1	2.2154	1.95793	0.120409	1	4.0355	3.62343	0.12317	1	3.59843	3.6167	-0.00571956	1
Crkl	ENSMUSG00000006134	27.5417	27.4933	0.00245023	1	26.975	26.6722	0.0157025	1	28.0051	27.7437	0.0130592	1	28.6898	28.4306	0.0126504	1	30.382	27.2448	0.151949	0.230724
Upk3bl	ENSMUSG00000006143	0.745033	0.596	0.128794	1	0.846967	0.822933	0.018896	1	0.786267	0.7609	0.0206345	1	0	0.102067	-0.140211	0.887571	0.0124667	0.152533	-0.186934	0.151742
Eps8l1	ENSMUSG00000006154	0.0617333	0.0773	-0.0209986	1	0.0488333	0.0562667	-0.0101887	1	0.0682	0.0584667	0.013206	1	0.1138	0.0648	0.0649077	1	0.0808	0.151533	-0.0914566	0.740087
Clint1	ENSMUSG00000006169	25.1079	25.4926	-0.0211048	1	24.7015	24.2001	0.0284231	1	24.4313	25.191	-0.042466	1	19.1025	21.9975	-0.194102	0.659607	20.6422	21.6312	-0.0644637	1
Prss16	ENSMUSG00000006179	0.575267	0.590333	-0.0137331	1	0.463467	0.489033	-0.0249862	1	0.508367	0.4086	0.0987252	1	0.8194	1.32543	-0.354037	1	1.57433	1.1815	0.238878	0.661552
Cdkal1	ENSMUSG00000006191	3.0074	3.02187	-0.00519873	1	3.29797	3.14747	0.0514239	1	3.1322	3.16303	-0.010725	1	2.9371	2.92723	0.00362004	1	2.86613	2.70963	0.0596148	1
Rhox6	ENSMUSG00000006200	8.0562	8.48297	-0.0664326	1	6.48683	6.8544	-0.0691454	1	4.99773	4.86867	0.0313846	1	72.5123	89.2321	-0.295655	0.000358567	82.6567	109.017	-0.395174	0.000129201
5430419D17Rik	ENSMUSG00000006204	0.0035	0.011	-0.0107424	1	0.00723333	0.0408333	-0.0473411	1	0.0039	0	0.00561557	1	0	0.0117667	-0.0168766	0.744023	0.00383333	0.0054	-0.00224984	1
Htra1	ENSMUSG00000006205	13.0015	13.3946	-0.0399497	1	7.64733	7.2236	0.0724852	1	6.1231	6.07717	0.00933335	1	30.3871	32.2149	-0.0816574	1	32.5856	32.4357	0.00645635	1
Zbtb17	ENSMUSG00000006215	7.75503	7.83467	-0.013063	1	8.1943	7.66903	0.0848686	1	7.96973	7.3125	0.109783	1	10.1387	8.84167	0.178606	0.521896	9.96613	9.35487	0.0827459	0.966741
Clcnkb	ENSMUSG00000006216	0.266133	0.299633	-0.0376753	1	0.1049	0.193767	-0.111605	1	0.169833	0.181767	-0.0146422	1	0.2602	0.404967	-0.156883	0.8078	0.255867	0.2633	-0.00851398	1
Fam131c	ENSMUSG00000006218	4.6795	3.7584	0.255287	0.802124	3.97673	3.2623	0.223567	0.874776	3.6062	3.6369	-0.00958356	1	10.4611	8.5025	0.270366	0.553268	8.6697	6.5662	0.353902	0.0842556
Fblim1	ENSMUSG00000006219	79.372	72.3547	0.131804	0.767099	64.4107	58.787	0.129693	0.318343	62.3889	46.7733	0.408025	5.80889e-08	30.4249	28.8757	0.0729372	0.319234	29.1606	26.2158	0.148222	0.195881
Hspb7	ENSMUSG00000006221	0.116333	0.0354667	0.108487	0.836963	0.0236667	0.0228333	0.00117493	1	0.0237	0.0170667	0.00937874	1	0.0413	0.0694667	-0.0385057	1	0.193367	0.143567	0.0614969	1
Epor	ENSMUSG00000006235	0.475533	0.546633	-0.0678947	1	0.650567	0.747133	-0.0820283	1	0.4345	0.598667	-0.156321	1	0.4315	0.263333	0.180292	1	0.1911	0.265967	-0.0879449	1
Ccdc159	ENSMUSG00000006241	0.3704	0.402267	-0.0331637	1	0.4762	0.4399	0.0359196	1	0.3417	0.449467	-0.11146	1	0.0524	0.222833	-0.216545	1	0.259233	0.222433	0.0427898	1
Mob1b	ENSMUSG00000006262	1.849	1.93367	-0.0422493	1	1.85977	2.0083	-0.073051	1	2.0094	2.0144	-0.00239499	1	1.8802	1.98813	-0.0530755	1	1.79757	1.99163	-0.0967609	0.834683
Atp6v1b1	ENSMUSG00000006269	0.0559333	0.0187	0.0517895	1	0	0	0	1	0.00376667	0.0057	-0.00277607	1	0	0.0192667	-0.0275315	1	0.0041	0.0395333	-0.0500331	0.662824
Vax1	ENSMUSG00000006270	0	0.0443333	-0.0625823	1	0	0.0206333	-0.0294647	1	0	0.0201	-0.0287106	1	0	0	0	1	0	0	0	1
Atp6v1b2	ENSMUSG00000006273	24.7039	24.1239	0.0329287	1	25.2825	25.5864	-0.0165859	1	24.1066	23.3065	0.0467284	1	31.7416	33.2347	-0.0643345	1	32.6197	34.7819	-0.0899218	0.930784
Eps15l1	ENSMUSG00000006276	12.985	12.7437	0.0251167	1	11.3422	11.0656	0.0327039	1	10.9634	9.93137	0.130154	0.961014	13.8478	13.4284	0.0413345	1	13.2192	13.2288	-0.000970315	1
Tep1	ENSMUSG00000006281	1.36137	1.26383	0.0608543	1	1.06177	1.26873	-0.138006	0.961265	0.9652	1.08783	-0.0873304	0.965497	0.8196	0.828633	-0.00714448	0.77238	0.5623	0.7429	-0.157818	0.26223
Ttc5	ENSMUSG00000006288	4.19187	3.918	0.0781816	1	4.20033	3.82733	0.107378	1	4.47407	2.89617	0.490558	0.0272149	4.4443	3.59813	0.243698	1	3.43537	3.37407	0.0200782	1
Osgep	ENSMUSG00000006289	3.70903	2.9983	0.236044	0.528085	3.05013	3.19467	-0.0505868	1	3.54317	3.0588	0.162645	0.666541	2.9229	2.60273	0.122829	1	2.60767	2.3722	0.0973759	0.955275
Aamp	ENSMUSG00000006299	48.2554	47.8936	0.0106363	1	46.5453	47.1241	-0.0174558	1	46.3532	46.5313	-0.00541594	1	43.2849	39.5608	0.126728	1	40.5666	39.212	0.0477975	1
Tmbim1	ENSMUSG00000006301	1.6559	1.86357	-0.108612	0.92601	1.10127	1.30077	-0.130855	0.924271	1.09957	0.9996	0.0703802	1	2.1108	2.60043	-0.210885	0.047937	2.40803	2.93857	-0.208731	0.10204
Arpc2	ENSMUSG00000006304	54.1914	49.1335	0.13867	0.960779	50.5601	52.6472	-0.057246	1	49.0862	53.9518	-0.133754	0.436092	76.5798	82.9666	-0.114135	0.481876	79.0851	84.3503	-0.0918624	0.945325
Kmt2b	ENSMUSG00000006307	30.9504	30.688	0.0118989	1	26.8363	28.6021	-0.0887354	1	28.3807	27.7065	0.0334946	1	32.4781	31.4806	0.0436394	0.711887	33.7941	31.7767	0.0861721	0.688815
Zbtb32	ENSMUSG00000006310	5.58647	6.1248	-0.113345	1	4.09303	4.65387	-0.150713	1	3.30477	4.03137	-0.225015	0.460468	2.6946	2.84117	-0.0561264	1	2.72637	2.50483	0.0884238	1
Etv2	ENSMUSG00000006311	4.49027	3.70847	0.221619	1	4.62157	4.52213	0.0257465	1	4.5277	5.7119	-0.280042	0.882658	3.6033	3.16533	0.144237	0.929478	3.00123	2.8221	0.0660792	1
Upk1a	ENSMUSG00000006313	5.08867	4.9394	0.0358091	1	3.32247	3.16243	0.0544277	1	3.31007	2.6027	0.258632	0.850311	2.6575	2.1566	0.212486	0.990796	2.67397	1.92997	0.326454	0.330235
Tmem147	ENSMUSG00000006315	10.6281	12.0166	-0.162745	1	10.4439	12.1588	-0.20145	1	10.8505	10.7717	0.00962116	1	8.6443	8.56783	0.0114843	1	7.33843	8.7801	-0.230073	0.654174
Rps9	ENSMUSG00000006333	266.794	261.649	0.0279862	1	279.986	270.887	0.047491	1	276.844	272.574	0.0223396	1	255.32	230.287	0.148266	0.225803	231.872	218.373	0.0861504	0.614037
Tfpt	ENSMUSG00000006335	16.9435	18.125	-0.0919983	1	14.8535	15.3118	-0.0411176	1	13.5409	15.2594	-0.161157	0.619107	15.8168	13.206	0.243399	0.265939	13.7637	15.2925	-0.142157	0.813679
Susd2	ENSMUSG00000006342	7.27037	7.81967	-0.0927728	1	4.56817	4.7733	-0.0521938	1	4.0717	3.83317	0.0695007	1	8.8242	8.55613	0.0399129	0.929202	9.22	8.0689	0.172396	0.496171
Ggt5	ENSMUSG00000006344	0.0235	0.0132	0.0145921	1	0.0402333	0.0224333	0.0249004	1	0.0278667	0.0173667	0.0148134	1	0.0362	0.0315667	0.00646543	1	0.011	0.0243	-0.0188553	1
Ggt1	ENSMUSG00000006345	0.7109	0.7665	-0.0461383	1	0.938767	0.895567	0.03251	1	0.8483	0.8071	0.0325226	1	0.3019	0.279233	0.0253392	1	0.2739	0.3664	-0.101128	1
Crip2	ENSMUSG00000006356	30.8353	35.0788	-0.180521	0.267673	23.7174	24.9272	-0.0689413	1	25.4861	26.0833	-0.0321663	1	19.9264	22.8407	-0.1881	0.957342	22.4291	24.0584	-0.0969908	1
Crip1	ENSMUSG00000006360	13.1486	10.7381	0.269464	0.227212	9.5355	9.72317	-0.0254722	1	10.8066	10.329	0.0595814	1	12.4973	11.8504	0.0708576	1	12.703	12.2481	0.0487064	1
Cbfa2t3	ENSMUSG00000006362	0.248933	0.220267	0.0335	1	0.1299	0.0833333	0.0607179	0.926024	0.126567	0.0928	0.0439033	1	0.164	0.3622	-0.226847	0.600305	0.431567	0.4288	0.00279087	1
Fbln1	ENSMUSG00000006369	9.61153	8.90797	0.0989722	1	11.4881	10.7767	0.0846146	1	10.8632	10.8652	-0.000243201	1	9.916	11.0637	-0.144232	1	9.97147	10.3035	-0.0430132	1
Pgrmc1	ENSMUSG00000006373	102.823	102.616	0.00286955	1	95.1106	89.1886	0.091751	0.763481	100.291	101.471	-0.016706	1	84.4848	93.3164	-0.141841	0.37635	89.6778	92.2412	-0.0402177	1
Gcat	ENSMUSG00000006378	6.31487	5.83683	0.0975033	1	5.03367	5.08683	-0.0126569	1	5.6322	5.1821	0.101391	1	5.3339	5.1016	0.0539065	1	5.22127	4.56983	0.159574	0.519681
Tek	ENSMUSG00000006386	3.70077	3.0578	0.212198	0.68053	2.3815	2.35463	0.0115083	1	2.75867	2.67073	0.0341527	1	3.145	2.84013	0.110216	0.740571	3.13057	2.74723	0.140514	0.662348
Mpl	ENSMUSG00000006389	0.0214	0.0505	-0.0405282	1	0.0200333	0.00543333	0.0207989	1	0	0.0520667	-0.0732261	0.478275	0	0.0111333	-0.0159733	1	0.0324667	0.00853333	0.0338364	1
Elovl1	ENSMUSG00000006390	8.24477	9.33807	-0.161258	0.682977	6.32123	6.6077	-0.0553737	1	6.83867	7.21883	-0.0683253	1	6.3598	9.2251	-0.474376	4.96747e-08	6.4125	8.67917	-0.384923	0.00320048
Med8	ENSMUSG00000006392	17.9869	17.1537	0.0647406	1	18.0507	18.4229	-0.0279146	1	18.1715	17.2578	0.0704502	1	14.4329	15.1059	-0.0615801	1	14.9147	14.6849	0.0209806	1
Cdc20	ENSMUSG00000006398	157.468	165.914	-0.0749153	0.967521	140.375	142.642	-0.0229536	1	138.476	140.651	-0.0223284	1	137.896	130.224	0.0819778	0.621311	132.567	126.979	0.0616588	0.923946
Adamts4	ENSMUSG00000006403	0.692233	0.517133	0.157581	1	0.320467	0.423167	-0.108057	1	0.338333	0.3473	-0.00963364	1	0.4044	0.383233	0.0219094	1	0.384467	0.324367	0.0640277	1
Nectin4	ENSMUSG00000006411	0.365867	0.237467	0.142427	1	0.134033	0.227133	-0.113829	1	0.155033	0.135733	0.0243104	1	0.1527	0.1784	-0.0318122	0.994436	0.1238	0.178767	-0.0688929	1
Pfdn2	ENSMUSG00000006412	48.631	45.8973	0.0817366	1	54.4241	49.5538	0.132694	0.682276	46.9591	47.131	-0.00516381	1	42.3292	37.644	0.165094	0.0164138	47.9397	37.5881	0.34285	3.00527e-05
Rnf114	ENSMUSG00000006418	29.9044	27.8754	0.0979697	1	27.6738	26.9393	0.0374373	1	28.5288	26.7298	0.0906873	1	32.3421	31.0024	0.0591634	0.983301	31.3197	29.7514	0.0717616	0.932939
C330007P06Rik	ENSMUSG00000006423	4.0958	4.3014	-0.0570647	1	3.94937	4.3485	-0.11189	1	4.0109	3.9783	0.00941657	1	4.3313	4.24257	0.0242141	1	4.14527	4.29173	-0.0404945	1
Neurl1a	ENSMUSG00000006435	4.68247	3.94217	0.201374	0.808712	2.56163	2.90247	-0.131847	1	3.0167	2.77367	0.0900437	1	2.8278	2.9558	-0.047454	1	2.98213	2.7661	0.0804702	0.997244
Srm	ENSMUSG00000006442	372.081	378.971	-0.0264008	1	397.911	405.199	-0.0261179	1	376.486	418.527	-0.152339	0.111746	184.962	184.255	0.00549538	0.780099	183.671	179.85	0.0301637	1
Epha2	ENSMUSG00000006445	32.8366	34.2041	-0.0571561	1	29.0811	33.3309	-0.19065	0.452569	32.2373	36.8755	-0.188462	0.0658095	19.9292	20.7261	-0.0539143	1	18.9933	17.8253	0.0868487	0.759307
Rbm14	ENSMUSG00000006456	53.3318	49.5318	0.104603	1	49.6105	49.6076	8.17191e-05	1	51.5581	48.0016	0.101083	1	50.0025	47.5076	0.0723572	0.428613	52.5722	46.7431	0.166192	0.0912347
Actn3	ENSMUSG00000006457	6.2	5.53383	0.140067	1	6.91327	6.08403	0.159702	0.797814	7.5202	5.25183	0.446608	0.0052153	3.282	3.15247	0.0443162	1	3.03847	2.8902	0.0539633	1
Zdhhc24	ENSMUSG00000006463	2.40243	2.2459	0.0679483	1	1.53557	1.66857	-0.0737568	1	1.78573	1.44563	0.187849	1	1.9818	1.48907	0.260579	1	1.3659	1.7757	-0.230463	0.59476
Bbs1	ENSMUSG00000006464	1.66907	1.3876	0.160774	0.951778	1.1231	0.958567	0.116374	1	1.2041	0.825967	0.271529	0.156697	2.1529	1.97847	0.0821096	0.919224	2.13357	1.93667	0.0936262	1
Slc34a3	ENSMUSG00000006469	0.4357	0.400667	0.0356407	1	0.197167	0.252167	-0.0648026	1	0.310167	0.2302	0.0908575	1	0.2426	0.0909333	0.187799	0.373259	0.178533	0.2098	-0.037776	1
Ndor1	ENSMUSG00000006471	10.2802	9.7952	0.0634027	1	8.78427	9.34543	-0.0804584	1	9.0268	8.84177	0.026872	1	5.8246	6.128	-0.0627528	1	6.06577	5.92603	0.0288168	1
Nsmf	ENSMUSG00000006476	0.5705	0.645233	-0.0670683	1	0.514033	0.575233	-0.0571686	1	0.619967	0.618967	0.000890846	1	0.3038	0.559867	-0.2587	0.516647	0.427833	0.548967	-0.117479	0.878317
Prl7a1	ENSMUSG00000006488	0	0	0	1	0	0	0	1	0	0	0	1	0	0	0	1	0	0	0	1
Prl8a9	ENSMUSG00000006490	0	0	0	1	0.0667667	0.1219	-0.0726994	1	0.0365667	0	0.0518129	1	0	0.0233	-0.0332292	1	0	0.0177667	-0.0254068	1
Pdk1	ENSMUSG00000006494	15.7195	15.6444	0.00649485	1	17.9632	17.1974	0.0594726	1	18.4306	17.9448	0.0365336	1	1.8535	1.7044	0.077424	1	1.4583	1.36517	0.0557191	1
Ptbp1	ENSMUSG00000006498	308.427	311.543	-0.0144554	1	313.538	314.491	-0.00436346	1	309.411	319.272	-0.0451181	1	275.594	267.661	0.0419808	0.508849	272.801	264.103	0.0465753	1
Mvd	ENSMUSG00000006517	15.9539	12.4901	0.329713	0.0435928	12.4176	13.0744	-0.0689502	1	14.1404	12.975	0.115555	1	13.2654	12.4709	0.0826775	1	12.7266	11.5601	0.12813	0.80073
Cyba	ENSMUSG00000006519	5.6384	6.79927	-0.232503	0.90818	4.15937	4.9187	-0.198086	1	5.08197	5.32113	-0.0556453	1	6.1127	9.78347	-0.600352	0.000162498	6.761	8.7162	-0.32415	0.395157
Itih3	ENSMUSG00000006522	0.0065	0.00813333	-0.00233929	1	0.0057	0.00473333	0.00138737	1	0	0	0	1	0	0.0075	-0.0107798	1	0.00446667	0	0.00642969	1
Tmem110	ENSMUSG00000006526	3.79143	4.0546	-0.0771396	1	4.26577	4.09143	0.0485717	1	4.08577	4.1414	-0.015696	1	3.6377	3.94847	-0.0935721	1	4.28203	4.05553	0.0632301	1
Sfmbt1	ENSMUSG00000006527	2.84	2.71973	0.0459071	1	3.09773	3.15633	-0.0204853	1	2.9128	2.95663	-0.016072	1	2.6788	2.2759	0.167344	0.657618	2.50237	2.2466	0.1094	0.690505
Itih1	ENSMUSG00000006529	0.00613333	0	0.0088215	1	0	0	0	1	0	0	0	1	0	0	0	1	0	0	0	1
Ihh	ENSMUSG00000006538	0.1384	0.137133	0.00160614	1	0.144067	0.1952	-0.0630809	1	0.185533	0.162467	0.0283469	1	0.1314	0.0758667	0.0726098	0.971687	0.0887667	0.1182	-0.0384834	1
Prkag3	ENSMUSG00000006542	0.0321333	0.0225	0.0135285	1	0.0115333	0.0239333	-0.0175779	1	0	0.0034	-0.00489684	1	0	0.0059	-0.00848689	1	0	0.00893333	-0.0128308	1
Cryba2	ENSMUSG00000006546	0.0396667	0	0.0561211	1	0.0173333	0.0787333	-0.0845458	1	0.0142	0.0105	0.00527286	1	0	0	0	1	0.0600333	0.0275333	0.0449244	1
Atp7b	ENSMUSG00000006567	0.557967	0.534533	0.0218644	1	0.459333	0.598633	-0.13153	0.893338	0.6357	0.681233	-0.0396118	1	1.0027	0.8144	0.142454	1	0.798533	0.649967	0.124384	0.752355
Defb2	ENSMUSG00000006570	0	0.0550333	-0.0772886	1	0	0	0	1	0	0	0	1	0	0	0	1	0	0	0	1
Slc4a1	ENSMUSG00000006574	0.112733	0.0292	0.112585	0.808149	0.0339333	0.0358333	-0.00264872	1	0.0370333	0.0214	0.0219143	1	0	0.0349	-0.0494914	0.614339	0.0183	0.0333333	-0.0211431	1
Rundc3a	ENSMUSG00000006575	4.33747	3.0805	0.387409	0.056358	2.01097	1.62867	0.195896	0.719802	2.16947	1.57453	0.299929	0.0975393	6.1672	5.27717	0.191296	0.882107	6.17927	4.81567	0.303892	0.0865504
Slc4a3	ENSMUSG00000006576	0.576	0.504067	0.067399	1	0.3694	0.469333	-0.101618	1	0.3802	0.404067	-0.0247341	1	0.2861	0.489767	-0.212084	0.622105	0.409333	0.376	0.0345324	1
Cdt1	ENSMUSG00000006585	47.1704	45.095	0.0635366	1	46.0178	45.4932	0.0161894	1	49.189	45.6347	0.105967	0.962798	38.8126	36.4593	0.0878999	0.248493	37.5002	34.2215	0.128409	0.373717
Runx1t1	ENSMUSG00000006586	2.2942	2.09387	0.0905171	1	2.55507	2.15263	0.173319	0.435801	2.4583	2.1541	0.132835	1	2.2645	2.75997	-0.203858	0.738921	2.4051	2.51167	-0.0444587	1
Snai3	ENSMUSG00000006587	1.8325	1.85693	-0.0123914	1	0.995333	1.00967	-0.0103265	1	0.857833	0.7523	0.0843713	1	0.0351	0.226467	-0.244738	1	0.130933	0.0853667	0.0593314	1
Aprt	ENSMUSG00000006589	182.94	194.742	-0.089716	0.855491	173.015	170.847	0.0180886	1	161.562	163.423	-0.0164156	1	106.533	112.655	-0.0798855	1	112.661	117.69	-0.0624558	1
Gtf2h1	ENSMUSG00000006599	38.0632	37.9476	0.00427694	1	43.106	45.1365	-0.0649336	1	45.6047	45.4544	0.00465917	1	35.5687	36.0005	-0.0169341	0.989633	35.424	35.253	0.00679163	1
Hfe	ENSMUSG00000006611	0.1408	0.0873333	0.0692516	1	0.100133	0.0484333	0.0694433	1	0.0971667	0.0293	0.0921192	0.667821	0.0801	0.112467	-0.0425972	1	0.0424333	0.0690333	-0.0363517	1
Slc5a6	ENSMUSG00000006641	4.77753	4.5096	0.0685061	1	4.1215	4.09103	0.0086079	1	4.15337	4.20203	-0.0135604	1	4.5447	6.0773	-0.35209	0.86593	5.45807	6.9824	-0.30572	0.0266131
Tcf23	ENSMUSG00000006642	0.150633	0.131233	0.0245316	1	0.1364	0.105433	0.0398587	1	0.1261	0.0654667	0.0798495	1	0	0.0033	-0.00475306	1	0.0087	0.012	-0.00471213	1
Nphs1	ENSMUSG00000006649	7.85937	8.25697	-0.063336	1	7.50987	8.6724	-0.184737	0.719818	8.1421	7.83003	0.0501067	1	1.6422	1.54703	0.0529218	0.862009	1.4632	1.3123	0.0912052	0.829533
Aplp1	ENSMUSG00000006651	47.9331	50.0998	-0.0625069	1	44.6484	46.0458	-0.0435016	1	38.8158	43.5894	-0.163359	0.218215	14.6598	12.1823	0.248464	0.120016	13.3816	11.9606	0.150088	0.334598
Qrich1	ENSMUSG00000006673	47.3967	44.4467	0.0907342	1	46.8997	44.8935	0.0617268	0.963976	46.0602	45.4425	0.0190639	1	43.0463	41.4553	0.0530773	0.318463	43.5773	42.3179	0.0413449	1
P4htm	ENSMUSG00000006675	0.657767	0.442933	0.200236	0.645395	0.541933	0.3905	0.149137	0.971758	0.455967	0.3599	0.0984768	1	1.0002	1.20533	-0.140852	1	1.4288	1.21527	0.132763	0.978558
Usp19	ENSMUSG00000006676	16.3892	16.0371	0.0295117	1	15.9456	16.2094	-0.0222861	1	17.4107	15.8846	0.124837	0.9446	17.5758	18.8258	-0.0939523	1	17.988	17.2153	0.0599346	1
Pola1	ENSMUSG00000006678	8.75497	7.8815	0.135334	0.842698	9.9087	9.49577	0.0556716	1	9.34913	9.00843	0.0482938	1	9.4528	9.67323	-0.0301078	1	9.34087	8.5333	0.11731	0.490896
Cdc42	ENSMUSG00000006699	127.427	124.538	0.0328256	1	121.502	117.447	0.0485736	1	115.5	118.531	-0.0370622	1	127.474	135.388	-0.0862363	1	128.593	141.16	-0.133529	0.447298
Pknox1	ENSMUSG00000006705	4.85337	4.5934	0.0655411	1	4.7624	4.94443	-0.0448695	1	4.87397	4.61727	0.0644668	1	4.757	4.7144	0.0107152	1	4.5829	5.01043	-0.106454	0.910355
D130043K22Rik	ENSMUSG00000006711	0.103	0.0241667	0.106982	0.695728	0.0280333	0.0263	0.00243453	1	0.0311667	0.0288	0.00331499	1	0.0434	0.0591667	-0.0216373	1	0.0420667	0.0513	-0.0127268	1
Gmnn	ENSMUSG00000006715	44.7095	43.2137	0.0479984	1	45.5495	44.5029	0.0328061	1	45.0876	40.2911	0.158547	0.844565	38.6653	37.4639	0.0443712	0.860136	36.4513	37.1395	-0.0262689	1
Acot13	ENSMUSG00000006717	24.3804	25.7938	-0.0781863	1	28.3789	28.7897	-0.0200316	1	27.7902	23.7861	0.216048	0.859821	27.5371	27.1959	0.0173516	1	28.2697	28.9665	-0.0339426	1
Zfp184	ENSMUSG00000006720	4.2262	3.72747	0.144695	1	4.04313	4.6109	-0.153912	1	4.62983	4.55287	0.0198595	1	4.6093	4.71087	-0.025889	1	4.36407	3.86457	0.141016	0.721706
Cyp27b1	ENSMUSG00000006724	0.228167	0.381967	-0.170216	1	0.1724	0.413467	-0.269773	0.642879	0.198533	0.298033	-0.115057	1	0.0445	0.0854333	-0.0554586	1	0.0461	0.0337	0.0172032	1
Cdk4	ENSMUSG00000006728	132.115	123.949	0.0913358	1	131.442	135.927	-0.0480527	1	136.53	132.787	0.0398057	1	104.431	103.7	0.0100327	0.659607	101.599	97.8711	0.0533893	0.957936
B4galnt1	ENSMUSG00000006731	5.3956	6.24297	-0.179501	0.808676	4.27437	4.7158	-0.115958	1	3.59323	5.42753	-0.484755	0.00162341	3.1916	2.78513	0.147157	0.993928	3.36077	2.82	0.191009	0.595874
Mettl1	ENSMUSG00000006732	15.915	14.1212	0.161731	0.828379	15.8423	14.5894	0.111527	0.900889	15.4567	14.1232	0.121915	1	13.3447	12.2743	0.111882	0.811744	12.641	11.4129	0.136113	0.55725
Tspan31	ENSMUSG00000006736	27.0799	25.9897	0.0571289	1	28.7119	28.8349	-0.00595846	1	28.4973	29.0965	-0.0290096	1	26.3816	27.6604	-0.0658503	1	26.1572	24.2853	0.103036	0.802913
Kif5b	ENSMUSG00000006740	34.9782	34.0454	0.037898	1	38.1484	41.092	-0.10459	1	39.7818	39.4131	0.0131013	1	45.5877	47.3043	-0.0522035	1	44.0251	47.1399	-0.0965047	0.825102
Saal1	ENSMUSG00000006763	3.08693	2.98577	0.0361615	1	2.93047	2.98617	-0.0203014	1	3.15327	3.01537	0.0487148	1	2.875	3.0308	-0.0568699	1	2.8551	2.6929	0.0620141	1
Tph2	ENSMUSG00000006764	0.1642	0.165533	-0.00165134	1	0.118067	0.0762333	0.0550153	1	0.0686667	0.0710667	-0.00323636	1	0.0795	0.0962333	-0.0221917	1	0.0939667	0.114733	-0.0271299	1
Krt23	ENSMUSG00000006777	0	0.0105333	-0.0151169	1	0	0	0	1	0	0	0	1	0	0.0087	-0.0124972	1	0.0992	0.0420333	0.0770525	1
Cnp	ENSMUSG00000006782	4.36567	4.9243	-0.142887	0.950643	5.05713	4.4238	0.159331	0.888621	4.63373	4.48643	0.0382227	1	4.3396	4.67777	-0.0885919	1	4.20353	3.7658	0.126773	0.838685
Ttc25	ENSMUSG00000006784	0.647833	0.724667	-0.0657472	1	0.3747	0.436867	-0.0638094	1	0.414367	0.336133	0.0820922	1	1.0053	1.08997	-0.0596618	1	0.963	1.06993	-0.0765241	1
Sulf2	ENSMUSG00000006800	44.8177	44.7348	0.00261165	1	41.2042	39.7847	0.0493585	1	40.6574	38.8026	0.0657101	1	53.3617	51.525	0.0495872	0.398468	55.9268	50.1232	0.155128	0.117693
Sod2	ENSMUSG00000006818	55.0069	45.3671	0.272505	0.00562217	50.3839	44.4896	0.175781	0.088773	46.0821	38.7357	0.244744	0.0140731	93.456	85.4329	0.128062	0.0246291	97.1189	89.7334	0.112898	0.415573
Tmco6	ENSMUSG00000006850	2.61497	2.46553	0.0609049	1	2.2316	2.24917	-0.00782111	1	2.4194	2.19157	0.0994784	1	3.1175	1.9284	0.491656	0.132664	2.58003	2.0269	0.242132	0.602577
Stambp	ENSMUSG00000006906	0.679967	0.5531	0.113282	0.954464	0.4295	0.446133	-0.01669	1	0.438867	0.461033	-0.0220562	1	0.6037	0.768	-0.140714	1	0.7099	0.875533	-0.133389	0.581551
Ezh1	ENSMUSG00000006920	4.66117	4.19417	0.124207	0.95129	4.5566	4.60267	-0.0119113	1	4.91577	4.55447	0.0909168	1	3.7375	4.05137	-0.0925478	1	4.03003	4.2709	-0.0674814	1
Hap1	ENSMUSG00000006930	11.8684	10.7748	0.12813	1	8.6987	8.77447	-0.0112266	1	9.7412	7.81527	0.285079	0.0478549	18.9153	16.1002	0.219867	0.0361816	18.2288	14.8974	0.274481	0.00837887
P3h4	ENSMUSG00000006931	11.8041	11.608	0.0222627	1	7.89453	7.7315	0.0266894	1	9.6013	8.38977	0.17508	0.975063	2.3643	3.09537	-0.283686	0.698851	2.54273	2.974	-0.165729	0.760971
Ctnnb1	ENSMUSG00000006932	85.5444	85.6017	-0.000955986	1	89.7265	88.6616	0.0170343	1	92.2092	87.5511	0.0739621	1	105.232	106.726	-0.0201571	1	100.478	102.816	-0.0328576	1
Eif1b	ENSMUSG00000006941	13.5558	12.6979	0.0876429	1	12.4627	13.7402	-0.130792	1	13.6172	13.9922	-0.0365451	1	9.409	9.71467	-0.0417555	1	10.4929	10.1781	0.0400678	1
Klk4	ENSMUSG00000006948	0.0161333	0.0369333	-0.0292334	1	0.0495	0.0369	0.0174254	1	0.0267667	0.0359333	-0.0128228	1	0.0458	0.0521333	-0.00871057	1	0.026	0.0741667	-0.0661871	1
Chrd	ENSMUSG00000006958	0.349733	0.291733	0.0633661	1	0.282567	0.355533	-0.0798268	1	0.3213	0.208967	0.128184	0.925769	0.147	0.1293	0.0224366	1	0.114433	0.1615	-0.0596788	0.924567
Psmd2	ENSMUSG00000006998	75.7962	72.6926	0.0595152	1	83.0164	81.4969	0.0263316	1	81.3114	82.2464	-0.0162962	1	84.89	79.582	0.0920332	1	82.6725	78.2424	0.0784804	0.69842
Syngr3	ENSMUSG00000007021	1.2199	1.2859	-0.0422676	1	1.1215	1.18013	-0.0393317	1	1.20693	1.092	0.0771602	1	0.7459	0.4291	0.288864	1	0.471633	0.474033	-0.00235089	1
Vars	ENSMUSG00000007029	37.5351	39.2093	-0.0613585	0.959563	38.9214	41.509	-0.0906037	1	37.6945	42.7302	-0.176501	0.0369314	30.7305	32.2727	-0.0684687	1	31.1061	30.0834	0.0467001	1
Vwa7	ENSMUSG00000007030	0.0389	0.0322	0.00933426	1	0.0338	0.0308667	0.00409936	1	0.0304333	0.0300667	0.000513456	1	0.0796	0.0571667	0.030294	1	0.0272333	0.0450667	-0.0248311	1
Hspa1l	ENSMUSG00000007033	0.128233	0.163467	-0.0443644	1	0.126667	0.1334	-0.00859636	1	0.140767	0.128133	0.0160661	1	0.0463	0.124167	-0.103559	1	0.0819	0.114233	-0.0424842	1
Slc44a4	ENSMUSG00000007034	0.8139	0.950867	-0.10502	1	0.565567	0.521267	0.0414119	1	0.671	0.654167	0.0146071	1	0.5883	0.805833	-0.185181	0.898715	0.625633	0.551933	0.0669353	1
Msh5	ENSMUSG00000007035	0.094	0.0913	0.00356498	1	0.0542333	0.0711667	-0.0229888	1	0.0808	0.0800333	0.00102374	1	0.1139	0.0981	0.0206103	0.979518	0.0921	0.107667	-0.0204188	1
Abhd16a	ENSMUSG00000007036	3.3388	3.67577	-0.107907	1	2.87317	2.91023	-0.0137411	1	3.16333	2.62587	0.199413	0.913017	3.2695	3.1884	0.0276679	1	3.39387	3.2282	0.0554475	1
Neu1	ENSMUSG00000007038	2.54797	2.83583	-0.112548	1	2.4288	2.60247	-0.0712813	1	2.4845	2.2695	0.0918816	1	3.7858	3.67857	0.0326935	0.978083	3.429	3.89293	-0.143719	0.868575
Ddah2	ENSMUSG00000007039	12.7112	10.6021	0.24097	0.657309	7.64153	7.2868	0.0604722	1	7.679	7.3932	0.0483079	1	16.5221	14.1202	0.212695	0.358486	14.4297	13.9309	0.0474058	1
Clic1	ENSMUSG00000007041	30.0397	37.8154	-0.322517	0.0018838	19.2343	19.8435	-0.0427922	1	20.3124	20.9048	-0.039554	1	47.071	49.9284	-0.0833026	1	50.8596	52.173	-0.0360828	1
Lsm2	ENSMUSG00000007050	38.7029	37.8485	0.0313867	1	36.3192	37.4622	-0.043522	1	36.8095	37.4064	-0.0225992	1	35.3793	31.0393	0.183275	0.133538	34.976	32.3391	0.109817	0.586069
Pole	ENSMUSG00000007080	15.482	14.6527	0.0744799	1	17.2488	17.4062	-0.0123876	1	17.2676	17.0283	0.0190237	1	12.602	13.5381	-0.0960199	1	13.7957	13.0945	0.0700457	0.868575
Atp1a2	ENSMUSG00000007097	0.0419333	0.0288333	0.0182537	1	0.0362333	0.038	-0.00245755	1	0.0424667	0.0484667	-0.00827974	1	0.1463	0.103367	0.0550724	1	0.101433	0.0552	0.0618657	0.811509
Atp1a4	ENSMUSG00000007107	0.6638	0.984133	-0.254027	0.73714	0.8888	0.771567	0.0924442	1	0.592333	0.667867	-0.0668616	1	0.0312	0.023	0.011518	1	0.0321333	0.0395333	-0.0103067	1
Casq1	ENSMUSG00000007122	0.886733	1.40017	-0.347244	0.580141	1.53537	1.28603	0.149348	1	1.70713	1.37583	0.188332	1	0.3519	0.136533	0.250348	0.258817	0.178667	0.156967	0.0268085	1
Stx1a	ENSMUSG00000007207	1.45013	1.5433	-0.0538414	1	1.0376	1.29203	-0.169757	1	1.34967	1.15187	0.126867	1	1.0731	1.18933	-0.0787019	1	0.992133	1.0205	-0.0203981	1
Ceacam9	ENSMUSG00000007209	0.4469	0.272233	0.185602	1	0.284667	0.3182	-0.0371752	1	0.188433	0.1712	0.0210735	1	0	0.0403667	-0.0570921	1	0.0811	0.0614	0.0265315	1
Zfp775	ENSMUSG00000007216	0.9685	1.2315	-0.180917	0.929758	1.01013	0.9636	0.0337901	1	0.914333	0.992667	-0.0578583	1	1.0651	1.62647	-0.346912	0.462404	1.2641	1.47827	-0.130394	0.85595
Scube2	ENSMUSG00000007279	0.273767	0.140667	0.159224	0.772981	0.2665	0.1643	0.121384	0.93716	0.215633	0.206333	0.0110795	1	0.3444	0.372233	-0.0295634	1	0.341933	0.252633	0.0993488	0.9337
Mrpl49	ENSMUSG00000007338	66.4841	67.3026	-0.0173943	1	68.0101	64.3331	0.078992	1	64.2551	62.6024	0.0370087	1	62.9982	56.798	0.147012	0.689135	59.5755	55.6825	0.0958302	0.75144
Dennd2c	ENSMUSG00000007379	4.3436	3.79417	0.156532	0.826623	4.42387	4.07177	0.0968333	1	4.40707	3.61963	0.227068	0.12207	7.0082	6.9042	0.0188586	1	7.29087	6.26827	0.189912	0.124673
Mark3	ENSMUSG00000007411	20.5627	19.3234	0.0854007	1	19.1706	19.1592	0.000813226	1	20.0278	19.0479	0.0688469	1	15.4188	17.6157	-0.181174	0.862942	15.7812	17.8429	-0.16717	0.378249
Gatad1	ENSMUSG00000007415	22.7637	23.0945	-0.0199464	1	23.6956	22.9467	0.0444232	1	23.4828	24.7991	-0.0755502	0.939217	21.5524	20.4642	0.0713486	1	20.7108	21.0792	-0.0242728	1
Pcdha11	ENSMUSG00000007440	0.00796667	0.00196667	0.00861342	1	0	0	0	1	0.0022	0.00893333	-0.00966041	1	0	0	0	1	0.00216667	0.00436667	-0.0031636	1
Pcdha11	ENSMUSG00000007440	0	0.00276667	-0.00398594	1	0.00406667	0.0140667	-0.0142974	1	0.00306667	0.0176333	-0.0208003	1	0.0107	0.00253333	0.0117046	1	0.0125333	0.0131	-0.000807182	1
2310003L06Rik	ENSMUSG00000007457	1.00313	0.7533	0.192186	1	0.5799	0.6569	-0.0686533	1	0.476567	0.339767	0.140265	0.955391	1.5705	1.29277	0.164959	1	1.24453	1.1225	0.080651	1
M6pr	ENSMUSG00000007458	36.3974	34.4323	0.0778728	1	32.6141	35.0283	-0.100065	1	31.9469	32.9583	-0.0436215	1	28.9514	29.3926	-0.0210951	1	27.83	27.7855	0.00222689	1
Lrrc8a	ENSMUSG00000007476	3.50127	3.55047	-0.0156835	1	2.3136	2.83403	-0.210463	0.914554	2.59353	2.96433	-0.141675	0.754029	2.5102	2.5668	-0.0230771	1	2.3379	2.90837	-0.227625	0.344296
Mc5r	ENSMUSG00000007480	0.616767	0.409633	0.197792	1	0.399867	0.3471	0.0554325	1	0.455733	0.254933	0.214135	0.870013	0.6894	0.653867	0.030668	1	0.981467	1.04683	-0.0468249	1
Ppp2r1a	ENSMUSG00000007564	94.5064	99.3996	-0.0720842	1	80.8993	79.491	0.0250242	1	77.59	83.1072	-0.0978835	0.651776	95.7173	90.6247	0.0780379	0.192376	95.1186	91.6057	0.0537152	1
Fance	ENSMUSG00000007570	6.1571	6.0909	0.0134064	1	5.77177	5.75017	0.00460914	1	5.802	5.8425	-0.00856452	1	4.1524	4.23567	-0.0231287	1	4.78497	3.80453	0.267912	0.0784025
Tinf2	ENSMUSG00000007589	16.4728	15.0344	0.12394	1	16.9881	16.2691	0.0588527	1	16.1294	14.8881	0.108525	1	14.2712	13.6266	0.0622157	0.921209	14.9203	14.3168	0.0557496	1
Tssk4	ENSMUSG00000007591	0.0495333	0.0824333	-0.0445302	1	0	0.1458	-0.196355	0.623473	0.0194	0.0148333	0.00647745	1	0	0.0644667	-0.0901308	0.438042	0.0424333	0.0469	-0.00616852	1
Hapln4	ENSMUSG00000007594	0.641167	0.644233	-0.00269329	1	0.5666	1.11667	-0.434157	0.0673052	0.9271	1.32137	-0.268543	0.34424	0.3354	0.122433	0.250642	1	0.238333	0.125667	0.13762	0.264811
Dus3l	ENSMUSG00000007603	37.9314	36.8386	0.0410768	1	38.8224	39.3114	-0.0176077	1	40.2245	38.8303	0.0496368	1	25.6892	23.5733	0.119162	0.633502	26.2157	23.1597	0.171835	0.240756
Gtpbp3	ENSMUSG00000007610	5.76673	5.43693	0.072086	1	5.32823	6.2138	-0.188957	0.815168	5.45877	6.2689	-0.170478	0.53208	5.2707	4.48337	0.193565	1	4.62623	4.02067	0.16429	0.512865
Tgfbr1	ENSMUSG00000007613	6.74743	6.1625	0.113255	1	7.34657	7.3374	0.00158532	1	7.24363	7.28487	-0.00719814	1	9.6412	8.9628	0.0950377	1	8.90517	9.02123	-0.0168069	1
Homer1	ENSMUSG00000007617	2.994	2.9124	0.0297805	1	3.3534	3.60737	-0.0817998	1	3.45	3.4597	-0.00314133	1	3.2526	3.46367	-0.0698841	1	3.2004	3.41197	-0.0708952	1
Rad51c	ENSMUSG00000007646	2.6562	2.70103	-0.0175831	1	2.84943	2.91797	-0.025459	1	2.85133	2.6275	0.0863824	1	3.3281	3.03247	0.102071	0.878463	3.27047	2.8701	0.142023	0.654174
Gabrb2	ENSMUSG00000007653	0.0169333	0.0225	-0.00787574	1	0.0133333	0.00646667	0.00980943	1	0.0261	0.00746667	0.0264392	1	0.036	0.0278	0.0114644	1	0.0051	0.0141	-0.0128609	1
Cav1	ENSMUSG00000007655	0.647433	1.3145	-0.49048	0.0154411	0.2377	0.643167	-0.408817	0.00460499	0.449033	0.970033	-0.443129	0.00175705	0.1994	0.858467	-0.6318	2.47851e-08	0.2211	0.965767	-0.686911	1.24934e-10
Arpp19	ENSMUSG00000007656	28.1672	29.8509	-0.0809656	0.959563	30.7153	28.6661	0.0963606	0.790599	29.9829	30.2706	-0.0133363	1	29.5953	29.3012	0.0139351	1	29.427	29.5804	-0.00725361	1
Bcl2l1	ENSMUSG00000007659	11.5186	11.264	0.0296514	1	8.1637	8.64323	-0.0735867	1	8.41017	8.47187	-0.0094285	1	10.0809	9.881	0.0262639	1	9.4941	10.0558	-0.075225	1
Khsrp	ENSMUSG00000007670	96.6097	98.6073	-0.0292279	1	100.783	103.601	-0.0394075	1	100.449	106.787	-0.0874222	0.628218	97.5696	99.594	-0.0293296	1	96.2515	93.692	0.038477	1
Dio2	ENSMUSG00000007682	0.0179333	0.0110667	0.00976495	1	0.0141667	0.0148667	-0.000995436	1	0.0029	0.00386667	-0.0013899	1	0.0197	0.0774	-0.0794092	0.671549	0.0381	0.0707333	-0.0446538	1
Ccdc124	ENSMUSG00000007721	50.1531	52.8211	-0.0733511	1	57.4345	55.7302	0.0427026	1	55.187	59.6521	-0.11032	0.673655	48.9176	44.2745	0.14085	0.537881	47.2332	47.1533	0.00239086	1
Cct4	ENSMUSG00000007739	141.001	133.237	0.0811229	1	159.164	156.649	0.0228296	1	157.449	150.744	0.0623728	1	126.65	128.34	-0.0189716	1	123.831	125.497	-0.0191242	1
0610009B22Rik	ENSMUSG00000007777	18.5007	18.4049	0.00710493	1	17.8107	18.0232	-0.0162013	1	18.541	16.2826	0.177184	1	13.9315	15.0098	-0.100596	1	14.9508	14.2458	0.0652108	1
Cpt1c	ENSMUSG00000007783	5.23333	5.30697	-0.0169424	1	3.38097	3.71907	-0.107252	1	4.02467	3.67553	0.103897	1	5.1245	5.61253	-0.110611	1	5.85683	5.6325	0.0479897	1
Twist2	ENSMUSG00000007805	0.1416	0.1102	0.0402376	1	0.0332333	0.0744333	-0.0564099	1	0.0519333	0.0330667	0.0261099	1	0	0.0111667	-0.0160208	1	0.0155333	0.0230667	-0.0106626	1
Zfp655	ENSMUSG00000007812	13.4765	12.4463	0.10651	1	13.1347	13.1482	-0.00138406	1	13.305	11.99	0.139118	0.892652	12.4491	13.0915	-0.0673156	0.763458	12.4544	14.6265	-0.215916	0.0738959
Rhoa	ENSMUSG00000007815	49.409	48.0442	0.0395998	1	54.6233	51.8975	0.0724898	0.855563	52.7623	53.2159	-0.012122	1	78.5566	74.4319	0.0768062	1	76.2638	74.8464	0.0267119	1
Zmiz1	ENSMUSG00000007817	14.2374	15.6656	-0.129253	0.454511	13.2792	13.4643	-0.018578	1	12.1348	13.831	-0.175222	0.020299	36.387	44.0234	-0.268138	0.00544947	43.8795	51.9176	-0.237692	0.00303858
Ankrd26	ENSMUSG00000007827	5.97567	5.8626	0.0235758	1	5.63613	6.18107	-0.113855	1	6.17537	5.6324	0.113522	1	6.0664	6.24697	-0.0364018	0.905233	6.38197	6.69473	-0.0598661	1
Aldh16a1	ENSMUSG00000007833	7.17667	7.52503	-0.0601926	1	6.14857	6.49657	-0.068576	1	6.88477	5.85013	0.202936	0.44155	8.1927	7.77673	0.0668046	0.603229	8.77583	8.03163	0.114233	0.715409
Hnrnpa0	ENSMUSG00000007836	55.0444	57.2893	-0.0566608	1	59.261	58.8222	0.0105436	1	60.4361	60.8113	-0.00878319	1	58.8405	55.87	0.0734536	0.694521	55.8159	52.3241	0.0915071	0.745472
Prrg2	ENSMUSG00000007837	1.7319	1.7748	-0.0224791	1	1.50303	1.5381	-0.0200714	1	1.3678	1.4709	-0.0614894	1	1.5961	1.97423	-0.196172	0.427676	1.83247	1.87173	-0.0198628	1
Hnrnph1	ENSMUSG00000007850	84.9588	91.6462	-0.108086	0.677261	101.884	102.173	-0.00405244	1	103.045	101.113	0.0270452	1	97.0197	94.5134	0.0373686	1	95.6294	96.5967	-0.0143712	1
Ift43	ENSMUSG00000007867	9.35433	10.0075	-0.0882522	1	6.94847	7.60033	-0.113716	1	7.32947	7.3516	-0.00382849	1	15.6516	15.4403	0.0184242	1	15.3232	16.3575	-0.0886354	1
Id3	ENSMUSG00000007872	40.7263	46.2659	-0.179842	0.426351	27.9765	27.9848	-0.000411525	1	32.6381	30.0361	0.116149	1	5.9421	8.43757	-0.443043	0.00021707	6.56843	8.5187	-0.33077	0.0179392
Tcap	ENSMUSG00000007877	0.204267	0.119167	0.10573	1	0	0.0181	-0.0258793	1	0.0521333	0	0.0733175	1	0	0.0229667	-0.0327591	1	0	0.0772333	-0.107331	0.90296
Arid1a	ENSMUSG00000007880	132.348	133.514	-0.0125616	1	127.902	126.82	0.0121704	1	125.324	131.238	-0.066008	0.828281	88.7668	91.4618	-0.0426755	0.81781	100.448	95.2241	0.0762698	0.811013
Crlf1	ENSMUSG00000007888	1.76957	3.1317	-0.577075	0.0269122	1.7642	2.06867	-0.15075	1	1.91983	2.68017	-0.333885	0.545592	0.348	0.160133	0.21653	0.958453	0.204733	0.343833	-0.15764	0.808303
Ctsd	ENSMUSG00000007891	29.0864	28.0016	0.0529757	1	24.0987	26.0169	-0.106251	1	25.712	25.198	0.028035	1	36.0434	39.151	-0.116219	0.583779	35.8322	39.3637	-0.132092	0.690202
Rplp1	ENSMUSG00000007892	1585.36	1483.13	0.096103	1	1502.78	1478.08	0.0238908	1	1507.04	1519.01	-0.0114078	1	1472.84	1383.79	0.0899177	1	1381.91	1336.29	0.0483965	0.988195
Cabs1	ENSMUSG00000007907	0.0555667	0.0514333	0.00566032	1	0.194767	0.0738	0.154004	1	0.0552667	0.217833	-0.206709	0.76165	0.076	0.221933	-0.183487	1	0.210967	0.143	0.0833338	1
Hmgcll1	ENSMUSG00000007908	0.3456	0.3829	-0.0394472	1	0.1703	0.3	-0.151633	0.631324	0.228567	0.338867	-0.124036	0.686099	0.1155	0.2103	-0.117674	1	0.187	0.309933	-0.142173	0.350425
Ttc9b	ENSMUSG00000007944	0.615833	0.667	-0.0449757	1	0.4295	0.225633	0.221983	0.790113	0.411767	0.281567	0.139593	1	1.8961	1.3295	0.314091	1	1.278	1.14387	0.0875526	1
Phox2a	ENSMUSG00000007946	3.26853	3.40223	-0.0444952	1	2.45483	1.7567	0.325674	0.627319	2.0364	2.60843	-0.249011	0.583644	1.0684	1.00623	0.0440258	1	0.938267	0.8646	0.0559009	1
Abhd8	ENSMUSG00000007950	2.6305	2.75713	-0.0494641	1	2.31243	2.1692	0.0637727	1	2.2932	2.56993	-0.116407	0.999492	1.6271	1.4951	0.0743735	1	1.6043	1.73483	-0.0705573	1
Ift22	ENSMUSG00000007987	5.5514	5.1726	0.0859249	1	3.9319	4.31253	-0.107256	1	4.11703	4.11607	0.000272567	1	4.4562	3.8898	0.158121	0.538907	4.22377	4.24477	-0.00578813	1
Fzd3	ENSMUSG00000007989	1.23567	1.3942	-0.0988386	1	1.1647	1.29687	-0.0855	1	1.42007	1.3606	0.0358932	1	1.0152	0.8056	0.158445	1	0.631433	0.823833	-0.160834	0.600933
1700008O03Rik	ENSMUSG00000008028	0.8332	0.864267	-0.024244	1	0.486867	0.687467	-0.182584	0.900889	0.581533	0.6582	-0.0682941	1	0.8563	0.777867	0.0622828	1	0.749433	0.759433	-0.00822316	1
Mid1ip1	ENSMUSG00000008035	9.63753	9.5715	0.00898356	1	10.9818	11.2666	-0.0338909	1	12.7889	14.1568	-0.136454	0.889517	2.0166	2.30517	-0.1318	0.764328	1.9841	1.70093	0.143838	0.818371
Ap2s1	ENSMUSG00000008036	44.0667	44.4928	-0.0135764	1	45.3781	45.0591	0.00995646	1	44.3242	46.0713	-0.0545682	1	60.8705	55.0516	0.142497	1	53.1875	52.4393	0.020059	1
Fgfrl1	ENSMUSG00000008090	3.78097	3.81687	-0.0107926	1	4.22923	4.2131	0.00445791	1	4.8401	5.32583	-0.115262	1	3.0439	3.87257	-0.268935	0.136869	3.22803	3.80317	-0.183999	0.756537
4930432K21Rik	ENSMUSG00000008129	1.28743	1.29713	-0.0061049	1	1.0216	0.857933	0.121799	1	1.0482	0.977233	0.0508735	1	0.6183	0.729267	-0.0956813	1	0.821867	0.566467	0.217903	0.596844
Fhl2	ENSMUSG00000008136	1.3697	2.5424	-0.580023	0.0112707	0.752067	0.8034	-0.0416618	1	0.743967	1.08433	-0.257214	0.373781	2.3526	3.37237	-0.383134	0.248529	2.71513	3.39413	-0.242165	0.745472
Emc10	ENSMUSG00000008140	41.073	38.6711	0.0848051	1	38.0658	34.4166	0.141479	0.407515	37.7575	36.3926	0.051724	1	39.5241	36.1084	0.127033	1	38.2275	34.3393	0.150589	0.222164
Clstn3	ENSMUSG00000008153	3.58383	3.4296	0.0493782	1	3.93717	4.01187	-0.0216647	1	4.57333	4.71707	-0.0367347	1	2.6489	2.45057	0.0806283	1	2.1256	2.21307	-0.0398178	1
Fbxw9	ENSMUSG00000008167	4.6789	4.5472	0.0338518	1	3.60367	3.96637	-0.109407	1	4.35667	3.95057	0.113742	1	5.2092	5.13267	0.0178929	1	4.59617	5.08837	-0.121616	0.987545
Spib	ENSMUSG00000008193	0.384067	0.5532	-0.16633	1	0.2293	0.2728	-0.0501687	1	0.278167	0.295	-0.0188761	1	0.2195	0.282567	-0.0727441	1	0.247567	0.305233	-0.0651908	1
Fnbp4	ENSMUSG00000008200	23.2275	22.7926	0.0261306	1	21.5204	22.2468	-0.0457996	1	22.3302	20.6785	0.105932	1	17.3137	16.4313	0.0712404	1	17.514	16.9164	0.0473306	1
Cers4	ENSMUSG00000008206	0.9567	1.01513	-0.0424527	1	0.942267	0.9596	-0.0128179	1	0.8446	0.8713	-0.0207329	1	1.0964	1.05697	0.0273956	0.949967	1.01527	0.9943	0.0150883	1
Scrn3	ENSMUSG00000008226	1.94897	2.10137	-0.0726946	1	2.84057	3.30157	-0.163543	1	2.7962	3.00553	-0.0774383	1	4.3373	3.8598	0.135213	1	3.78153	4.13257	-0.102207	1
Phax	ENSMUSG00000008301	46.5958	46.5555	0.00122106	1	55.3235	52.6906	0.0690666	1	55.9582	57.0105	-0.0264122	1	44.3218	43.577	0.0239067	1	42.2467	44.7018	-0.0796599	1
Tle1	ENSMUSG00000008305	4.7403	4.16923	0.151176	0.736783	4.83677	5.11953	-0.0682522	1	5.021	4.65517	0.0904336	1	4.8015	4.43173	0.0950133	1	4.31997	4.3477	-0.00750133	1
1700109H08Rik	ENSMUSG00000008307	0.735333	0.821967	-0.0702838	1	0.765667	0.818267	-0.0423508	1	0.6381	0.7003	-0.0537659	1	0.6727	0.588533	0.0744834	1	0.769067	0.746233	0.0187421	1
Relt	ENSMUSG00000008318	1.5298	1.67573	-0.080911	1	1.44463	1.35707	0.0526255	1	1.49137	1.64633	-0.0870574	1	1.3083	1.15407	0.0997678	1	1.204	1.36397	-0.101085	1
Snrpb2	ENSMUSG00000008333	41.0007	40.2694	0.0253386	1	46.1916	44.9784	0.0375738	1	45.2083	45.8021	-0.0184223	1	41.5958	40.025	0.0542067	1	41.4901	39.8318	0.0574347	0.994807
Ubc	ENSMUSG00000008348	35.2084	36.1428	-0.0367568	1	36.5241	32.9436	0.144677	0.387287	34.247	34.536	-0.0117781	1	31.5454	35.8241	-0.178197	0.333601	33.7487	41.1752	-0.279436	0.00215835
Prpf31	ENSMUSG00000008373	23.018	24.0162	-0.0587486	1	24.9185	25.1716	-0.014018	1	24.7193	24.6231	0.00540635	1	17.7362	16.7303	0.0796141	1	16.6581	16.714	-0.00455991	1
Sertad1	ENSMUSG00000008384	7.5586	7.68557	-0.0212452	1	6.29957	7.0522	-0.141572	1	6.3893	6.58453	-0.0376227	1	11.1539	9.764	0.175205	1	9.3073	11.0059	-0.220077	0.602664
Carhsp1	ENSMUSG00000008393	14.5793	16.0369	-0.129027	0.849815	12.4156	13.8763	-0.149108	1	13.6342	13.9514	-0.0309432	1	12.1503	15.042	-0.286761	0.0745608	12.2346	15.6488	-0.33111	0.00409027
Elk3	ENSMUSG00000008398	2.74493	3.14757	-0.147325	1	1.8098	2.24543	-0.207944	0.946418	1.84103	1.86057	-0.00988521	1	0.9431	0.982	-0.0285968	1	0.755833	0.830833	-0.0603446	1
Herpud2	ENSMUSG00000008429	5.37487	5.58713	-0.0472556	1	4.4413	4.8103	-0.0946613	1	4.82063	4.5756	0.0620491	1	4.7672	5.84637	-0.247468	1	5.04087	6.1242	-0.237972	0.107866
Rdh13	ENSMUSG00000008435	2.71437	2.75153	-0.0143641	1	2.72217	3.03183	-0.115293	1	2.7237	2.75847	-0.0134074	1	3.3228	3.31977	0.0010127	1	3.20123	3.49013	-0.0959454	1
Adam21	ENSMUSG00000008438	0.0827	0.0815	0.00159988	1	0.0579	0.0619	-0.00544465	1	0.0684333	0.0444333	0.0327765	1	0.0393	0.0662	-0.0368659	1	0.0223667	0.0980667	-0.103053	0.514434
Nutf2	ENSMUSG00000008450	36.4566	33.9773	0.0987984	1	41.5565	40.8728	0.023365	1	42.4984	44.5482	-0.0664318	1	39.2416	34.7297	0.171563	1	31.654	32.9802	-0.0574346	1
Fut1	ENSMUSG00000008461	0.0085	0.0653667	-0.079139	1	0.0152333	0.0123333	0.00412694	1	0.00606667	0.009	-0.00420027	1	0.0205	0.0078	0.0180668	1	0	0.0177	-0.0253123	1
Arpc5	ENSMUSG00000008475	25.5366	27.9621	-0.126184	0.822363	24.8949	25.241	-0.0191529	1	26.1086	26.5481	-0.023204	1	42.812	45.8627	-0.097115	0.497861	41.0315	45.6837	-0.151447	0.527687
Rnf151	ENSMUSG00000008482	0.590467	0.498067	0.0863483	1	0.2988	0.5083	-0.215744	1	0.5709	0.425	0.140629	1	0.0962	0.442933	-0.396494	1	0.506067	0.3382	0.170492	1
Elavl2	ENSMUSG00000008489	5.08453	4.3812	0.177219	0.466144	6.3029	6.19427	0.0216218	1	6.3812	5.87703	0.102069	1	6.1463	5.326	0.175903	0.250523	5.9272	4.8006	0.25607	0.00800817
Pou2f2	ENSMUSG00000008496	1.3895	1.4464	-0.0339515	1	1.0481	1.33543	-0.189404	0.813532	1.2193	1.10233	0.0781133	1	0.3332	0.329933	0.00353929	1	0.469767	0.328	0.146332	0.151287
Mgst1	ENSMUSG00000008540	0.337033	0.2875	0.054463	1	0.376333	0.254967	0.133181	1	0.463233	0.335467	0.131816	1	0.3411	0.110733	0.271904	1	0.0485	0.0615667	-0.0178681	1
Nfib	ENSMUSG00000008575	1.99347	1.9389	0.0265409	1	1.76893	1.7611	0.00408718	1	1.64883	1.53507	0.0633334	1	2.7773	2.70303	0.0286478	1	2.9136	2.49757	0.162145	0.210138
Htr3b	ENSMUSG00000008590	0.0430333	0	0.0607853	1	0	0.0286667	-0.0407756	1	0.0136667	0	0.0195833	1	0	0	0	1	0.0134667	0	0.0192986	1
Rab25	ENSMUSG00000008601	1.8369	2.17947	-0.164469	1	1.01953	1.65103	-0.392533	0.620979	1.55573	1.8153	-0.139551	1	0.3762	0.355167	0.0222199	1	0.587	0.281333	0.308656	0.158742
Ubqln4	ENSMUSG00000008604	65.7616	61.2865	0.1001	1	60.3111	61.4667	-0.0269382	1	61.5606	62.944	-0.0315546	1	54.9402	51.7553	0.0845685	0.743194	52.4988	48.5709	0.110015	0.418593
Rbfox1	ENSMUSG00000008658	0.0105667	0.0780333	-0.0932373	0.428294	0.0359	0.0477667	-0.0164327	1	0.0323667	0.0958333	-0.0860729	0.807694	0.0689	0.148133	-0.103163	0.933259	0.101433	0.0749	0.0351797	1
Rps18	ENSMUSG00000008668	307.145	298.644	0.040358	1	281.553	278.516	0.015587	1	276.404	275.472	0.00485764	1	293.411	270.613	0.11628	1	268.809	261.992	0.0369235	1
Rpl10	ENSMUSG00000008682	226.205	202.786	0.156945	0.645395	233.01	243.412	-0.0627476	1	245.981	242.869	0.0182966	1	217.468	222.391	-0.0321443	0.925695	189.356	198.543	-0.0679988	1
Rps15a	ENSMUSG00000008683	58.0348	54.9812	0.0766224	1	64.9038	60.7636	0.0936048	0.585354	65.7743	60.1361	0.12727	0.914726	65.4753	58.5184	0.159483	1	61.0857	57.2665	0.0915943	0.561847
Ncaph2	ENSMUSG00000008690	34.5634	33.3154	0.0515371	1	31.2736	30.4061	0.0393097	1	33.0102	29.4887	0.157691	0.528719	39.5256	37.6767	0.0673701	1	38.9415	37.1768	0.0651911	0.955275
Hipk1	ENSMUSG00000008730	14.6683	14.6612	0.000656968	1	14.1492	15.0908	-0.0869976	1	14.6026	14.8792	-0.0253517	1	13.6096	14.9874	-0.130022	1	14.7552	15.1754	-0.0379733	1
Gprc5b	ENSMUSG00000008734	4.57733	3.583	0.283283	0.20049	5.65187	4.5308	0.266271	0.128462	5.44283	3.82093	0.418383	0.000470687	4.7578	4.38117	0.0975987	0.937278	4.3736	3.81473	0.158433	0.514766
Man1a2	ENSMUSG00000008763	8.8871	9.8138	-0.129254	0.596505	9.75823	10.666	-0.116869	1	10.216	10.6876	-0.0594121	0.927914	11.2725	12.7577	-0.164814	1	11.9424	13.0592	-0.119413	0.670115
Ceacam5	ENSMUSG00000008789	0.00723333	0.0153	-0.0115081	1	0	0	0	1	0.0150333	0	0.0215271	1	0	0.0133	-0.0190614	1	0	0	0	1
Tppp2	ENSMUSG00000008813	0	0	0	1	0	0	0	1	0	0	0	1	0	0	0	1	0	0	0	1
Acyp1	ENSMUSG00000008822	5.00103	4.6571	0.0851483	1	4.8424	4.13567	0.18601	1	4.70833	3.92047	0.214274	1	5.1827	4.95903	0.0531587	1	4.88987	4.865	0.00610387	1
Cldn13	ENSMUSG00000008843	0	0.0277333	-0.039466	1	0	0.0322	-0.0457225	1	0	0	0	1	0	0	0	1	0	0.0378	-0.0535284	1
Cd163	ENSMUSG00000008845	0.0436	0.0270333	0.0230858	1	0.00376667	0.0161333	-0.0176658	1	0.0150667	0.0023	0.0182601	1	0.0105	0.00996667	0.000761643	1	0.00893333	0	0.0128308	1
Hdac5	ENSMUSG00000008855	5.31357	4.68027	0.152497	0.786515	4.22233	4.34483	-0.0334504	1	4.4443	3.92417	0.144867	0.789222	8.2111	8.2152	-0.000642023	1	8.43523	7.55853	0.140695	0.393124
Rala	ENSMUSG00000008859	29.2049	30.8806	-0.0778961	1	28.5415	25.6913	0.146375	0.436983	25.3237	26.1859	-0.0464964	1	32.2111	31.3771	0.0366917	1	32.6143	32.0644	0.0237949	1
Clec3a	ENSMUSG00000008874	0	0	0	1	0	0	0	1	0	0	0	1	0	0.0230333	-0.0328532	1	0	0	0	1
Vdac3	ENSMUSG00000008892	12.4894	12.1336	0.0385674	1	11.914	13.2343	-0.140436	1	12.2592	11.5918	0.0745056	1	18.379	18.7472	-0.0271564	1	19.3165	19.956	-0.0447068	1
Slc1a7	ENSMUSG00000008932	0.0476667	0.005	0.0599843	1	0	0.0051	-0.00733905	1	0.02	0.0132667	0.00955525	1	0	0.00646667	-0.00929939	1	0	0.0098	-0.0140696	1
Vps72	ENSMUSG00000008958	23.9519	23.6384	0.0182431	1	23.484	23.499	-0.000887516	1	25.2197	23.4456	0.101076	1	23.9936	22.6022	0.0826353	0.902304	22.8213	20.994	0.115144	0.579168
Gabpa	ENSMUSG00000008976	34.9319	33.5137	0.0580988	1	43.9766	41.8075	0.0713132	0.934017	43.3364	41.7695	0.0519082	1	48.5844	46.2399	0.0698814	0.573874	48.7265	45.3046	0.102858	0.510797
Bmp7	ENSMUSG00000008999	0.954267	0.9429	0.00841569	1	0.945667	0.801133	0.11136	1	0.976267	0.8176	0.120743	0.983845	3.2032	2.34147	0.331007	1	2.15727	2.47297	-0.137492	0.9389
Dynll1	ENSMUSG00000009013	62.3502	63.3475	-0.0225349	1	55.5991	57.6893	-0.0523167	1	55.4585	57.806	-0.0587742	0.990415	60.8645	55.6897	0.126024	0.817136	56.3999	53.6552	0.0706894	0.863735
Pdcl	ENSMUSG00000009030	13.828	15.0668	-0.115759	0.807583	14.5785	14.6598	-0.00750944	1	14.9809	14.895	0.00778168	1	14.4758	12.3048	0.218071	0.379279	13.3008	13.3232	-0.00226135	1
Tmem184b	ENSMUSG00000009035	21.8113	23.1717	-0.0835723	1	19.3782	20.3903	-0.0699277	1	19.9872	19.6459	0.0236544	1	42.621	42.5561	0.00214806	0.877308	45.4656	43.2355	0.0709563	0.965515
Gm5965	ENSMUSG00000009047	0	0	0	1	0	0	0	1	0	0	0	1	0	0	0	1	0	0	0	1
Rsph14	ENSMUSG00000009070	0.0067	0.00546667	0.00176857	1	0	0.021	-0.0299829	1	0.00543333	0.0149	-0.0135202	1	0	0	0	1	0.0119	0.0362333	-0.0342822	1
Nf2	ENSMUSG00000009073	41.4353	36.6533	0.172487	0.318707	36.4727	34.7823	0.0665939	0.958756	37.1156	32.8133	0.172791	0.310523	37.0044	35.4698	0.0594642	0.524732	36.6523	34.4553	0.0867393	0.693408
Cabp7	ENSMUSG00000009075	1.04467	0.929767	0.0834392	1	0.9581	1.149	-0.134211	1	1.0285	0.778633	0.189644	0.927522	0.9144	0.8858	0.0217156	1	1.13857	0.817833	0.234424	0.572964
Zmat5	ENSMUSG00000009076	9.51013	9.52277	-0.0017331	1	12.3469	10.9595	0.158348	0.924271	12.9538	10.717	0.252058	0.451572	26.9579	25.7149	0.0656096	0.907336	27.1592	24.6635	0.133887	0.770572
Ewsr1	ENSMUSG00000009079	94.6815	92.1543	0.0386166	1	87.7877	85.0664	0.0449097	1	84.9293	83.193	0.0294504	1	74.313	68.7147	0.111437	0.548931	77.4463	70.2918	0.137969	0.168619
Ap1b1	ENSMUSG00000009090	22.2334	20.8072	0.0913915	1	19.9994	19.7782	0.0152797	1	20.0492	21.1507	-0.0735891	0.95807	18.7221	18.7276	-0.000402275	1	18.1408	18.7784	-0.0472745	1
Derl3	ENSMUSG00000009092	6.26043	5.19713	0.228455	0.886099	5.54647	4.58163	0.230029	0.818725	5.18977	3.9504	0.32234	0.662923	5.8245	5.5247	0.0648118	0.869548	6.17857	5.47483	0.148853	0.994805
Gstt4	ENSMUSG00000009093	0.0506667	0.0167	0.047411	1	0.0429667	0	0.060693	1	0.0665333	0.0126667	0.0747697	1	0	0.022	-0.0313952	1	0	0	0	1
Tbx1	ENSMUSG00000009097	0.0701333	0.190433	-0.153696	0.99464	0.152267	0.0915333	0.0781184	1	0.308367	0.222533	0.0978931	1	0.0644	0.0366667	0.0380883	1	0.00913333	0.102667	-0.12788	0.320924
Gnat2	ENSMUSG00000009108	0.2656	0.363567	-0.107564	1	0.369333	0.380633	-0.0118565	1	0.492433	0.351	0.143639	1	0.1337	0.125367	0.0106438	1	0.2293	0.122233	0.131464	0.647739
Bcl2l13	ENSMUSG00000009112	7.83067	7.48627	0.0573923	1	7.71333	7.5811	0.0220621	1	7.62613	7.6396	-0.0022505	1	5.6468	6.46727	-0.16792	1	6.2446	6.73053	-0.0936619	0.93072
2610028H24Rik	ENSMUSG00000009114	0.0750333	0.0195	0.0765196	1	0.0121333	0.0540333	-0.0585211	1	0.0493	0.0440333	0.00725944	1	0.0336	0.0253333	0.011585	1	0	0.0315333	-0.0447904	1
Spatc1l	ENSMUSG00000009115	0.0151333	0.0363	-0.0297725	1	0.0309	0	0.0439044	1	0	0	0	1	0	0.0324333	-0.0460486	1	0	0	0	1
Dqx1	ENSMUSG00000009145	0.4231	0.5071	-0.0827381	1	0.339367	0.251167	0.098277	1	0.1938	0.161367	0.0397376	1	0.4853	0.481667	0.00353344	1	0.519	0.4808	0.0367451	1
Ccl8	ENSMUSG00000009185	0	0.0323	-0.0458623	1	0	0	0	1	0	0.0245	-0.03492	1	0	0	0	1	0.0350333	0	0.0496772	1
Lnpk1	ENSMUSG00000009207	2.80003	2.67063	0.0499831	1	2.83217	2.9604	-0.0474858	1	2.66717	2.66707	3.93414e-05	1	2.2877	2.60953	-0.134734	1	2.4609	2.8332	-0.147402	0.559594
Prr29	ENSMUSG00000009210	0	0.00956667	-0.0137362	1	0	0	0	1	0	0	0	1	0	0	0	1	0	0	0	1
Tmem8c	ENSMUSG00000009214	0.053	0.105267	-0.0698891	1	0	0.0113667	-0.0163061	1	0.0332333	0.0165667	0.0234613	1	0	0	0	1	0.0551	0.0089	0.0645966	1
Fam163b	ENSMUSG00000009216	0.466633	0.3967	0.0704861	1	0.2134	0.3224	-0.124103	1	0.340933	0.4281	-0.0908595	1	0.0387	0.124733	-0.114804	1	0.144167	0.203533	-0.0729789	1
Trpm5	ENSMUSG00000009246	0.0334	0.0763667	-0.0587708	0.89518	0.0722333	0.0306333	0.0570877	1	0.0519667	0.0357667	0.02239	1	0.0089	0.0428	-0.0476793	1	0.0346333	0.0413333	-0.00931238	1
Ascl2	ENSMUSG00000009248	1.83417	2.49487	-0.302313	0.766146	1.7533	2.29133	-0.25751	0.946418	1.91787	2.36963	-0.207678	0.673655	4.7945	6.9671	-0.459371	4.97579e-05	5.42523	9.04057	-0.64402	0.000218863
Rarres2	ENSMUSG00000009281	0.0677	0.0607333	0.00944433	1	0.0241667	0.00646667	0.0251511	1	0.0189333	0.0263333	-0.0104397	1	0.0431	0.0397667	0.00461766	1	0.0449667	0.045	-4.60197e-05	1
Pttg1ip	ENSMUSG00000009291	13.736	14.4579	-0.0690026	1	12.5007	12.5028	-0.00022439	1	11.8434	11.5061	0.0384028	1	30.0613	28.3541	0.0815578	0.986156	30.8223	28.6389	0.102545	0.68288
Trpm2	ENSMUSG00000009292	0.0407	0.0472333	-0.00902868	1	0.0242	0.0194667	0.00668286	1	0.023	0.0141667	0.0125114	1	0	0.0189333	-0.0270597	1	0.0153333	0.0110333	0.00612288	1
Ube2g2	ENSMUSG00000009293	8.63253	8.06743	0.087221	1	7.42493	7.81823	-0.0658244	1	8.3064	8.45523	-0.0228899	1	6.8961	7.43347	-0.0949855	0.954737	7.02503	7.40767	-0.0671981	1
Mpo	ENSMUSG00000009350	0	0.0384667	-0.0544549	1	0.0315333	0.0399333	-0.0117006	1	0.0192667	0.0073	0.0170381	1	0	0	0	1	0	0.0096	-0.0137838	1
Lpo	ENSMUSG00000009356	0.1426	0.3703	-0.262171	0.27912	0.1137	0.154033	-0.0513242	1	0.168667	0.2099	-0.0500243	1	0.0548	0.212867	-0.201451	1	0.200833	0.185933	0.018013	1
Met	ENSMUSG00000009376	1.16753	1.19777	-0.019984	1	0.9082	0.904933	0.00247188	1	0.758633	1.01763	-0.198209	0.147235	1.0804	1.05477	0.0178864	1	0.910333	1.11073	-0.14392	0.651811
Slc16a12	ENSMUSG00000009378	0.0365667	0.0588333	-0.0306626	1	0.0463667	0.0469333	-0.000781089	1	0.0285667	0.0147667	0.0194873	1	0.0141	0.0582	-0.0614124	1	0.0249333	0.0738	-0.0671952	0.755259
Syn2	ENSMUSG00000009394	0.00426667	0.0141333	-0.0141049	1	0.00896667	0.0049	0.00582657	1	0.0117667	0.00676667	0.00714726	1	0.0081	0.0154667	-0.0105041	1	0.00483333	0.0165667	-0.0167486	1
Elk1	ENSMUSG00000009406	8.9128	7.52253	0.21801	0.40462	7.7785	6.87703	0.156322	0.589957	7.95287	7.25637	0.116843	1	10.2184	9.6411	0.0762196	0.807879	10.4515	9.31003	0.151492	0.387779
Nav1	ENSMUSG00000009418	5.98563	6.29983	-0.0634726	1	5.93533	5.36803	0.123117	0.490613	5.7354	5.6733	0.0133633	1	7.3013	8.12057	-0.135786	1	7.97167	7.8736	0.0158565	1
Tnpo1	ENSMUSG00000009470	42.3029	43.8876	-0.0518522	1	50.1529	51.7644	-0.0447488	1	51.1554	53.6669	-0.06785	0.879728	53.9154	57.4052	-0.088886	1	55.4799	57.0612	-0.039836	1
Myod1	ENSMUSG00000009471	0.0254333	0.0677333	-0.0583177	1	0.0450667	0.104867	-0.0802773	1	0.153167	0.1232	0.0379862	1	0.0615	0.0935667	-0.0429368	1	0.164833	0.0818667	0.106601	1
Otog	ENSMUSG00000009487	0.0307333	0.0421667	-0.0159149	1	0	0.0078	-0.0112094	1	0.0255	0.0055	0.0284144	0.401585	0.1603	0.126133	0.0431202	0.98261	0.0970333	0.102233	-0.0068223	1
Rnmt	ENSMUSG00000009535	9.9582	9.65663	0.0402591	1	10.6836	10.4898	0.0241353	1	10.3454	9.88587	0.0596512	1	7.4454	7.2984	0.0253326	0.706809	7.16907	6.6801	0.0890462	0.741436
Kcnq1	ENSMUSG00000009545	0.0231333	0.0448333	-0.0302787	1	0.00533333	0.0042	0.0016273	1	0.0203	0.0505	-0.0420828	1	0	0.00526667	-0.00757826	0.952514	0.00803333	0.0292	-0.02998	1
Srp14	ENSMUSG00000009549	55.6344	62.1071	-0.156124	0.582345	69.8078	62.5661	0.15565	0.393772	65.55	62.1684	0.0752349	1	77.8052	72.7389	0.0958656	1	75.8778	72.2417	0.0699024	1
6330409D20Rik	ENSMUSG00000009551	0.054	0.0218667	0.0446679	1	0	0.0328333	-0.0466075	1	0.0115	0	0.0164963	1	0	0	0	1	0.0250333	0.0303	-0.00739365	1
Cdk9	ENSMUSG00000009555	17.7159	16.8585	0.0676483	1	17.3744	17.6013	-0.0177063	1	17.602	18.1586	-0.0425345	1	15.8336	15.1534	0.0595089	0.360661	16.3999	14.6503	0.152889	0.273337
Tor2a	ENSMUSG00000009563	5.34373	5.61853	-0.0611794	1	4.05687	4.37617	-0.0883341	1	5.0551	4.7457	0.0756681	1	5.6654	5.2273	0.0980847	1	4.7484	5.25063	-0.120842	0.991407
Fpgs	ENSMUSG00000009566	16.3556	16.3753	-0.00164218	1	16.1911	18.004	-0.144639	1	17.929	17.158	0.0599929	1	13.9505	12.9168	0.103363	0.57268	12.786	11.9865	0.0861915	0.878317
Mkl2	ENSMUSG00000009569	7.42393	7.48227	-0.00995582	1	6.83397	6.85077	-0.00309056	1	6.94023	7.21057	-0.0483004	1	6.2881	7.25347	-0.179457	0.503033	6.69463	7.32067	-0.112847	0.76674
Cbx5	ENSMUSG00000009575	45.7807	45.467	0.00970488	1	44.8093	46.7135	-0.0587591	1	48.2554	45.945	0.0693094	1	46.3846	49.4124	-0.0893604	1	45.8903	47.4345	-0.0467476	1
Odam	ENSMUSG00000009580	0	0	0	1	0	0.0167333	-0.0239413	1	0	0.0163	-0.0233263	1	0	0.0888667	-0.122827	0.94768	0.0889333	0.00976667	0.108894	1
Apobec3	ENSMUSG00000009585	24.2226	23.2588	0.0562088	1	20.8067	20.3279	0.0320295	1	21.1073	19.1794	0.13164	0.876858	21.8784	21.2077	0.0429283	0.173465	21.8212	19.4192	0.160451	0.12864
St6galnac1	ENSMUSG00000009588	0.0462333	0.0759333	-0.040384	1	0	0	0	1	0.0137667	0.0146333	-0.00123283	1	0	0	0	1	0.0274667	0	0.0390916	0.951832
Taf7l	ENSMUSG00000009596	0.667367	0.871	-0.166238	1	0.6175	0.584833	0.0294346	1	0.8059	0.7093	0.0793124	1	0.2294	0.615333	-0.393878	1	0.5589	0.629867	-0.0642256	1
Sardh	ENSMUSG00000009614	0.0092	0.0122333	-0.00432978	1	0.0151333	0.0256667	-0.0148927	1	0.0452333	0.0133	0.0447637	1	0	0.0310333	-0.044091	0.155552	0.024	0.011	0.0184327	1
Vav2	ENSMUSG00000009621	4.51593	4.43623	0.0209976	1	4.0342	4.0369	-0.000773555	1	4.1833	4.2527	-0.0191883	1	4.4267	4.3279	0.0265082	1	4.45183	4.7048	-0.0654349	1
Tex15	ENSMUSG00000009628	1.2598	1.16373	0.0626724	1	1.4066	1.63257	-0.129474	1	1.47253	1.79093	-0.174758	0.135729	1.3677	1.30583	0.0381981	1	1.20993	1.21977	-0.00640519	1
Ppp2cb	ENSMUSG00000009630	36.3886	34.5129	0.0742553	1	37.1964	38.1209	-0.0345029	1	37.9403	39.511	-0.0570485	1	33.6523	35.5475	-0.0768216	1	34.4867	34.37	0.00475356	1
G0s2	ENSMUSG00000009633	0.574467	0.324733	0.249161	1	0.575067	0.5844	-0.00852371	1	0.3443	0.289033	0.0605656	1	0.5255	0.909033	-0.32356	1	0.702933	0.964133	-0.205871	1
Dmap1	ENSMUSG00000009640	14.6549	14.7836	-0.011812	1	13.0165	12.935	0.00841657	1	13.4505	12.1345	0.137754	1	13.5228	14.551	-0.0986877	1	14.1989	13.3989	0.0780148	0.952166
Pla2g12b	ENSMUSG00000009646	0.0170667	0.0698333	-0.0729718	1	0.0554	0.0195	0.0499281	1	0.0415667	0.0106	0.0435431	1	0.0484	0	0.0681893	1	0.0834	0.0113667	0.0992599	1
Mcu	ENSMUSG00000009647	2.68843	2.5004	0.0754884	1	2.6768	2.474	0.0818529	1	2.83	2.55267	0.108442	1	3.0522	3.1748	-0.0430017	0.653609	2.89633	3.0795	-0.0662752	1
Oit3	ENSMUSG00000009654	0.0339667	0.0393	-0.00742248	1	0	0.0123333	-0.0176844	1	0	0	0	1	0	0	0	1	0.0294667	0	0.0418971	0.885931
Tex11	ENSMUSG00000009670	1.1896	0.935833	0.177713	0.926376	1.3064	1.08283	0.147095	1	1.14183	1.23813	-0.0634498	1	1.563	1.76003	-0.106852	1	1.52797	1.25443	0.165213	0.692683
Bcr	ENSMUSG00000009681	10.2012	9.45667	0.0992303	1	9.10933	9.1598	-0.00718414	1	9.6155	9.4495	0.0227384	1	10.0657	10.3838	-0.0408833	1	10.2369	10.5599	-0.0408807	1
Fxyd5	ENSMUSG00000009687	0.6575	0.7709	-0.0954739	1	0.690967	0.6332	0.0501467	1	0.608467	0.649267	-0.0361386	1	0.4777	0.387733	0.090623	0.743954	0.435867	0.3765	0.0609172	1
Kcnd1	ENSMUSG00000009731	1.79333	2.0519	-0.12772	1	2.0259	1.87203	0.0752918	1	1.9381	1.92297	0.00745012	1	2.1211	2.15033	-0.0134499	1	2.04333	2.0235	0.00943278	1
Tfcp2	ENSMUSG00000009733	2.54127	2.45823	0.0342303	1	1.95367	2.2454	-0.135889	1	2.00247	1.8599	0.0701835	1	4.3309	3.66743	0.19175	1	4.16147	3.7334	0.124904	0.982521
Pou6f2	ENSMUSG00000009734	0.0153667	0.0766667	-0.0845709	0.516431	0.0389	0.0331667	0.00798379	1	0.0177333	0.0445667	-0.037545	0.914726	0.0175	0.0694667	-0.0718627	0.595605	0.0286333	0.0392333	-0.0147908	1
Pou6f1	ENSMUSG00000009739	1.19303	1.2211	-0.0183466	1	0.964567	0.8767	0.0660131	1	0.832433	0.8614	-0.0226274	1	1.7756	2.03353	-0.128199	0.802283	2.02757	1.94277	0.0409856	1
Ubp1	ENSMUSG00000009741	26.993	26.8109	0.00941568	1	25.2612	26.0752	-0.0440392	1	26.6511	25.6817	0.0514881	1	18.956	19.2663	-0.0222625	1	19.718	19.9833	-0.0183546	1
Nuak2	ENSMUSG00000009772	2.4903	2.67183	-0.0731495	1	1.52267	1.53493	-0.00699822	1	1.6744	1.69657	-0.0119084	1	3.109	2.6174	0.183834	1	2.64607	2.80193	-0.0603923	1
Ick	ENSMUSG00000009828	1.94303	1.87387	0.0343108	1	1.87893	2.04437	-0.0806077	1	1.92223	2.11897	-0.0939968	0.755449	1.9661	1.97843	-0.00598643	1	1.9924	1.9255	0.0326198	1
Sdhb	ENSMUSG00000009863	55.2707	50.2163	0.135783	0.926093	52.9303	51.227	0.0463003	1	51.1757	48.6692	0.0710256	1	63.7587	60.201	0.0815196	0.809999	61.5361	60.0568	0.0345365	1
Cox4i2	ENSMUSG00000009876	0.632333	0.511367	0.111082	1	0.5344	0.4535	0.0781436	1	0.650067	0.3258	0.315661	1	0.2178	0.405267	-0.206567	1	0.128333	0.2616	-0.161061	1
Snap47	ENSMUSG00000009894	14.4628	13.8922	0.0542415	1	10.8116	10.8961	-0.0102924	1	10.4766	11.0542	-0.0708364	1	8.6548	9.10367	-0.0655607	1	8.85443	9.94213	-0.151049	0.725521
Wnt3a	ENSMUSG00000009900	0.383067	0.496967	-0.114171	1	0.213467	0.182033	0.0378638	1	0.199233	0.1181	0.101063	1	0.1865	0.243633	-0.0678491	0.621899	0.1999	0.309633	-0.126249	0.932765
Kdsr	ENSMUSG00000009905	2.4356	2.1241	0.137121	0.966925	2.52747	2.4169	0.0459444	1	2.57767	2.4889	0.0362467	1	2.423	2.5716	-0.0613092	1	2.59383	2.5269	0.0271228	1
Vps4b	ENSMUSG00000009907	12.6394	12.2492	0.0418786	1	14.0977	13.8199	0.0267963	1	14.0064	13.874	0.012782	1	12.2208	12.9359	-0.0760001	1	12.6579	12.6085	0.00523468	1
Rps25	ENSMUSG00000009927	372.006	366.734	0.0205361	1	350.807	322.74	0.11995	0.290654	338.884	338.438	0.00189436	1	346.596	309.876	0.161075	1	329.405	306.169	0.105202	0.400058
Nxf2	ENSMUSG00000009941	0.0729333	0.0483	0.0335088	1	0.0651333	0.102	-0.0490902	1	0.0385667	0.0592	-0.0283812	1	0.0891	0.100233	-0.0146731	0.851267	0.045	0.0774333	-0.0440957	1
Taz	ENSMUSG00000009995	2.4309	2.1499	0.123281	1	1.84527	1.86973	-0.0123528	1	2.08253	1.7457	0.166942	0.994874	1.44	1.425	0.0088964	1	1.39103	1.46923	-0.0464289	1
Kif19a	ENSMUSG00000010021	0.1377	0.106033	0.0407253	1	0.109133	0.0254333	0.113199	0.387287	0.154533	0.0897	0.0833788	0.914726	0.3376	0.1879	0.171233	1	0.2344	0.2067	0.0327429	1
Aldh3a2	ENSMUSG00000010025	3.1023	3.02173	0.0286156	1	2.81453	2.99027	-0.0649786	1	3.15127	2.70693	0.163325	0.802651	5.0405	4.87977	0.0389091	1	5.0404	5.21293	-0.0406305	1
Zmynd10	ENSMUSG00000010044	0.198133	0.111733	0.107978	1	0.0694667	0.131967	-0.08194	1	0.0705667	0.0818667	-0.0151481	1	0	0.0330667	-0.0469334	1	0.0461333	0.059	-0.0176358	1
Tmem115	ENSMUSG00000010045	7.7603	8.98657	-0.189008	0.815302	7.04207	7.187	-0.0257686	1	7.5693	7.6701	-0.0168713	1	8.1887	7.8648	0.0517727	1	7.81383	7.90583	-0.014981	1
Hyal2	ENSMUSG00000010047	14.6417	16.0354	-0.123138	0.926376	13.8803	14.1283	-0.0238495	1	14.3707	15.1689	-0.0730416	1	12.5449	12.9474	-0.0422499	1	13.1754	12.6891	0.0503583	1
Ifrd2	ENSMUSG00000010048	36.6654	35.5428	0.0436526	1	38.1829	38.8736	-0.0252097	1	37.2696	40.386	-0.112942	0.70872	20.3741	19.3457	0.0711374	0.0822168	19.756	19.4888	0.0186929	1
Hyal1	ENSMUSG00000010051	1.53947	1.65987	-0.0668284	1	0.950667	0.9426	0.0059784	1	0.729	0.712033	0.0142271	1	1.5149	2.30747	-0.395226	0.0957616	1.63327	1.95023	-0.163975	0.835431
Tusc2	ENSMUSG00000010054	9.6028	9.55597	0.0063866	1	8.0369	10.0645	-0.292034	0.551957	9.48857	8.7474	0.105728	1	8.7829	9.67563	-0.125988	0.59073	8.69297	9.05897	-0.0534719	1
Nprl2	ENSMUSG00000010057	6.40927	6.1418	0.053043	1	4.83743	4.96997	-0.0323887	1	5.0146	4.64553	0.0913589	1	3.7803	4.0357	-0.0750912	0.908404	4.94527	4.58473	0.0902531	1
Slc38a3	ENSMUSG00000010064	0.355033	0.3776	-0.0238287	1	0.332467	0.3025	0.0328161	1	0.451633	0.356567	0.0977171	1	0.2169	0.202767	0.0168538	0.759164	0.136467	0.112967	0.030145	1
Cacna2d2	ENSMUSG00000010066	0.901767	0.742667	0.126044	1	0.6596	0.617667	0.0369212	1	0.5886	0.501733	0.0811273	1	0.6984	0.579067	0.105104	0.937547	0.665767	0.543367	0.110105	0.683459
Rassf1	ENSMUSG00000010067	1.63673	2.27073	-0.310862	0.0698882	1.06247	1.17113	-0.0740775	1	1.231	1.5538	-0.194955	0.468737	0.8027	1.20973	-0.293713	0.257224	0.899833	1.26427	-0.253171	0.0804351
Epn3	ENSMUSG00000010080	0.327033	0.3564	-0.0315781	1	0.199667	0.261467	-0.0724685	1	0.1824	0.3292	-0.16884	0.0807521	1.9977	2.40507	-0.183827	0.0196801	1.7449	3.26667	-0.636356	3.06026e-05
Rnf112	ENSMUSG00000010086	0.0342	0.0372667	-0.00427163	1	0.112333	0.0784	0.0446968	1	0.0805	0.0476667	0.0445193	1	0.1896	0.0821667	0.136554	1	0.0915667	0.122667	-0.0405294	1
Slc3a2	ENSMUSG00000010095	61.8534	61.2691	0.0134751	1	58.7641	58.3528	0.00996465	1	59.0842	58.8168	0.00643413	1	39.3821	38.6832	0.0251876	1	39.3706	38.6065	0.027569	1
Nxf1	ENSMUSG00000010097	32.011	29.886	0.0959953	1	33.0327	33.8854	-0.0357004	1	33.577	30.9481	0.114083	1	27.6803	27.9326	-0.0126375	1	26.0971	27.73	-0.0844212	0.995831
Stx5a	ENSMUSG00000010110	5.01753	4.5114	0.126753	1	3.86177	4.3135	-0.128182	1	4.4036	4.38057	0.00616276	1	5.6842	5.23697	0.0999104	1	5.5094	5.35687	0.0342087	1
Slc47a1	ENSMUSG00000010122	1.81413	1.55013	0.142118	1	1.75807	1.81043	-0.0271353	1	1.76127	1.69627	0.034367	1	0.6089	0.6881	-0.0693257	1	0.5201	0.4873	0.0314706	1
Pifo	ENSMUSG00000010136	0.256767	0.480267	-0.23614	1	0.241867	0.357867	-0.128832	1	0.767	0.667333	0.0837595	1	0.3554	0.288667	0.0728395	1	0.190433	0.556833	-0.387128	0.225375
Tnfrsf13b	ENSMUSG00000010142	0.260167	0.136967	0.148425	0.969929	0.0299667	0.130933	-0.134916	0.512617	0.0814333	0.145867	-0.0834945	1	0.2825	0.369333	-0.0945149	1	0.293867	0.208167	0.0988695	1
Spire2	ENSMUSG00000010154	5.78777	5.82823	-0.00857539	1	4.71893	4.73217	-0.00333447	1	4.4877	4.1447	0.0931147	1	5.6533	4.7585	0.208377	1	4.5181	3.651	0.246631	0.252141
Prox1	ENSMUSG00000010175	0.159767	0.170633	-0.0134547	1	0.157533	0.131233	0.0331572	1	0.175233	0.252167	-0.0914794	0.753908	0.3887	0.282167	0.115151	0.969897	0.346867	0.361567	-0.0156606	1
Raver1	ENSMUSG00000010205	0.0194333	0.0282	-0.0123535	1	0.0178667	0.0248333	-0.00984072	1	0.0480667	0.0518	-0.00512991	1	0.0165	0	0.0236102	1	0.00473333	0.0258333	-0.0299837	1
2610507B11Rik	ENSMUSG00000010277	47.0828	44.9623	0.0650699	1	50	52.0742	-0.0575153	1	51.7357	49.5089	0.0622423	1	31.2097	30.9389	0.0121791	0.43308	31.2612	30.7405	0.0234767	1
AI597479	ENSMUSG00000010290	5.8779	5.60573	0.0582494	1	5.1477	4.94113	0.0493086	1	5.61437	4.91203	0.161949	0.991606	5.2451	5.39833	-0.0349715	1	5.13673	5.03977	0.0229781	1
Tmem86a	ENSMUSG00000010307	0.863067	0.842667	0.0158842	1	0.759	0.656367	0.0867334	1	0.7707	0.5587	0.183977	1	0.94	0.591333	0.285821	0.932523	0.655767	0.590133	0.0583516	1
Optc	ENSMUSG00000010311	0.0262	0.0194333	0.0095445	1	0.00846667	0.00666667	0.00257735	1	0.0128	0	0.0183493	1	0	0.0137667	-0.0197256	1	0	0.0220667	-0.0314893	1
Tex14	ENSMUSG00000010342	2.5798	2.2396	0.144063	1	1.70683	1.6945	0.00658847	1	1.9959	1.48467	0.269937	0.265187	1.358	1.52273	-0.097424	1	1.3897	1.25823	0.081635	1
Ifi35	ENSMUSG00000010358	1.20543	1.24303	-0.0243889	1	1.4591	1.27547	0.111968	1	1.38987	1.557	-0.097522	1	1.9216	2.1628	-0.114444	1	2.1485	1.7379	0.201595	0.847281
Rdm1	ENSMUSG00000010362	13.4305	11.8417	0.168292	0.999627	15.8232	16.6519	-0.0693715	1	15.3845	16.7978	-0.119365	0.869296	22.1238	21.3256	0.0506774	1	21.7466	20.5233	0.0797517	1
Nedd8	ENSMUSG00000010376	157.973	155.336	0.0241299	1	144.694	142.923	0.0176463	1	144.253	144.291	-0.00038433	1	115.949	114.802	0.0142243	1	119.435	116.647	0.0337911	1
Gosr1	ENSMUSG00000010392	7.81343	7.93253	-0.0193653	1	7.4292	8.0196	-0.0976677	1	7.77717	7.8806	-0.0169019	1	8.8313	10.3544	-0.207797	1	10.4013	10.0745	0.0419569	1
Mrpl52	ENSMUSG00000010406	47.2057	50.793	-0.103554	1	42.5111	38.2101	0.150158	0.578403	40.497	36.9415	0.129228	1	37.1986	34.7727	0.0946608	0.305678	39.4492	34.5103	0.187874	0.281681
Spaca7	ENSMUSG00000010435	0	0	0	1	0	0	0	1	0	0	0	1	0	0.0361333	-0.0512097	1	0	0	0	1
Kansl3	ENSMUSG00000010453	7.89583	7.51693	0.0627957	1	6.90173	7.38673	-0.0859398	1	7.71833	6.85917	0.149676	0.882658	8.6224	8.37287	0.0379064	1	8.5353	8.21417	0.0494246	1
Eya4	ENSMUSG00000010461	0.177433	0.3183	-0.163033	0.731677	0.0694333	0.128433	-0.0774746	1	0.0829	0.201933	-0.150457	0.390818	0.1501	0.294167	-0.170264	0.0775253	0.166933	0.438833	-0.302177	0.0207816
Ebf3	ENSMUSG00000010476	0.0662333	0.0950667	-0.0384955	1	0.0665333	0.0567	0.0133632	1	0.0751	0.0959	-0.0276453	1	0.0806	0.0957	-0.0200203	0.744587	0.0801667	0.1223	-0.0552044	0.888424
Myt1	ENSMUSG00000010505	0.00343333	0.0273333	-0.0339596	0.863306	0.0211	0.0202667	0.00117788	1	0.0142667	0.0238	-0.0134969	1	0.0249	0.0130333	0.0168015	1	0.0245667	0.0225333	0.00286599	1
Faf1	ENSMUSG00000010517	18.5786	17.6103	0.0731737	1	19.3236	19.3121	0.000816571	1	18.4507	18.2618	0.0140845	1	17.2785	18.5071	-0.0938516	0.996838	17.3169	18.0715	-0.0582404	1
Gm266	ENSMUSG00000010529	0.1468	0.4251	-0.313449	0.950955	0.2447	0.2818	-0.0423731	1	0.151833	0.0391333	0.148551	0.98363	0.0472	0.116533	-0.0924893	1	0.0724333	0	0.100888	0.602664
Tsacc	ENSMUSG00000010538	3.81427	4.1836	-0.106638	1	3.29527	3.33943	-0.014759	1	3.9181	3.32497	0.185412	1	1.5436	1.52527	0.0104361	1	1.4488	1.6651	-0.122115	1
Mettl16	ENSMUSG00000010554	11.2472	11.8962	-0.0744901	0.990377	13.8026	14.0899	-0.0277326	1	13.2254	13.2697	-0.00448241	1	9.2138	9.28753	-0.0103774	1	8.76107	9.70647	-0.133372	0.396384
Dazl	ENSMUSG00000010592	3.7131	3.4482	0.0834546	1	3.11623	3.16473	-0.0168994	1	3.00003	3.0987	-0.0351544	1	7.1764	6.8508	0.0586261	0.932803	7.66273	6.64527	0.180255	0.553247
Apol7a	ENSMUSG00000010601	0.0199667	0	0.028522	1	0	0.0535667	-0.0752816	1	0.0271667	0.0074	0.0280337	1	0	0	0	1	0	0.0163	-0.0233263	1
Pigyl	ENSMUSG00000010607	13.9243	13.7967	0.0123943	1	13.8609	12.148	0.176678	0.926024	12.3381	9.50173	0.344929	0.442833	17.9677	14.5472	0.28689	0.0875109	15.7774	15.3759	0.0349421	1
Rbm25	ENSMUSG00000010608	36.3989	36.031	0.0142623	1	40.5607	38.4374	0.0756567	0.811675	39.7579	37.9018	0.0672416	1	36.4849	34.8731	0.0634071	1	36.2528	33.6979	0.102501	0.465574
Psen2	ENSMUSG00000010609	0.859033	0.8298	0.0228667	1	0.436667	0.647433	-0.197495	0.767476	0.619467	0.486133	0.123955	1	0.5944	0.754333	-0.137909	1	0.6866	0.725133	-0.03259	1
Acaa1b	ENSMUSG00000010651	0.213167	0.2899	-0.0884815	1	0.1696	0.224467	-0.0661383	1	0.496367	0.451867	0.0435548	1	0.4083	0.6174	-0.199722	1	0.5878	0.451	0.129982	1
Plcd1	ENSMUSG00000010660	4.95543	5.19617	-0.0571695	1	4.50423	4.9605	-0.114892	1	4.0257	3.9733	0.0151211	1	4.3657	4.3758	-0.00271307	1	3.88443	4.35053	-0.131492	0.951339
Fads1	ENSMUSG00000010663	10.1783	9.55517	0.0827471	1	11.7266	10.6082	0.132707	0.808091	11.6136	11.4906	0.0141373	1	13.2777	12.4624	0.0848315	1	12.3336	11.954	0.041665	1
Lmbr1	ENSMUSG00000010721	1.19307	1.0826	0.0745639	1	1.05337	1.0889	-0.0247522	1	1.04207	1.00813	0.0241749	1	1.4475	1.36077	0.0520534	1	1.07557	1.22063	-0.0974659	1
Tnfrsf22	ENSMUSG00000010751	4.8257	4.81343	0.00304096	1	5.384	5.364	0.00452682	1	5.30187	5.2621	0.00913268	1	3.9619	3.67447	0.0860909	0.874853	3.56303	3.51043	0.0167271	1
Cars	ENSMUSG00000010755	10.0662	9.76673	0.039575	1	9.6466	8.8742	0.108657	0.761831	9.48687	8.9812	0.0712985	1	10.117	9.58393	0.0708916	0.668843	10.5988	9.5903	0.131232	0.461542
Phlda2	ENSMUSG00000010760	64.8921	68.881	-0.0847954	1	108.851	105.18	0.0490391	1	102.568	112.262	-0.12909	0.551385	63.8521	91.3269	-0.509598	1.66456e-11	81.8613	117.571	-0.516977	3.84497e-11
Asz1	ENSMUSG00000010796	0.0524333	0.0111667	0.057708	1	0.0145667	0.098	-0.114014	0.799907	0.0521333	0.0237333	0.0394776	1	0.0202	0.0767333	-0.077809	1	0.0787333	0.0666	0.016319	1
Wnt2	ENSMUSG00000010797	0.021	0.00733333	0.0194417	1	0.00916667	0.0076	0.00224143	1	0.0147667	0.0154	-0.00090013	1	0	0.0120667	-0.0173043	1	0.00793333	0.0178667	-0.0141484	1
Gabra1	ENSMUSG00000010803	0.053	0.0503	0.00370397	1	0.0377333	0.0541333	-0.0226216	1	0.0720333	0.0279	0.0606498	0.587622	0.0078	0.0288667	-0.0298467	1	0.0164333	0.0392	-0.0319577	0.871779
Grid2ip	ENSMUSG00000010825	0.3201	0.330167	-0.0109598	1	0.236467	0.287567	-0.0584238	1	0.202733	0.2196	-0.0200912	1	0.2196	0.2107	0.0105666	0.796055	0.2397	0.209467	0.03562	1
Kdelr3	ENSMUSG00000010830	3.89147	3.31927	0.179481	1	3.25333	3.22113	0.0109635	1	2.68647	2.60643	0.031666	1	2.1042	2.355	-0.112091	0.844695	2.1509	1.61717	0.267758	0.56597
1700006E09Rik	ENSMUSG00000010841	0	0	0	1	0	0	0	1	0	0	0	1	0	0	0	1	0	0	0	1
Apip	ENSMUSG00000010911	11.1472	12.1965	-0.119536	1	9.825	10.612	-0.101245	1	10.1826	11.1529	-0.120049	1	14.6475	13.4631	0.113559	0.865228	13.3773	13.0108	0.0372569	1
Pdhx	ENSMUSG00000010914	10.5427	9.8781	0.0855583	1	10.1023	11.4902	-0.169938	0.970445	10.6149	10.0029	0.0780844	1	11.0648	11.4642	-0.0469901	1	11.0117	10.9806	0.0037482	1
Vac14	ENSMUSG00000010936	22.0407	20.3733	0.108373	1	18.3491	17.496	0.0650556	1	18.6681	17.7023	0.0726443	1	17.7734	17.7573	0.00123778	1	18.2379	16.8746	0.106041	0.526354
Mcoln2	ENSMUSG00000011008	0.0144	0	0.0206267	1	0.0445333	0.0122333	0.0453166	1	0.0199	0.0445667	-0.0344769	1	0	0	0	1	0	0	0	1
Slc5a1	ENSMUSG00000011034	0.5256	0.617167	-0.0840916	1	0.578333	0.387733	0.185672	0.534676	0.427567	0.460933	-0.0333322	1	2.2446	2.28613	-0.0183504	1	1.94273	2.04327	-0.0484639	1
Akt1s1	ENSMUSG00000011096	17.9441	19.3395	-0.102536	0.976511	20.2185	19.4769	0.0513277	1	20.3225	20.5873	-0.017804	1	18.6997	17.801	0.0673643	1	17.3079	17.8075	-0.038847	1
Tbrg1	ENSMUSG00000011114	24.9063	26.2287	-0.0718233	1	23.5801	23.2567	0.0191075	1	23.504	23.9398	-0.0254346	1	48.4604	48.8846	-0.0123216	0.908608	46.9769	49.7933	-0.0822973	1
Panx3	ENSMUSG00000011118	0	0.0092	-0.0132121	1	0.006	0.00696667	-0.00138562	1	0.0291	0.0073	0.0308898	1	0.0333	0	0.0472592	1	0	0.0096	-0.0137838	1
Adssl1	ENSMUSG00000011148	0.230333	0.3217	-0.103346	1	0.157933	0.344167	-0.21516	0.954052	0.384433	0.200433	0.20574	0.919488	0.3689	0.438367	-0.0714144	1	0.276933	0.510033	-0.241897	0.700014
Cfap161	ENSMUSG00000011154	0.109167	0.154533	-0.0578337	1	0.1256	0.1088	0.0216951	1	0.067	0.0937333	-0.0357009	1	0.1974	0.0606333	0.174979	1	0.0266333	0.0651667	-0.0531582	0.973942
Brf1	ENSMUSG00000011158	5.87163	5.79673	0.0158115	1	4.69687	5.10057	-0.0987746	1	5.70067	4.5958	0.25996	0.524632	4.9844	4.85293	0.0320468	1	5.4339	5.3346	0.02244	1
Vipr2	ENSMUSG00000011171	0.0210333	0.0655667	-0.0615909	0.997285	0.0277333	0.0484667	-0.028815	1	0.0594667	0.0669	-0.0100868	1	0.0897	0.034	0.0756948	1	0.0306	0.0361667	-0.00777158	1
Odc1	ENSMUSG00000011179	194.303	198.23	-0.0287195	1	270.265	283.759	-0.0700429	1	261.226	292.446	-0.162287	0.056357	116.455	118.032	-0.0192417	1	105.17	110.096	-0.0654302	1
Thg1l	ENSMUSG00000011254	22.7443	21.8587	0.0548358	1	23.631	21.8102	0.110794	0.827603	22.4727	23.2629	-0.0477642	1	15.5425	15.4633	0.00692081	0.614436	17.2739	15.5941	0.13912	0.454563
Adam19	ENSMUSG00000011256	9.2626	9.61827	-0.049152	1	10.7897	11.0603	-0.0327428	1	11.3961	11.7334	-0.038739	1	15.5768	15.138	0.0387008	1	16.1483	17.5	-0.109457	0.804463
Pabpc4	ENSMUSG00000011257	45.8572	48.695	-0.08483	0.845414	52.9053	56.2338	-0.0864402	1	54.4592	57.2965	-0.0719825	0.810686	30.9883	30.1764	0.03709	0.669568	29.4525	30.9848	-0.0708273	1
Exoc3l2	ENSMUSG00000011263	0.476267	0.383867	0.0932484	1	0.4662	0.526833	-0.0584607	1	0.548767	0.446933	0.0981214	1	0.5984	0.611633	-0.0118951	1	0.503167	0.561567	-0.0549892	1
Zfp296	ENSMUSG00000011267	44.515	37.8482	0.228492	0.15215	38.8373	34.52	0.165486	0.341175	38.2615	29.9514	0.343111	0.00114351	64.0142	56.31	0.181968	0.0833528	65.6252	55.1354	0.247158	0.0056108
Plin5	ENSMUSG00000011305	0.6349	0.506233	0.118257	1	0.591767	0.826867	-0.198742	1	0.642733	0.639533	0.00281307	1	0.5757	0.450533	0.119409	1	0.413833	0.3029	0.117886	1
Sugp1	ENSMUSG00000011306	12.0455	11.7824	0.0293934	1	11.3238	11.1517	0.020293	1	11.4503	10.678	0.0923832	1	10.2557	10.0236	0.030056	1	10.808	9.71257	0.140456	0.378346
Dmrtc2	ENSMUSG00000011349	0.4915	0.452133	0.0385901	1	0.376967	0.256967	0.131547	1	0.264933	0.2264	0.0446317	1	0.3887	0.271833	0.126825	1	0.1955	0.2421	-0.0551672	1
Dhdh	ENSMUSG00000011382	5.18093	4.91297	0.0639426	1	4.51103	4.43057	0.0212201	1	4.58097	4.64197	-0.0156831	1	2.8191	2.67697	0.0547166	0.239186	2.69397	2.38373	0.126555	0.578369
Zfp790	ENSMUSG00000011427	2.7867	2.58403	0.0793571	1	2.5363	2.93553	-0.154318	1	2.3869	2.63403	-0.101606	1	3.7696	3.5414	0.0707312	1	3.5708	3.85123	-0.0859049	1
Cpb1	ENSMUSG00000011463	0	0	0	1	0.00663333	0.0073	-0.000955143	1	0.00516667	0.00676667	-0.00229462	1	0	0.0248667	-0.0354362	0.598447	0.00546667	0.01	-0.00649004	1
Slc25a41	ENSMUSG00000011486	0.2724	0.0915	0.22124	0.996224	0.187833	0.174767	0.0159582	1	0.225033	0.144633	0.0979355	1	0.043	0.0306667	0.0171613	1	0.18	0.116833	0.079373	1
Fsd1	ENSMUSG00000011589	9.94033	9.3921	0.0741695	1	9.64797	9.07283	0.0801084	1	10.7995	9.88237	0.116733	1	9.1324	8.01507	0.168566	1	7.9914	7.62683	0.0597147	1
Pinlyp	ENSMUSG00000011632	0.393133	0.2579	0.147316	1	0.0245333	0.298433	-0.341805	0.636678	0.0395	0.0827333	-0.0587882	1	0.1357	0.106533	0.0375349	1	0.115567	0.3156	-0.237944	0.885346
Fuz	ENSMUSG00000011658	1.96027	1.67177	0.147933	1	1.7077	1.304	0.232927	0.534676	1.44613	1.3697	0.0457986	1	1.2008	0.999933	0.138076	0.834996	1.1062	1.0272	0.055154	1
Sptbn4	ENSMUSG00000011751	2.9418	3.2668	-0.1143	0.80537	2.44137	2.7448	-0.121907	1	2.43823	2.5323	-0.0389404	1	1.783	1.5644	0.11802	0.957021	1.55297	1.4457	0.0619273	1
Pgam1	ENSMUSG00000011752	128.031	131.624	-0.0396296	1	138.517	137.854	0.00687254	1	131.633	140.177	-0.0900569	0.732094	122.558	114.783	0.0937677	0.406134	110.512	107.658	0.0374015	1
Evi5	ENSMUSG00000011831	10.6427	9.78713	0.110114	0.981982	11.6735	11.7259	-0.00595267	1	12.0841	11.4566	0.0708968	1	13.6724	13.1864	0.0485963	1	13.4195	13.0516	0.0372868	1
Evi5l	ENSMUSG00000011832	0.622867	0.504633	0.109133	1	0.377267	0.429367	-0.0535681	1	0.4187	0.310667	0.114269	0.769177	0.6712	0.769733	-0.0826476	0.365585	0.615433	0.692133	-0.066922	1
Snapc2	ENSMUSG00000011837	14.5217	14.8664	-0.0316944	1	13.8867	13.4262	0.0453261	1	14.1547	13.5691	0.0568504	1	17.5305	17.4669	0.00496271	1	16.8799	16.237	0.0528273	1
Git1	ENSMUSG00000011877	49.5268	45.9644	0.105482	1	45.3165	42.8307	0.0795846	0.827953	45.0152	44.013	0.0317677	1	49.2575	48.5498	0.0204606	1	47.6729	44.8058	0.0875885	0.693408
Gltp	ENSMUSG00000011884	31.901	32.8278	-0.0400779	1	25.5792	25.8342	-0.013777	1	27.5343	26.7841	0.0384359	1	49.261	47.1196	0.0628157	0.969897	50.1636	46.2527	0.114721	0.625764
Bnip2	ENSMUSG00000011958	10.7021	12.3499	-0.190061	0.292461	10.9305	13.3567	-0.26707	0.203195	11.2045	12.6205	-0.15837	0.36619	11.1784	12.3771	-0.135437	0.604216	10.7222	13.2647	-0.283207	0.0205413
Ccnt1	ENSMUSG00000011960	16.7965	16.3145	0.0396156	1	17.7733	16.9367	0.0657678	1	17.4066	17.1868	0.0173314	1	17.5018	15.7238	0.14576	0.635192	17.6402	17.2815	0.0280381	1
Scarf2	ENSMUSG00000012017	0.898667	1.38613	-0.329688	0.284717	0.393033	0.687633	-0.276772	0.463031	0.5523	0.980867	-0.351724	0.0416182	0.6931	0.9778	-0.224229	0.0698611	0.501867	0.941133	-0.370142	0.0215791
4930579F01Rik	ENSMUSG00000012042	0	0.0471667	-0.0664911	1	0.0296	0.011	0.026301	1	0.0235	0	0.0335111	1	0	0.0065	-0.00934717	1	0	0	0	1
Brms1l	ENSMUSG00000012076	7.69377	6.77997	0.160217	0.980685	7.81963	7.36627	0.0761347	1	8.12913	7.60387	0.0854927	1	9.4098	9.42397	-0.00196202	1	8.7683	9.95017	-0.164773	0.683597
Med15	ENSMUSG00000012114	47.8471	45.68	0.0654684	1	42.8726	42.0852	0.0261267	1	42.6851	43.1218	-0.0143503	1	39.3397	40.3978	-0.0373526	1	43.8555	40.8463	0.100184	0.622554
Dhdds	ENSMUSG00000012117	7.39257	6.37803	0.185876	0.623097	5.9464	5.99697	-0.0104641	1	6.29497	5.34577	0.201107	0.52439	7.8628	7.3244	0.0904163	0.84743	7.94343	7.88453	0.00953278	1
Aim1l	ENSMUSG00000012123	1.96907	2.16927	-0.0941396	1	1.4056	1.6006	-0.112448	1	1.34667	1.33363	0.00803503	1	1.1044	1.67857	-0.348052	0.0512629	1.48753	2.1849	-0.356532	0.00194807
Ubxn11	ENSMUSG00000012126	1.15797	1.34617	-0.120633	1	0.925533	0.6804	0.196453	0.738896	0.846267	0.627033	0.182367	0.648794	0.6033	0.8087	-0.173909	1	0.916233	0.7195	0.156284	0.727696
Mogat1	ENSMUSG00000012187	0	0.0106	-0.0152121	1	0.0132667	0.0110333	0.00318334	1	0	0.0241	-0.0343566	1	0	0	0	1	0	0	0	1
Tex22	ENSMUSG00000012211	0.1162	0.0363	0.107154	1	0.0515667	0.0753667	-0.0322883	1	0.0129667	0.00986667	0.00442188	1	0.1802	0	0.239031	0.752308	0.0257333	0.0989	-0.0994044	1
Wnt8a	ENSMUSG00000012282	0.686367	0.636733	0.043099	1	0.6681	0.935967	-0.214848	1	1.04817	1.0426	0.00392641	1	0.1966	0.2515	-0.0647173	0.716649	0.193967	0.148933	0.0554675	1
Tjap1	ENSMUSG00000012296	31.792	29.5339	0.102932	1	24.1171	24.5006	-0.0218632	1	25.2658	24.8948	0.0205231	1	34.8592	32.8716	0.0822672	1	34.8712	32.3154	0.106634	0.689982
Ehf	ENSMUSG00000012350	0.1077	0.0601667	0.0632761	0.972454	0.0797333	0.0468333	0.0446433	1	0.0566	0.0523	0.00588325	1	0.4618	0.496267	-0.0336214	1	0.4953	0.470033	0.0245861	1
Nanog	ENSMUSG00000012396	122.044	93.9515	0.373913	3.0598e-06	105.375	99.3105	0.0846914	0.760502	101.676	77.5032	0.387272	4.73708e-07	400.594	350.534	0.192071	0.0456041	378.639	354.573	0.0944818	0.540655
Rpl15	ENSMUSG00000012405	101.936	95.4495	0.0939043	1	120.559	125.106	-0.0529826	1	121.297	124.363	-0.0357214	1	111.712	112.782	-0.0136325	1	101.599	102.398	-0.0111935	1
Tmem167	ENSMUSG00000012422	5.8403	6.82567	-0.194154	0.162607	5.89367	6.18193	-0.0591007	1	6.25907	6.42407	-0.0324256	1	4.532	4.87117	-0.0858461	1	4.3642	4.75623	-0.101762	0.851829
Steap4	ENSMUSG00000012428	0.1114	0.181467	-0.0882008	1	0.1608	0.258833	-0.116968	1	0.1318	0.1968	-0.080563	1	0.0725	0.0473333	0.034257	1	0.0638667	0.0526	0.0153601	1
Mplkip	ENSMUSG00000012429	12.2845	11.5184	0.0856976	1	11.7189	11.6041	0.0130846	1	12.6566	11.3955	0.139789	1	9.786	8.23277	0.224325	0.31891	9.78953	8.9402	0.118286	0.740661
Kif11	ENSMUSG00000012443	36.8332	34.6365	0.0862959	1	41.7414	43.3452	-0.0531438	1	40.4911	39.3995	0.0384644	1	46.4003	45.2443	0.0356217	1	44.2736	44.9088	-0.0201028	1
Rpa3	ENSMUSG00000012483	33.3922	32.1398	0.0535194	1	31.8077	31.8912	-0.00366426	1	36.0377	33.589	0.0986798	1	30.2201	32.5604	-0.104283	1	33.9794	32.4759	0.0633826	1
Mlkl	ENSMUSG00000012519	0.6528	0.5983	0.0483739	1	0.393633	0.661167	-0.253346	0.942062	0.499567	0.6488	-0.136871	1	0.0248	0.208533	-0.237915	0.211843	0.1481	0.210867	-0.0767917	1
Phox2b	ENSMUSG00000012520	0.0175667	0.0402333	-0.0317839	1	0.0113	0.0326	-0.0300705	1	0.0230667	0.0164	0.00943188	1	0	0.00373333	-0.00537603	1	0.009	0.0192333	-0.0145582	1
Tnpo3	ENSMUSG00000012535	22.1824	22.2641	-0.0050713	1	23.2258	23.6811	-0.0268624	1	23.4	23.3938	0.000362691	1	16.6278	17.1049	-0.0385304	1	16.9279	17.0443	-0.00933401	1
Ttll5	ENSMUSG00000012609	1.715	1.82027	-0.0548794	1	1.7232	1.80393	-0.0421491	1	1.75433	1.75523	-0.000471335	1	1.796	1.81013	-0.00727422	1	1.83693	1.96157	-0.0620283	1
Zfp715	ENSMUSG00000012640	7.16167	6.71753	0.080724	1	7.55057	7.64107	-0.0151894	1	7.28677	7.0161	0.0479088	1	6.9299	5.97057	0.186027	0.68259	6.55473	5.8972	0.13137	0.606488
Retn	ENSMUSG00000012705	0.0507333	0.0667	-0.0217579	1	0.0260667	0.1576	-0.174012	0.988056	0.0737	0.0775	-0.00509692	1	0.0725	0	0.100978	1	0.0755667	0.0208667	0.0753025	1
Acpt	ENSMUSG00000012777	0.09	0.129833	-0.0517818	1	0.036	0.136633	-0.133743	1	0.0953	0.0342	0.0828109	1	0.0327	0.0990667	-0.0898577	1	0.0571	0.0855	-0.0382479	1
Cdh23	ENSMUSG00000012819	0.159267	0.114367	0.0569885	1	0.0912333	0.0767667	0.019254	1	0.0713667	0.0553333	0.0217536	1	0.0777	0.1021	-0.0322995	1	0.0691	0.0871667	-0.0241763	1
Rps5	ENSMUSG00000012848	591.532	538.255	0.135925	0.785369	456.884	480.678	-0.0730848	1	451.268	447.44	0.0122641	1	440.048	448.573	-0.0276198	1	415.028	440.986	-0.0873218	0.930126
Podnl1	ENSMUSG00000012889	0.186667	0.235033	-0.0576352	1	0.164667	0.185567	-0.0256597	1	0.121267	0.119367	0.00244674	1	0.0645	0.0602333	0.00579415	1	0.0516667	0.077	-0.0343407	1
Adgrl1	ENSMUSG00000013033	25.742	23.3222	0.13683	0.645395	22.8352	23.7346	-0.0534408	1	24.5897	23.8115	0.0445542	1	10.5945	9.80547	0.101679	0.653609	10.1127	8.77353	0.185262	0.0463454
Amotl1	ENSMUSG00000013076	5.61053	7.40667	-0.346767	0.000121014	3.7389	4.30547	-0.162927	0.717991	3.7641	4.69097	-0.25647	0.00269753	4.8358	5.73873	-0.207547	0.0169322	5.09467	5.79377	-0.156664	0.337091
2200002J24Rik	ENSMUSG00000013083	0	0.0480333	-0.0676846	1	0.0334	0	0.0473988	1	0.0815333	0.0364333	0.0614508	1	0.1858	0	0.245861	1	0.0791	0.0654667	0.0183431	1
Etv5	ENSMUSG00000013089	90.7293	84.9392	0.0940668	1	99.215	95.2088	0.0588572	1	100.193	98.0909	0.0302903	1	62.739	61.265	0.0337542	0.258944	64.3136	59.6023	0.10801	0.42979
Tmem190	ENSMUSG00000013091	0.0543333	0.3026	-0.305063	0.970785	0.0975	0.144733	-0.0607906	1	0.1538	0.172433	-0.0231127	1	0	0	0	1	0	0.0945	-0.130272	0.814842
Gfod2	ENSMUSG00000013150	1.75727	1.6956	0.0326324	1	1.84863	1.73483	0.058817	1	1.80797	1.58633	0.118618	1	1.3783	1.25717	0.0754178	1	1.1791	1.193	-0.00917341	1
Enkd1	ENSMUSG00000013155	4.5941	4.1869	0.109033	1	3.72943	3.95137	-0.0661595	1	4.04093	3.56407	0.143371	1	3.7217	3.50217	0.0686869	0.806823	4.1696	3.3349	0.254054	0.136462
4933405L10Rik	ENSMUSG00000013158	0.1828	0.0656333	0.150495	1	0.0278	0.0947333	-0.0910199	1	0.056	0.1105	-0.0725996	1	0	0	0	0.904453	0.0229667	0.0824	-0.0814746	1
Atp6v0d1	ENSMUSG00000013160	29.1303	26.0857	0.153682	1	27.5084	28.2833	-0.0386944	1	27.3244	24.9044	0.128848	0.88175	30.5709	31.2125	-0.0290238	1	30.0146	30.8883	-0.0400812	1
Ptprs	ENSMUSG00000013236	21.0871	21.7855	-0.0449077	1	19.8193	21.8701	-0.135541	0.942062	20.8144	21.5187	-0.0458428	1	14.4478	15.8579	-0.126021	0.689677	15.1715	16.3306	-0.0998711	0.794113
Slc41a1	ENSMUSG00000013275	8.09563	7.2667	0.137863	0.990377	7.028	7.16573	-0.0245418	1	7.09817	6.24507	0.160596	0.809114	13.8848	13.0289	0.0854345	0.655784	14.3986	12.3236	0.208812	0.0813846
Fer1l4	ENSMUSG00000013338	0.0468333	0.0208667	0.0362373	1	0.0214333	0.00333333	0.0257941	1	0.0144333	0.0101	0.00617593	1	0.0498	0.0386333	0.0154281	1	0.0370333	0.0370333	0	1
4931406B18Rik	ENSMUSG00000013353	0.0389333	0.0056	0.0470465	1	0.00753333	0	0.0108276	1	0	0.00623333	-0.00896489	1	0	0.0192	-0.0274372	0.8078	0.00286667	0.00586667	-0.00430927	1
Iglon5	ENSMUSG00000013367	1.71963	1.78903	-0.036353	1	0.930167	0.954	-0.017705	1	0.865733	1.12847	-0.190072	0.995996	0.5674	0.4753	0.087365	1	0.615633	0.2536	0.366023	0.003968
Igf2bp1	ENSMUSG00000013415	132.321	141.069	-0.0916885	0.678116	127.22	130.416	-0.0355171	1	131.593	130.866	0.00792873	1	118.99	122.234	-0.0384855	1	126.683	126.819	-0.00153246	1
B4galnt2	ENSMUSG00000013418	0.119167	0.0698667	0.0649939	1	0.1576	0.0755333	0.106085	1	0.173133	0.1546	0.0229739	1	0.1329	0.255067	-0.147743	1	0.3692	0.232633	0.151589	0.997244
Zfp651	ENSMUSG00000013419	0.656667	0.518467	0.125668	1	0.4738	0.3773	0.0976979	1	0.576267	0.6343	-0.0521612	1	0.324	0.366867	-0.0459694	0.969897	0.328733	0.3481	-0.0208759	1
Nelfb	ENSMUSG00000013465	16.5503	15.8986	0.0545948	1	16.1359	15.683	0.038646	1	16.7287	16.4252	0.0249116	1	14.9544	14.4937	0.0422695	0.739182	14.5462	14.527	0.00178287	1
Card14	ENSMUSG00000013483	0.0312667	0.0729333	-0.057143	1	0.0223333	0.0126667	0.0137063	1	0.0358667	0.0222333	0.0191138	1	0.0248	0.0619333	-0.0513508	1	0.0146	0.0769333	-0.0860179	0.320054
Tmem175	ENSMUSG00000013495	1.07057	0.9899	0.0573297	1	0.753233	0.788733	-0.0289203	1	1.00947	0.672467	0.264835	0.185087	0.637	0.578067	0.0528962	1	0.6968	0.562833	0.118653	0.733126
Bcas1	ENSMUSG00000013523	1.511	1.76273	-0.137834	1	1.26833	1.52227	-0.153088	1	1.72813	1.44843	0.156055	0.967603	1.7279	1.5891	0.0753401	1	1.9843	1.32793	0.358343	0.0197107
Tango2	ENSMUSG00000013539	1.12157	1.08527	0.0248981	1	1.03253	0.9894	0.0309456	1	1.04463	1.0324	0.00865778	1	1.276	1.30413	-0.0177236	1	1.34807	1.30407	0.0272909	1
Aldh1a2	ENSMUSG00000013584	0.657	0.7819	-0.104843	1	0.732	0.8401	-0.0873452	1	0.600333	0.6061	-0.00518929	1	0.3538	0.662633	-0.296455	0.558732	0.497767	0.615333	-0.109019	1
Ndufs2	ENSMUSG00000013593	56.7021	54.9651	0.0440981	1	57.4194	55.7941	0.0407048	1	58.3888	54.1326	0.107284	1	61.5705	60.8071	0.0177108	1	58.5374	58.4566	0.00195925	1
Snx31	ENSMUSG00000013611	0.127867	0.2171	-0.109851	1	0.113633	0.163733	-0.0634862	1	0.175233	0.1827	-0.00913695	1	0.156	0.121833	0.043283	1	0.126733	0.1538	-0.0342471	1
Atraid	ENSMUSG00000013622	7.499	6.515	0.17752	0.954464	6.63787	5.9282	0.140689	1	6.75733	6.21227	0.105108	1	6.678	6.8941	-0.0400442	1	7.119	7.18577	-0.0118155	1
Cad	ENSMUSG00000013629	39.5965	43.1624	-0.121462	0.381081	42.0019	44.8815	-0.0935121	1	40.5543	46.4535	-0.191518	0.0122614	32.7093	36.2497	-0.144083	1	34.6986	36.3056	-0.0635234	1
Lypd8	ENSMUSG00000013643	0.0233333	0.0259333	-0.00366083	1	0	0.0358667	-0.0508383	1	0.0128333	0	0.0183968	1	0	0.0106	-0.0152121	1	0.0126333	0.0128	-0.00023743	1
Sh3bp5l	ENSMUSG00000013646	3.91447	4.1236	-0.060123	1	3.49403	3.44703	0.0151676	1	3.37283	3.5508	-0.0575518	1	2.8915	3.34573	-0.159273	0.986156	3.09363	3.1557	-0.0217096	1
1810065E05Rik	ENSMUSG00000013653	0	0	0	1	0	0	0	1	0	0	0	1	0	0	0	1	0	0	0	1
Atad1	ENSMUSG00000013662	19.7273	20.7412	-0.0689016	1	26.4702	25.9521	0.0274698	1	28.1623	26.543	0.0824222	1	12.2651	13.6679	-0.14503	1	12.7462	13.5223	-0.0792406	1
Pten	ENSMUSG00000013663	14.6804	15.6836	-0.0894742	0.887593	17.4253	18.6253	-0.091029	1	18.2807	19.3145	-0.0753523	0.748103	13.7386	13.5785	0.0157605	1	13.2738	13.2288	0.00455209	1
4933402N03Rik	ENSMUSG00000013668	0.0110333	0.0173	-0.00891463	1	0	0	0	1	0	0	0	1	0	0	0	1	0	0.018	-0.0257376	1
Pea15a	ENSMUSG00000013698	13.36	17.8298	-0.390963	9.85152e-05	10.5448	11.0333	-0.0597892	1	10.5897	12.7428	-0.245837	0.0251058	4.8162	8.17093	-0.656992	2.75428e-11	5.07063	9.0183	-0.722719	1.13862e-16
Timm23	ENSMUSG00000013701	63.15	65.861	-0.0597164	1	84.2685	84.0556	0.00360665	1	82.8342	89.9532	-0.117585	0.549536	90.1821	82.8897	0.120257	0.757086	85.3353	83.4113	0.0325144	1
Tnfaip8l2	ENSMUSG00000013707	0.622133	0.484167	0.128239	1	0.4259	0.499567	-0.0726729	1	0.472733	0.3503	0.125216	1	0.6119	0.520067	0.0846276	1	0.646767	0.462167	0.171528	1
Trnt1	ENSMUSG00000013736	13.5962	13.7971	-0.0197249	1	16.1962	16.7014	-0.0417682	1	16.6057	15.9461	0.0550865	1	8.8684	8.46033	0.0609252	1	7.87963	7.79163	0.0143689	1
Ly6g6e	ENSMUSG00000013766	3.06307	2.4514	0.235387	0.991902	2.84823	1.4193	0.669607	0.00211348	2.0064	1.06793	0.539847	0.00723624	12.7198	9.2436	0.421537	0.0271845	12.7812	11.2032	0.175435	0.834683
Ehmt2	ENSMUSG00000013787	22.7201	24.9494	-0.129593	0.48803	23.6556	25.8776	-0.124487	1	24.6279	27.7123	-0.163956	0.124126	20.1181	20.5813	-0.0313017	1	19.8327	20.2867	-0.0311025	1
Elof1	ENSMUSG00000013822	40.017	42.901	-0.0980329	1	37.303	37.6066	-0.0113876	1	34.8576	37.272	-0.0940078	0.829068	27.6671	29.595	-0.0938999	0.791357	29.9893	28.5564	0.0682964	1
Med16	ENSMUSG00000013833	9.34887	7.88073	0.220722	0.329191	8.0124	7.8683	0.0232538	1	8.47397	8.07913	0.061414	1	9.3132	9.65833	-0.0474898	1	9.18937	8.79473	0.0569863	1
St3gal1	ENSMUSG00000013846	0.542567	0.665	-0.110189	1	0.281467	0.3428	-0.0674485	1	0.286067	0.3713	-0.0925788	0.828281	0.5509	0.6272	-0.0692859	0.522656	0.588367	0.565967	0.0204905	1
Tmem259	ENSMUSG00000013858	18.0729	17.7719	0.0229495	1	16.123	17.2896	-0.0950854	1	17.2582	17.1476	0.00876579	1	16.7245	17.8036	-0.085264	1	16.8898	17.0192	-0.0104004	1
Rnf170	ENSMUSG00000013878	0	0	0	1	0	0	0	1	0	0	0	1	0	0	0	1	0	0	0	1
Rnf170	ENSMUSG00000013878	2.0338	1.7835	0.124226	1	1.9021	1.67833	0.115762	1	1.9366	1.77473	0.0817976	1	2.7888	2.6749	0.044036	1	2.42977	2.54787	-0.0488414	1
Clip3	ENSMUSG00000013921	15.4567	15.7019	-0.0213343	1	14.1117	13.6756	0.0422497	1	13.8877	15.3813	-0.137932	0.687433	10.2801	9.71167	0.0745969	1	9.6313	8.8425	0.111221	0.69842
Thap8	ENSMUSG00000013928	0.230333	0.3088	-0.0891954	1	0.232367	0.127767	0.127963	1	0.2125	0.192567	0.0239148	1	0.2588	0.396033	-0.149284	1	0.3799	0.4026	-0.0235399	1
Myl2	ENSMUSG00000013936	0.0360333	0.0633333	-0.0375235	1	0.0634333	0.0245333	0.0537627	1	0.0508667	0.0665667	-0.0213945	1	0.0293	0.139233	-0.1464	0.576187	0.1543	0.108833	0.0579757	1
Dedd	ENSMUSG00000013973	3.7519	3.51867	0.0726073	1	3.1752	3.20567	-0.0104892	1	3.6004	3.5592	0.0129786	1	3.2508	2.92763	0.114074	0.579469	3.1107	3.3287	-0.0745497	1
Mcemp1	ENSMUSG00000013974	0.0698	0.181333	-0.143075	1	0.209633	0.122767	0.107512	1	0.175733	0.130067	0.057153	1	0.0383	0.0235667	0.0206183	0.976661	0.109333	0.107033	0.00299427	1
Nit1	ENSMUSG00000013997	6.00133	6.0078	-0.00133191	1	5.3733	5.22147	0.0347858	1	5.3147	4.8108	0.119977	1	4.6637	4.66763	-0.00100158	1	4.43243	4.30313	0.0347535	1
Pax5	ENSMUSG00000014030	0.0578667	0.0768667	-0.0256818	1	0.0399333	0.032	0.0110481	1	0.0467667	0.0616667	-0.020391	1	0.1486	0.0879	0.0783305	1	0.163833	0.0792	0.108922	0.255778
Prdm15	ENSMUSG00000014039	2.14633	1.93167	0.10195	1	1.91623	2.00387	-0.0427146	1	2.03907	2.0276	0.00545371	1	1.5624	1.82493	-0.140721	1	1.63487	1.78827	-0.0816386	1
Rnf168	ENSMUSG00000014074	13.6269	12.2771	0.139684	0.929758	13.6252	13.378	0.0245933	1	13.9097	11.8217	0.217664	0.313951	11.5023	11.278	0.0261219	1	11.1431	10.9695	0.0207739	1
Tctex1d2	ENSMUSG00000014075	2.0805	1.62757	0.229437	0.884937	1.7553	1.62197	0.0715601	1	1.6867	1.45473	0.130269	1	2.0872	1.3803	0.375156	1	1.35613	1.34177	0.00882385	1
Chp1	ENSMUSG00000014077	9.90387	9.59073	0.0420373	1	9.85447	10.2329	-0.0494373	1	10.0967	10.0906	0.000793284	1	13.9649	14.9379	-0.0908819	0.936599	13.6072	14.8837	-0.120867	0.834853
Sval2	ENSMUSG00000014104	0	0	0	1	0	0	0	1	0	0	0	1	0	0	0	1	0	0.0247333	-0.0352485	1
Trpv4	ENSMUSG00000014158	0.2999	0.2234	0.0875045	1	0.248433	0.1792	0.0823104	1	0.1466	0.143833	0.00348533	1	0.365	0.3589	0.00646166	1	0.3925	0.3282	0.0682049	1
Klhl3	ENSMUSG00000014164	0.5155	0.396367	0.118116	1	0.371767	0.2965	0.0814129	1	0.418067	0.319367	0.10408	1	0.7562	0.670967	0.0717742	1	0.603167	0.509967	0.0864077	1
Tvp23b	ENSMUSG00000014177	6.22627	6.71533	-0.094478	1	6.6482	7.696	-0.185232	1	7.16883	6.99627	0.0308035	1	7.7569	7.14547	0.104423	1	7.54823	7.8166	-0.0445961	1
Dnajc7	ENSMUSG00000014195	75.2951	80.7433	-0.0995101	0.696918	77.8024	76.2774	0.0281924	1	75.2389	74.1148	0.0214288	1	100.915	97.9479	0.0426207	0.954824	98.5327	95.7039	0.041597	1
Zfp385c	ENSMUSG00000014198	0.215233	0.186267	0.034805	1	0.194433	0.194733	-0.000362309	1	0.1865	0.146267	0.0497694	1	0.1476	0.1043	0.0554877	1	0.144067	0.122433	0.0275414	1
Cacybp	ENSMUSG00000014226	169.984	163.979	0.0515769	1	209.451	205.055	0.0304528	1	203.455	199.284	0.0297302	1	169.161	155.394	0.121709	0.277537	163.276	156.15	0.0639782	0.88371
Cluap1	ENSMUSG00000014232	6.02047	5.75543	0.0555186	1	5.80007	4.97063	0.187665	0.788013	5.38903	5.26047	0.0293275	1	5.1467	5.08737	0.0139938	1	5.15957	4.75807	0.0972444	0.989662
Zswim7	ENSMUSG00000014243	15.4037	15.9627	-0.0483445	1	16.483	16.2862	0.016332	1	18.462	16.7249	0.134885	1	14.0697	12.4444	0.164642	1	12.1312	11.8695	0.029039	1
Pigl	ENSMUSG00000014245	22.2469	20.3631	0.121922	1	20.4536	19.1193	0.092635	0.940561	18.9735	17.8704	0.0819647	1	25.8585	24.0263	0.101934	0.902079	25.4823	24.6226	0.0476116	1
Ndufa2	ENSMUSG00000014294	59.1717	65.7636	-0.149977	0.883173	64.7557	62.065	0.0602764	1	61.0899	63.473	-0.0543365	1	66.7195	66.8471	-0.00271512	1	68.8497	69.532	-0.0140254	1
Pam16	ENSMUSG00000014301	20.8393	22.5415	-0.10828	1	21.1258	23.1467	-0.126094	1	20.9523	18.9526	0.137793	1	29.3762	24.9237	0.228672	0.600387	26.1403	26.9768	-0.0437943	1
Glis2	ENSMUSG00000014303	19.2791	18.7996	0.0345175	1	15.1181	15.3718	-0.0225313	1	13.964	14.0179	-0.00518721	1	15.9103	14.0631	0.166887	0.929202	13.6334	12.8982	0.0743637	0.928107
Cox6c	ENSMUSG00000014313	109.062	109.718	-0.00857071	1	109.617	102.155	0.100764	0.490013	104.566	96.3751	0.116526	1	96.3237	81.9856	0.229931	0.0394619	94.1495	86.2829	0.124497	0.282059
Bicc1	ENSMUSG00000014329	0.491933	0.4859	0.00584604	1	0.511167	0.495833	0.0147133	1	0.580133	0.456467	0.117574	0.869296	1.0919	0.9696	0.0869112	1	0.9914	0.942267	0.0360417	1
Ube2z	ENSMUSG00000014349	41.3454	40.4989	0.029131	1	38.5266	38.916	-0.0141433	1	40.831	38.847	0.0701025	1	46.4376	46.4554	-0.000541241	1	46.6767	45.4782	0.0367292	1
Gip	ENSMUSG00000014351	0.0344333	0.0488667	-0.0199906	1	0.120233	0.197867	-0.0966681	1	0.193667	0.130433	0.0785241	1	0.3331	0.1025	0.274006	1	0.2163	0.261067	-0.0521454	1
Tmem87b	ENSMUSG00000014353	1.74457	1.68017	0.0342557	1	1.7468	1.68757	0.0314513	1	1.82263	1.5861	0.126264	1	1.9901	2.2087	-0.101795	1	2.2181	2.26577	-0.0212126	1
Anapc1	ENSMUSG00000014355	11.9986	11.6517	0.0390288	1	12.4707	12.6036	-0.0141636	1	12.682	12.6433	0.00408648	1	9.1641	9.43603	-0.038091	1	9.21617	9.42357	-0.028995	1
Mertk	ENSMUSG00000014361	0.946533	0.7799	0.129111	1	0.9334	1.23293	-0.2078	0.976121	0.957333	1.43437	-0.314657	0.0949115	0.7785	0.7139	0.053378	1	0.664967	0.818233	-0.127044	0.844182
Tsg101	ENSMUSG00000014402	34.2797	36.5173	-0.0887177	0.954464	32.9526	32.1602	0.0340665	1	32.6038	32.8355	-0.00991189	1	37.4948	39.404	-0.0698357	1	37.7721	39.3839	-0.0587638	1
Hps5	ENSMUSG00000014418	2.4433	2.54917	-0.0436884	1	2.3251	2.52967	-0.0861342	1	2.48007	2.605	-0.0508843	1	2.4659	2.7256	-0.104243	1	2.5776	2.77317	-0.0767837	1
Map3k4	ENSMUSG00000014426	11.7725	12.3279	-0.0614159	1	12.5216	11.8748	0.0707121	1	11.8813	12.0623	-0.0201344	1	14.1936	14.2121	-0.00175558	1	13.7947	15.5142	-0.15862	0.434111
Piezo1	ENSMUSG00000014444	21.7597	23.5821	-0.111127	0.589208	18.7069	20.6231	-0.133875	0.874559	19.208	20.3981	-0.0825539	0.732094	14.5821	18.3623	-0.313363	0.00405806	15.8735	19.8813	-0.307453	5.87529e-05
Blk	ENSMUSG00000014453	0.0325667	0	0.0462349	1	0	0	0	1	0	0	0	1	0	0	0	1	0	0	0	1
Rnf166	ENSMUSG00000014470	5.40073	4.5332	0.210123	1	3.4839	3.15687	0.109258	1	3.54813	3.03277	0.173505	1	3.6895	3.11907	0.187117	1	3.22307	3.60887	-0.126121	1
Ankrd28	ENSMUSG00000014496	17.9156	17.9688	-0.00405188	1	18.8319	19.347	-0.0369932	1	19.2141	19.7634	-0.0386808	1	27.0382	28.6311	-0.0797185	1	28.0456	28.4825	-0.0215409	1
Ankrd52	ENSMUSG00000014498	6.687	5.8531	0.165664	0.653359	5.31543	6.1167	-0.172327	0.638899	5.7658	5.41687	0.0763915	1	6.1637	6.09273	0.0143632	1	6.09457	6.0404	0.0110572	1
Pkd2l2	ENSMUSG00000014503	0.203	0.232267	-0.0346779	1	0.299733	0.272967	0.030021	1	0.204867	0.2167	-0.0141	1	0.2575	0.2377	0.0228967	1	0.205433	0.250667	-0.0531455	1
Srp19	ENSMUSG00000014504	28.1049	27.5783	0.0263453	1	27.7968	27.7644	0.00162747	1	27.0312	27.3005	-0.0137906	1	21.0268	21.1094	-0.00540213	1	21.1417	20.4419	0.0463288	1
Tmbim7	ENSMUSG00000014529	0	0	0	1	0	0.00983333	-0.0141172	1	0	0	0	1	0	0	0	1	0	0	0	1
Clec4f	ENSMUSG00000014542	0	0.0136	-0.0194884	1	0.00883333	0.00693333	0.00271968	1	0.0340333	0	0.0482827	1	0	0.0197667	-0.0282391	1	0.00656667	0	0.00944273	1
Klra17	ENSMUSG00000014543	0	0	0	1	0	0	0	1	0	0	0	1	0	0	0	1	0	0	0	1
Wdfy2	ENSMUSG00000014547	2.34003	1.6732	0.321295	0.633008	1.39853	1.47133	-0.0431371	1	1.46367	1.66013	-0.110691	1	2.1054	1.87767	0.10988	1	1.3808	1.5868	-0.119722	1
Rbsn	ENSMUSG00000014550	4.30567	4.21513	0.0248299	1	4.74983	4.39997	0.0905696	1	4.6636	4.69123	-0.00702195	1	3.7458	3.8307	-0.025581	0.944859	3.84063	3.65957	0.055	1
Mrps25	ENSMUSG00000014551	6.52583	7.10287	-0.106581	0.952045	8.35303	7.80017	0.0879035	0.934017	8.1508	7.54513	0.0987949	1	6.2907	5.6084	0.141756	0.626245	5.77523	5.65173	0.0265403	1
Dguok	ENSMUSG00000014554	2.1777	2.12847	0.0225272	1	1.44813	1.40963	0.0228685	1	1.46067	1.3954	0.0387826	1	1.2657	1.3874	-0.0754835	1	1.28053	1.42073	-0.0860729	1
Camta1	ENSMUSG00000014592	3.15603	2.87267	0.10188	1	2.96093	2.92817	0.0119843	1	3.0304	2.57813	0.171716	0.435188	3.0513	3.01163	0.0141952	1	3.0478	2.85777	0.0693721	0.965445
Csf1	ENSMUSG00000014599	2.4731	6.26267	-1.06428	2.34285e-28	1.1476	2.0406	-0.501631	1.69799e-05	1.01513	2.8812	-0.945627	1.90452e-28	1.961	4.7127	-0.948088	3.02076e-25	1.7771	5.62097	-1.25346	1.71839e-42
Strip1	ENSMUSG00000014601	10.4659	9.8212	0.0834849	1	9.00757	9.35823	-0.0496867	1	9.67293	9.33727	0.046102	1	9.2231	9.4917	-0.0374157	0.932803	9.74957	9.47793	0.0369243	1
Kif1a	ENSMUSG00000014602	2.71313	3.6297	-0.318282	0.00409133	2.1883	2.6172	-0.182086	0.659744	2.52857	3.2675	-0.274309	0.00218875	1.018	2.01837	-0.580842	2.89264e-11	1.18193	2.36277	-0.624042	3.77147e-17
Alx3	ENSMUSG00000014603	0.292733	0.13	0.194102	0.795657	0.238267	0.1444	0.113731	1	0.0703	0.106333	-0.0477709	1	0.0305	0.270733	-0.302317	0.167999	0.0986	0.177033	-0.099489	1
Slc25a11	ENSMUSG00000014606	24.0748	22.9236	0.0678076	1	18.2008	19.3662	-0.0850105	1	18.8518	18.7371	0.00836466	1	19.9179	20.1496	-0.0158901	1	20.3758	19.7866	0.0403292	1
Chrne	ENSMUSG00000014609	0.028	0	0.0398403	1	0.0122333	0.0136333	-0.00199398	1	0.0197	0.0222	-0.00353273	1	0.0677	0.0128667	0.0760621	1	0.101233	0.0194667	0.111306	0.923863
Cmc2	ENSMUSG00000014633	11.6078	12.7018	-0.120049	0.959859	11.0059	10.7257	0.0340735	1	11.3511	10.0332	0.162784	0.9596	8.5979	9.42733	-0.11958	1	8.99057	9.17767	-0.0267684	1
Chfr	ENSMUSG00000014668	9.82777	9.18213	0.0886958	1	9.28343	9.44463	-0.0224398	1	9.75013	9.45903	0.039605	1	10.0197	10.0514	-0.00414855	1	9.1618	9.619	-0.0634919	1
Ceacam16	ENSMUSG00000014686	0.115367	0.278467	-0.196896	0.968542	0.205333	0.159133	0.0563857	1	0.214133	0.1434	0.0865967	1	0.175	0.126067	0.0613685	1	0.1865	0.0813333	0.133901	0.878317
Hoxa2	ENSMUSG00000014704	0	0.0367	-0.0519985	1	0.0595	0.177333	-0.152139	1	0.0283333	0.0887667	-0.0823868	0.932588	0.0967	0.0672667	0.0392482	1	0.102933	0.0749667	0.0370537	1
Adam28	ENSMUSG00000014725	0	0.0086	-0.0123541	1	0.0224667	0	0.0320538	1	0.0046	0	0.00662118	1	0	0.0118333	-0.0169717	1	0	0.00446667	-0.00642969	1
Ankrd53	ENSMUSG00000014747	0.0116	0.0572667	-0.0637004	1	0.0968	0.0132333	0.114334	1	0.0188667	0.0201	-0.00174532	1	0	0.00783333	-0.0112571	0.984516	0.0908333	0.0343667	0.076683	1
Tex261	ENSMUSG00000014748	7.88523	7.79713	0.0143762	1	6.8613	7.14163	-0.0505503	1	7.15533	7.06383	0.016278	1	7.488	7.2561	0.0399642	1	7.32487	7.03757	0.0506684	1
Fam120b	ENSMUSG00000014763	2.6143	2.83887	-0.0869642	1	2.70983	2.65917	0.0198392	1	2.5749	2.5809	-0.00241934	1	2.0516	2.59593	-0.2368	0.849871	2.1348	2.39263	-0.114032	1
Tbp	ENSMUSG00000014767	9.84717	10.0386	-0.0252346	1	9.20353	8.32483	0.129919	0.452291	8.575	8.56927	0.000864118	1	6.6274	5.95377	0.133397	0.00911822	6.99107	6.57773	0.0766217	0.805567
Psmb1	ENSMUSG00000014769	176.859	173.754	0.0254069	1	175.575	171.164	0.0364943	1	183.113	158.539	0.206682	0.243991	185.734	187.003	-0.00977772	1	185.718	179.699	0.0472759	1
Pdcd2	ENSMUSG00000014771	0	0	0	1	0	0	0	1	0	0	0	1	0	0	0	1	0	0	0	1
Dll1	ENSMUSG00000014773	1.09983	1.11957	-0.0134945	1	1.7651	1.72087	0.0232654	1	1.6487	2.126	-0.239033	0.512895	0.1221	0.1687	-0.0587034	0.576593	0.0807667	0.114033	-0.0437373	1
Nol3	ENSMUSG00000014776	0.435133	0.406767	0.0288017	1	0.426233	0.330367	0.100386	1	0.3713	0.3417	0.0314821	1	1.2611	0.858967	0.282524	1	0.939033	1.03617	-0.0705181	1
Fhod1	ENSMUSG00000014778	4.76567	4.84933	-0.0207848	1	3.0791	3.4827	-0.136117	1	3.58887	3.48367	0.0334589	1	4.2551	4.7498	-0.129794	1	5.0058	4.97183	0.00818253	1
Plekhg4	ENSMUSG00000014782	0.176567	0.127667	0.0612424	1	0.169267	0.112533	0.0717554	1	0.158	0.127767	0.0381666	1	0.2925	0.1779	0.133947	1	0.320833	0.298733	0.0243432	1
Slc9a5	ENSMUSG00000014786	0.979333	1.09097	-0.0791555	1	0.6557	0.8541	-0.163278	1	0.955167	0.6802	0.218659	0.584345	0.4695	0.6159	-0.137013	0.502525	0.496367	0.4998	-0.00330639	1
Elmo3	ENSMUSG00000014791	1.4378	1.32677	0.0672532	1	0.850233	0.942867	-0.0704797	1	0.769867	0.877133	-0.0848905	1	0.4925	0.8858	-0.337446	1	0.746	1.1747	-0.316763	0.0981351
Stc1	ENSMUSG00000014813	0.0455333	0.0395333	0.00830304	1	0.0389667	0.0368	0.00301175	1	0.0176667	0.0427667	-0.0351513	0.989446	0.0611	0.0203	0.0565672	1	0.0130667	0.0335333	-0.0288558	1
4931428F04Rik	ENSMUSG00000014837	1.17983	1.147	0.0218956	1	0.9464	1.05103	-0.0755427	1	0.772533	1.02003	-0.188566	0.498035	0.877	0.6195	0.21288	0.458255	0.821467	0.727633	0.0763035	1
Tppp3	ENSMUSG00000014846	8.19143	5.9151	0.41054	0.0580681	5.43377	5.44223	-0.0018973	1	6.53917	4.45477	0.466888	0.0088461	7.5546	5.87673	0.314977	0.604057	6.0418	4.29303	0.41185	0.0122803
Msh3	ENSMUSG00000014850	5.2641	4.71197	0.13312	0.852875	5.88047	6.0089	-0.0266816	1	6.14013	5.94993	0.0389519	1	4.1131	4.0924	0.0058525	0.726232	4.10837	4.06663	0.0118347	1
Adamts13	ENSMUSG00000014852	0.0109	0.0134	-0.00356344	1	0	0	0	1	0	0.00456667	-0.00657331	1	0	0.0132667	-0.0190139	1	0.0033	0.00333333	-4.79309e-05	1
Tmem208	ENSMUSG00000014856	9.7531	9.99697	-0.032353	1	11.0108	11.6082	-0.0700301	1	11.6834	10.4101	0.152634	1	10.4134	9.84377	0.0738627	1	9.70987	9.3088	0.0550641	1
E2f4	ENSMUSG00000014859	132.954	125.721	0.0800841	1	127.861	127.619	0.00270781	1	127.414	130.224	-0.0312291	1	76.4212	69.5268	0.134558	0.138846	74.5929	69.566	0.0992788	0.59476
Surf4	ENSMUSG00000014867	36.7612	39.647	-0.106242	0.634447	37.0876	38.9917	-0.070378	1	39.486	39.4656	0.000725938	1	35.2613	39.7831	-0.169542	0.862893	37.2961	39.9491	-0.0966318	0.911754
Surf2	ENSMUSG00000014873	19.8332	19.8547	-0.0014881	1	21.3357	21.2815	0.00350511	1	20.7876	20.5234	0.0175991	1	7.0849	7.51087	-0.0740761	1	7.45293	7.01017	0.0776198	0.991691
Dnajb9	ENSMUSG00000014905	16.318	15.003	0.11393	1	16.5558	15.4523	0.0936557	1	16.0026	15.9164	0.00733278	1	16.1373	17.402	-0.102725	1	18.4108	16.689	0.134005	0.600916
Naf1	ENSMUSG00000014907	41.8565	43.2311	-0.0455471	1	52.8203	53.3472	-0.0140544	1	52.6353	59.5548	-0.175058	0.119283	21.4702	21.3148	0.0100099	1	19.6946	20.2813	-0.0403319	1
Yes1	ENSMUSG00000014932	8.98407	8.39053	0.0884205	1	11.7796	11.4027	0.0431883	1	11.1987	8.65457	0.337444	0.000280847	19.7454	19.2579	0.0343092	0.567512	21.2864	21.0788	0.0135018	1
Ppp1cb	ENSMUSG00000014956	19.7936	18.7762	0.0723744	1	22.3401	20.8108	0.097766	0.64035	21.4781	20.3665	0.0731694	1	21.6431	21.7416	-0.00626016	1	21.6471	22.167	-0.032745	1
Gorasp2	ENSMUSG00000014959	38.0693	37.5748	0.0183755	1	37.3607	36.9148	0.0168705	1	37.9894	38.0048	-0.000568489	1	34.6061	36.0959	-0.0591366	0.957021	34.067	34.6895	-0.0253843	1
Tsen15	ENSMUSG00000014980	8.31957	9.12257	-0.11924	0.944455	9.81807	9.88083	-0.00834636	1	9.08653	9.25563	-0.0239862	1	8.0472	8.44337	-0.0618299	1	8.56233	8.8763	-0.046608	1
Oc90	ENSMUSG00000015001	0.6441	0.4218	0.20958	1	0.391367	0.244533	0.160898	0.996428	0.302733	0.354367	-0.0560766	1	2.3342	1.83563	0.23367	0.988175	2.18533	2.3097	-0.0552561	1
Efr3a	ENSMUSG00000015002	9.017	9.20937	-0.0274429	1	8.50253	8.52173	-0.00291204	1	8.54003	8.8711	-0.0492166	1	11.2776	12.323	-0.11789	0.644522	11.3005	12.0709	-0.0876491	0.958011
Trappc2l	ENSMUSG00000015013	14.2964	14.5604	-0.0246838	1	12.1492	11.3365	0.0920494	1	12.2747	10.0568	0.263745	0.188045	16.6369	14.2877	0.206229	0.972567	15.3813	14.4086	0.0883143	0.964671
Acsf3	ENSMUSG00000015016	2.25727	2.0515	0.0941432	1	1.7472	1.7818	-0.0180568	1	1.7613	1.8798	-0.060621	1	1.9546	1.5365	0.220124	0.295427	1.9633	1.8856	0.0383334	1
Ddx19a	ENSMUSG00000015023	23.5562	23.4533	0.00606208	1	24.1261	25.0833	-0.0539396	1	22.6045	25.2347	-0.152418	0.422706	27.0701	26.3661	0.0366444	1	25.356	26.1685	-0.0438035	1
Galns	ENSMUSG00000015027	2.7481	2.8462	-0.0372743	1	1.79133	1.82337	-0.0164621	1	1.78757	1.64583	0.0752841	1	2.8069	3.32817	-0.185139	0.289952	2.69853	2.90763	-0.0793418	1
Gata2	ENSMUSG00000015053	2.9797	3.1589	-0.0635423	1	1.93957	2.10183	-0.0775177	1	1.84423	1.85947	-0.00770626	1	16.3976	20.1748	-0.283458	0.000495281	18.9632	24.9406	-0.377871	4.89151e-05
C8g	ENSMUSG00000015083	0.268	0.271567	-0.00405236	1	0.1967	0.208167	-0.013758	1	0.3105	0.318967	-0.00929075	1	0.4982	0.221333	0.294773	1	0.158767	0.1512	0.00945159	1
Entpd2	ENSMUSG00000015085	0.131133	0.107133	0.03094	1	0.2247	0.0912667	0.166425	0.968521	0.1093	0.137067	-0.0356673	1	0.0538	0.140067	-0.113517	1	0.1022	0.0835667	0.0245981	1
Rabl6	ENSMUSG00000015087	9.31143	8.86947	0.0632009	1	8.27623	8.75347	-0.072376	1	8.36597	8.63237	-0.0404624	1	6.9514	6.84423	0.0195764	1	7.05167	7.5815	-0.0919424	1
Ptgds	ENSMUSG00000015090	0.495433	0.498333	-0.00279502	1	0.4823	0.368733	0.114996	1	0.3436	0.567667	-0.222515	0.987087	0.0694	0.0607333	0.0117396	1	0.156933	0.110567	0.0590097	1
Edf1	ENSMUSG00000015092	107.356	110.35	-0.0393222	1	97.553	94.9416	0.0387433	1	99.8053	91.9324	0.117318	1	104.224	100.072	0.0580733	0.527016	106.186	105.206	0.0132471	1
Clic3	ENSMUSG00000015093	0.4584	0.568267	-0.104784	1	0.329833	0.1018	0.271383	0.942062	0.326133	0.1871	0.159784	1	0.8481	1.0581	-0.15527	1	0.7795	0.818167	-0.0310125	1
Npdc1	ENSMUSG00000015094	4.37	4.18173	0.0514873	1	2.5235	2.693	-0.067784	1	2.88313	2.9898	-0.0390952	1	3.0762	3.0864	-0.00360559	1	3.02137	3.0818	-0.0215196	1
Fbxw5	ENSMUSG00000015095	11.8676	11.7762	0.0102842	1	9.49757	8.6258	0.125077	0.895825	8.9428	8.9558	-0.00188506	1	7.4614	6.4898	0.175969	0.145968	7.49497	6.8336	0.116933	0.851829
Slc25a13	ENSMUSG00000015112	27.0856	24.333	0.148811	0.807583	26.4352	25.4752	0.0513847	1	27.1031	25.5472	0.0821713	1	36.1559	36.7108	-0.0213877	1	36.3083	35.3407	0.0379104	1
Ube2i	ENSMUSG00000015120	30.4974	30.082	0.0191519	1	32.2565	30.8998	0.060089	1	31.32	34.4124	-0.131827	0.196899	26.9255	26.0877	0.0439452	1	25.3813	24.4834	0.0499579	1
Tsr3	ENSMUSG00000015126	22.4799	21.9252	0.0344961	1	18.868	19.175	-0.0221196	1	20.3998	19.1251	0.0886036	1	18.8643	16.7708	0.160667	1	18.1083	16.7258	0.108351	0.940897
Unkl	ENSMUSG00000015127	1.46037	1.34977	0.0663558	1	1.4624	1.46057	0.00107453	1	1.85883	1.66413	0.10176	1	1.8961	1.82873	0.0339552	0.969897	1.62863	1.609	0.010816	1
Lrrk1	ENSMUSG00000015133	0.458467	0.6441	-0.172846	0.349937	0.559633	0.6093	-0.0452264	1	0.595267	0.745967	-0.130228	0.552337	0.2221	0.467	-0.263507	2.88156e-05	0.193067	0.4508	-0.282174	1.32054e-06
Aldh1a3	ENSMUSG00000015134	0.1833	0.210833	-0.0331844	1	0.104833	0.169333	-0.0818575	1	0.0613	0.107533	-0.0615176	0.856251	0.062	0.144033	-0.107345	0.993928	0.113633	0.0673333	0.0612635	0.894125
Actn1	ENSMUSG00000015143	96.8812	112.25	-0.210404	0.00654723	84.6702	87.2409	-0.0426535	1	83.7461	85.6803	-0.0325572	1	133.305	148.551	-0.15512	0.141749	135.466	156.687	-0.208522	0.023803
Sirt2	ENSMUSG00000015149	6.47213	6.40673	0.0126828	1	5.901	5.5375	0.0780664	1	5.92	6.02133	-0.020973	1	7.3524	7.48087	-0.0220209	1	7.4158	7.614	-0.0335829	1
Hnrnpl	ENSMUSG00000015165	122.194	120.555	0.0193228	1	140.663	138.136	0.0259686	1	144.688	146.572	-0.0185288	1	129.389	122.286	0.080814	0.661817	128.996	116.896	0.14096	0.133842
Nolc1	ENSMUSG00000015176	195.817	203.129	-0.0526294	1	231.145	223.84	0.0461265	1	219.251	227.557	-0.0534035	0.980591	132.257	126.917	0.0590019	0.286792	127.958	127.934	0.000273369	1
Casd1	ENSMUSG00000015189	2.5174	2.53057	-0.00539035	1	2.44047	2.7344	-0.118272	1	2.53933	2.5389	0.000176645	1	2.7212	2.86203	-0.0535927	1	2.35073	2.95373	-0.238739	0.310617
Cnksr3	ENSMUSG00000015202	4.0153	3.8749	0.0409634	1	4.7827	4.94293	-0.0394319	1	5.29783	6.07673	-0.168228	0.541896	4.6674	4.08967	0.155116	1	3.7874	4.07907	-0.0853211	1
Mtmr1	ENSMUSG00000015214	1.76143	1.45763	0.168148	0.907457	1.59677	1.67977	-0.045391	1	1.7691	1.6596	0.0582079	1	2.0605	2.24397	-0.0839916	1	1.8479	2.2279	-0.180697	0.511364
Hmgb3	ENSMUSG00000015217	7.07667	7.92863	-0.144679	0.959812	7.16713	6.61263	0.101434	1	7.7605	8.99403	-0.190054	0.398773	10.9619	9.8431	0.141669	1	10.0966	8.90107	0.164466	0.579691
Map2	ENSMUSG00000015222	1.09437	1.0304	0.0447501	1	1.17903	1.19453	-0.0102259	1	1.2128	1.1102	0.0684933	1	0.4139	0.423533	-0.00979619	1	0.395033	0.432967	-0.0387055	1
Cyp2j9	ENSMUSG00000015224	0.0373333	0.0807667	-0.0591755	1	0.128367	0.1236	0.00610742	1	0.133833	0.141933	-0.0102698	1	0.0171	0.0780667	-0.0839849	1	0.1103	0.0895667	0.0271951	1
Nipsnap3a	ENSMUSG00000015242	0	0.00953333	-0.0136885	1	0.0126	0.0099	0.00385194	1	0.0192	0	0.0274372	1	0	0	0	1	0	0.00776667	-0.0111616	1
Abca1	ENSMUSG00000015243	4.52143	3.9757	0.150143	0.773622	4.58953	4.62227	-0.00842404	1	4.08817	3.12417	0.303043	0.0012289	6.8519	7.15953	-0.0554448	0.735143	6.9365	7.15427	-0.0390522	1
Nipsnap3b	ENSMUSG00000015247	17.4705	16.6362	0.0666805	1	15.8633	15.9691	-0.00901748	1	16.5372	15.4793	0.0897636	1	22.1812	24.4871	-0.136814	1	23.0455	24.0503	-0.059057	1
Lage3	ENSMUSG00000015289	21.8355	24.137	-0.138534	0.739769	19.3706	19.8352	-0.0325322	1	22.0865	19.4951	0.171771	0.847625	18.0342	16.4347	0.12663	0.501537	16.281	14.6545	0.142609	0.590779
Ubl4a	ENSMUSG00000015290	8.57483	8.94947	-0.0553718	1	7.83693	7.96297	-0.0204305	1	7.5751	8.112	-0.0876143	0.995996	8.14	8.08687	0.00841126	1	7.94437	8.38323	-0.0691058	1
Gdi1	ENSMUSG00000015291	8.14177	7.46703	0.110616	1	6.28253	6.872	-0.11229	1	6.65317	6.31313	0.0655672	1	12.7193	13.7278	-0.102335	1	13.6553	13.8035	-0.0145158	1
Sash1	ENSMUSG00000015305	8.1271	7.59703	0.0863176	1	7.76213	7.624	0.022925	1	8.3836	7.4515	0.150934	0.583644	17.3694	17.2201	0.0117736	1	18.4917	16.7082	0.138445	0.302656
Gadd45b	ENSMUSG00000015312	13.294	13.3418	-0.00481976	1	7.37723	7.86217	-0.0811856	1	7.91253	6.96373	0.162391	0.987468	24.4956	26.8912	-0.129563	1	27.3566	31.3044	-0.188046	0.535175
Slamf6	ENSMUSG00000015314	0.0216667	0.0266	-0.00694959	1	0.00603333	0.0141333	-0.0115692	1	0.0123	0.0179667	-0.00805342	1	0.0423	0.0230333	0.0269174	1	0.0388333	0.0495333	-0.0147838	1
Slamf1	ENSMUSG00000015316	0.0255667	0.0183667	0.0101642	1	0.0339333	0.0227333	0.0157131	1	0.0213333	0.00926667	0.0171464	1	0.0186	0	0.0265876	0.595605	0.0108333	0.0129	-0.0029466	1
Zdhhc12	ENSMUSG00000015335	31.7883	30.1501	0.0739428	1	24.9274	25.219	-0.0161351	1	23.5218	26.2654	-0.153006	0.530546	22.4379	22.2835	0.00953744	1	21.0033	21.7188	-0.0461689	1
Endog	ENSMUSG00000015337	6.48337	6.31673	0.0324878	1	10.6281	9.99333	0.0809823	1	10.0218	12.2339	-0.263878	0.526992	7.0512	7.25507	-0.036076	1	7.24303	7.06857	0.0308629	1
Cybb	ENSMUSG00000015340	0.00753333	0.0213333	-0.0196262	1	0.155	0.0920667	0.0808319	1	0.113833	0.119133	-0.00684856	1	0.1576	0.0873333	0.0903425	1	0.0718	0.0712667	0.000718071	1
Golga7	ENSMUSG00000015341	7.40013	7.72373	-0.0545334	1	7.14143	8.28113	-0.189018	0.659744	7.59173	7.24607	0.0592431	1	7.6731	8.1454	-0.0764985	1	7.7275	7.66723	0.00999691	1
Xk	ENSMUSG00000015342	1.43077	1.60393	-0.0992811	1	1.70913	1.65397	0.0296811	1	1.86357	2.21207	-0.165689	0.673162	1.1836	1.2308	-0.0308526	1	0.915267	1.16077	-0.173998	0.535175
Pcolce2	ENSMUSG00000015354	5.4219	5.0675	0.081898	1	5.55777	5.6656	-0.0235302	1	6.0063	5.38187	0.134674	1	6.5444	5.79343	0.151265	0.822338	5.34277	4.56037	0.189932	0.277332
Cd48	ENSMUSG00000015355	0.0766333	0	0.106527	1	0	0.0193667	-0.0276731	1	0	0	0	1	0.0962	0	0.132511	1	0	0	0	1
Clpx	ENSMUSG00000015357	9.98767	9.3993	0.0793986	1	10.1016	10.0411	0.00788804	1	10.4879	9.70817	0.101404	1	8.5809	9.68703	-0.157628	1	9.25167	9.28093	-0.00411277	1
Trabd	ENSMUSG00000015363	2.05553	2.51967	-0.204015	0.534912	2.09887	2.22657	-0.0582592	1	2.38363	2.32677	0.0244526	1	2.5073	2.49303	0.00588043	0.730067	2.2295	2.1149	0.052125	1
Mov10l1	ENSMUSG00000015365	2.98223	3.12393	-0.0504433	1	2.6345	2.5736	0.0243787	1	2.73147	2.67823	0.0207298	1	1.8329	2.22937	-0.188972	1	2.3956	2.4608	-0.0274391	1
Dennd6b	ENSMUSG00000015377	0.9209	0.797167	0.0960582	1	0.734767	0.673467	0.0519018	1	0.7812	0.653867	0.107007	1	0.4844	0.512767	-0.0273096	1	0.458167	0.4938	-0.0348314	1
Cd83	ENSMUSG00000015396	0.133033	0.0620333	0.0933613	0.969929	0.00963333	0.0455333	-0.0504076	1	0.0856	0.121	-0.0462937	1	0.3204	0.473067	-0.157848	1	0.593033	0.6109	-0.0160905	1
Tmem27	ENSMUSG00000015401	0.0130667	0.0108667	0.0031364	1	0	0	0	1	0	0	0	1	0	0	0	1	0	0.0106667	-0.0153073	1
Ace2	ENSMUSG00000015405	0	0	0	1	0.0058	0	0.00834346	1	0	0.00593333	-0.0085347	1	0	0.00573333	-0.00824783	1	0	0.0158667	-0.0227111	1
Gzmb	ENSMUSG00000015437	0	0	0	1	0	0.0121	-0.0173518	1	0	0	0	1	0	0	0	1	0	0	0	1
Gzmf	ENSMUSG00000015441	0	0	0	1	0	0	0	1	0	0	0	1	0	0	0	1	0	0	0	1
Gzmn	ENSMUSG00000015443	0	0	0	1	0	0	0	1	0.0171667	0	0.0245561	1	0	0.0883667	-0.122165	0.808863	0	0.0345667	-0.0490266	1
Ager	ENSMUSG00000015452	0.224067	0.208267	0.0187432	1	0.127567	0.161567	-0.0428592	1	0.176767	0.0828	0.120061	1	0.1069	0.285767	-0.216104	1	0.205867	0.280533	-0.0866744	1
Atf6b	ENSMUSG00000015461	18.7697	17.2233	0.117504	1	17.2095	17.7507	-0.0422531	1	18.5735	18.127	0.0332936	1	15.1084	16.083	-0.0847482	1	16.7793	14.8383	0.166778	0.33879
Egfl8	ENSMUSG00000015467	0.185333	0.223167	-0.0453282	1	0.133033	0.148533	-0.0196024	1	0.0664	0.129167	-0.0825098	1	0.2599	0.231067	0.0334003	1	0.146433	0.2258	-0.0965711	1
Notch4	ENSMUSG00000015468	1.9081	1.57833	0.173638	0.654237	1.9335	1.81027	0.061916	1	1.8275	1.44343	0.210617	0.289519	3.7335	3.30187	0.137945	0.778976	3.5309	3.0928	0.146709	0.49767
Ppt2	ENSMUSG00000015474	4.8257	4.6877	0.034586	1	3.3801	4.10407	-0.220683	0.942062	3.6981	4.21267	-0.149944	0.841396	4.3558	4.7862	-0.111514	1	4.5775	4.33093	0.0652305	1
Prrt1	ENSMUSG00000015476	0.449733	0.475467	-0.0253838	1	0.3185	0.3908	-0.0770174	1	0.3106	0.268	0.0476727	1	0	0.0553667	-0.0777443	1	0.0599667	0.0188	0.057148	0.917408
Rnf5	ENSMUSG00000015478	27.7857	24.6621	0.165711	0.854336	21.3246	24.646	-0.200099	0.833315	23.1673	21.0043	0.135271	1	30.9812	29.0092	0.0918208	1	29.3555	27.7744	0.0771704	0.994807
Fam163a	ENSMUSG00000015484	0.0500333	0.0166333	0.0466357	1	0.0212667	0.015	0.0088799	1	0.0128	0.0617667	-0.0681174	0.49623	0.0884	0.0886	-0.000265079	1	0.0728333	0.0689	0.00529908	1
Cacfd1	ENSMUSG00000015488	1.12543	1.1837	-0.0390177	1	0.942667	1.11073	-0.119706	1	1.0899	1.0673	0.0156861	1	1.1339	0.9543	0.126841	1	0.943967	0.9704	-0.0194851	1
Hivep2	ENSMUSG00000015501	0.640033	0.804067	-0.137528	0.566841	0.656833	0.743467	-0.0735303	1	0.632167	0.7317	-0.0854006	0.737791	0.5797	0.706233	-0.111164	1	0.619433	0.781767	-0.137819	0.294705
2310057J18Rik	ENSMUSG00000015519	0	0	0	1	0	0	0	1	0	0	0	1	0	0.0234333	-0.0334171	1	0	0	0	1
Arnt	ENSMUSG00000015522	9.25493	9.2976	-0.00599002	1	10.1958	9.99413	0.0262194	1	10.285	9.45767	0.10985	0.916813	11.7406	11.4597	0.0321639	1	12.0406	11.6213	0.0471535	1
Itga2	ENSMUSG00000015533	0.0208	0.0615333	-0.0564494	1	0.0397667	0.0236	0.0226078	1	0.0198	0.0461333	-0.0367805	1	0	0.00323333	-0.00465719	0.697124	0.0233	0	0.0332292	0.53849
Mocs2	ENSMUSG00000015536	1.7306	1.40777	0.181522	0.51196	1.51833	1.494	0.0140078	1	1.49733	1.47007	0.0158384	1	1.5167	1.6034	-0.0488637	1	1.4855	1.52867	-0.0248408	1
Nat9	ENSMUSG00000015542	4.42953	4.1063	0.0885499	1	3.97357	3.63977	0.100229	1	4.2634	3.93313	0.0934908	1	4.625	4.72687	-0.0258929	1	4.51637	4.56603	-0.0129312	1
Lpl	ENSMUSG00000015568	1.04213	0.970767	0.0513201	1	0.996167	1.00233	-0.00444998	1	1.18603	1.156	0.0199582	1	3.2109	3.35887	-0.0498245	1	3.13863	3.6028	-0.153357	0.532693
Atp6v0e	ENSMUSG00000015575	9.87467	9.1202	0.103733	1	8.833	9.9237	-0.151758	1	9.96127	10.5932	-0.0808602	1	10.0011	11.0862	-0.135709	0.31069	9.63023	11.3989	-0.222035	0.210835
Nkx2-5	ENSMUSG00000015579	0.357767	0.4973	-0.141128	1	0.3015	0.409967	-0.115486	1	0.435567	0.379033	0.057963	1	0.6753	1.2494	-0.425121	1	0.726	1.08007	-0.269197	0.77745
Zfp318	ENSMUSG00000015597	9.05357	8.21817	0.125156	0.837743	8.9085	8.79193	0.0170729	1	9.14367	8.04847	0.164834	0.769168	9.4607	9.2135	0.0345021	1	9.7162	9.39123	0.0444265	1
Ttbk1	ENSMUSG00000015599	0.411733	0.4284	-0.0169324	1	0.4919	0.435767	0.0553295	1	0.5561	0.503767	0.049354	1	0.2138	0.263667	-0.0580852	0.675677	0.2212	0.2485	-0.0318963	1
Srf	ENSMUSG00000015605	31.9097	31.7088	0.00883111	1	25.0304	23.9533	0.0609669	1	25.1387	26.2791	-0.0616087	1	31.7467	31.261	0.0215569	1	30.957	31.8379	-0.0392299	1
Gata3	ENSMUSG00000015619	5.80003	7.54063	-0.328801	0.00169217	2.654	3.6188	-0.338041	0.0590803	2.68513	3.40117	-0.256169	0.0365992	20.8414	24.8925	-0.245471	0.00209543	22.5064	27.0467	-0.254777	0.0319724
Gata5	ENSMUSG00000015627	0.0318333	0.0629667	-0.0428864	1	0.0251333	0.0336333	-0.0119129	1	0.0103333	0.0620667	-0.072043	0.876858	0.0873	0.0265667	0.0829227	1	0.0109333	0.0301333	-0.0271432	1
Lama5	ENSMUSG00000015647	25.6004	28.8752	-0.167502	0.0689339	21.5147	25.9285	-0.258271	0.00929418	23.5292	24.9283	-0.0800236	0.559807	31.4622	37.4143	-0.242881	0.0641177	35.0497	39.5486	-0.169664	0.103984
Steap1	ENSMUSG00000015652	5.76917	6.97663	-0.236802	0.881024	5.8825	7.28633	-0.267801	0.971758	5.06617	5.9009	-0.185999	0.811944	1.6621	1.65427	0.00425144	1	1.6067	1.68477	-0.0425722	1
Steap2	ENSMUSG00000015653	4.77417	5.58277	-0.189081	0.141668	4.55113	5.36587	-0.197575	0.452569	4.35163	4.9826	-0.160793	0.128943	1.1261	1.46097	-0.211016	0.458255	1.08727	1.34097	-0.165489	0.123282
Hspa8	ENSMUSG00000015656	647.375	740.606	-0.193826	0.117941	636.869	656.592	-0.0439328	1	628.728	658.392	-0.0664084	0.949222	612.676	586.527	0.0628223	0.217625	567.98	593.747	-0.0638995	1
Serac1	ENSMUSG00000015659	1.86833	1.6335	0.123231	1	2.26247	1.93227	0.153947	0.972629	1.8605	1.8527	0.00393931	1	2.1006	1.98693	0.0538824	1	1.91033	1.87207	0.0190952	1
Awat1	ENSMUSG00000015665	0	0	0	1	0	0	0	1	0	0	0	1	0	0	0	1	0	0	0	1
Pdzd11	ENSMUSG00000015668	11.7709	12.1992	-0.0475977	1	10.6876	10.0289	0.0836854	1	10.2322	10.9662	-0.0913248	0.988413	12.3203	12.0807	0.0261868	1	12.4683	12.4172	0.00548055	1
Psma2	ENSMUSG00000015671	447.239	425.707	0.0710229	1	455.618	444.15	0.036696	1	416.119	417.856	-0.00599324	1	372.212	372.796	-0.00225563	1	387.996	387.581	0.00154083	1
Mrpl32	ENSMUSG00000015672	51.4372	52.7555	-0.0358208	1	60.1294	55.4762	0.114223	0.895334	56.8341	56.6272	0.00517046	1	47.9041	44.5821	0.101487	0.172561	51.0441	48.6911	0.0667462	1
Setdb1	ENSMUSG00000015697	22.1783	20.9026	0.0816769	1	21.6459	21.5477	0.00626534	1	21.6139	19.3283	0.153718	0.678159	31.5264	29.4723	0.0941143	0.336017	32.1269	31.2979	0.0365614	1
Anxa9	ENSMUSG00000015702	0.367267	0.255167	0.123416	1	0.1633	0.3682	-0.234056	0.830529	0.240233	0.136167	0.126437	1	0.4416	0.4753	-0.0333374	1	0.5916	0.557367	0.0313692	1
Arnt2	ENSMUSG00000015709	0.715367	0.664333	0.0435726	1	0.481967	0.5314	-0.0473382	1	0.6261	0.643767	-0.0155895	1	0.3423	0.340833	0.00157723	1	0.2365	0.2996	-0.0718054	0.885379
Prune1	ENSMUSG00000015711	22.5757	21.7649	0.0504915	1	25.4167	25.9661	-0.029693	1	26.357	25.0895	0.0684426	1	32.0243	31.7407	0.0124413	1	32.0705	30.6251	0.0644747	0.965175
Cers2	ENSMUSG00000015714	9.34517	10.1338	-0.105985	0.884937	7.8584	8.7544	-0.139007	1	8.12327	8.2759	-0.0239368	1	17.8219	20.5279	-0.193793	0.0866541	18.0904	20.6596	-0.182164	0.357648
Nlrp5	ENSMUSG00000015721	0	0.0061	-0.00877371	1	0	0.00476667	-0.00686051	1	0	0.0138333	-0.0198205	1	0	0	0	1	0	0	0	1
Capza2	ENSMUSG00000015733	17.2935	18.0005	-0.0547062	1	19.048	18.9909	0.0041149	1	18.3926	18.6099	-0.0160735	1	21.8279	21.2503	0.0369734	1	21.0028	21.1667	-0.0107069	1
Plekho1	ENSMUSG00000015745	2.75547	2.48107	0.109463	1	1.69723	1.87597	-0.0925666	1	2.2016	1.9501	0.118029	1	2.5816	3.01893	-0.166208	0.699882	2.0314	2.47127	-0.195478	0.858947
Vps45	ENSMUSG00000015747	4.59913	4.45433	0.0378007	1	4.42763	4.1335	0.0803805	1	4.4277	4.6166	-0.0493561	1	4.774	5.90007	-0.257039	1	5.3237	5.8913	-0.124007	0.958479
Prpf3	ENSMUSG00000015748	22.6694	21.6279	0.0649246	1	23.8614	25.4644	-0.0901453	1	24.2372	24.2328	0.000247738	1	19.3451	18.9557	0.0278805	0.796055	18.3126	18.3159	-0.000251476	1
Anp32e	ENSMUSG00000015749	67.9929	69.5315	-0.0318212	1	81.936	80.215	0.0302517	1	82.044	84.5765	-0.0433382	1	67.7263	64.8685	0.0612729	0.617121	66.3341	64.0492	0.0498045	1
Aph1a	ENSMUSG00000015750	2.80137	2.81793	-0.00627372	1	2.52447	2.6393	-0.046256	1	2.64443	2.62657	0.00709014	1	2.2555	2.55017	-0.125008	1	2.40297	2.1514	0.1108	1
Tab2	ENSMUSG00000015755	28.7589	29.7642	-0.0479281	1	28.7405	29.1852	-0.0214108	1	29.0843	30.4399	-0.0635858	0.8673	32.0358	33.3592	-0.0566662	1	33.0626	34.4156	-0.0561951	1
Ppil4	ENSMUSG00000015757	14.1507	13.7876	0.0349965	1	15.3139	15.0208	0.0261585	1	14.8718	14.7728	0.00902088	1	11.399	11.5946	-0.0225854	0.903247	11.2522	11.579	-0.0379763	1
Cnih1	ENSMUSG00000015759	43.9619	44.7483	-0.0250141	1	45.8459	48.4736	-0.0787361	1	48.2886	51.7911	-0.0990398	0.876794	42.8943	42.1698	0.0240123	1	41.3794	45.3641	-0.129645	0.746576
Eps8	ENSMUSG00000015766	3.1402	3.11777	0.00783838	1	3.5766	3.5826	-0.00189016	1	3.57987	3.58507	-0.00163711	1	3.992	4.2303	-0.0672758	1	4.17393	3.99797	0.0499202	1
Med22	ENSMUSG00000015776	14.269	15.9271	-0.148726	0.445167	14.9393	15.2227	-0.0254257	1	15.243	15.922	-0.0590821	1	8.6443	8.8314	-0.0277203	1	9.35493	9.1747	0.025332	1
Abo	ENSMUSG00000015787	0.0402667	0.0683333	-0.0384085	1	0.0322333	0.036	-0.00525488	1	0.0524333	0.0234	0.0403587	1	0.1192	0.110167	0.0116916	1	0.163367	0.0856667	0.0997247	1
Surf1	ENSMUSG00000015790	15.0195	15.5774	-0.0493916	1	14.6641	14.656	0.000746219	1	16.5837	15.1233	0.125091	1	7.8334	7.58997	0.0403163	1	6.93157	7.18637	-0.0456174	1
Med28	ENSMUSG00000015804	4.87063	4.41703	0.116013	1	4.20467	5.08077	-0.224447	0.525548	4.42193	4.6271	-0.0535842	1	5.9832	5.6507	0.0703821	1	5.3807	5.6117	-0.0513066	1
Qdpr	ENSMUSG00000015806	34.1516	29.3285	0.212918	0.557704	31.2135	30.2905	0.0419422	1	31.2596	28.8119	0.113843	1	28.1924	25.3215	0.149353	1	25.1036	21.968	0.184624	0.225185
Gnrh1	ENSMUSG00000015812	0.0575	0.0639333	-0.00875009	1	0	0.2245	-0.292193	1	0.0641333	0.0427333	0.0293087	1	0	0.135467	-0.183285	1	0.0311667	0.0574	-0.0362437	1
Tnr	ENSMUSG00000015829	0.00936667	0.0173	-0.0112948	1	0	0.00453333	-0.00652544	1	0.0038	0.0114667	-0.0109769	1	0	0	0	1	0.0066	0.00613333	0.000668998	1
Sqstm1	ENSMUSG00000015837	60.2743	62.0169	-0.0404582	1	46.0368	46.7522	-0.0217763	1	48.0065	45.077	0.0889284	1	71.4528	77.325	-0.112431	1	71.8538	79.222	-0.138993	0.42606
Nfe2l2	ENSMUSG00000015839	25.9962	23.3525	0.148688	0.842318	24.7161	24.491	0.012682	1	25.3949	24.6859	0.0392825	1	34.0949	34.9409	-0.0343651	1	37.5009	36.7953	0.0266853	1
Rxrg	ENSMUSG00000015843	0.345767	0.4985	-0.155091	1	0.8201	0.980133	-0.12158	1	1.07687	1.51853	-0.278175	0.656621	0	0	0	1	0.0143	0.00716667	0.010182	1
Rxra	ENSMUSG00000015846	4.0947	3.58403	0.15238	0.953527	2.54487	3.07817	-0.202189	0.719818	2.82703	2.85473	-0.0104046	1	6.1281	7.06853	-0.178789	0.530265	6.6466	7.52407	-0.156723	0.591479
Adamtsl4	ENSMUSG00000015850	0.902367	0.6789	0.180279	0.98332	0.4827	0.430767	0.0514383	1	0.4472	0.390467	0.0576952	1	0.8995	0.790267	0.0854452	1	0.702667	0.871967	-0.136759	0.953462
Fcrls	ENSMUSG00000015852	0.0256667	0.00706667	0.0264028	1	0	0	0	1	0.00706667	0	0.0101592	1	0	0	0	1	0	0	0	1
Cd5l	ENSMUSG00000015854	0	0	0	1	0	0	0	1	0.0083	0.0171667	-0.0126311	1	0	0.0213667	-0.0305009	1	0.00796667	0	0.0114479	1
Prpsap1	ENSMUSG00000015869	39.4063	37.3904	0.0738358	1	44.4861	44.7334	-0.00782349	1	47.0392	45.5556	0.0452554	1	29.3725	27.2366	0.105198	0.493819	29.6831	28.0083	0.0809802	0.809299
Fam184b	ENSMUSG00000015879	0.435933	0.3866	0.0504371	1	0.582133	0.658	-0.0675728	1	0.6017	0.610933	-0.00829284	1	0.1664	0.1247	0.0525224	0.534396	0.168067	0.151567	0.0205247	1
Ncapg	ENSMUSG00000015880	9.2416	9.03657	0.0291753	1	11.7187	12.2237	-0.0561748	1	11.4069	11.0024	0.0478277	1	10.2514	10.3814	-0.0165777	1	9.59843	9.9293	-0.04435	1
Lcorl	ENSMUSG00000015882	0.8492	0.805233	0.0347159	1	0.8233	0.959167	-0.103688	0.946245	1.00277	0.971467	0.022725	1	0.6858	0.692933	-0.00609177	1	0.7114	0.720267	-0.00745523	1
Lta4h	ENSMUSG00000015889	6.43267	5.99557	0.087439	1	6.95437	6.65163	0.0559793	1	6.94147	6.53503	0.0757916	1	5.6635	5.38503	0.061586	0.959389	5.25803	5.5933	-0.0752914	1
Amdhd1	ENSMUSG00000015890	0	0.0266667	-0.0379679	1	0.0611333	0.0580333	0.00422086	1	0.0545333	0.0597667	-0.00714196	1	0	0	0	1	0.0135	0	0.0193461	1
Dstn	ENSMUSG00000015932	245.574	286.711	-0.222601	0.00331608	192.459	202.43	-0.0725068	1	200.494	218.121	-0.120989	0.371798	195.393	220.142	-0.171226	0.0822168	191.306	235.218	-0.296712	8.15221e-05
H2afy	ENSMUSG00000015937	7.97937	6.73957	0.214361	0.238848	6.93603	6.58367	0.0655225	1	6.5806	5.75263	0.166862	0.610722	13.5962	14.0585	-0.0449884	1	14.1643	14.2339	-0.00660644	1
Gtf2ird2	ENSMUSG00000015942	0.6259	0.8033	-0.149401	0.944455	0.484167	0.4786	0.00542129	1	0.559867	0.550033	0.00912348	1	0.4337	0.534	-0.0975553	1	0.464667	0.5272	-0.0603166	1
Bola1	ENSMUSG00000015943	32.4013	36.4561	-0.165299	0.595602	35.078	33.8981	0.0479682	1	34.4017	34.0623	0.0139007	1	23.479	21.8565	0.098938	0.699331	24.8574	22.3718	0.145808	0.621908
Gatsl2	ENSMUSG00000015944	1.518	1.38983	0.0753683	1	1.2706	1.27623	-0.00357488	1	1.3809	1.4575	-0.0456844	1	1.0293	1.19027	-0.110124	0.752489	0.9962	1.1156	-0.0838106	1
Fcgr1	ENSMUSG00000015947	0.0182667	0	0.0261154	1	0	0	0	1	0	0	0	1	0	0	0	1	0.0069	0	0.00992041	1
Ncf1	ENSMUSG00000015950	0.0492333	0.0399333	0.0128445	1	0.0513333	0.0407	0.0146659	1	0.0688	0.0258667	0.0591487	1	0.0469	0.0592333	-0.0168968	1	0.0595667	0.0734667	-0.018803	1
Wnt11	ENSMUSG00000015957	0.132033	0.1547	-0.0286016	1	0.0552	0.129367	-0.0979975	0.881264	0.0443333	0.0535667	-0.0126993	1	0.0968	0.224333	-0.158696	0.548335	0.1101	0.189667	-0.0998678	0.849068
Adss	ENSMUSG00000015961	45.2478	47.5137	-0.0690075	1	53.971	51.5845	0.0640313	1	52.1302	52.3392	-0.00566224	1	44.3995	43.1092	0.0415968	0.952322	45.0031	43.6441	0.0432626	1
1700016C15Rik	ENSMUSG00000015962	0	0	0	1	0	0	0	1	0	0	0	1	0	0	0	1	0.0233	0	0.0332292	1
Il17rb	ENSMUSG00000015966	0.232367	0.208833	0.0278162	1	0.0689667	0.185467	-0.149238	0.707862	0.242667	0.217267	0.0297941	1	0.2936	0.315067	-0.0237444	1	0.301833	0.3522	-0.0547638	1
Cacna1d	ENSMUSG00000015968	0.0614	0.0501333	0.0153959	1	0.0637667	0.0387	0.0344027	1	0.0504667	0.0471667	0.0045393	1	0.0991	0.0911	0.0105393	1	0.0778	0.113967	-0.0476166	0.902062
Chdh	ENSMUSG00000015970	0.2257	0.1372	0.10812	0.790346	0.0951667	0.1431	-0.0618012	1	0.0645333	0.0880333	-0.0315016	0.825759	0.6227	0.998733	-0.30069	0.344928	0.814167	1.1722	-0.25985	0.238405
Actr8	ENSMUSG00000015971	17.3502	15.7382	0.132652	1	17.924	17.4602	0.035804	1	18.2629	17.8831	0.0287242	1	16.5904	16.3033	0.0237439	0.92227	16.0786	16.7394	-0.0547675	1
Lrrc27	ENSMUSG00000015980	0.7589	1.15107	-0.290379	0.315011	1.0989	0.9575	0.100621	1	1.19117	1.17763	0.00893817	1	0.8023	0.7166	0.0702853	1	0.6583	0.587	0.0634029	1
Stk32c	ENSMUSG00000015981	0.386367	0.398433	-0.0125026	1	0.437567	0.371233	0.0681548	1	0.323733	0.547633	-0.225451	0.832682	0.0994	0.174433	-0.0952484	1	0.0802	0.153833	-0.0951364	0.883139
Fnta	ENSMUSG00000015994	22.8118	23.3059	-0.0296298	1	25.4773	25.6772	-0.0108513	1	25.1821	25.8127	-0.0343339	1	29.5392	29.6749	-0.00639794	1	28.9081	29.252	-0.0164975	1
Skiv2l2	ENSMUSG00000016018	41.4068	40.367	0.0358141	1	53.2686	51.1902	0.0563396	1	51.0203	51.2648	-0.00676398	1	40.9976	41.709	-0.0242332	1	41.354	43.8118	-0.0813793	1
Lbp	ENSMUSG00000016024	0.0595	0.0129667	0.0647969	0.831461	0.0353667	0.0446667	-0.0129009	1	0.0102667	0.0335333	-0.0328488	1	0.0474	0.0808667	-0.0453761	1	0.0523	0.0686667	-0.0222659	1
Celsr1	ENSMUSG00000016028	2.49927	2.21817	0.120814	1	1.6678	1.5588	0.0601831	1	1.53663	1.45493	0.0472311	1	1.5845	1.68523	-0.0551623	1	2.1267	1.9713	0.0735465	0.94257
Fli1	ENSMUSG00000016087	0.0258	0.0500333	-0.0336857	1	0.0303	0.0132333	0.024098	1	0.00956667	0.0721667	-0.086793	0.541476	0.0492	0.0474333	0.00243129	1	0.0377	0.0819	-0.0601777	1
Stard13	ENSMUSG00000016128	0.8717	1.426	-0.37423	0.00169217	0.602967	0.633533	-0.0272515	1	0.485567	0.885667	-0.344061	0.000182428	0.3129	0.724533	-0.393449	2.54168e-07	0.301533	0.814933	-0.479704	3.51738e-12
Tenm1	ENSMUSG00000016150	0.115033	0.176167	-0.0770057	0.601661	0.151667	0.224433	-0.088391	0.885685	0.142133	0.205	-0.0773021	0.459732	0	0.0064	-0.00920383	1	0.0122667	0.0172	-0.00701397	1
Camk1g	ENSMUSG00000016179	0.0547	0.035	0.0272019	1	0.0382	0.00623333	0.0451195	1	0.0542333	0.0288	0.0352317	1	0.083	0.0816667	0.00177727	1	0.0768	0.0444333	0.0440299	1
Diexf	ENSMUSG00000016181	5.9474	5.9024	0.00937508	1	7.29863	7.72487	-0.0722593	1	7.0429	7.58173	-0.0935533	0.919686	4.4161	3.84493	0.160778	0.814877	3.77603	3.80977	-0.010154	1
Hsd11b1	ENSMUSG00000016194	0.00473333	0.0371	-0.0457424	1	0.00483333	0.0164667	-0.0166067	1	0.00396667	0	0.00571137	1	0.0269	0.00513333	0.0309088	1	0.00386667	0.0109	-0.0100726	1
Syt14	ENSMUSG00000016200	1.93807	1.78153	0.0789867	1	1.7169	1.72293	-0.00320019	1	1.68217	1.589	0.0510039	1	1.803	2.3116	-0.240557	0.142536	2.05253	2.32467	-0.123203	0.693505
H2-M3	ENSMUSG00000016206	0.4045	0.5715	-0.162086	1	0.5523	0.4934	0.0558068	1	0.576667	0.578433	-0.00161565	1	0.1592	0.122767	0.0460714	1	0.147333	0.1633	-0.0199386	1
Lonrf3	ENSMUSG00000016239	0.4247	0.2794	0.155191	0.877932	0.243933	0.283667	-0.0453615	1	0.3181	0.3431	-0.0271069	1	0.6754	0.817967	-0.11782	0.785116	0.623233	1.13083	-0.392547	0.0401602
Atp5e	ENSMUSG00000016252	18.9819	17.0435	0.147215	1	19.1054	18.9501	0.0111919	1	19.3263	19.725	-0.0280292	1	14.9884	15.4963	-0.0451169	0.0742224	13.5618	14.5217	-0.0920948	1
Nelfcd	ENSMUSG00000016253	22.4636	21.9366	0.0327729	1	22.1426	21.6372	0.0318534	1	22.7689	19.5618	0.209107	0.409935	20.3424	20.5644	-0.0149292	0.813951	20.7828	20.1234	0.0443451	1
Tubb1	ENSMUSG00000016255	0.0143333	0.0931	-0.107894	1	0.0155333	0.0366333	-0.0296681	1	0.0588333	0.0835	-0.0332236	1	0.1221	0.0405	0.108924	1	0.0941	0.0351333	0.079928	1
Ctsz	ENSMUSG00000016256	46.8303	43.1549	0.11535	1	42.1963	40.0729	0.0727209	1	42.8562	40.9676	0.0635059	1	28.3503	28.7181	-0.0179682	0.513244	29.5426	32.3865	-0.12844	0.77947
Slmo2	ENSMUSG00000016257	76.6408	78.7928	-0.0394424	1	78.0539	78.3136	-0.00473285	1	76.8667	78.6505	-0.0326769	1	59.893	60.9989	-0.025967	1	58.9374	62.3387	-0.0796308	1
Sertad4	ENSMUSG00000016262	1.0085	1.10637	-0.0686381	1	0.7165	0.924867	-0.165289	1	0.914367	1.26137	-0.240328	0.368333	0.3715	0.376733	-0.00549452	1	0.2035	0.542	-0.357567	0.000176656
H2-M2	ENSMUSG00000016283	0.552333	0.833267	-0.239978	1	0.1879	0.1887	-0.000971267	1	0.107	0.3357	-0.270941	0.532224	0.1845	0.2993	-0.133456	0.995086	0.194467	0.213033	-0.0222526	1
Ube2a	ENSMUSG00000016308	25.9503	24.1889	0.0975113	1	23.6456	24.5247	-0.0505659	1	23.0969	20.5733	0.1596	0.828281	25.2338	22.1959	0.177557	0.476949	25.4233	22.809	0.150303	0.389486
Slc25a5	ENSMUSG00000016319	532.679	512.721	0.0549879	1	560.793	553	0.0201505	1	518.472	528.498	-0.0275792	1	521.277	505.132	0.0453024	0.937278	515.454	516.074	-0.00173044	1
Atp1b4	ENSMUSG00000016327	0.0104333	0.004	0.00921487	1	0.0052	0.0041	0.00157962	1	0.0039	0.00596667	-0.00296693	1	0	0.00516667	-0.00743473	1	0	0.0128	-0.0183493	1
Ppdpf	ENSMUSG00000016344	85.7103	76.1261	0.168984	0.634447	73.7117	68.9281	0.0954632	0.755506	70.1632	69.1019	0.0216778	1	48.5657	42.2378	0.197049	0.869473	48.8463	40.0507	0.280079	0.00432024
Kcnq2	ENSMUSG00000016346	0.240733	0.202333	0.0453562	1	0.1981	0.177967	0.0244496	1	0.2169	0.166667	0.0608182	0.964063	0.1125	0.100167	0.0160832	0.970452	0.109867	0.1306	-0.0267022	1
Eef1a2	ENSMUSG00000016349	0.713167	0.632633	0.0694647	1	1.03407	0.8581	0.130539	1	0.834	0.990633	-0.118234	1	0.1373	0.0926333	0.0578035	0.294551	0.151633	0.1729	-0.0263986	1
Col20a1	ENSMUSG00000016356	0.2208	0.243867	-0.027005	1	0.0968667	0.105267	-0.0110063	1	0.0627667	0.0738333	-0.0149452	1	0.3139	0.253133	0.0683156	1	0.285133	0.241667	0.0496401	1
Pls3	ENSMUSG00000016382	6.8868	8.36083	-0.247197	0.0740783	6.58167	6.2189	0.070736	1	6.4178	7.56637	-0.207692	0.0933789	15.31	18.4792	-0.256175	0.0450747	14.9284	17.6127	-0.224683	0.100634
Mpped2	ENSMUSG00000016386	2.2705	2.24693	0.0104335	1	1.73793	1.99767	-0.130753	1	1.93457	1.94643	-0.00582214	1	4.4604	4.5005	-0.0105561	1	4.45197	4.2116	0.0650504	1
Nkap	ENSMUSG00000016409	8.36047	8.4667	-0.0162811	1	9.1822	9.0765	0.0150547	1	8.54277	8.87587	-0.0494998	1	8.3987	9.34247	-0.138047	1	9.12087	9.18533	-0.00916036	1
Ndufa1	ENSMUSG00000016427	81.2585	76.6874	0.0824841	1	58.801	60.0698	-0.0302903	1	58.0739	58.3817	-0.00749754	1	59.5382	55.272	0.105428	1	52.3574	56.1855	-0.0999619	1
Wt1	ENSMUSG00000016458	2.79393	3.502	-0.246872	0.190073	3.571	4.32557	-0.220425	0.744035	3.44723	4.78567	-0.379575	0.000436481	0.1662	0.3997	-0.263302	0.134769	0.311367	0.529133	-0.221643	0.00646528
E2f3	ENSMUSG00000016477	9.5122	9.53497	-0.00312112	1	8.97763	9.40997	-0.0611959	1	9.52547	9.4586	0.00919446	1	6.7553	7.04483	-0.0528799	1	6.9478	7.08227	-0.0242044	1
Cr1l	ENSMUSG00000016481	2.40723	2.3095	0.0419875	1	2.60357	2.7361	-0.0521075	1	2.5977	2.52263	0.0304206	1	2.6427	2.69727	-0.0214509	0.913326	2.5502	2.74727	-0.0779383	1
Ppfibp1	ENSMUSG00000016487	3.4708	4.16637	-0.208617	0.0478102	3.80653	3.861	-0.0162564	1	3.93917	4.09473	-0.044739	1	5.8219	6.2685	-0.0914841	0.981805	5.5263	6.27723	-0.157125	0.359471
Cd46	ENSMUSG00000016493	0.0536667	0.0555667	-0.00259916	1	0.0336667	0.0353667	-0.00237075	1	0.0412667	0.0302	0.0154151	1	0.0301	0.0634333	-0.0459452	0.400668	0.0237667	0.0566333	-0.0455879	0.72663
Cd34	ENSMUSG00000016494	0.4348	0.519467	-0.0827154	1	0.490367	0.448667	0.0409416	1	0.5028	0.500067	0.0026264	1	0.1648	0.139267	0.0319768	1	0.141033	0.1033	0.0485158	0.938366
Plgrkt	ENSMUSG00000016495	4.27637	3.9582	0.0897284	1	3.4685	3.32953	0.0455791	1	3.30483	3.1965	0.0367708	1	4.2773	3.87857	0.113343	1	4.0784	3.87313	0.0595243	1
Cd274	ENSMUSG00000016496	0.615867	0.810433	-0.164027	1	0.418667	0.460667	-0.0420913	1	0.521933	0.502467	0.0185722	1	0.3159	0.410267	-0.0999181	1	0.317733	0.405633	-0.0931619	1
Pdcd1lg2	ENSMUSG00000016498	0.0431667	0	0.0609697	1	0	0	0	1	0	0	0	1	0	0	0	1	0	0.0199667	-0.028522	1
Gtf3a	ENSMUSG00000016503	18.9793	19.2829	-0.0217579	1	20.402	19.9951	0.0276975	1	21.9411	21.4248	0.0328374	1	16.0557	15.0333	0.0891796	0.614436	15.7016	13.6754	0.186587	0.216762
Mtif3	ENSMUSG00000016510	3.0605	2.78423	0.101656	1	3.12757	2.97953	0.0526923	1	3.1472	3.26767	-0.0413099	1	3.2922	3.03777	0.0881598	1	3.30677	2.98563	0.111796	0.865772
Lnx2	ENSMUSG00000016520	11.8321	13.2629	-0.152503	0.638189	11.1855	11.0897	0.011387	1	10.1833	11.512	-0.161963	0.230486	9.3541	8.87457	0.0684128	1	9.7214	9.3021	0.0575549	1
Il19	ENSMUSG00000016524	0	0	0	1	0.0179	0.0349667	-0.0239885	1	0	0	0	1	0	0.0237	-0.033793	1	0.0453	0.0377333	0.0104813	1
Dyrk3	ENSMUSG00000016526	20.4544	18.451	0.141434	0.934254	17.2856	16.8733	0.032902	1	17.7267	16.6051	0.0891005	1	18.112	15.3157	0.228215	0.0174485	17.3806	14.4192	0.253456	0.0132481
Mapkapk2	ENSMUSG00000016528	7.2381	7.29533	-0.00998832	1	5.81567	5.7546	0.0129844	1	6.5398	6.55817	-0.00351008	1	8.4668	9.81047	-0.19148	0.209799	8.1299	9.5724	-0.211632	0.331595
Il10	ENSMUSG00000016529	0.0611333	0.0579667	0.00431177	1	0.0323667	0.0496333	-0.02393	1	0.0631667	0.0796667	-0.0222182	1	0	0	0	1	0.0124	0.0307667	-0.0259384	1
Lamp2	ENSMUSG00000016534	4.91387	4.27297	0.165487	0.429406	3.94223	3.87357	0.0201851	1	3.8508	3.65893	0.058223	1	8.991	8.82717	0.0238536	1	8.0348	9.0113	-0.148065	0.483552
Atxn10	ENSMUSG00000016541	110.109	109.797	0.00405688	1	111.611	110.383	0.01582	1	107.89	109.957	-0.0271274	1	120.592	139.715	-0.210733	0.0207588	128.379	147.761	-0.201389	0.0443281
Foxred2	ENSMUSG00000016552	4.37993	3.4832	0.263059	0.164806	4.04637	4.2597	-0.0597355	1	4.43073	4.32523	0.0283023	1	2.659	2.90067	-0.0922713	1	2.9166	2.7178	0.0751526	1
Eif3d	ENSMUSG00000016554	188.757	175.431	0.10505	1	197.132	190.548	0.0487561	1	202.187	191.017	0.0815757	1	184.861	175.753	0.072494	0.553269	189.755	178.379	0.0887114	0.621908
H3f3b	ENSMUSG00000016559	164.145	162.214	0.0169697	1	167.186	171.577	-0.0371815	1	171.241	172.795	-0.0129569	1	161.903	159.718	0.0194823	1	156.173	157.498	-0.0121195	1
Nup50	ENSMUSG00000016619	40.6088	39.01	0.056528	1	43.3196	42.3198	0.0329183	1	41.723	43.181	-0.0484131	1	34.2383	35.9642	-0.0689844	1	35.3969	35.904	-0.0199616	1
Phf21b	ENSMUSG00000016624	2.15293	2.28673	-0.0599597	1	1.83223	2.13957	-0.148625	1	1.93193	1.69633	0.120853	1	1.7578	1.39307	0.204657	0.809905	1.71243	1.28617	0.246657	0.168985
Nlrp14	ENSMUSG00000016626	0.353233	0.3276	0.0275901	1	0.408433	0.4526	-0.0445462	1	0.393067	0.473733	-0.0812112	1	0.0971	0.277133	-0.219214	1	0.197233	0.3145	-0.13481	0.74905
Ift27	ENSMUSG00000016637	14.4487	14.5355	-0.00808325	1	13.568	13.1407	0.0429492	1	14.4975	13.271	0.118946	1	12.2123	11.1999	0.115008	1	10.4015	9.89637	0.0653765	1
Pacsin2	ENSMUSG00000016664	30.0148	30.1167	-0.00473225	1	29.4186	27.7516	0.0813116	0.968521	27.5838	27.613	-0.00147136	1	44.9339	52.6803	-0.224833	0.116308	47.7472	54.1306	-0.177534	0.181205
Cmah	ENSMUSG00000016756	0.0263	0.0283667	-0.00290224	1	0.0232	0.0216	0.00225774	1	0.0267333	0.0334333	-0.0093838	1	0.0344	0.0576667	-0.0320908	0.525983	0.0166667	0.0449667	-0.0396102	0.547238
Ttll12	ENSMUSG00000016757	24.4845	24.731	-0.0138894	1	23.0746	23.6877	-0.0362826	1	24.6249	23.5809	0.0600086	1	22.3588	24.0206	-0.0991521	1	22.5391	23.5962	-0.0633763	1
Bik	ENSMUSG00000016758	2.73423	1.8476	0.391066	0.628335	1.2515	1.7508	-0.288965	1	1.4645	1.41493	0.0293116	1	4.7327	6.5657	-0.400259	0.687646	6.32887	7.2031	-0.162579	1
Scube1	ENSMUSG00000016763	0.202067	0.203333	-0.00151943	1	0.122733	0.128867	-0.00785979	1	0.0874	0.114133	-0.0350392	1	0.2125	0.198833	0.0163536	1	0.184333	0.272367	-0.103439	0.640261
Tox4	ENSMUSG00000016831	8.93847	8.61367	0.0479365	1	8.81667	8.36603	0.0677951	1	8.801	8.67113	0.019244	1	10.3303	10.4567	-0.0160055	1	9.80443	9.7806	0.00318593	1
Mrps18c	ENSMUSG00000016833	24.4953	26.7852	-0.124087	1	24.3199	26.5871	-0.123726	1	27.756	25.8586	0.0984771	1	24.0885	24.9221	-0.0471564	1	25.5027	23.6721	0.103259	0.917197
Sulf1	ENSMUSG00000016918	8.2146	8.74307	-0.0804544	1	10.8231	10.9607	-0.0166854	1	10.8752	12.1421	-0.146244	0.164381	1.7427	2.3379	-0.283344	9.08533e-06	1.6607	2.313	-0.316332	8.16585e-06
Srsf6	ENSMUSG00000016921	67.9832	65.6961	0.0486433	1	76.4505	75.9802	0.00878838	1	79.0187	74.7882	0.0783633	1	57.5736	54.2321	0.0847445	0.445381	53.499	51.7032	0.0483383	1
Plcg1	ENSMUSG00000016933	8.5349	7.94267	0.0925127	1	8.98947	9.2049	-0.0307825	1	9.40207	8.42933	0.141643	0.90934	6.5832	6.39987	0.0353075	0.537881	6.61497	6.0594	0.109292	0.658726
Kctd2	ENSMUSG00000016940	2.7815	2.5141	0.105803	1	1.99757	1.8904	0.0525227	1	2.22977	1.82377	0.193809	0.94026	1.8635	1.9656	-0.0505444	1	2.27073	1.85293	0.197168	0.594856
Tmprss6	ENSMUSG00000016942	0.0610667	0.055	0.0082723	1	0.0525333	0.033	0.0270257	1	0.0465333	0.0219	0.0343642	1	0.0359	0.0204	0.0217499	0.614339	0.0593667	0.100733	-0.055263	1
Kctd5	ENSMUSG00000016946	14.9418	14.7946	0.0133861	1	16.5479	16.5517	-0.000317862	1	16.9903	17.1308	-0.0112233	1	14.351	15.8999	-0.138679	1	14.4214	15.7633	-0.12037	0.83691
Pom121l2	ENSMUSG00000016982	0.223667	0.101567	0.151654	0.463768	0.1914	0.186767	0.00562155	1	0.198067	0.0762667	0.154673	0.303719	0.6476	0.496567	0.138709	0.748898	0.802567	0.457333	0.306722	0.164811
Etaa1	ENSMUSG00000016984	19.1277	16.6121	0.192618	0.371534	21.7753	21.3692	0.0259564	1	21.2086	19.864	0.0901028	1	17.9785	16.853	0.0882021	0.890951	16.9537	15.5236	0.119748	0.544719
Matn4	ENSMUSG00000016995	0.0466667	0.0686333	-0.0299649	1	0.0251	0.0466	-0.0299455	1	0.0097	0.0289667	-0.0272695	1	0.0442	0.0178	0.036944	1	0.0569333	0.0346667	0.0307183	1
Svs4	ENSMUSG00000016998	0	0.0202333	-0.0288991	1	0.0896	0	0.123799	1	0	0	0	1	0	0.0297667	-0.0423175	1	0	0	0	1
Svs6	ENSMUSG00000017000	0	0	0	1	0	0	0	1	0	0	0	1	0	0	0	1	0	0	0	1
Slpi	ENSMUSG00000017002	0.0254	0.0282333	-0.00398088	1	0	0	0	1	0.0416333	0	0.0588475	1	0	0.0184333	-0.0263515	1	0.0137667	0	0.0197256	1
Svs3a	ENSMUSG00000017003	0	0	0	1	0	0.0199333	-0.0284749	1	0	0.0187	-0.0267293	1	0	0	0	1	0	0	0	1
Svs5	ENSMUSG00000017004	0	0.0489	-0.0688771	1	0	0.160133	-0.214291	1	0.0262	0.0387333	-0.0175134	1	0	0.2107	-0.275841	0.699537	0.0528667	0.143433	-0.11905	1
Rbpjl	ENSMUSG00000017007	0.0614333	0.0145667	0.0651501	0.990009	0	0.00833333	-0.0119726	1	0.00286667	0.0116667	-0.0126042	1	0	0.0265	-0.0377336	0.645619	0.0148	0.0208333	-0.00855192	1
Sdc4	ENSMUSG00000017009	23.7292	27.8446	-0.222085	0.117941	17.6725	17.8604	-0.0144478	1	17.6891	17.0753	0.0481802	1	21.4085	26.5028	-0.295534	0.0581876	22.5926	28.4733	-0.321073	0.00220958
Ccdc70	ENSMUSG00000017049	0	0.0148	-0.0211954	1	0	0.0154	-0.0220482	1	0	0	0	1	0	0	0	1	0	0	0	1
Il13ra1	ENSMUSG00000017057	0.997033	0.824267	0.130542	1	1.3592	1.1303	0.147241	1	1.34747	1.30823	0.0243156	1	1.8497	1.4826	0.198958	1	1.2221	1.2211	0.000649395	1
Prl5a1	ENSMUSG00000017064	0	0	0	1	0	0	0	1	0	0	0	1	0	0	0	1	0	0	0	1
Nbr1	ENSMUSG00000017119	25.7484	23.9992	0.0975725	1	26.3979	24.7594	0.0889662	0.827603	24.5127	23.4054	0.0640133	1	32.1017	32.6808	-0.0250211	1	33.3518	32.5694	0.0332375	1
Cyth1	ENSMUSG00000017132	1.54373	1.33657	0.122557	1	1.119	1.42347	-0.193689	0.963389	1.1835	1.07187	0.0757114	1	1.7876	1.5887	0.106796	1	1.53897	1.9141	-0.198809	0.616649
Rnd3	ENSMUSG00000017144	9.62437	10.809	-0.152506	0.43559	9.17973	9.44337	-0.0368871	1	9.43547	10.3016	-0.115032	0.706833	21.4176	22.1257	-0.0448631	1	22.0136	21.0813	0.0596637	1
Brca1	ENSMUSG00000017146	17.4675	15.9332	0.125128	0.905545	17.1259	16.9608	0.0132063	1	17.031	15.5699	0.121917	0.989446	20.5854	19.6718	0.0623941	0.862562	20.7496	18.932	0.1259	0.36592
Gast	ENSMUSG00000017165	0.3284	1.45003	-0.883112	0.352287	0.371933	0.7805	-0.376072	1	0.430433	0.681267	-0.233096	1	0	0.236533	-0.306301	1	0.4458	0.243767	0.217152	1
Cntnap1	ENSMUSG00000017167	0.0519667	0.0399	0.0166442	1	0.0396333	0.0316	0.0111911	1	0.0707333	0.0516667	0.0259217	1	0	0.0356333	-0.0505133	1	0.0286667	0.0163	0.0174492	1
Nt5c3b	ENSMUSG00000017176	7.71897	7.47667	0.0406601	1	6.35063	6.04947	0.0603544	1	6.47477	6.2134	0.0513491	1	7.9133	7.48127	0.0716799	0.661883	8.08447	7.42747	0.108303	0.837315
Coa3	ENSMUSG00000017188	50.2505	50.5369	-0.00803969	1	47.0081	45.7014	0.039812	1	49.7032	45.6856	0.119097	1	53.0191	57.1039	-0.105165	1	53.8293	55.27	-0.0374198	1
Zpbp2	ENSMUSG00000017195	0.0760333	0.0285667	0.0650875	1	0.0619333	0.0239	0.0526184	1	0.0503	0.00743333	0.0601171	1	0.102	0.0128333	0.121727	1	0.00963333	0	0.0138314	1
Gsdma	ENSMUSG00000017204	0.201933	0.136433	0.0808438	1	0.246067	0.140033	0.128305	1	0.163633	0.1863	-0.0278324	1	0.3988	0.2561	0.155238	1	0.2823	0.341567	-0.0651849	1
Med24	ENSMUSG00000017210	11.0851	10.8853	0.0240551	1	11.1725	10.5405	0.0769198	1	11.026	10.6328	0.0479626	1	11.3417	10.8731	0.0558485	1	11.0433	10.205	0.104088	0.663281
Gsdma2	ENSMUSG00000017211	0	0	0	1	0.0137333	0.00746667	0.00894609	1	0.0053	0.00726667	-0.00281958	1	0	0.007	-0.0100637	1	0	0	0	1
Psmd3	ENSMUSG00000017221	64.8706	67.6415	-0.0594464	1	71.1249	69.0009	0.0431239	1	67.0676	69.5877	-0.0524486	1	77.1568	78.3701	-0.0222248	1	80.4683	77.0725	0.0614243	0.88071
Exosc10	ENSMUSG00000017264	39.287	38.6082	0.024514	1	38.3179	38.2408	0.00282937	1	40.7122	38.5634	0.0763006	1	34.3874	34.0705	0.0129764	0.929202	33.9358	33.9256	0.0004199	1
Glod4	ENSMUSG00000017286	3.82737	3.91533	-0.0260528	1	3.94497	4.09997	-0.044527	1	4.47247	3.96607	0.140088	0.989446	3.735	3.46907	0.0833909	1	3.92923	3.50803	0.128865	0.649153
Vps53	ENSMUSG00000017288	5.76143	6.86323	-0.217794	0.129795	5.1884	5.66207	-0.106403	1	5.53917	5.91453	-0.0805251	1	6.7631	7.4803	-0.127482	1	6.81963	7.8162	-0.173056	0.495792
Taok1	ENSMUSG00000017291	20.023	21.1419	-0.0748126	1	20.717	21.658	-0.0611979	1	20.5998	20.1134	0.0328568	1	21.7977	25.13	-0.196819	0.629097	23.3595	25.4117	-0.116693	0.540655
Dnttip1	ENSMUSG00000017299	12.2257	11.8327	0.0435192	1	9.95737	9.63083	0.0436464	1	10.5782	10.324	0.0320357	1	11.7561	12.1781	-0.0469514	1	11.8954	11.8582	0.0041753	1
Tnnc2	ENSMUSG00000017300	0.1174	0.5282	-0.451688	0.439832	0.391367	0.485033	-0.0939927	1	0.269033	0.296267	-0.0306326	1	0.143	0.713233	-0.583896	1	0.544267	0.257633	0.296211	0.792456
Acot8	ENSMUSG00000017307	2.73213	2.39283	0.13751	1	2.4572	2.5056	-0.0200573	1	2.84267	2.82847	0.00534114	1	3.8451	3.66423	0.0548865	1	3.40157	3.70027	-0.0947255	1
Cd300lg	ENSMUSG00000017309	0.0392	0	0.0554733	0.959017	0.0075	0.0300333	-0.0319112	1	0.0301667	0.0453667	-0.0211313	1	0	0.0298333	-0.0424109	0.944859	0.0118667	0.0256333	-0.0194959	1
Spint4	ENSMUSG00000017310	0	0.0670667	-0.0936503	1	0.0290667	0	0.0413364	1	0	0	0	1	0.2286	0.0362667	0.24562	1	0.087	0.258733	-0.211621	1
Pyy	ENSMUSG00000017311	0.0375	0.0785	-0.0559148	1	0.0673667	0.148833	-0.106114	1	0.0536333	0	0.0753729	1	0	0.0773333	-0.107465	1	0.110867	0.0260333	0.114608	1
Mpp2	ENSMUSG00000017314	1.3303	1.243	0.0550861	1	0.967733	1.01803	-0.0364153	1	1.0602	0.9633	0.0695038	1	1.4164	1.37977	0.0220392	1	1.5016	1.57653	-0.0425801	1
Ppy	ENSMUSG00000017316	0	0	0	1	0	0	0	1	0	0	0	1	0	0	0	1	0	0	0	1
Vtn	ENSMUSG00000017344	0.0809	0.0410667	0.0541706	1	0.0411667	0.0467	-0.00764697	1	0.0485667	0.0123333	0.0507342	1	0	0.0213667	-0.0305009	1	0.0323667	0.0081	0.0343167	1
Nlk	ENSMUSG00000017376	21.1711	19.8027	0.0919051	1	18.1667	17.0636	0.0855164	0.956166	17.7407	15.9405	0.145701	0.719554	20.3783	20.3224	0.0037773	1	21.539	20.8735	0.0432372	1
Traf4	ENSMUSG00000017386	57.0795	65.3012	-0.191004	0.0561902	50.3982	53.0429	-0.0723881	1	49.6158	57.0281	-0.197162	0.0370524	34.483	33.7009	0.0321549	1	34.773	34.8046	-0.00127518	1
Aldoc	ENSMUSG00000017390	2.0596	1.65067	0.206988	1	1.8708	1.6165	0.133815	1	1.73297	1.4925	0.132874	1	1.4729	1.1739	0.185918	1	1.22777	0.941767	0.198228	0.550988
Stac2	ENSMUSG00000017400	10.5356	8.624	0.261389	0.231074	7.62067	6.7264	0.158003	0.64035	6.96533	6.29787	0.12626	1	13.7984	11.0067	0.301606	0.0603544	14.4821	10.5824	0.41867	2.81907e-05
Rpl19	ENSMUSG00000017404	1469.81	1435.63	0.0339223	1	1498.36	1379.35	0.119309	0.323835	1376.82	1499.83	-0.123369	0.31344	1501.52	1342.33	0.161575	0.874636	1497.49	1351.94	0.147404	0.138338
Nek8	ENSMUSG00000017405	2.1051	1.94767	0.0750663	1	1.69917	1.7864	-0.0458883	1	1.7792	1.46723	0.171775	1	2.1147	1.98813	0.0598487	1	2.08913	1.75483	0.165237	0.557771
Cacnb4	ENSMUSG00000017412	0.0809667	0.0419667	0.0530129	1	0.0486667	0.0715333	-0.0311206	1	0.0495667	0.0644333	-0.0202918	1	0.0702	0.0324333	0.0518318	0.882107	0.0416333	0.0523667	-0.0147899	1
Plxdc1	ENSMUSG00000017417	0.995067	0.641133	0.281745	0.089349	0.668467	0.8331	-0.135763	1	0.814	0.5167	0.258239	0.179196	1.2186	1.19823	0.0133051	0.969608	0.983733	0.979167	0.00332499	1
Arl5b	ENSMUSG00000017418	4.55333	4.43807	0.0302602	1	5.45433	5.67847	-0.0492488	1	5.19707	5.5411	-0.0779478	0.661113	4.8668	5.05943	-0.0466091	1	4.67007	4.7982	-0.0322394	1
Zfp207	ENSMUSG00000017421	69.7836	69.3927	0.00798864	1	74.7718	78.7225	-0.0733253	1	72.791	76.8688	-0.0776005	0.778203	67.8987	67.1525	0.0157095	1	66.434	67.318	-0.0187889	1
Psmd11	ENSMUSG00000017428	31.8329	32.2027	-0.0161584	1	32.7655	35.1358	-0.0978788	1	33.6957	34.1542	-0.0189416	1	30.8001	31.0321	-0.0104871	1	30.2161	29.8327	0.0178291	1
C1qtnf1	ENSMUSG00000017446	0.0784333	0.0153667	0.0869362	0.831461	0.0337333	0.0183333	0.0216542	1	0.0588333	0.0445667	0.0195709	1	0	0.0138	-0.0197731	1	0.0276	0.0367667	-0.0128124	1
Pipox	ENSMUSG00000017453	19.9089	18.0623	0.133395	1	21.3661	22.6638	-0.0813722	1	21.5152	20.9224	0.0384957	1	14.5474	12.6955	0.182975	0.547017	12.1756	11.248	0.105322	0.790499
Timp2	ENSMUSG00000017466	1.59147	2.5317	-0.446594	0.00164588	1.17867	1.58133	-0.244671	0.555711	1.21493	2.04813	-0.460663	0.000281142	2.6435	5.45257	-0.824548	3.38019e-10	2.88333	5.93277	-0.836136	3.59055e-13
Zc3h18	ENSMUSG00000017478	25.4266	25.8033	-0.0204216	1	27.1627	26.932	0.0118651	1	27.4599	27.5187	-0.002981	1	23.3163	22.5028	0.0490931	1	22.9771	21.5144	0.090805	0.649244
Top2b	ENSMUSG00000017485	7.33713	8.45583	-0.181653	0.337592	8.4383	8.85227	-0.0619286	1	8.4055	8.85273	-0.0670194	1	6.9146	8.096	-0.200716	0.0151662	6.3953	8.1837	-0.312467	0.00229486
Rarb	ENSMUSG00000017491	0.0676333	0.2401	-0.21604	0.219216	0.151233	0.1499	0.00167187	1	0.0763	0.0944	-0.0240599	1	0.1886	0.352567	-0.186436	0.698364	0.328033	0.4818	-0.158059	0.929771
Igfbp4	ENSMUSG00000017493	2.69433	3.01923	-0.121606	0.984121	1.9028	1.97327	-0.0346037	1	1.82403	2.2308	-0.194134	0.54172	1.1013	1.6494	-0.334384	0.137521	1.34077	2.04397	-0.378971	0.0050746
Cdc6	ENSMUSG00000017499	16.9616	17.1614	-0.0159569	1	18.4665	18.0869	0.0284108	1	17.9201	19.2446	-0.0976149	0.787731	18.0875	17.9331	0.011715	0.88908	18.0261	17.0003	0.0799616	0.875702
Suz12	ENSMUSG00000017548	43.5966	41.4305	0.0718298	1	47.253	49.4172	-0.0632974	1	47.0228	44.4188	0.0804289	1	58.7557	61.3454	-0.061206	1	58.6701	61.7078	-0.0716368	1
Atad5	ENSMUSG00000017550	12.47	11.2589	0.135916	0.808712	13.2245	13.1109	0.0115646	1	13.2272	13.2373	-0.0010272	1	9.0322	9.64957	-0.0861567	1	9.3912	9.58157	-0.026191	1
Crlf3	ENSMUSG00000017561	11.898	11.0999	0.0921483	1	15.2368	14.5451	0.0628043	1	13.7598	15.0204	-0.118237	0.580082	15.7242	14.7692	0.0848308	1	15.0443	14.4	0.0591275	1
Krt27	ENSMUSG00000017588	0	0.0512333	-0.0720829	1	0.0132667	0.0308667	-0.0248438	1	0.0849333	0.0143667	0.0970272	1	0.0369	0.00876667	0.0396843	0.884784	0	0.0424	-0.059909	0.989621
Tns4	ENSMUSG00000017607	0.870267	1.1437	-0.196859	0.659129	0.475533	0.636133	-0.149054	0.845307	0.538667	0.8814	-0.290126	0.0127974	1.3399	2.20867	-0.455527	0.000817428	1.3854	2.6894	-0.629155	2.26343e-07
Tnfaip1	ENSMUSG00000017615	16.9178	17.7746	-0.0673913	1	17.5432	19.4376	-0.140341	1	18.0875	18.9377	-0.0628684	1	15.4959	18.2364	-0.221731	0.196754	15.7738	18.5599	-0.221687	0.0823593
Abr	ENSMUSG00000017631	10.2439	9.66973	0.0756184	1	10.1636	9.47577	0.0917508	0.908208	11.1614	9.8127	0.169586	0.465023	7.9268	8.4045	-0.0752081	1	7.95187	7.54443	0.0672037	0.957936
Rab11fip4	ENSMUSG00000017639	6.509	6.03953	0.093141	1	7.10497	6.01353	0.208665	0.10348	6.87933	5.92457	0.18635	0.428563	11.8104	12.323	-0.0566071	1	12.274	13.0319	-0.080107	0.997167
Cd40	ENSMUSG00000017652	0.109533	0.133833	-0.0312556	1	0.0858667	0.201933	-0.14651	0.863988	0.0787	0.1453	-0.0864319	1	0.1848	0.1444	0.0500521	1	0.1541	0.100967	0.0679974	1
Slc35c2	ENSMUSG00000017664	4.02023	3.92573	0.0274159	1	3.5867	3.6034	-0.00524326	1	3.61963	3.11337	0.167459	0.922638	3.6692	3.746	-0.0235367	1	4.0746	3.68737	0.114516	0.945595
Zfp334	ENSMUSG00000017667	3.3495	3.1204	0.0780652	1	2.8864	3.1744	-0.103134	1	3.02833	3.44887	-0.143255	0.587328	2.3291	2.27123	0.0252975	1	2.1872	2.32347	-0.0603993	1
Elmo2	ENSMUSG00000017670	4.63867	3.91233	0.198946	0.515213	3.8118	3.65053	0.0491805	1	3.88133	3.5879	0.0894413	1	5.4189	5.3258	0.0210781	1	5.3059	5.1508	0.0359282	1
Wsb1	ENSMUSG00000017677	12.5055	12.1857	0.0345801	1	10.9421	11.6125	-0.0787975	1	11.1471	9.408	0.222915	0.428932	19.4023	19.3889	0.000950216	1	19.3862	20.8095	-0.097364	0.98033
Ttpal	ENSMUSG00000017679	1.76107	1.76853	-0.00389617	1	1.6428	1.76277	-0.0640465	1	1.85577	1.87253	-0.00844553	1	1.3076	1.845	-0.302035	0.343566	1.43643	1.7198	-0.15873	0.641793
Rhot1	ENSMUSG00000017686	7.92817	7.46267	0.0772516	1	8.8105	8.57757	0.0346675	1	8.8632	8.08937	0.117876	1	7.8262	7.77527	0.00834947	1	7.10863	8.01803	-0.153354	0.469219
Hnf4g	ENSMUSG00000017688	0	0.00563333	-0.00810438	1	0	0.00653333	-0.00939495	1	0	0.0132333	-0.0189664	1	0	0	0	1	0.0068	0	0.00977712	1
Rhbdl3	ENSMUSG00000017692	0.243167	0.300633	-0.0651946	1	0.257733	0.226167	0.036671	1	0.2031	0.140267	0.0773853	1	0.0967	0.241733	-0.179186	0.835653	0.153367	0.1437	0.0121426	1
Ada	ENSMUSG00000017697	4.8433	5.4412	-0.140546	1	5.17307	4.3685	0.201468	0.812096	5.03833	4.60153	0.108329	1	4.2584	4.19507	0.0174816	1	3.81003	3.1143	0.2254	0.448216
Serinc3	ENSMUSG00000017707	23.274	22.3253	0.0575162	1	22.2634	21.1344	0.0717716	1	22.5575	20.5761	0.126748	0.916067	35.8946	38.9171	-0.113597	0.712549	35.5371	37.2106	-0.0646107	1
Tha1	ENSMUSG00000017713	0.195033	0.235933	-0.0485501	1	0.143567	0.109733	0.0433274	1	0.1146	0.0753333	0.0517421	1	0.4916	0.167567	0.353356	1	0.115667	0.143333	-0.03534	1
Pgs1	ENSMUSG00000017715	9.97083	9.5276	0.0594965	1	9.25687	9.956	-0.0951311	1	9.22067	8.56337	0.0958988	1	8.7762	9.2333	-0.0659258	1	9.35383	8.99063	0.051517	1
Birc5	ENSMUSG00000017716	35.1906	35.9723	-0.0308284	1	35.7259	36.2379	-0.0199739	1	35.6488	34.6438	0.0401161	1	37.7913	35.9546	0.0699805	1	36.1092	36.0231	0.0033499	1
Afmid	ENSMUSG00000017718	0.371633	0.340433	0.0331954	1	0.297933	0.328233	-0.0332923	1	0.230633	0.263567	-0.0381008	1	0.4527	0.439333	0.0133361	1	0.522067	0.440033	0.0799293	1
Trp53tg5	ENSMUSG00000017720	0.0253333	0	0.036093	1	0	0	0	1	0.0362333	0.0715	-0.048283	1	0	0	0	1	0	0.0352667	-0.0500024	1
Pigt	ENSMUSG00000017721	27.3266	24.486	0.152456	0.749322	23.0216	23.0721	-0.00303176	1	23.961	24.1193	-0.00912245	1	26.6052	25.7306	0.046446	1	26.2421	25.3146	0.0499726	1
Wfdc2	ENSMUSG00000017723	12.7779	14.5564	-0.175152	0.907968	8.70607	8.33087	0.0568757	1	9.89843	8.921	0.135563	1	25.9985	23.909	0.116212	1	24.1675	26.438	-0.124613	1
Etv4	ENSMUSG00000017724	26.967	31.0788	-0.197896	0.151348	25.7286	29.1556	-0.17404	0.821489	25.4543	27.3288	-0.0987708	0.872751	0.7373	0.5301	0.183221	0.849075	0.526667	0.385433	0.140048	0.42966
Eppin	ENSMUSG00000017733	0	0	0	1	0	0.0296	-0.042084	1	0.0422	0	0.0596322	1	0	0	0	1	0	0	0	1
Dbndd2	ENSMUSG00000017734	0.216733	0.217433	-0.00082976	1	0.167733	0.215067	-0.0573246	1	0.2306	0.141867	0.107968	0.88254	0.1695	0.261133	-0.108829	0.655061	0.212833	0.229167	-0.0192992	1
Mmp9	ENSMUSG00000017737	0.706967	1.14923	-0.332387	0.270834	0.685533	0.729267	-0.0369552	1	0.591267	0.737833	-0.127114	1	0.2102	0.418933	-0.229561	0.718342	0.387033	0.320933	0.0704448	1
Slc12a5	ENSMUSG00000017740	0.258267	0.307333	-0.0551893	1	0.218967	0.251033	-0.0374616	1	0.1964	0.234933	-0.0457333	1	0.1229	0.191167	-0.0851458	1	0.134667	0.1873	-0.065416	0.857267
Ghdc	ENSMUSG00000017747	2.68517	2.6742	0.00429971	1	1.9232	2.36667	-0.203772	1	2.33567	2.40037	-0.0277152	1	2.6355	3.1036	-0.174736	0.698009	2.9494	2.77103	0.0666736	1
Pltp	ENSMUSG00000017754	5.7562	4.83757	0.210845	0.886099	8.3323	8.51383	-0.0277941	1	7.97797	7.18623	0.133189	1	6.6329	7.2429	-0.110921	0.541004	6.31037	6.68957	-0.0729585	1
Slc12a7	ENSMUSG00000017756	12.1046	10.9114	0.137723	0.807416	9.82273	9.3181	0.0688876	1	9.754	8.67447	0.152619	0.604958	30.7215	31.4645	-0.033402	1	34.3852	34.2311	0.00629791	1
Ctsa	ENSMUSG00000017760	14.8763	12.3409	0.251018	0.0822482	11.8123	11.217	0.0686396	1	12.1252	10.1941	0.2296	0.0960543	22.9716	20.8022	0.136855	0.831148	21.7713	21.5199	0.0160163	1
Zswim1	ENSMUSG00000017764	25.8209	22.1764	0.210701	0.311199	25.2147	24.3231	0.0499202	1	26.1727	23.3114	0.160527	0.597627	33.5153	31.8426	0.0716662	1	31.8646	29.6323	0.101481	0.69581
Slc12a4	ENSMUSG00000017765	12.0826	13.4922	-0.147634	0.70517	11.9796	13.5152	-0.161315	0.915264	13.9112	12.7682	0.11506	1	7.1805	8.18217	-0.166646	0.092898	7.29237	8.34033	-0.17169	0.484917
Spata25	ENSMUSG00000017767	0.244067	0.139533	0.126621	1	0.0564333	0.0151	0.0575799	1	0.101733	0.0415667	0.0810199	1	0.1006	0.157367	-0.0725558	1	0.0720333	0.113033	-0.054147	1
Myo1c	ENSMUSG00000017774	24.809	30.4999	-0.287473	0.000120242	17.5484	19.4095	-0.137946	0.926528	17.8644	18.9114	-0.0779259	0.76129	25.2501	28.8037	-0.183169	0.300319	24.8214	31.3085	-0.323345	4.13063e-05
Crk	ENSMUSG00000017776	24.1545	24.4591	-0.0173649	1	22.5967	23.0448	-0.0271439	1	23.2141	22.4348	0.0471989	1	23.1165	26.0674	-0.166538	0.624186	23.6258	25.481	-0.104787	0.808047
Cox7c	ENSMUSG00000017778	196.457	213.337	-0.11834	0.596505	250.979	228.151	0.137009	0.221569	223.23	262.659	-0.233698	0.000910847	213.893	183.076	0.223314	0.0338259	211.778	181.887	0.218396	0.00674819
Pitpna	ENSMUSG00000017781	21.977	22.0863	-0.00685071	1	20.8884	21.3174	-0.0280024	1	20.1683	20.68	-0.0344593	1	19.7882	21.2343	-0.0970243	1	19.7225	22.1334	-0.158782	0.396786
Mlx	ENSMUSG00000017801	20.1704	18.7638	0.0991904	1	18.1273	18.8832	-0.0559217	1	17.3135	18.296	-0.0753968	0.976216	23.0985	20.7034	0.15102	1	21.481	22.463	-0.0616813	1
Fam134c	ENSMUSG00000017802	9.29443	9.1249	0.0239568	1	10.0331	10.3339	-0.0388019	1	10.2085	9.95247	0.0333374	1	9.7088	10.7605	-0.135148	1	10.6991	11.2909	-0.0711891	1
Jph2	ENSMUSG00000017817	0.377133	0.408867	-0.0328668	1	0.1767	0.196267	-0.0237925	1	0.2501	0.2892	-0.0444326	1	0.242	0.575467	-0.343114	0.382311	0.404833	0.7521	-0.318686	0.054175
Dhx58	ENSMUSG00000017830	0.2116	0.267067	-0.064579	1	0.185267	0.4021	-0.242378	0.623473	0.2073	0.156667	0.0618111	1	0.1224	0.152633	-0.0383467	1	0.1447	0.1567	-0.0150452	1
Rab5a	ENSMUSG00000017831	42.0728	39.9983	0.071213	1	43.692	45.1679	-0.0468745	1	43.1249	41.7848	0.0444958	1	57.5081	55.404	0.052838	1	55.486	55.6806	-0.00496254	1
Hspb9	ENSMUSG00000017832	0.4034	0.351967	0.0538667	1	0.288667	0.410633	-0.130464	1	0.295733	0.2324	0.0722982	1	0.1576	0.3441	-0.215504	0.899362	0.396933	0.209967	0.207296	1
Nkiras2	ENSMUSG00000017837	7.0993	7.0721	0.00485318	1	5.614	6.02157	-0.0862699	1	6.45677	5.8773	0.116708	1	8.4754	8.40733	0.010401	1	8.33073	8.52437	-0.0296327	1
Ppp2r5c	ENSMUSG00000017843	21.0973	19.9786	0.0749494	1	19.3748	19.511	-0.00960959	1	18.4884	18.2997	0.0140397	1	31.8593	32.2057	-0.0151277	1	31.5451	32.6736	-0.0491805	1
Ift52	ENSMUSG00000017858	8.78693	8.38927	0.0598444	1	7.35653	6.8084	0.0978776	1	7.58483	6.8944	0.120961	1	9.2094	9.21177	-0.000334396	1	8.95993	8.41363	0.0813844	1
Mybl2	ENSMUSG00000017861	133.672	128.364	0.0580158	1	113.155	104.244	0.117263	0.387212	112.112	101.217	0.146112	0.476523	139.213	123.791	0.1681	0.00544284	142.183	123.592	0.200649	0.00833086
Sgk2	ENSMUSG00000017868	0.357833	0.220233	0.154149	0.764398	0.406233	0.373167	0.0343293	1	0.4181	0.440133	-0.0222431	1	0.4025	0.293767	0.116423	1	0.338367	0.3364	0.00212153	1
Eya2	ENSMUSG00000017897	0.1245	0.2249	-0.12338	1	0.0639333	0.1099	-0.0610219	1	0.1787	0.0857333	0.118527	0.841557	0.2703	0.2451	0.0289076	1	0.127467	0.2351	-0.131543	0.790084
Prl3c1	ENSMUSG00000017922	0	0	0	1	0	0	0	1	0	0	0	1	0	0	0	1	0	0	0	1
B4galt5	ENSMUSG00000017929	19.5624	18.4523	0.0800678	1	17.7474	16.9468	0.0629638	1	17.7341	15.1294	0.215976	0.163829	31.3577	30.6778	0.0306384	1	34.3768	30.8878	0.1498	0.261675
Gdap1l1	ENSMUSG00000017943	0.711733	0.606067	0.0919262	1	0.497467	0.525933	-0.027168	1	0.7462	0.788733	-0.0347195	1	0.2439	0.453933	-0.225091	0.188762	0.251233	0.1605	0.108604	0.866668
Hnf4a	ENSMUSG00000017950	0.1476	0.261033	-0.135987	0.790896	0.186667	0.170267	0.0200774	1	0.2331	0.125867	0.131254	0.503804	0.1304	0.238	-0.131178	1	0.2564	0.1696	0.103281	0.79663
Ptgis	ENSMUSG00000017969	1.76767	1.77533	-0.00399086	1	1.76683	2.0258	-0.129081	1	1.95277	2.1635	-0.0994542	1	1.4488	1.3652	0.0501128	1	1.15663	1.32753	-0.110021	1
Cadps2	ENSMUSG00000017978	0.117467	0.133167	-0.0201283	1	0.0746667	0.0948667	-0.0268659	1	0.100333	0.0708333	0.0392067	1	0.1675	0.213967	-0.0563063	1	0.1811	0.239533	-0.069666	0.939291
Ddx27	ENSMUSG00000017999	50.5274	51.678	-0.0318617	1	55.0234	54.1604	0.0223966	1	55.437	53.5337	0.0494932	1	37.9386	35.0593	0.110831	0.301733	37.7104	34.9473	0.106838	0.528919
Cyth3	ENSMUSG00000018001	3.94023	3.91107	0.00854278	1	3.8238	3.79023	0.0100742	1	3.95453	3.74283	0.063	1	3.0497	3.61897	-0.189755	0.94648	3.4456	3.71187	-0.0839206	0.991037
Cyth4	ENSMUSG00000018008	0.162767	0.073	0.115912	0.972454	0.121233	0.169933	-0.0613398	1	0.077	0.0805	-0.00468082	1	0.328	0.0487	0.340653	0.850867	0.1226	0.0889	0.0439725	1
Rac3	ENSMUSG00000018012	11.5778	10.8805	0.082284	1	7.79703	7.04413	0.12908	1	7.88983	6.94127	0.162787	1	5.9739	6.9684	-0.192324	0.978083	6.60293	7.66557	-0.188738	0.728711
Rrp7a	ENSMUSG00000018040	18.9268	19.3914	-0.0332556	1	18.3599	18.1322	0.0170687	1	18.3827	18.1089	0.0205248	1	17.2887	16.956	0.0264865	1	16.0856	17.0409	-0.0784931	1
Cyb5r3	ENSMUSG00000018042	55.4904	59.1456	-0.0904535	0.948136	48.5964	44.7794	0.115536	0.4854	46.7611	43.3405	0.107212	0.987133	53.476	56.0196	-0.0658363	1	57.0306	59.499	-0.0600991	1
Ints2	ENSMUSG00000018068	7.12423	7.37813	-0.0443972	1	7.4198	8.21883	-0.130798	1	7.9941	7.8142	0.0291493	1	5.6575	6.04437	-0.0814895	1	5.58923	5.92883	-0.0725018	1
Med13l	ENSMUSG00000018076	18.2741	18.0524	0.0166882	1	17.2671	18.1276	-0.0664056	1	18.1766	17.6019	0.0438995	1	21.2481	22.4001	-0.0728326	1	22.6206	21.8815	0.045866	1
Hist1h2bc	ENSMUSG00000018102	174.84	168.977	0.048923	1	198.336	187.302	0.08215	0.926024	174.71	197.136	-0.173295	0.220701	205.856	191.735	0.102009	0.71821	197.363	186.45	0.0816371	0.740148
Baiap2l2	ENSMUSG00000018126	0.548833	0.371533	0.175392	1	0.254133	0.239933	0.0164282	1	0.418133	0.408267	0.0100726	1	0.5034	0.4157	0.0867133	0.887571	0.447	0.374767	0.0738781	1
Mafk	ENSMUSG00000018143	1.8529	2.01157	-0.078085	1	1.5205	1.87497	-0.189835	0.983678	1.63907	1.76153	-0.0654417	1	1.4081	1.64237	-0.133935	0.360661	1.50717	1.53837	-0.0178426	1
Med1	ENSMUSG00000018160	15.9076	15.6644	0.0208997	1	16.2858	16.1648	0.0101399	1	16.8635	15.9984	0.0716131	1	14.1261	13.8481	0.0267617	1	14.2718	13.4269	0.082109	0.759307
Erbb3	ENSMUSG00000018166	8.46167	7.21643	0.203582	0.439832	4.63947	5.0291	-0.0963839	1	4.67917	4.90637	-0.0565917	1	14.9985	18.3222	-0.27232	0.190231	17.2587	19.6361	-0.176587	0.286637
Stard3	ENSMUSG00000018167	4.17447	3.6482	0.154738	1	3.56937	3.32727	0.0785382	1	3.36343	3.33493	0.00945395	1	4.7131	5.0898	-0.0921211	1	4.2418	4.553	-0.0832051	1
Ikzf3	ENSMUSG00000018168	0.0676	0.0435333	0.0328945	1	0.0487667	0.0361333	0.0174841	1	0.0639667	0.0337	0.0416354	1	0.0392	0.0486333	-0.013037	0.612988	0.0246333	0.0595333	-0.0483212	0.623968
Mfng	ENSMUSG00000018169	1.75073	1.84857	-0.0504199	1	1.5724	2.06047	-0.250637	0.957481	2.0647	1.6977	0.184016	0.9446	0.7658	0.841533	-0.0605856	1	0.788767	0.541267	0.214849	0.382001
Vmp1	ENSMUSG00000018171	16.978	18.5625	-0.121856	0.742054	16.4198	16.5525	-0.0109457	1	16.6921	16.9451	-0.0204901	1	13.6894	15.2625	-0.146777	1	14.3807	16.0028	-0.144654	0.573826
Uchl5	ENSMUSG00000018189	38.1438	39.823	-0.0605972	1	47.9816	48.5538	-0.0167558	1	45.7515	48.8074	-0.0913464	0.820119	27.5017	26.3424	0.0599081	1	28.0968	27.6527	0.0221894	1
Glrx2	ENSMUSG00000018196	3.17503	2.8505	0.116742	0.960749	2.50527	2.6411	-0.0548502	1	2.48413	2.771	-0.114147	0.949222	2.0546	2.07523	-0.00971241	1	2.07497	2.05513	0.00933543	1
Trove2	ENSMUSG00000018199	3.34993	3.48293	-0.0434498	1	3.76503	4.26503	-0.143956	0.924271	3.75503	4.2022	-0.129666	0.500274	2.0749	2.3997	-0.144868	0.584784	2.053	2.2717	-0.0998129	0.868877
Stk4	ENSMUSG00000018209	25.1245	25.1017	0.0012615	1	27.8726	27.8355	0.00185499	1	27.0678	27.3978	-0.0168615	1	22.9355	21.7415	0.0738245	1	21.5135	22.7976	-0.0800237	1
Wfdc15b	ENSMUSG00000018211	0	0	0	1	0	0	0	1	0	0	0	1	0	0	0	1	0	0	0	1
Pmp22	ENSMUSG00000018217	4.7011	10.6025	-1.02512	3.7722e-22	2.7146	4.25073	-0.499312	0.0044432	2.61117	6.17107	-0.989723	1.18688e-20	6.5627	14.2713	-1.01385	7.97995e-32	5.48023	18.9941	-1.62545	4.01179e-58
Gdf9	ENSMUSG00000018238	0.0264333	0.171067	-0.190183	0.393459	0.216667	0.0887333	0.160283	1	0.0731333	0.123933	-0.0667271	1	0.1972	0.109233	0.110101	1	0.109367	0.0964333	0.0169182	1
Zcchc10	ENSMUSG00000018239	35.0886	38.3971	-0.126546	0.903553	41.7489	39.7861	0.0678086	1	43.6952	38.1785	0.190057	0.586957	30.5622	30.4519	0.0050506	1	30.1302	27.4664	0.129053	0.601983
Prl8a2	ENSMUSG00000018259	0	0	0	1	0	0	0	1	0	0	0	1	0	0	0	1	0	0	0	1
Tbx5	ENSMUSG00000018263	0.0172333	0.0103	0.00986689	1	0	0.0198333	-0.0283334	0.926024	0.0107667	0.0149333	-0.00593497	1	0.2448	0.164067	0.0967403	1	0.244433	0.156333	0.105932	0.94257
Psmb6	ENSMUSG00000018286	156.643	158.169	-0.0138989	1	165.446	158.283	0.0634622	0.903564	162.418	156.369	0.0544216	1	178.344	169.36	0.0741403	0.600851	176.736	165.42	0.0949109	0.570355
Spag7	ENSMUSG00000018287	64.6931	67.5649	-0.0617269	1	67.7857	63.6326	0.0898452	0.862095	68.4313	67.1879	0.0260704	1	68.3122	68.2267	0.00178004	0.911053	74.8168	71.7846	0.058885	1
Pfn1	ENSMUSG00000018293	479.844	531.666	-0.147662	0.259016	399.623	367.52	0.120506	0.298875	385.678	403.868	-0.0663192	0.953951	399.233	378.144	0.0780924	0.744254	394.467	382.513	0.0442819	1
Tomm34	ENSMUSG00000018322	30.2497	27.9703	0.109266	1	29.3751	28.4101	0.0465758	1	29.8463	29.3297	0.0243631	1	21.8515	20.2545	0.104521	0.241488	20.3303	19.7815	0.0376044	1
Ywhab	ENSMUSG00000018326	80.5505	83.594	-0.0528616	1	79.2934	78.4555	0.0151355	1	79.5126	77.8366	0.0303496	1	88.735	90.5776	-0.0293245	1	89.8811	94.0981	-0.0654362	1
Ksr1	ENSMUSG00000018334	4.07817	3.5808	0.148708	0.805968	3.489	3.42	0.0223477	1	3.34333	3.27037	0.0244427	1	7.9119	7.32743	0.0978611	1	7.5725	7.6076	-0.00589504	1
Gpx3	ENSMUSG00000018339	16.3763	19.7831	-0.25829	0.174928	14.37	13.8608	0.0486054	1	13.4756	16.0391	-0.235225	0.220701	19.2511	24.8368	-0.351425	0.0665039	22.0715	21.1808	0.0568004	1
Anxa6	ENSMUSG00000018340	31.455	33.854	-0.102885	0.867944	21.2501	20.8505	0.0261499	1	21.406	22.0392	-0.0402034	1	33.6466	40.7547	-0.269224	0.000320448	31.4986	41.5023	-0.387162	6.87873e-06
Il12rb2	ENSMUSG00000018341	0.0237	0.00826667	0.0219157	1	0	0.0493	-0.0694272	0.950892	0.0088	0.0151	-0.00898168	1	0	0	0	1	0.00433333	0.0071	-0.00396877	1
Zkscan6	ENSMUSG00000018347	2.3523	2.2077	0.063612	1	2.38267	2.581	-0.0822015	1	2.83267	2.79883	0.0127921	1	2.0995	1.9711	0.0610383	1	2.0176	1.88943	0.062615	1
Kpna2	ENSMUSG00000018362	46.2738	43.3848	0.0909762	1	52.6813	52.5414	0.00376295	1	53.2381	54.6812	-0.0378828	1	50.2862	50.1936	0.00260628	1	49.2645	50.4765	-0.0343722	1
Smurf2	ENSMUSG00000018363	8.39377	8.39083	0.000450572	1	9.33367	10.3421	-0.134331	1	9.70443	10.1314	-0.0564309	1	9.1183	10.0459	-0.126544	0.798002	9.16963	9.9722	-0.109585	0.870664
Cep95	ENSMUSG00000018372	3.18707	3.0105	0.0621578	1	2.94923	3.19903	-0.0884846	1	3.52907	3.1566	0.12381	1	2.6299	3.13303	-0.187271	1	3.316	3.36947	-0.0177623	1
Vezf1	ENSMUSG00000018377	12.0432	12.7351	-0.0745767	1	11.4095	11.0999	0.0364498	1	10.6406	11.6035	-0.114659	0.67845	12.7466	12.5797	0.0176197	1	12.2776	13.4979	-0.12685	0.745472
Cuedc1	ENSMUSG00000018378	1.35607	1.78853	-0.243126	0.21252	0.8757	0.713233	0.130707	0.976121	0.958433	0.9409	0.0129742	1	1.099	1.51047	-0.258253	0.260416	1.43613	1.46653	-0.0178917	1
Srsf1	ENSMUSG00000018379	74.8583	75.6966	-0.0158562	1	96.6673	96.0937	0.00849793	1	99.6397	97.9122	0.0249791	1	74.6323	73.2784	0.0260604	0.929202	72.0594	71.6751	0.00760875	1
Abi3	ENSMUSG00000018381	0.431	0.351	0.082996	1	0.313433	0.365	-0.055558	1	0.387967	0.314	0.0790076	1	0.124	0.0718	0.0686063	0.245096	0.1702	0.0982333	0.0915705	0.744124
Shroom1	ENSMUSG00000018387	0.187567	0.233767	-0.0550611	1	0.132633	0.181567	-0.0610201	1	0.2487	0.1475	0.121933	0.72411	0.2861	0.252233	0.0384994	1	0.2783	0.3412	-0.0692979	1
Kif3a	ENSMUSG00000018395	7.17907	7.49533	-0.0547343	1	7.6907	7.70557	-0.00246582	1	7.67027	7.70303	-0.00544196	1	9.717	9.81837	-0.0135816	1	9.30133	10.3942	-0.145473	0.688822
2008-09-01	ENSMUSG00000018398	4.2013	4.38387	-0.0497704	1	3.0798	3.441	-0.122386	1	3.2776	3.64663	-0.119384	0.620523	12.9436	13.7226	-0.0784327	0.984221	12.9847	14.6919	-0.16617	0.400058
Mtmr4	ENSMUSG00000018401	9.3639	9.23287	0.0183566	1	7.72977	8.90743	-0.182568	0.663127	8.05393	8.61107	-0.0861519	0.844565	9.0135	10.9537	-0.255515	0.346116	9.53807	11.4858	-0.244682	0.0354204
Mrm1	ENSMUSG00000018405	4.3846	4.3435	0.0110542	1	3.21277	4.10047	-0.275861	0.64035	3.25823	3.5882	-0.107673	1	2.9726	3.3799	-0.140814	0.955667	3.02117	2.83823	0.0671717	1
Mapt	ENSMUSG00000018411	2.6547	2.6218	0.0130461	1	1.68533	1.56517	0.0660486	1	1.67503	1.13187	0.32744	0.0014749	4.8776	4.32713	0.141868	0.665754	4.8978	4.7818	0.0286582	1
Kansl1	ENSMUSG00000018412	23.733	21.3331	0.147252	0.732494	21.8507	22.9114	-0.0654582	1	22.1639	21.5808	0.0367795	1	26.927	25.8696	0.0556858	1	25.9375	25.6698	0.014409	1
Gid4	ENSMUSG00000018415	16.3288	15.3036	0.0879814	1	16.8195	15.6027	0.102039	0.855563	16.9162	15.8897	0.0851208	1	14.5395	13.9418	0.0565893	1	14.0918	13.266	0.0811806	0.85595
Myo1b	ENSMUSG00000018417	3.80617	3.78483	0.00641801	1	4.31027	3.9	0.116003	0.743186	3.94233	3.87683	0.0192476	1	9.4478	9.1223	0.045662	0.978083	9.39067	8.87713	0.0731239	0.920331
Dhx40	ENSMUSG00000018425	12.1812	10.7365	0.167483	0.622104	12.713	12.953	-0.0250242	1	12.9054	12.4052	0.0528526	1	10.9216	11.3583	-0.0518985	1	9.98553	10.0706	-0.0111242	1
Ypel2	ENSMUSG00000018427	1.40577	1.3755	0.0182655	1	1.64023	1.2578	0.225748	0.312894	1.2448	0.9528	0.201043	0.405695	3.7657	4.22923	-0.133911	1	4.1772	4.43	-0.0687801	1
Akap1	ENSMUSG00000018428	19.396	16.9512	0.184206	0.570868	19.0086	20.1325	-0.0788408	1	20.3839	18.0037	0.170247	0.417311	36.2981	34.8991	0.0551558	0.744254	36.5124	33.8301	0.107034	0.556488
Nol11	ENSMUSG00000018433	18.3747	18.2799	0.00707392	1	21.3883	21.5157	-0.00818421	1	21.8972	21.874	0.00146462	1	19.4603	18.5457	0.0659785	0.988175	17.5465	17.867	-0.024718	1
Derl2	ENSMUSG00000018442	3.68903	3.05403	0.209933	0.312831	3.173	3.5022	-0.109545	1	3.32257	3.1941	0.043527	1	3.2131	3.5091	-0.0979573	0.975723	3.13857	3.31787	-0.0611875	1
C1qbp	ENSMUSG00000018446	75.3567	71.353	0.0777026	1	79.8667	79.1981	0.0119771	1	78.6447	83.9901	-0.093717	0.706166	75.9651	75.4874	0.00898166	0.733616	76.4538	74.9388	0.0285001	1
Rpain	ENSMUSG00000018449	3.29737	3.29937	-0.000671276	1	3.13797	3.22487	-0.0299838	1	3.28787	2.9957	0.101812	1	3.3823	3.59283	-0.0676962	1	3.46213	3.37027	0.0300123	1
Slc13a3	ENSMUSG00000018459	0.0096	0.0477667	-0.0535337	0.987162	0.00396667	0.0242667	-0.02888	1	0.0252667	0.0024	0.0325409	0.976216	0.011	0.0402	-0.0410779	0.642339	0.0097	0.00316667	0.00936539	1
Kcnab3	ENSMUSG00000018470	1.46337	1.42517	0.0225475	1	0.8611	0.925933	-0.0494022	1	0.9574	1.00883	-0.0374193	1	1.4779	1.2393	0.14607	1	1.24137	0.978067	0.180288	0.816935
Chd3	ENSMUSG00000018474	2.7633	2.72393	0.0151711	1	2.00647	2.20093	-0.0904237	1	2.20883	2.06863	0.0644526	1	2.8395	2.98067	-0.0520916	0.548618	2.4687	3.13107	-0.252119	0.0323569
Kdm6b	ENSMUSG00000018476	56.6089	59.4968	-0.0705679	1	44.7832	41.5218	0.106617	0.446348	38.4246	40.2948	-0.066864	0.927869	68.5877	63.5569	0.108262	0.231678	73.794	64.9447	0.181667	0.0256689
1700125H20Rik	ENSMUSG00000018479	0	0	0	1	0	0	0	1	0	0.0251667	-0.0358585	1	0	0.0355333	-0.050374	1	0.018	0.0827	-0.088896	1
Appbp2	ENSMUSG00000018481	23.6068	22.1068	0.0907436	1	25.8094	25.8482	-0.00208285	1	25.874	24.9725	0.0492244	1	31.6317	33.9419	-0.0986853	1	31.7565	33.8204	-0.0881529	0.956416
Wnt9b	ENSMUSG00000018486	0.0340667	0.0471667	-0.0181619	1	0.0284333	0.0127	0.0222414	1	0.0110333	0.0154667	-0.00631232	1	0	0.0235	-0.0335111	1	0.0115667	0.0073	0.00609798	1
Adora2b	ENSMUSG00000018500	1.07997	1.25497	-0.116546	1	1.21713	1.0559	0.108925	1	1.01463	1.07837	-0.0449329	1	1.3025	0.644667	0.485406	0.458082	0.817867	1.07423	-0.190332	0.844075
Ncor1	ENSMUSG00000018501	61.954	58.9888	0.0696049	1	56.872	56.9946	-0.00305307	1	57.2566	52.3866	0.125944	0.943655	65.6311	66.7156	-0.0232932	0.983301	71.8522	69.9419	0.0383346	1
Trpv2	ENSMUSG00000018507	0.612267	0.661467	-0.043367	1	0.3555	0.397233	-0.0437479	1	0.540733	0.554067	-0.0124312	1	0.4338	0.638267	-0.192326	0.543999	0.6047	0.6042	0.000449592	1
Cenpv	ENSMUSG00000018509	12.0958	13.1663	-0.113366	1	13.2513	14.2782	-0.100381	1	14.2643	13.8277	0.0418634	1	12.5428	12.4698	0.00779762	1	11.9776	11.0435	0.107765	0.939536
Pcgf2	ENSMUSG00000018537	52.8303	49.4947	0.0922866	1	49.4276	46.8028	0.0771174	0.953719	48.0848	47.0212	0.0316049	1	46.231	40.8629	0.174062	0.574912	43.9764	39.7597	0.142023	0.225665
Cwc25	ENSMUSG00000018541	6.32007	5.77613	0.111395	1	6.46927	6.2564	0.0417126	1	6.6256	5.84827	0.155112	0.809882	7.1677	6.53687	0.115965	1	6.23937	6.22667	0.00253314	1
1700001P01Rik	ENSMUSG00000018543	0.719533	0.601433	0.102653	1	0.901867	0.54	0.304486	1	1.00753	0.5022	0.418347	0.812134	0.8252	1.57413	-0.496032	1	2.59577	1.4946	0.527491	0.478742
Pip4k2b	ENSMUSG00000018547	17.7328	17.784	-0.00393263	1	19.026	18.5089	0.0377418	1	19.622	18.5931	0.0738338	1	17.7456	16.1726	0.126446	0.66019	16.3486	15.0156	0.115339	0.53849
Trim37	ENSMUSG00000018548	13.5955	12.6589	0.095679	1	15.3874	15.0028	0.0342686	1	15.1897	15.6305	-0.0387524	1	12.7298	11.9648	0.082707	0.921895	11.9018	12.0266	-0.0138882	1
Ybx2	ENSMUSG00000018554	5.76587	6.4034	-0.129913	1	3.32387	3.44713	-0.0405536	1	3.79987	3.84993	-0.0149706	1	1.6695	2.23647	-0.27785	1	2.87397	2.48027	0.154614	0.88382
Ctdnep1	ENSMUSG00000018559	44.3371	43.8189	0.0165849	1	36.6525	35.7724	0.0341223	1	35.7653	37.1714	-0.0541474	1	32.3844	33.518	-0.0481762	1	31.9187	34.2887	-0.100302	0.920079
Elp5	ENSMUSG00000018565	26.9666	27.134	-0.00861153	1	24.4117	25.2048	-0.0443383	1	24.571	23.415	0.066737	1	24.7673	23.1732	0.0921329	1	21.9612	23.6705	-0.103589	0.960297
Slc2a4	ENSMUSG00000018566	0.3199	0.246733	0.0822757	1	0.132933	0.2544	-0.146934	0.950634	0.2424	0.191633	0.0601893	1	0.0658	0.0797	-0.0186938	1	0.0782667	0.1323	-0.0705422	0.850766
Gabarap	ENSMUSG00000018567	43.897	43.548	0.0112584	1	36.1912	36.3666	-0.00678542	1	36.0044	33.7159	0.0920989	1	60.0404	56.2917	0.0914383	1	53.1494	56.3138	-0.0819363	1
Cldn7	ENSMUSG00000018569	4.5498	5.6277	-0.256073	0.752321	2.55673	2.86183	-0.118733	1	3.03473	4.17137	-0.358072	0.152667	2.291	3.0646	-0.304587	0.00492269	1.88127	3.66393	-0.694844	1.07995e-05
2810408A11Rik	ENSMUSG00000018570	2.6903	2.0948	0.253892	0.793125	1.32437	1.47593	-0.0911348	1	1.28737	1.29873	-0.00715147	1	1.7155	1.17157	0.322482	1	0.9171	0.996667	-0.0586679	1
Phf23	ENSMUSG00000018572	28.8714	29.0667	-0.00940328	1	27.965	28.0062	-0.00205064	1	28.4519	27.8359	0.0304947	1	30.5401	31.3399	-0.036128	1	29.8327	29.4207	0.0194095	1
Acadvl	ENSMUSG00000018574	3.5629	3.72317	-0.0498034	1	3.267	3.38103	-0.0380491	1	3.37707	3.15917	0.0736699	1	3.6213	4.05583	-0.12965	1	3.8901	4.24923	-0.102243	1
Dnah11	ENSMUSG00000018581	0.0826333	0.0918	-0.0121639	1	0.0628	0.0797	-0.0227604	1	0.0815667	0.0649667	0.0223143	1	0.0356	0.101167	-0.088566	0.21692	0.0631667	0.1041	-0.0545031	0.570154
G3bp1	ENSMUSG00000018583	90.6329	90.5495	0.0013142	1	94.3742	94.2188	0.0023526	1	93.4526	92.6409	0.0124512	1	82.1721	78.5515	0.0642099	0.322322	80.296	78.8286	0.0262799	1
Atox1	ENSMUSG00000018585	97.5726	91.0289	0.0990997	1	111.777	113.926	-0.0272369	1	118.958	119.271	-0.00375663	1	74.1385	73.3219	0.0157649	1	74.6024	62.9416	0.241677	0.0569957
Glra2	ENSMUSG00000018589	0.017	0.0094	0.0108217	1	0	0	0	1	0.00523333	0.0119333	-0.00958383	1	0	0.0250333	-0.0356708	1	0.0330333	0.0303667	0.00372898	1
Sparc	ENSMUSG00000018593	75.1341	87.815	-0.22226	0.00331608	60.9919	58.9937	0.0472671	1	56.9357	55.4663	0.0370633	1	166.469	182.716	-0.133583	0.902122	174.447	190.56	-0.126766	0.492459
Glra4	ENSMUSG00000018595	0.0149	0.033	-0.0255027	1	0.0428333	0.0442333	-0.00193551	1	0.0815	0.0583	0.031285	1	0.1423	0.0916333	0.0654532	1	0.0502333	0.0758667	-0.0347894	1
Mief2	ENSMUSG00000018599	2.50097	2.27383	0.0967724	1	2.2115	2.2757	-0.0285559	1	2.49347	2.12273	0.16185	1	3.4338	3.20343	0.0769755	1	3.39503	2.78943	0.213892	0.583957
Tbx3	ENSMUSG00000018604	24.7405	18.9907	0.364709	7.70793e-06	16.4327	14.2011	0.197617	0.0364843	14.7482	10.5332	0.449387	9.64816e-10	88.8916	86.7649	0.0345417	0.719348	95.0987	84.545	0.167834	0.0489989
Mmp20	ENSMUSG00000018620	0.0677333	0.0151333	0.0728821	0.926376	0.0125	0.0463	-0.0473747	1	0.00996667	0.0174	-0.0105793	1	0.0348	0.0297	0.00712789	1	0.0299333	0.0787	-0.0667427	0.997664
Mmp7	ENSMUSG00000018623	0	0	0	1	0	0	0	1	0	0	0	1	0	0	0	1	0	0	0	1
Crhr1	ENSMUSG00000018634	0.0082	0.0256667	-0.0247801	1	0.0084	0.0163333	-0.0113056	1	0.0067	0.0051	0.00229477	1	0.0465	0.0253667	0.0294324	1	0.0204667	0.0322333	-0.0165401	1
Dusp14	ENSMUSG00000018648	4.7855	6.9035	-0.45005	0.00165719	3.55897	3.824	-0.081523	1	3.5532	4.5869	-0.295167	0.109214	13.3849	13.1267	0.0261307	1	12.8638	15.4155	-0.243735	0.308755
Tada2a	ENSMUSG00000018651	13.3571	12.9964	0.0367051	1	13.9675	14.5418	-0.0543234	1	16.4597	14.4838	0.173272	0.750194	13.6789	12.6683	0.102914	0.955525	13.0981	11.7255	0.147775	0.507433
Ikzf1	ENSMUSG00000018654	0.1279	0.106767	0.0272881	1	0.0984333	0.136133	-0.0486848	1	0.114733	0.1271	-0.0159169	1	0.1089	0.0920333	0.0221124	1	0.1204	0.0907667	0.0386714	1
Tcaf3	ENSMUSG00000018656	0.0064	0.0219	-0.0220502	1	0	0.0109	-0.0156403	1	0	0	0	1	0	0	0	1	0.0133	0.00893333	0.00623052	1
Pnpo	ENSMUSG00000018659	5.3118	5.7217	-0.0907747	1	5.10877	5.29563	-0.0434704	1	5.2321	4.99463	0.0560469	1	4.1274	5.0042	-0.227745	1	4.50217	5.11867	-0.153217	0.849068
Cog1	ENSMUSG00000018661	11.0347	10.47	0.069343	1	10.3699	9.73193	0.0833053	1	11.1259	9.30937	0.23414	0.0869462	11.565	11.876	-0.0352738	1	11.7243	10.9949	0.0851692	0.883139
Cbx1	ENSMUSG00000018666	73.7891	75.4285	-0.0312833	1	89.55	88.2272	0.0212321	1	92.5952	94.3396	-0.0266405	1	62.8675	55.8545	0.167807	0.192376	59.4431	52.5245	0.175377	0.0403849
Cdk5rap3	ENSMUSG00000018669	14.3972	13.9132	0.0460813	1	12.015	12.2913	-0.0302996	1	12.5736	11.592	0.108296	1	9.8914	10.4716	-0.074873	1	11.2002	10.5045	0.0847023	0.918528
Copz2	ENSMUSG00000018672	0.8963	0.86	0.0278846	1	0.6475	0.722333	-0.0640859	1	0.502933	0.490967	0.011533	1	5.1827	5.34123	-0.0365265	1	4.90283	4.31587	0.151103	0.923863
Slc25a39	ENSMUSG00000018677	93.4884	78.574	0.247839	0.0424662	88.6152	84.1806	0.0732185	0.875827	92.1788	83.2005	0.146174	0.578732	129.485	118.88	0.122298	0.88922	130.287	112.355	0.211879	0.00635285
Sp2	ENSMUSG00000018678	44.6029	44.0107	0.0188597	1	39.1221	38.5919	0.0191918	1	40.1662	38.8372	0.0473428	1	41.4796	37.4649	0.143226	0.465189	40.7331	37.19	0.127997	0.345656
Aatf	ENSMUSG00000018697	23.9013	25.4642	-0.0878229	1	29.3765	27.7417	0.0798102	1	28.217	28.391	-0.00856803	1	20.4616	18.9078	0.108426	0.661883	19.082	18.4404	0.0468402	1
Lhx1	ENSMUSG00000018698	0.125267	0.132067	-0.00869199	1	0.0818	0.0572333	0.03314	1	0.061	0.118767	-0.0764845	0.917551	0.0422	0.0280333	0.0197451	1	0.0491667	0.0311667	0.0249663	1
Dync1h1	ENSMUSG00000018707	40.7019	43.4647	-0.0925463	0.841715	36.6442	40.5719	-0.14318	0.64035	35.6076	39.3154	-0.139187	0.0637373	46.0131	58.9203	-0.349983	0.000212068	53.5586	62.8181	-0.226159	0.00404244
Cpsf4l	ENSMUSG00000018727	3.78133	2.99863	0.257906	0.73714	3.5316	3.64827	-0.0366723	1	4.23733	2.5687	0.553434	0.0118678	2.1399	1.67923	0.228898	0.571986	1.54353	1.72513	-0.0994928	1
Pex12	ENSMUSG00000018733	7.9466	7.31227	0.106098	1	7.3981	7.45443	-0.00964509	1	7.62277	6.77883	0.148597	0.989446	6.521	6.179	0.0671416	1	6.15523	6.51957	-0.0716507	1
Ndel1	ENSMUSG00000018736	6.86503	6.8292	0.00658798	1	5.87503	7.2265	-0.258912	0.548847	6.81883	6.1764	0.123693	1	6.7893	7.88523	-0.189916	1	7.69403	8.3171	-0.0998554	1
Slc25a35	ENSMUSG00000018740	1.99717	1.64767	0.178878	0.903553	1.57283	1.55393	0.0106371	1	1.74	1.47187	0.148575	1	1.5872	1.45373	0.0764131	1	1.95157	1.478	0.252305	0.253303
Zbtb4	ENSMUSG00000018750	0.578033	0.3951	0.177759	0.397127	0.193367	0.2625	-0.081246	1	0.2572	0.268667	-0.0130989	1	0.4229	0.4724	-0.0493354	1	0.486633	0.435367	0.0506295	1
Tnfsfm13	ENSMUSG00000018752	1.15163	0.843833	0.222724	0.934254	0.8293	0.557167	0.232368	0.863988	0.734867	0.605567	0.111742	1	0.7936	0.841567	-0.0380754	1	1.1488	0.819933	0.239646	0.553284
Mpdu1	ENSMUSG00000018761	22.729	21.7172	0.0628704	1	22.1809	24.8506	-0.157263	0.963389	23.2566	21.076	0.135899	1	26.0549	23.5857	0.138069	0.896895	23.2421	21.5247	0.106005	0.726247
Fxr2	ENSMUSG00000018765	45.3078	47.9126	-0.0789509	0.924122	47.3024	46.9958	0.00918771	1	48.4974	47.0184	0.0437664	1	60.9694	58.4107	0.0608324	0.954221	61.253	57.2926	0.094829	0.654174
Atp5g3	ENSMUSG00000018770	43.8912	40.8224	0.102158	1	44.369	44.4278	-0.00186858	1	42.4582	45.9551	-0.111652	0.65089	42.237	40.9067	0.0450855	1	40.5241	39.1896	0.0471243	1
Cd68	ENSMUSG00000018774	16.2837	15.8126	0.0398636	1	9.8933	10.1277	-0.0307187	1	10.3207	10.3869	-0.00841609	1	10.4237	12.3825	-0.228321	1	12.1619	13.5094	-0.140623	0.924063
Slc35g3	ENSMUSG00000018776	0.150033	0.156167	-0.00767371	1	0.105667	0.0212333	0.114604	1	0.112867	0.0786	0.0451208	1	0.0707	0.0789333	-0.0110514	1	0.0707333	0.0785	-0.010427	1
Acsl1	ENSMUSG00000018796	2.28763	1.85603	0.203037	0.24296	2.10733	1.93643	0.0816121	1	2.17633	1.8468	0.158021	0.706596	2.4125	2.1335	0.123054	0.458255	2.37837	2.15307	0.0995702	0.775256
Abca5	ENSMUSG00000018800	0.4842	0.393433	0.0910415	0.954871	0.388667	0.455	-0.0673188	1	0.402633	0.3694	0.034594	1	0.5103	0.552967	-0.0401917	0.796986	0.469333	0.6958	-0.206804	0.0459609
Smyd4	ENSMUSG00000018809	4.0032	3.63567	0.110074	1	4.06257	4.1643	-0.0287038	1	4.4049	3.78643	0.175317	0.882658	2.7888	2.994	-0.0760933	1	3.00823	3.10077	-0.0329272	1
Lsp1	ENSMUSG00000018819	0.325833	0.529533	-0.206192	0.378051	0.181733	0.212	-0.0364852	1	0.156767	0.195833	-0.0479184	1	0.2322	0.5009	-0.284591	0.030788	0.268567	0.6755	-0.401392	0.000694503
Zfyve27	ENSMUSG00000018820	1.73793	1.49387	0.134703	0.836963	1.45227	1.48993	-0.0219912	1	1.5112	1.4305	0.0471238	1	1.5527	1.5295	0.0131718	1	1.58313	1.6716	-0.0485819	1
Avpi1	ENSMUSG00000018821	28.4187	29.0606	-0.0311387	1	23.1169	23.0295	0.00523584	1	23.8911	22.1521	0.104487	1	54.1615	50.687	0.0938612	0.380488	57.5306	50.8855	0.17386	0.28476
Sfrp5	ENSMUSG00000018822	2.17837	2.0447	0.0619855	1	2.02577	1.4301	0.316285	0.414915	1.42353	1.6559	-0.132089	1	3.433	3.4497	-0.00542471	1	4.1504	3.88517	0.0762767	1
Myh11	ENSMUSG00000018830	0.0796667	0.0768	0.00383565	1	0.0766	0.0951333	-0.0246242	1	0.0772333	0.0837	-0.00863465	1	0.1294	0.2018	-0.0896403	0.907336	0.106733	0.189933	-0.104573	0.545047
Rad51d	ENSMUSG00000018841	3.24397	3.16403	0.0274317	1	3.0752	3.55737	-0.16133	1	3.39393	3.4543	-0.0196857	1	2.7114	2.68817	0.00905965	1	2.5879	2.54103	0.0189693	1
[truncated: 20,052 more rows]

## Sheet: Clusters
Ensembl	ID	Cluster		Ensembl	ID	Cluster
ENSMUSG00000000805	Car4	PostEPI		ENSMUSG00000000544	Gpa33	PreEPI
ENSMUSG00000019647	Sema6a	PostEPI		ENSMUSG00000000730	Dnmt3l	PreEPI
ENSMUSG00000090125	Pou3f1	PostEPI		ENSMUSG00000000787	Ddx3x	PreEPI
ENSMUSG00000028786	Tmem54	PostEPI		ENSMUSG00000001025	S100a6	PreEPI
ENSMUSG00000022425	Enpp2	PostEPI		ENSMUSG00000001131	Timp1	PreEPI
ENSMUSG00000035964	Tmem59l	PostEPI		ENSMUSG00000001630	Stk38l	PreEPI
ENSMUSG00000029337	Fgf5	PostEPI		ENSMUSG00000001827	Folr1	PreEPI
ENSMUSG00000033998	Kcnk1	PostEPI		ENSMUSG00000002031	Ift46	PreEPI
ENSMUSG00000031155	Pim2	PostEPI		ENSMUSG00000002228	Ppm1j	PreEPI
ENSMUSG00000051375	Pcdh1	PostEPI		ENSMUSG00000002985	Apoe	PreEPI
ENSMUSG00000020674	Pxdn	PostEPI		ENSMUSG00000002992	Apoc2	PreEPI
ENSMUSG00000023906	Cldn6	PostEPI		ENSMUSG00000004948	Zp3	PreEPI
ENSMUSG00000001473	Tubb6	PostEPI		ENSMUSG00000004951	Hspb1	PreEPI
ENSMUSG00000024247	Pkdcc	PostEPI		ENSMUSG00000004952	Rasa4	PreEPI
ENSMUSG00000026604	Ptpn14	PostEPI		ENSMUSG00000005103	Wdr1	PreEPI
ENSMUSG00000027562	Car2	PostEPI		ENSMUSG00000005148	Klf5	PreEPI
ENSMUSG00000071235	Vrtn	PostEPI		ENSMUSG00000005892	Trh	PreEPI
ENSMUSG00000027478	Dnmt3b	PostEPI		ENSMUSG00000006205	Htra1	PreEPI
ENSMUSG00000022102	Dok2	PostEPI		ENSMUSG00000006313	Upk1a	PreEPI
ENSMUSG00000029086	Prom1	PostEPI		ENSMUSG00000009030	Pdcl	PreEPI
ENSMUSG00000020176	Grb10	PostEPI		ENSMUSG00000009681	Bcr	PreEPI
ENSMUSG00000059040	Eno1b	PostEPI		ENSMUSG00000017724	Etv4	PreEPI
ENSMUSG00000022208	Jph4	PostEPI		ENSMUSG00000018411	Mapt	PreEPI
ENSMUSG00000024981	Acsl5	PostEPI		ENSMUSG00000020186	Csrp2	PreEPI
ENSMUSG00000028464	Tpm2	PostEPI		ENSMUSG00000020415	Pttg1	PreEPI
ENSMUSG00000033318	Gstt2	PostEPI		ENSMUSG00000020422	Tns3	PreEPI
ENSMUSG00000023911	Flywch2	PostEPI		ENSMUSG00000020469	Myl7	PreEPI
ENSMUSG00000031383	Dusp9	PostEPI		ENSMUSG00000020782	Llgl2	PreEPI
ENSMUSG00000014602	Kif1a	PostEPI		ENSMUSG00000021127	Zfp36l1	PreEPI
ENSMUSG00000023456	Tpi1	PostEPI		ENSMUSG00000021196	Pfkp	PreEPI
ENSMUSG00000025791	Pgm2	PostEPI		ENSMUSG00000021255	Esrrb	PreEPI
ENSMUSG00000001761	Smo	PostEPI		ENSMUSG00000021764	Ndufs4	PreEPI
ENSMUSG00000020277	Pfkl	PostEPI		ENSMUSG00000021767	Kat6b	PreEPI
ENSMUSG00000047264	Zfp358	PostEPI		ENSMUSG00000021775	Nr1d2	PreEPI
ENSMUSG00000052396	Mogat2	PostEPI		ENSMUSG00000021806	Nid2	PreEPI
ENSMUSG00000024409	Psors1c2	PostEPI		ENSMUSG00000021871	Pnp	PreEPI
ENSMUSG00000016262	Sertad4	PostEPI		ENSMUSG00000021944	Gata4	PreEPI
ENSMUSG00000045180	Shroom2	PostEPI		ENSMUSG00000021953	Tdh	PreEPI
ENSMUSG00000004885	Crabp2	PostEPI		ENSMUSG00000022012	Enox1	PreEPI
ENSMUSG00000056708	Ier5	PostEPI		ENSMUSG00000022210	Dhrs4	PreEPI
ENSMUSG00000046718	Bst2	PostEPI		ENSMUSG00000022221	Ripk3	PreEPI
ENSMUSG00000020099	Unc5b	PostEPI		ENSMUSG00000022378	Fam49b	PreEPI
ENSMUSG00000031955	Bcar1	PostEPI		ENSMUSG00000022437	Samm50	PreEPI
ENSMUSG00000024338	Psmb8	PostEPI		ENSMUSG00000022652	Morc1	PreEPI
ENSMUSG00000039323	Igfbp2	PostEPI		ENSMUSG00000022816	Fstl1	PreEPI
ENSMUSG00000019960	Dusp6	PostEPI		ENSMUSG00000022940	Pigp	PreEPI
ENSMUSG00000036916	Zfp280c	PostEPI		ENSMUSG00000023224	Serping1	PreEPI
ENSMUSG00000063524	Eno1	PostEPI		ENSMUSG00000023277	Twf2	PreEPI
ENSMUSG00000031246	Sh3bgrl	PostEPI		ENSMUSG00000023942	Slc29a1	PreEPI
ENSMUSG00000022263	Trio	PostEPI		ENSMUSG00000024294	Mib1	PreEPI
ENSMUSG00000040699	Limd2	PostEPI		ENSMUSG00000024376	Epb41l4a	PreEPI
ENSMUSG00000037995	Igsf9	PostEPI		ENSMUSG00000024391	Apom	PreEPI
ENSMUSG00000045179	Sox3	PostEPI		ENSMUSG00000024459	H2-M5	PreEPI
ENSMUSG00000001555	Fkbp10	PostEPI		ENSMUSG00000024619	Cdx1	PreEPI
ENSMUSG00000035914	Cd276	PostEPI		ENSMUSG00000025056	Nr0b1	PreEPI
ENSMUSG00000028871	Rspo1	PostEPI		ENSMUSG00000025545	Clybl	PreEPI
ENSMUSG00000020326	Ccng1	PostEPI		ENSMUSG00000025726	Slc28a1	PreEPI
ENSMUSG00000071547	Nt5dc2	PostEPI		ENSMUSG00000025856	Pdgfa	PreEPI
ENSMUSG00000052751	Repin1	PostEPI		ENSMUSG00000025934	Gsta3	PreEPI
ENSMUSG00000050288	Fzd2	PostEPI		ENSMUSG00000026767	Fam188a	PreEPI
ENSMUSG00000063229	Ldha	PostEPI		ENSMUSG00000027082	Tfpi	PreEPI
ENSMUSG00000041075	Fzd7	PostEPI		ENSMUSG00000027210	Meis2	PreEPI
ENSMUSG00000041801	Phlda3	PostEPI		ENSMUSG00000027296	Itpka	PreEPI
ENSMUSG00000062661	Ncs1	PostEPI		ENSMUSG00000027397	Slc20a1	PreEPI
ENSMUSG00000034675	Dbn1	PostEPI		ENSMUSG00000027699	Ect2	PreEPI
ENSMUSG00000038576	Susd4	PostEPI		ENSMUSG00000027702	Lrrc34	PreEPI
ENSMUSG00000044117	2900011O08Rik	PostEPI		ENSMUSG00000027820	Mme	PreEPI
ENSMUSG00000008601	Rab25	PostEPI		ENSMUSG00000028081	Rps3a1	PreEPI
ENSMUSG00000040128	Pnrc1	PostEPI		ENSMUSG00000028093	Acp6	PreEPI
ENSMUSG00000049532	Sall2	PostEPI		ENSMUSG00000028164	Manba	PreEPI
ENSMUSG00000008035	Mid1ip1	PostEPI		ENSMUSG00000028194	Ddah1	PreEPI
ENSMUSG00000037960	Card19	PostEPI		ENSMUSG00000028581	Laptm5	PreEPI
ENSMUSG00000041012	Cmtm8	PostEPI		ENSMUSG00000029084	Cd38	PreEPI
ENSMUSG00000020978	Klhdc2	PostEPI		ENSMUSG00000029776	Hibadh	PreEPI
ENSMUSG00000071658	Gng3	PostEPI		ENSMUSG00000030060	Hmces	PreEPI
ENSMUSG00000035293	G2e3	PostEPI		ENSMUSG00000030206	Gsg1	PreEPI
ENSMUSG00000074994	Qser1	PostEPI		ENSMUSG00000030672	Mylpf	PreEPI
ENSMUSG00000049401	Ogfr	PostEPI		ENSMUSG00000030708	Dnajb13	PreEPI
ENSMUSG00000001435	Col18a1	PostEPI		ENSMUSG00000030742	Lat	PreEPI
ENSMUSG00000021819	Zswim8	PostEPI		ENSMUSG00000031022	BC051019	PreEPI
ENSMUSG00000022332	Khdrbs3	PostEPI		ENSMUSG00000031119	Gpc4	PreEPI
ENSMUSG00000053644	Aldh7a1	PostEPI		ENSMUSG00000031489	Adrb3	PreEPI
ENSMUSG00000079197	Psme2	PostEPI		ENSMUSG00000031762	Mt2	PreEPI
ENSMUSG00000046711	Hmga1	PostEPI		ENSMUSG00000031765	Mt1	PreEPI
ENSMUSG00000047844	Bex4	PostEPI		ENSMUSG00000032092	Mpzl2	PreEPI
ENSMUSG00000028152	Tspan5	PostEPI		ENSMUSG00000032118	Fez1	PreEPI
ENSMUSG00000040249	Lrp1	PostEPI		ENSMUSG00000032125	Robo4	PreEPI
ENSMUSG00000023169	Slc38a1	PostEPI		ENSMUSG00000032346	Ooep	PreEPI
ENSMUSG00000020661	Dnmt3a	PostEPI		ENSMUSG00000032348	Gsta4	PreEPI
ENSMUSG00000002980	Bcam	PostEPI		ENSMUSG00000034520	Gjc1	PreEPI
ENSMUSG00000025608	Podxl	PostEPI		ENSMUSG00000036533	Cdc42ep3	PreEPI
ENSMUSG00000021559	Dapk1	PostEPI		ENSMUSG00000037171	Nodal	PreEPI
ENSMUSG00000021728	Emb	PostEPI		ENSMUSG00000037416	Dmxl1	PreEPI
ENSMUSG00000021848	Otx2	PostEPI		ENSMUSG00000037661	Gpr160	PreEPI
ENSMUSG00000050989	Selenon	PostEPI		ENSMUSG00000038668	Lpar1	PreEPI
ENSMUSG00000078689	Mup6	PostEPI		ENSMUSG00000038859	Baiap2l1	PreEPI
ENSMUSG00000033295	Ptprf	PostEPI		ENSMUSG00000039201	Tbc1d25	PreEPI
ENSMUSG00000029348	Asphd2	PostEPI		ENSMUSG00000039395	Mreg	PreEPI
ENSMUSG00000019982	Myb	PostEPI		ENSMUSG00000039774	Galnt12	PreEPI
ENSMUSG00000038146	Notch3	PostEPI		ENSMUSG00000040650	Cyp2b23	PreEPI
ENSMUSG00000042712	Wbp5	PostEPI		ENSMUSG00000040694	Apobec2	PreEPI
ENSMUSG00000022490	Ppp1r1a	PostEPI		ENSMUSG00000040726	Hesx1	PreEPI
ENSMUSG00000039671	Zmynd8	PostEPI		ENSMUSG00000041881	Ndufa7	PreEPI
ENSMUSG00000031897	Psmb10	PostEPI		ENSMUSG00000042312	S100a13	PreEPI
ENSMUSG00000027239	Mdk	PostEPI		ENSMUSG00000043681	Fam25c	PreEPI
ENSMUSG00000035413	Tmem98	PostEPI		ENSMUSG00000044221	Grsf1	PreEPI
ENSMUSG00000027639	Samhd1	PostEPI		ENSMUSG00000044595	Dnd1	PreEPI
ENSMUSG00000033436	Armcx2	PostEPI		ENSMUSG00000044636	Csrnp2	PreEPI
ENSMUSG00000036098	Myrf	PostEPI		ENSMUSG00000044681	Cnpy1	PreEPI
ENSMUSG00000018899	Irf1	PostEPI		ENSMUSG00000044986	Tst	PreEPI
ENSMUSG00000031239	Itm2a	PostEPI		ENSMUSG00000045136	Tubb2b	PreEPI
ENSMUSG00000070348	Ccnd1	PostEPI		ENSMUSG00000045414	1190002N15Rik	PreEPI
ENSMUSG00000041684	Bivm	PostEPI		ENSMUSG00000045667	Smtnl2	PreEPI
ENSMUSG00000040204	2810417H13Rik	PostEPI		ENSMUSG00000045826	Ptprcap	PreEPI
ENSMUSG00000025239	Limd1	PostEPI		ENSMUSG00000047250	Ptgs1	PreEPI
ENSMUSG00000068747	Sort1	PostEPI		ENSMUSG00000048174	Tmem81	PreEPI
ENSMUSG00000028519	Dab1	PostEPI		ENSMUSG00000048537	Phldb1	PreEPI
ENSMUSG00000062070	Pgk1	PostEPI		ENSMUSG00000049723	Mmp12	PreEPI
ENSMUSG00000022947	Cbr3	PostEPI		ENSMUSG00000050335	Lgals3	PreEPI
ENSMUSG00000061887	Ssbp3	PostEPI		ENSMUSG00000050435	Ube2dnl1	PreEPI
ENSMUSG00000023495	Pcbp4	PostEPI		ENSMUSG00000051257	Trap1a	PreEPI
ENSMUSG00000030796	Tead2	PostEPI		ENSMUSG00000053367	Gm6792	PreEPI
ENSMUSG00000038545	Cul7	PostEPI		ENSMUSG00000053477	Tcf4	PreEPI
ENSMUSG00000024661	Fth1	PostEPI		ENSMUSG00000054263	Lifr	PreEPI
ENSMUSG00000027466	Rbck1	PostEPI		ENSMUSG00000054434	Tmem120b	PreEPI
ENSMUSG00000029168	Dpysl5	PostEPI		ENSMUSG00000054452	Aes	PreEPI
ENSMUSG00000022203	Efs	PostEPI		ENSMUSG00000056124	B4galt6	PreEPI
ENSMUSG00000032216	Nedd4	PostEPI		ENSMUSG00000056413	Adap1	PreEPI
ENSMUSG00000041817	Fam169a	PostEPI		ENSMUSG00000059816	Fam159a	PreEPI
ENSMUSG00000001249	Hpn	PostEPI		ENSMUSG00000060461	Dppa5a	PreEPI
ENSMUSG00000061111	Fam195b	PostEPI		ENSMUSG00000064264	Zfp428	PreEPI
ENSMUSG00000018909	Arrb1	PostEPI		ENSMUSG00000066000	Zfp979	PreEPI
ENSMUSG00000072949	Acot1	PostEPI		ENSMUSG00000068245	Phf11d	PreEPI
ENSMUSG00000029769	Ccdc136	PostEPI		ENSMUSG00000068417	Pnp2	PreEPI
ENSMUSG00000028572	Hook1	PostEPI		ENSMUSG00000069045	Ddx3y	PreEPI
ENSMUSG00000025037	Maoa	PostEPI		ENSMUSG00000069049	Eif2s3y	PreEPI
ENSMUSG00000004446	Bid	PostEPI		ENSMUSG00000072944	Nup62cl	PreEPI
ENSMUSG00000036537	Rnf113a1	PostEPI		ENSMUSG00000073568	Arl14epl	PreEPI
ENSMUSG00000041605	5730559C18Rik	PostEPI		ENSMUSG00000078498	Zfp988	PreEPI
ENSMUSG00000040268	Plekha1	PostEPI		ENSMUSG00000084174	Sycn	PreEPI
ENSMUSG00000032577	Mapkapk3	PostEPI		ENSMUSG00000093674	Rpl41	PreEPI
ENSMUSG00000056608	Chd9	PostEPI
ENSMUSG00000037706	Cd81	PostEPI
ENSMUSG00000023348	Trip6	PostEPI
ENSMUSG00000024012	Mtch1	PostEPI
ENSMUSG00000029090	Adgra3	PostEPI
ENSMUSG00000067071	Hes6	PostEPI
ENSMUSG00000038781	Stap2	PostEPI
ENSMUSG00000034336	Ina	PostEPI
ENSMUSG00000054863	Fam19a5	PostEPI
ENSMUSG00000027889	Ampd2	PostEPI
ENSMUSG00000035342	Lzts2	PostEPI
ENSMUSG00000040407	Akap9	PostEPI
ENSMUSG00000060572	Mfap2	PostEPI
ENSMUSG00000002393	Nr2f6	PostEPI
ENSMUSG00000026047	Kdelc1	PostEPI
ENSMUSG00000029603	Dtx1	PostEPI
ENSMUSG00000020265	Sumo3	PostEPI
ENSMUSG00000055235	Wdr86	PostEPI
ENSMUSG00000064023	Klk8	PostEPI
ENSMUSG00000037656	Slc20a2	PostEPI
ENSMUSG00000045377	Tmem88	PostEPI
ENSMUSG00000035232	Pdk3	PostEPI
ENSMUSG00000043964	Orai3	PostEPI
ENSMUSG00000020808	Fam64a	PostEPI
ENSMUSG00000050071	Bex1	PostEPI
ENSMUSG00000021990	Spata13	PostEPI
ENSMUSG00000028059	Arhgef2	PostEPI
ENSMUSG00000039263	Npepl1	PostEPI
ENSMUSG00000023809	Rps6ka2	PostEPI
ENSMUSG00000040669	Phc1	PostEPI
ENSMUSG00000039741	Bahcc1	PostEPI
ENSMUSG00000028760	Eif4g3	PostEPI
ENSMUSG00000060206	Zfp462	PostEPI
ENSMUSG00000022389	Tef	PostEPI
ENSMUSG00000028849	Map7d1	PostEPI
ENSMUSG00000046668	Cxxc5	PostEPI
ENSMUSG00000002059	Rab34	PostEPI
ENSMUSG00000060261	Gtf2i	PostEPI
ENSMUSG00000072889	Nfxl1	PostEPI
ENSMUSG00000031198	Fundc2	PostEPI
ENSMUSG00000020167	Tcf3	PostEPI
ENSMUSG00000001985	Grik3	PostEPI
ENSMUSG00000011589	Fsd1	PostEPI
ENSMUSG00000029071	Dvl1	PostEPI
ENSMUSG00000063015	Ccni	PostEPI
ENSMUSG00000054727	1700013H16Rik	PostEPI
ENSMUSG00000041112	Elmo1	PostEPI
ENSMUSG00000005973	Rcn1	PostEPI
ENSMUSG00000031990	Jam3	PostEPI
ENSMUSG00000019467	Arhgef25	PostEPI
ENSMUSG00000033752	Mnd1	PostEPI
ENSMUSG00000022610	Mapk12	PostEPI
ENSMUSG00000030246	Ldhb	PostEPI
ENSMUSG00000032946	Rasgrp2	PostEPI
ENSMUSG00000059248	40057	PostEPI
ENSMUSG00000066705	Fxyd6	PostEPI
ENSMUSG00000032291	Crabp1	PostEPI

## Sheet: Enrichment scores
	pval (Modified Fisher Exact P-value)	enrichment score	k	K	k/K	ratio
GO_CELL_JUNCTION	1.25e-55	7.61118	97	1151	0.0843	0.76
GO_EPITHELIAL_CELL_DIFFERENTIATION	2.36e-32	9.11897	51	495	0.101	0.64
GO_EPITHELIUM_DEVELOPMENT	5.73e-55	8.50502	89	945	0.0942	0.63
GO_CELL_CELL_JUNCTION	9.27e-29	9.90447	42	383	0.1097	0.81
GO_ANCHORING_JUNCTION	5.37e-38	10.1573	55	489	0.1125	0.85
GO_MORPHOGENESIS_OF_AN_EPITHELIUM	1.06e-35	11.0601	49	400	0.1225	0.61
GO_CELL_SUBSTRATE_JUNCTION	5.91e-37	11.34	50	398	0.1256	0.84
GO_ACTIN_CYTOSKELETON	2.57e-30	9.35372	46	444	0.1036	0.82
GO_CYTOSKELETON_ORGANIZATION	6.85e-27	6.03116	56	838	0.0668	0.71
