# Supplementary material for: StemBond hydrogels control the mechanical microenvironment for pluripotent stem cells
Source: Nat Commun. 2021 Oct 21;12:6132. doi: 10.1038/s41467-021-26236-5 (PMC8531294; doi:10.1038/s41467-021-26236-5)
Supplement: Supplementary file 5 — Supplementary Dataset 3 [file 41467_2021_26236_MOESM5_ESM.xlsx]

## Sheet: TableSX_CHLIF
	CH.LIF_Soft_t0.1_1	CH.LIF_Soft_t0.2_1	CH.LIF_Soft_t12.1_1	CH.LIF_Soft_t12.2_1	CH.LIF_Soft_t2.1_1	CH.LIF_Soft_t2.2_1	CH.LIF_Stiff_t0.1_1	CH.LIF_Stiff_t0.2_1	CH.LIF_Stiff_t12.1_1	CH.LIF_Stiff_t12.2_1	CH.LIF_Stiff_t2.1_1	CH.LIF_Stiff_t2.2_1
0610007P14Rik	97.9447	115.358	100.512	102.348	103.222	112.041	110.178	113.133	95.1331	94.3942	117.387	104.002
0610009B22Rik	15.3661	15.4104	13.5292	12.753	14.14	11.7234	13.7079	13.5468	15.5334	13.3561	14.5034	11.9125
0610009L18Rik	0.796761	1.44669	1.02494	0.712096	1.2019	1.18021	1.22277	1.01965	1.07374	1.22909	0.841718	1.28398
0610009O20Rik	69.6028	70.1332	77.8954	77.9421	67.2359	73.0156	71.2424	69.9189	83.0357	82.9227	72.5172	73.3295
0610010F05Rik	16.3905	16.291	14.1442	13.0767	15.3419	15.264	16.7326	15.9745	14.8892	12.2909	17.4818	16.6204
0610010K14Rik	1.36588	0.628997	2.18654	0.712096	1.69681	1.18021	0.836632	0.728322	2.00431	1.31103	1.55394	0.570658
0610012G03Rik	29.1956	29.0597	27.81	24.5349	26.1591	27.8529	25.8069	32.7745	27.0582	30.1537	29.2659	28.3902
0610030E20Rik	29.0249	27.7388	29.3133	28.8075	28.3508	24.4697	25.292	26.3167	32.6416	27.5316	22.7911	25.3943
0610037L13Rik	48.5455	52.71	51.042	48.8109	51.9647	50.6703	52.4504	50.5455	48.0319	49.2456	50.9563	48.6486
0610040J01Rik	2.61793	1.88699	0.751622	1.42419	2.33311	2.59646	3.21782	2.52485	1.28848	0.573576	2.5899	3.70928
1110002E22Rik	0	0.0628997	0	0	0	0	0	0	0	0.0819394	0	0
1110004E09Rik	31.9843	29.1855	26.9217	24.9881	27.7852	31.0001	30.2475	28.9386	30.351	25.2373	30.6903	27.1063
1110004F10Rik	77.9688	75.6054	63.9562	61.6934	73.3161	78.6019	77.9355	77.8818	62.921	59.488	83.33	76.4682
1110008F13Rik	78.7086	93.0916	85.9582	89.6594	81.5881	90.0106	89.1335	90.9431	93.7015	85.9544	92.0062	87.6673
1110008L16Rik	49.6268	49.9424	45.0973	48.8757	48.0762	51.2997	51.5494	54.2357	48.175	46.6235	48.8196	45.5813
1110008P14Rik	19.8052	25.6631	20.4304	24.7292	22.5534	22.8174	26.3861	22.9664	22.6917	22.943	25.5105	24.467
1110012L19Rik	21.0003	21.2601	15.8524	17.155	19.3012	21.0077	20.4653	20.5387	20.2578	19.3377	20.2012	17.9044
1110017D15Rik	0	0.125799	0.0683293	0	0	0	0	0.145664	0.0715825	0	0	0
1110025L11Rik	0.0569115	0	0	0	0	0	0	0	0	0	0.0647475	0
1110032A03Rik	7.00012	6.35287	4.16808	4.72573	5.51462	6.29444	4.76237	7.089	5.2971	6.06352	6.28051	5.34992
1110032F04Rik	1.4797	1.25799	0.88828	0.97104	1.1312	1.41625	1.09406	1.26242	0.715825	0.0819394	1.16546	1.85464
1110034G24Rik	10.6425	10.5672	8.13118	9.38672	8.05983	10.4645	10.3614	9.37107	7.94566	7.62037	10.6186	6.70523
1110037F02Rik	146.889	143.977	141.92	146.303	148.258	141.94	142.163	148.675	133.143	143.804	148.401	150.511
1110038F14Rik	45.6999	42.7089	40.0409	41.1721	43.4806	45.1626	49.0395	46.9039	43.3074	41.953	49.0139	50.1466
1110051M20Rik	7.05703	6.91897	6.42295	6.99149	8.20123	7.86806	8.81682	8.64275	6.44242	7.29261	10.1654	6.99056
1110059E24Rik	43.9357	41.1993	45.7806	42.2079	46.3793	44.5332	45.8217	41.1259	50.0362	48.9178	44.9995	45.938
1110059G10Rik	14.171	13.146	10.1811	12.2351	13.433	12.9036	12.8713	12.6728	11.8827	13.9297	15.4747	11.9838
1110065P20Rik	10.1872	10.6301	9.08779	11.3288	10.6757	9.59903	10.0396	9.6624	12.7417	8.43976	10.1654	9.05919
1190002N15Rik	79.2208	74.1588	83.0201	73.7343	84.7696	82.0638	79.6088	81.4749	79.8145	82.3491	86.8912	87.0253
1190005I06Rik	0.455292	0.188699	0.683293	0.32368	0.212101	0.0786806	0.450494	0.582657	0.644242	0.901334	0.25899	0.213997
1190007I07Rik	20.3174	20.3166	20.4988	24.0171	20.0082	22.896	18.2128	20.7329	22.4053	20.4029	19.5537	15.7644
1300017J02Rik	0.455292	0.817696	0.409976	0.517888	0.919103	0.865486	0.579207	0.436993	0.715825	0.737455	0.129495	0.927319
1500009C09Rik	1.76426	2.26439	3.48479	3.30154	2.12101	1.88833	2.25247	2.62196	3.57912	3.27758	1.2302	1.35531
1500009L16Rik	4.4391	4.65458	4.98804	6.27939	4.52481	4.72083	5.66336	5.19536	4.65286	5.73576	4.79132	4.99326
1500011B03Rik	10.8701	10.1269	9.01946	10.293	9.68593	8.8909	11.5841	11.0219	11.4532	10.5702	9.71213	7.70388
1500011K16Rik	9.95951	8.49146	6.35462	6.73254	8.90823	8.1041	10.8119	9.46818	7.15825	7.53843	8.22293	7.56122
1500015O10Rik	0	0.0628997	0.136659	0	0	0.0786806	0.128713	0.145664	0	0	0.0647475	0
1520401A03Rik	0.170735	0.125799	0.136659	0.064736	0.1414	0.157361	0.0643563	0.0971095	0.143165	0	0.0647475	0.142664
1600002H07Rik	44.2202	43.7782	46.1223	46.8689	43.2685	41.7794	45.3712	41.3201	43.7369	41.4613	46.165	42.6567
1600002K03Rik	5.29277	4.65458	4.91971	4.72573	3.04011	3.85535	5.14851	3.98149	3.57912	5.16218	6.34526	4.4226
1600012H06Rik	27.033	22.1407	28.63	22.9813	21.1394	25.9646	23.4901	23.1606	26.915	27.2039	26.0285	20.4724
1600014C10Rik	12.0083	11.7622	10.5227	12.753	9.26173	11.566	10.4901	10.682	10.451	10.6521	10.4891	10.2718
1600014C23Rik	0.0569115	0	0	0	0	0	0	0.0485548	0	0	0	0
1600015I10Rik	0.113823	0.251599	0.136659	0.064736	0.212101	0.236042	0.193069	0.0971095	0.0715825	0.163879	0.129495	0.713322
1700001C19Rik	0.227646	0.377398	0	0.32368	0.1414	0.472083	0.0643563	0.242774	0.214747	0.0819394	0.453233	0.142664
1700001K19Rik	0.227646	0.125799	0.136659	0.064736	0	0	0	0	0.143165	0.0819394	0.129495	0.142664
1700001L19Rik	0.227646	0.188699	0.204988	0.32368	0.0707002	0.157361	0.321782	0.291329	0.429495	0.409697	0.25899	0.499326
1700001O22Rik	4.32527	3.58528	6.7646	5.5673	3.32291	3.06854	3.21782	3.49594	6.65717	5.89964	3.04313	3.28128
1700001P01Rik	0.341469	0.440298	0.136659	0.582624	0.353501	0.314722	0.0643563	0.485548	0.644242	0.409697	0.51798	0.0713322
1700003E16Rik	0.0569115	0.251599	0.409976	0.129472	0.212101	0	0.193069	0.0971095	0.0715825	0.163879	0.25899	0
1700003F12Rik	0.170735	0.0628997	0.0683293	0.194208	0.282801	0.314722	0.321782	0.194219	0.0715825	0.327758	0.25899	0.0713322
1700006E09Rik	0	0.0628997	0	0	0	0	0.0643563	0	0	0	0	0
1700007G11Rik	0	0	0.0683293	0	0	0	0.128713	0.0485548	0	0.0819394	0	0
1700007K09Rik	0.113823	0	0	0.129472	0	0	0	0	0	0	0.0647475	0
1700007K13Rik	15.3092	21.0085	17.2873	21.1039	14.4228	13.9265	17.1188	17.6739	17.4661	18.5183	16.1869	15.9071
1700008O03Rik	3.58542	2.95629	3.9631	2.20102	3.53501	4.95688	2.5099	3.35028	3.36438	4.17891	2.26616	3.49528
1700010B08Rik	0	0	0	0.129472	0	0	0	0	0	0.0819394	0	0
1700010I14Rik	0.967496	0.943496	0.88828	0.841568	0.565602	1.18021	0.579207	0.388438	1.14532	1.88461	0.712223	0.784655
1700011H14Rik	0	0.0628997	0	0.129472	0.1414	0.236042	0	0.0485548	0.357912	0.245818	0	0
1700011L22Rik	0.0569115	0.0628997	0	0	0.0707002	0	0	0.0485548	0	0	0	0
1700011M02Rik	0.0569115	0	0.0683293	0	0	0.0786806	0	0	0	0	0	0
1700012B07Rik	0.569115	0.628997	0.546634	0.32368	0.494902	0.550764	0.321782	0.485548	0.57266	0.655515	0.388485	0.64199
1700012B09Rik	0.227646	0	0	0	0	0	0	0	0	0	0	0
1700013F07Rik	0	0	0	0	0	0	0	0.0485548	0	0	0.129495	0.0713322
1700013G24Rik	0.0569115	0	0.0683293	0	0	0	0	0	0	0.0819394	0	0
1700013H16Rik	177.678	169.452	185.787	169.867	181.205	181.909	173.955	178.39	165.857	172.155	194.048	182.397
1700014D04Rik	0.113823	0.377398	0	0	0	0.157361	0.0643563	0	0	0.163879	0.0647475	0.499326
1700015F17Rik	0	0	0	0	0.0707002	0	0	0.0971095	0	0	0	0
1700016C15Rik	0	0.0628997	0	0	0	0	0	0	0.0715825	0	0	0.0713322
1700016D06Rik	1.08132	0.880596	0.88828	1.22998	1.5554	1.73097	1.09406	1.5052	1.07374	0.655515	0.906465	0.784655
1700016H13Rik	0.170735	0.125799	0.204988	0.129472	0.424201	0.236042	0.514851	0.145664	0.28633	0.163879	0.129495	0.213997
1700016K19Rik	0.170735	0.0628997	0	0.258944	0.1414	0	0.386138	0	0	0	0.194243	0
1700017B05Rik	46.3829	42.2686	44.5507	46.4157	49.9851	48.1525	46.8514	45.9814	47.1013	47.279	49.9203	53.5705
1700018B08Rik	0.341469	0.628997	0.546634	1.03578	0.565602	0.550764	0.257425	0.631212	0.57266	0.409697	0.25899	0.713322
1700019A02Rik	0.0569115	0.125799	0.204988	0.064736	0.494902	0.0786806	0.321782	0.145664	0.214747	0.409697	0.129495	0.356661
1700019B03Rik	0	0.0628997	0	0	0	0	0	0.0485548	0	0	0.129495	0
1700019D03Rik	63.4563	60.7611	53.7751	45.121	64.2665	60.8201	60.7524	51.2253	45.7412	47.0332	57.3663	56.4951
1700020D05Rik	0.0569115	0	0.341646	0	0.353501	0.157361	0.321782	0.0971095	0.28633	0.409697	0.194243	0.0713322
1700020N01Rik	0.73985	0.377398	0.0683293	0.064736	0.0707002	0.0786806	0.128713	0.582657	0.0715825	0.245818	0.25899	0.213997
1700020N15Rik	0.0569115	0.0628997	0.136659	0.129472	0.0707002	0.0786806	0.128713	0.242774	0	0.0819394	0.0647475	0.285329
1700021F05Rik	30.846	30.129	28.63	25.9591	33.2291	34.6981	31.792	33.697	26.6287	31.3828	26.5465	30.1022
1700023F06Rik	0.113823	0	0	0	0.0707002	0	0	0	0	0.0819394	0.129495	0.0713322
1700024B05Rik	1.76426	1.44669	0.478305	0.453152	1.62611	1.10153	1.4802	1.65086	0.787407	1.47491	1.3597	1.35531
1700024G13Rik	0	0	0	0	0.1414	0	0	0	0	0	0	0.0713322
1700024P16Rik	0	0.0628997	0	0	0	0.0786806	0.0643563	0	0.0715825	0	0	0
1700025G04Rik	19.7483	17.549	15.1691	15.0188	17.6751	18.8047	18.4059	19.8589	15.2471	15.0769	17.9351	16.1924
1700027J19Rik	23.4475	22.3294	16.809	16.0545	17.1095	21.2438	25.6138	24.9086	15.1039	17.4531	22.4026	20.9003
1700028J19Rik	0.796761	0.314499	0.273317	0.517888	0.565602	0.393403	0.257425	0.145664	0.644242	0.327758	0.453233	0.499326
1700028K03Rik	0.170735	0	0.136659	0	0.1414	0	0.128713	0.145664	0	0.0819394	0	0.213997
1700028P14Rik	0.0569115	0.125799	0	0	0	0.0786806	0.0643563	0.0485548	0	0	0	0.213997
1700029H14Rik	0	0.0628997	0.0683293	0	0	0	0	0	0	0	0	0
1700029I15Rik	1.13823	1.38379	0.683293	1.10051	1.2726	0.708125	1.35148	0.436993	1.57481	0.737455	1.3597	0.713322
1700029J07Rik	0	0	0.136659	0.064736	0	0.0786806	0	0	0	0	0	0
1700029P11Rik	8.25217	8.23986	9.42944	10.1636	9.47383	9.99243	9.1386	8.64275	10.5226	9.17721	10.8128	10.9138
1700030J22Rik	4.15454	3.20789	4.91971	3.62522	4.31271	2.98986	3.47524	2.86473	5.15394	5.8177	3.04313	2.99595
1700030K09Rik	8.87819	8.11406	10.1811	9.96934	9.75663	8.1041	9.65345	10.1479	14.0302	9.25915	7.64021	7.13322
1700034I23Rik	0	0	0	0	0.0707002	0	0	0.0485548	0	0	0	0
1700034J05Rik	0	0	0	0	0	0	0	0	0	0	0	0.285329
1700037C18Rik	0.910584	0.251599	1.09327	0.258944	0.565602	0.708125	0.386138	0.339883	0.644242	1.14715	1.03596	0.784655
1700037H04Rik	38.6429	36.7334	46.3956	52.4362	39.3093	36.6651	37.6484	38.2126	54.4743	49.983	46.8125	38.3767
1700040L02Rik	0	0	0	0.064736	0	0	0.0643563	0	0	0	0	0
1700042G07Rik	0	0	0	0.064736	0	0	0.0643563	0	0	0	0	0
1700047I17Rik2	2.27646	1.38379	2.11821	1.87734	2.05031	1.25889	1.60891	1.65086	1.71798	1.63879	2.07192	2.28263
1700049E17Rik1	1.93499	1.38379	0.88828	0.712096	1.3433	1.73097	1.41584	1.40809	0.715825	0.983273	1.55394	0.998651
1700049E17Rik2	0.170735	0.314499	0.0683293	0	0.707002	0.472083	0.193069	0.388438	0.143165	0.245818	0.25899	0.427993
1700056E22Rik	0.0569115	0.314499	0.0683293	0.064736	0.1414	0	0.128713	0.0485548	0.28633	0.163879	0.129495	0.0713322
1700061G19Rik	114.392	108.062	124.633	118.402	105.131	108.894	106.703	102.839	124.554	130.448	103.402	100.792
1700064H15Rik	0.0569115	0	0	0.064736	0	0	0	0.0971095	0	0.0819394	0	0
1700066B19Rik	5.74806	5.72387	11.206	9.32198	6.78722	7.55333	6.43563	6.40923	10.5942	9.83273	7.44596	6.70523
1700066M21Rik	19.2361	21.952	16.4674	14.7598	20.3617	20.2996	19.8217	20.6843	18.3967	21.2223	19.23	20.401
1700067K01Rik	0.341469	0.314499	0.751622	0.388416	0.707002	0.472083	0.643563	0.436993	0.85899	1.22909	0.388485	0.570658
1700069L16Rik	0	0.0628997	0	0	0	0.157361	0.0643563	0.0971095	0	0	0	0
1700080O16Rik	0.284558	0.817696	0.546634	0.388416	0.707002	0.393403	0.386138	0.582657	0.715825	0.819394	0.582728	0.570658
1700086D15Rik	1.82117	0.943496	2.04988	1.87734	1.69681	1.49493	0.836632	0.728322	1.86114	2.2943	0.77697	1.42664
1700088E04Rik	0.227646	0.125799	0.136659	0.064736	0.212101	0.472083	0.128713	0.291329	0.28633	0.163879	0.388485	0.427993
1700092M07Rik	0.341469	0.125799	0.273317	0.129472	0.1414	0.157361	0.257425	0.291329	0.28633	0.163879	0.25899	0.285329
1700093K21Rik	0	0.0628997	0.136659	0	0	0.0786806	0	0.0971095	0	0	0	0
1700102P08Rik	1.36588	1.13219	1.02494	0.841568	1.4847	0.629444	1.4802	1.55375	1.57481	1.22909	1.3597	1.06998
1700109H08Rik	4.89439	3.08209	3.68978	3.2368	5.72672	2.59646	2.70297	4.0786	4.5097	4.83443	2.46041	3.06729
1700112E06Rik	0	0.0628997	0	0.129472	0	0.0786806	0.0643563	0	0	0	0.0647475	0.142664
1700123O20Rik	33.9762	36.4189	34.6429	32.6269	35.4208	36.8225	34.6237	34.9109	34.288	31.8744	35.8701	36.0941
1700125H20Rik	0.0569115	0	0	0	0.0707002	0.314722	0	0	0	0.163879	0	0
1810009A15Rik	1.9919	1.63539	2.8015	2.26576	2.12101	1.49493	1.99505	1.31098	3.65071	2.45818	2.52515	1.42664
1810009J06Rik	0	0	0	0	0	0	0	0	0	0.163879	0	0
1810010D01Rik	0.113823	0	0	0.129472	0.0707002	0	0	0.0971095	0.0715825	0.0819394	0.0647475	0.0713322
1810010H24Rik	0.626027	0.628997	2.04988	2.3305	1.2726	0.786806	0.772276	0.728322	2.21906	1.47491	0.712223	0.784655
1810011O10Rik	0.569115	0.377398	0.478305	0.064736	0.707002	0.629444	0.321782	0.825431	0.429495	0.573576	0.841718	0.713322
1810013L24Rik	85.0827	86.3613	79.1936	78.0069	90.7791	87.9649	81.6038	84.9223	81.3177	82.0214	85.5315	87.81
1810022K09Rik	80.4729	82.147	76.5288	74.5759	82.5072	79.1526	82.5692	80.5038	84.8253	72.8441	85.0782	72.4022
1810024B03Rik	1.4797	1.88699	1.6399	1.22998	1.69681	0.944167	1.28713	1.35953	1.50323	2.13042	1.2302	2.06864
1810026J23Rik	44.0495	44.9733	47.4888	52.5009	47.2277	46.5789	41.8316	43.1652	52.971	49.3275	46.0355	43.9407
1810030O07Rik	48.3179	54.7856	50.2903	53.0835	50.9749	47.9951	56.2474	53.1675	50.9667	52.1135	52.057	53.7132
1810032O08Rik	43.3666	43.8411	41.8858	43.3084	42.5615	40.4418	38.9999	40.3005	44.238	44.8209	43.7046	43.8693
1810037I17Rik	43.5373	44.5959	34.028	33.7922	41.9959	48.2312	42.3465	41.9999	36.7934	32.8577	48.6254	42.7993
1810041L15Rik	0.113823	0.440298	0.546634	0.258944	0.353501	0.472083	0.193069	0.145664	0.357912	0.409697	0.25899	0.213997
1810043G02Rik	8.36599	9.18336	11.001	12.2998	10.3929	7.39597	9.65345	8.01154	9.52047	9.09528	7.83445	9.05919
1810049J17Rik	0	0	0	0.129472	0.0707002	0	0.0643563	0	0	0	0	0
1810055G02Rik	33.2932	29.6887	34.3696	35.2164	32.5221	28.1676	33.0148	29.2785	36.7218	34.1687	27.3234	29.6029
1810062G17Rik	0.0569115	0.314499	0.0683293	0.129472	0.565602	0.236042	0.0643563	0.194219	0.214747	0	0.0647475	0.0713322
2010107E04Rik	70.115	82.2728	62.1113	67.1312	80.4569	77.8151	84.6929	87.5442	69.1487	53.9161	81.4524	81.4614
2010107G23Rik	1.59352	2.26439	2.18654	3.36627	2.26241	2.98986	2.38118	2.42774	2.93488	2.2943	3.04313	1.56931
2010109A12Rik	0.455292	0.251599	0.136659	0.194208	0.282801	0.0786806	0.386138	0.485548	0.143165	0.0819394	0.0647475	0.285329
2010109I03Rik	0	0.0628997	0	0	0	0	0.193069	0.0971095	0	0.0819394	0	0
2010111I01Rik	45.9276	45.9168	41.7492	39.8126	48.6418	45.9494	46.5296	44.3305	39.1556	40.3142	42.7334	36.5934
2010300C02Rik	0.569115	0.314499	0.409976	0.388416	0.636302	0.550764	0.579207	0.534102	0.787407	0.573576	0.77697	0.356661
2010315B03Rik	4.26836	2.45309	2.66484	2.45997	2.33311	2.98986	3.47524	2.86473	3.14963	3.19564	1.61869	3.28128
2200002D01Rik	2.9594	2.32729	1.1616	0.712096	1.83821	2.04569	2.18811	2.71907	1.28848	1.31103	1.94243	2.63929
2200002J24Rik	0.0569115	0	0.136659	0.064736	0	0	0	0	0	0	0	0
2210011C24Rik	1.36588	1.50959	1.70823	2.00682	1.4847	1.65229	2.25247	1.5052	1.6464	2.21236	1.94243	1.56931
2210013O21Rik	4.83748	5.28358	4.4414	6.08518	5.30252	6.29444	5.27722	6.06935	6.15609	3.44146	4.14384	4.2086
2210016F16Rik	40.0657	38.4317	38.811	40.9779	36.2692	41.3073	36.0395	41.0288	44.7391	42.2807	48.1721	36.3794
2210016L21Rik	24.0736	23.839	29.3816	30.3612	21.7757	21.0077	24.5198	21.2184	26.9866	26.9581	22.2731	22.3983
2210407C18Rik	0.0569115	0	0	0.064736	0.1414	0	0	0.145664	0	0	0	0
2210408I21Rik	4.55292	5.34648	4.85138	5.30835	5.30252	4.32743	5.40593	5.09825	5.08236	5.16218	3.88485	3.70928
2210418O10Rik	65.4482	64.5351	62.5896	56.3203	58.1156	56.8074	64.2276	61.8588	58.0534	56.9479	58.726	59.5624
2300002M23Rik	1.08132	0.691897	0	0.194208	1.2726	0.865486	1.41584	1.21387	0.57266	0.245818	0.647475	0.499326
2300009A05Rik	2.04881	1.88699	2.11821	1.87734	0.777702	1.88833	2.44554	1.21387	2.14747	1.88461	2.46041	3.20995
2310003L06Rik	4.66674	3.58528	3.48479	3.36627	2.61591	3.46194	4.76237	3.93294	4.79603	2.704	3.9496	4.06594
2310009B15Rik	4.15454	4.59168	3.41646	3.10733	6.00952	5.35028	4.44059	4.32137	4.65286	4.67055	5.82728	4.35127
2310011J03Rik	35.6835	39.9413	36.2828	41.4958	35.2794	34.6194	37.391	38.9409	42.52	37.1186	39.4312	35.0241
2310022A10Rik	14.6832	13.146	21.7287	20.7803	12.9381	15.264	13.3861	13.1098	21.6179	16.9615	10.2301	13.4818
2310022B05Rik	8.99202	10.3156	9.63443	10.4872	9.26173	8.73354	10.2327	10.4393	10.9521	7.70231	10.1654	10.4145
2310030G06Rik	4.49601	4.40298	3.89477	4.07837	4.87832	3.93403	4.50494	4.17571	3.43596	3.76921	4.59707	5.92058
2310033P09Rik	10.4717	10.064	13.5292	11.4583	9.82733	10.0711	12.2277	9.75951	15.1039	13.3561	12.043	9.41586
2310035C23Rik	84.2859	80.3229	70.6525	71.4685	88.2339	84.0308	79.8662	84.7766	68.1465	70.5498	85.402	77.8948
2310036O22Rik	156.905	161.212	140.895	154.331	154.551	160.508	156.515	162.124	141.232	140.854	163.617	136.601
2310039H08Rik	4.55292	4.27718	4.30474	5.95571	5.65602	7.00257	3.21782	4.41848	4.79603	2.86788	4.07909	3.92327
2310057M21Rik	23.9028	20.065	24.1886	22.9813	21.705	26.2006	21.8811	19.6161	25.4118	25.0735	23.9566	22.6837
2310061I04Rik	11.0977	11.3848	15.7157	14.5009	10.2515	7.78938	11.3911	9.32252	16.5356	15.9782	11.1366	8.70253
2410002F23Rik	162.027	153.853	165.698	152.389	168.903	157.361	152.46	150.52	176.666	166.665	159.797	153.293
2410004B18Rik	31.9274	32.6449	32.0464	28.2896	31.3909	33.3606	33.6584	36.2219	28.0603	29.1704	31.1436	30.9582
2410004P03Rik	0.341469	0.125799	0.136659	0.194208	0	0.236042	0.257425	0.194219	0.644242	0.491637	0.129495	0.142664
2410015M20Rik	54.009	57.7419	47.7622	54.8314	53.9443	64.8328	56.3118	64.0437	55.1901	46.7055	60.1504	59.9191
2410016O06Rik	42.3422	39.1236	39.5626	42.4021	41.5717	46.7363	41.8316	43.408	45.097	42.9363	44.4168	51.3592
2410089E03Rik	52.9846	45.6023	51.3153	47.5162	50.7628	52.952	39.9009	45.9328	48.3898	52.8509	46.683	48.7913
2410131K14Rik	30.6184	26.5437	28.4933	32.0443	28.7043	25.0991	31.0197	27.8219	29.1341	28.5969	28.1004	24.7523
2410137M14Rik	22.3662	19.436	25.1452	22.5281	23.8967	19.6701	21.2376	20.7329	25.7697	27.04	18.712	19.2597
2410141K09Rik	121.677	106.867	135.36	119.438	129.24	117.391	110.95	97.935	127.274	142.329	113.502	120.48
2510002D24Rik	7.56923	9.74945	7.72121	9.45146	8.05983	8.4975	8.75246	7.67165	8.87623	7.37455	8.67617	8.34587
2510009E07Rik	26.9761	26.984	25.6918	24.7939	24.1795	23.4468	24.1336	22.4323	19.0409	18.1906	18.7768	18.2611
2510039O18Rik	104.49	110.641	104.954	108.627	114.534	117.627	107.732	110.414	105.083	103.489	117.581	102.005
2610001J05Rik	21.9109	21.8891	20.0888	15.6661	21.0687	23.6828	25.5495	22.9664	18.7546	16.3879	23.1796	24.8236
2610002M06Rik	3.18704	5.03198	3.48479	2.97786	3.18151	4.40611	3.99009	3.15606	2.29064	3.1137	3.49637	2.35396
2610008E11Rik	22.7646	21.8891	17.219	19.4855	22.5534	22.3453	22.3316	23.5976	15.8197	14.831	18.0646	22.2557
2610020H08Rik	7.73996	6.85607	7.65288	7.70358	6.78722	5.74368	9.07424	6.84622	8.73306	6.96485	7.18697	7.63255
2610021A01Rik	118.49	122.34	126.341	117.496	133.058	128.171	113.331	115.949	121.69	127.416	126.581	130.253
2610028H24Rik	0.284558	0	0.204988	0	0	0	0	0	0.214747	0.327758	0.129495	0.0713322
2610042L04Rik	0.341469	0.440298	0.409976	0.129472	0.848403	0.472083	0.643563	0.728322	0.57266	0.573576	0.453233	0.570658
2610044O15Rik8	28.3988	27.6759	29.3816	28.6133	27.9266	28.6397	26.6435	26.0254	26.3424	29.4982	24.4746	26.0363
2610301B20Rik	15.423	15.2217	13.8708	15.7308	16.4025	15.1067	15.4455	13.6439	15.9629	15.2407	16.8344	15.4791
2610318N02Rik	15.8783	14.5298	27.81	25.7002	18.17	12.0381	15.8317	15.1491	25.8413	27.9413	16.3164	13.3391
2610507B11Rik	352.168	373.939	422.343	434.961	376.832	358.154	353.445	365.812	401.793	405.518	363.493	372.354
2610524H06Rik	22.5939	20.6311	14.6908	17.0256	19.7254	20.0635	20.7227	19.1791	18.9694	16.9615	20.2012	19.545
2610528A11Rik	0.0569115	0	0.0683293	0.064736	0.0707002	0	0.128713	0	0.0715825	0.163879	0	0
2610528J11Rik	0.455292	0.251599	0.409976	0.194208	0.282801	0.393403	0.450494	0.436993	0.357912	0.409697	0.582728	0.285329
2700049A03Rik	46.4967	42.646	52.6819	55.0903	46.5207	39.891	43.6979	44.6218	58.2682	57.6034	41.8916	39.5894
2700060E02Rik	146.092	153.035	132.627	142.613	141.188	156.024	150.916	154.695	140.516	145.934	153.128	150.582
2700062C07Rik	23.5045	21.5117	23.0953	20.3918	21.705	19.5915	20.9158	21.704	20.7589	22.2056	22.4026	22.327
2700081O15Rik	63.9116	57.9306	65.7328	60.8518	61.792	56.4926	55.7326	57.2946	67.5739	77.3508	52.1865	53.5705
2700097O09Rik	22.6508	23.5874	27.1267	23.3697	25.947	23.7615	22.7821	21.6069	25.3402	28.433	22.2084	20.9003
2810004N23Rik	129.075	125.045	114.93	116.266	132.492	140.602	131.995	132.506	118.326	123.237	131.826	125.545
2810006K23Rik	11.6099	12.517	12.9826	14.954	12.1604	12.4315	15.6386	13.6924	13.7438	16.4698	13.9207	14.1238
2810021J22Rik	15.9352	15.7249	15.989	15.9898	16.049	16.995	17.3762	14.8578	15.1039	16.224	14.8272	17.1197
2810403A07Rik	116.896	100.388	145.746	145.527	114.252	118.257	103.356	96.624	146.601	153.145	105.409	100.864
2810408A11Rik	2.21955	2.26439	2.8015	2.3305	2.89871	1.49493	2.31683	1.31098	2.14747	2.13042	2.7194	2.49663
2810417H13Rik	16.2198	13.2089	13.3242	12.494	16.1197	19.1981	16.3465	14.2265	15.6766	14.0936	14.4387	14.0525
2810428I15Rik	56.3424	63.8432	56.5766	60.0103	57.4086	60.584	61.0098	59.6253	63.5653	58.5047	57.7548	57.5651
2810459M11Rik	0.569115	0.251599	0.341646	0.582624	0.212101	0.236042	0.514851	0.339883	0.357912	0.327758	0.647475	0.570658
2810474O19Rik	448.178	440.235	443.867	431.401	546.866	544.469	440.39	431.555	456.267	448.372	519.664	564.737
2900011O08Rik	47.7488	46.2313	40.0409	37.2232	44.5411	47.6017	48.9108	52.0022	34.2164	37.6102	43.3161	49.7186
2900026A02Rik	20.9434	21.2601	26.5801	30.2317	18.8063	19.9062	20.3366	24.1317	25.8413	30.3995	20.6545	19.8304
2900055J20Rik	0.113823	0	0	0.064736	0	0.393403	0.193069	0.0971095	0	0	0.0647475	0.0713322
3010026O09Rik	15.8214	15.2217	12.1626	13.8535	16.1197	12.2742	15.8317	15.1491	12.3838	10.816	18.1293	14.4091
3110001I22Rik	19.0654	20.2537	18.9955	21.6218	19.584	21.4011	20.401	19.1306	23.0496	16.7156	20.7192	21.1143
3110002H16Rik	40.3503	39.3752	36.2828	34.9574	39.5921	43.8251	42.0247	37.6785	30.6373	35.7256	39.3665	39.3754
3110009E18Rik	1.70735	1.88699	1.43491	1.48893	1.62611	1.25889	1.35148	2.33063	1.36007	1.47491	1.42445	1.35531
3110021N24Rik	0.0569115	0.188699	0	0.064736	0	0.0786806	0.0643563	0.0485548	0.0715825	0.0819394	0.0647475	0.0713322
3110040N11Rik	8.76437	7.79956	6.01298	8.8041	9.12033	8.26146	8.23761	10.1479	8.1604	9.58691	9.90637	9.77252
3110043O21Rik	33.9762	31.8902	29.4499	29.3901	35.0673	36.1931	33.1435	32.9201	28.4898	32.9396	35.6759	36.1654
3110062M04Rik	5.17895	5.15778	6.01298	6.99149	4.59551	4.95688	5.53464	4.22426	6.15609	6.06352	5.11505	3.49528
3110070M22Rik	0	0.188699	0	0.194208	0.282801	0	0.128713	0.145664	0.214747	0	0.194243	0
3110082I17Rik	35.9681	36.9221	37.9227	36.9643	35.9157	39.2616	40.5445	40.9802	39.7999	39.7406	42.3449	37.9488
3300002I08Rik	2.84558	3.08209	4.16808	4.66099	4.45411	3.30458	3.47524	3.25317	4.0802	3.19564	3.9496	2.78196
3425401B19Rik	0.113823	0.0628997	0.204988	0	0.1414	0.0786806	0.128713	0.0971095	0.143165	0.163879	0.0647475	0.142664
3632451O06Rik	14.0002	16.291	14.1442	12.4293	13.9279	15.3427	12.1633	12.1872	11.5964	11.7993	12.82	12.8398
3830403N18Rik	1.70735	1.38379	1.02494	1.48893	1.97961	2.20306	2.25247	2.33063	1.86114	1.47491	2.46041	1.14132
3830406C13Rik	10.6425	11.259	12.0943	9.19251	12.3018	10.7792	12.6138	11.6046	10.8805	11.6354	12.82	12.1265
3830408C21Rik	0.227646	0.0628997	0.136659	0	0	0.0786806	0.0643563	0	0.0715825	0.901334	0.129495	0.0713322
3830417A13Rik	2.04881	2.26439	1.91322	2.65418	2.54521	2.04569	2.18811	2.52485	2.57697	2.704	3.04313	2.78196
4430402I18Rik	0	0.251599	0.0683293	0.258944	0.353501	0.0786806	0.128713	0.0971095	0	0	0.194243	0
4833420G17Rik	25.098	20.9456	25.6918	25.9591	25.3107	22.9747	25.2277	22.4323	28.4183	26.1387	26.0932	25.8223
4833427G06Rik	0.0569115	0	0.0683293	0.064736	0	0.0786806	0	0	0.143165	0.245818	0	0.0713322
4833439L19Rik	73.4728	70.7622	86.2999	82.4737	70.8416	73.409	78.5791	77.542	86.1137	83.2504	76.3373	79.1075
4921507P07Rik	0.341469	0.251599	0.341646	0.194208	0.1414	0.393403	0.0643563	0.0971095	0.357912	0.409697	0.0647475	0.0713322
4921509C19Rik	0	0	0.0683293	0	0.0707002	0	0	0.0971095	0.0715825	0.163879	0	0
4921513D11Rik	0.341469	0.188699	0.341646	0.194208	0.424201	0.0786806	0.321782	0.0971095	0.28633	0.573576	0.323738	0.142664
4921517D22Rik	0.113823	0	0	0	0	0	0	0	0	0	0	0
4921524J17Rik	15.6507	14.404	12.2993	12.9472	15.4833	14.1625	14.5445	14.0323	11.1669	10.9799	14.8272	13.2678
4921524L21Rik	0	0.0628997	0	0	0	0	0	0	0	0	0	0.142664
4921536K21Rik	0.284558	0.377398	0.204988	0.388416	0.0707002	0.314722	0.0643563	0.194219	0.28633	0.245818	0.194243	0.285329
4921539E11Rik	0	0.188699	0.0683293	0	0	0.0786806	0.0643563	0	0.143165	0	0.0647475	0.0713322
4930402H24Rik	16.6751	15.662	14.6225	16.6372	17.8165	19.1981	16.5396	16.4601	14.8892	16.9615	16.7049	17.4051
4930404N11Rik	0.284558	0.754796	0.95661	0.517888	0.707002	0.236042	0.514851	0.194219	0.57266	1.22909	0.453233	0.285329
4930408O17Rik	0	0	0	0	0	0	0.0643563	0	0.0715825	0.163879	0	0
4930412O13Rik	0	0	0.0683293	0.064736	0	0	0	0	0	0	0	0
4930415F15Rik	0.113823	0.188699	0	0.32368	0.1414	0	0.0643563	0.0971095	0.143165	0.163879	0	0.213997
4930415O20Rik	0	0	0.0683293	0	0.1414	0.157361	0	0.0485548	0	0.163879	0.194243	0
4930426L09Rik	0.0569115	0	0.204988	0.129472	0.0707002	0	0.0643563	0	0.143165	0	0	0.213997
4930427A07Rik	30.2769	28.4936	34.5746	33.7275	27.2196	25.6499	27.1584	29.9583	31.5679	29.4163	26.8702	28.1762
4930430F08Rik	14.4555	14.3411	11.8893	10.3578	13.8572	15.3427	14.995	12.9641	12.4554	12.4548	15.9926	14.7658
4930432K21Rik	9.61804	8.05116	9.5661	10.2283	8.83753	10.3072	10.4257	8.20576	9.16256	8.19394	7.38122	6.70523
4930438A08Rik	0	0	0	0.064736	0	0	0	0.0485548	0	0	0	0
4930444P10Rik	0	0.0628997	0	0	0.1414	0	0	0	0	0	0	0
4930447C04Rik	7.79688	6.16417	10.3177	9.90461	6.57512	7.47465	6.82177	7.04044	12.7417	12.4548	8.28768	7.77521
4930451G09Rik	1.25205	0.628997	0.819951	0.64736	0.353501	0.708125	1.22277	1.0682	1.2169	1.47491	0.906465	0.427993
4930452B06Rik	20.4312	21.1972	13.9392	17.2845	17.463	18.5686	17.698	17.4797	13.8154	11.8812	18.5178	16.9057
4930453N24Rik	114.335	120.076	126.751	119.438	122.241	115.188	111.787	107.452	129.063	129.137	110.459	121.479
4930467E23Rik	0	0	0.0683293	0.064736	0.0707002	0.0786806	0.0643563	0.0485548	0.0715825	0	0	0
4930470P17Rik	0	0	0	0.064736	0	0	0	0	0.0715825	0	0	0
4930486L24Rik	0.341469	0.628997	0.341646	0.453152	0.353501	1.25889	0.514851	0.679767	0.930572	0.655515	0.582728	0.499326
4930502E18Rik	15.2523	15.9765	19.2689	19.4855	16.1197	14.8706	17.8911	16.4601	18.5399	17.0434	13.7912	14.6944
4930503B20Rik	0.113823	0.0628997	0	0	0	0	0.128713	0	0	0.163879	0.194243	0
4930503E14Rik	0.73985	0.628997	0.136659	0.32368	0.848403	0.708125	0.900988	0.485548	0.429495	0.409697	0.77697	0.570658
4930503L19Rik	27.2606	29.0597	33.6863	30.2317	29.6941	28.561	31.1485	27.2878	33.7869	31.8744	28.4242	27.9622
4930504O13Rik	0.0569115	0	0	0	0	0.0786806	0	0	0	0.0819394	0	0
4930505A04Rik	0.0569115	0.188699	0	0.129472	0.212101	0	0	0	0	0	0.129495	0
4930507D05Rik	0.682938	0.754796	1.22993	1.03578	0.848403	1.02285	0.965345	1.5052	1.71798	0.573576	1.10071	1.21265
4930518I15Rik	1.02441	0.691897	1.57157	1.03578	0.989803	1.10153	0.643563	0.728322	1.78956	0.901334	0.388485	0.855987
4930519G04Rik	0.0569115	0	0.136659	0	0	0	0	0	0.0715825	0.0819394	0	0
4930519P11Rik	0	0.125799	0	0	0.0707002	0.236042	0	0	0	0	0	0
4930522L14Rik	19.5776	17.1716	15.4424	13.5946	17.5337	15.028	16.4109	17.9167	13.3859	13.8478	18.971	12.9825
4930523C07Rik	0	0	0	0	0.0707002	0.0786806	0	0.0485548	0.214747	0	0	0.0713322
4930524B15Rik	0.626027	0.628997	0.478305	0.517888	0.707002	0.786806	0.900988	0.339883	0.501077	0.573576	0.453233	0.998651
4930524J08Rik	0.73985	0.754796	0.409976	0.64736	0.636302	0.550764	0.643563	0.436993	0.501077	0.163879	0.712223	0.356661
4930533K18Rik	3.24396	4.21428	1.77656	1.94208	2.19171	2.67514	2.44554	3.25317	2.00431	2.21236	2.07192	2.63929
4930538K18Rik	0	0.251599	0.0683293	0.064736	0	0.0786806	0	0	0.214747	0	0.129495	0
4930539E08Rik	8.87819	7.23347	7.10624	7.50938	6.36302	7.23861	7.07919	7.18611	8.08882	9.09528	5.95677	5.13592
4930544D05Rik	0	0	0.136659	0	0	0.157361	0	0	0	0.163879	0	0
4930548H24Rik	0.170735	0.125799	0.136659	0.129472	0.282801	0.157361	0.193069	0.194219	0.429495	0.491637	0.129495	0.0713322
4930549C01Rik	0	0	0	0	0	0.157361	0	0	0	0	0	0
4930550C14Rik	0.455292	0.503198	0.136659	0.64736	0.494902	0.157361	0.321782	0.339883	0.28633	0.819394	0.51798	0.0713322
4930550L24Rik	2.78866	3.33368	3.2798	3.10733	3.81781	2.4391	2.96039	2.91329	3.29279	3.68727	3.10788	3.42395
4930555G01Rik	0.170735	0.125799	0.136659	0.258944	0.0707002	0.236042	0	0	0.214747	0.0819394	0.0647475	0.0713322
4930558C23Rik	5.63424	6.22707	4.98804	4.27258	5.93882	7.23861	5.85642	6.16646	4.86761	6.14546	6.99273	4.56526
4930562C15Rik	0.341469	0.0628997	0.273317	0.064736	0.0707002	0.0786806	0.193069	0.0485548	0.0715825	0.0819394	0.25899	0.0713322
4930563D23Rik	0	0.0628997	0	0.064736	0	0	0	0	0	0	0	0
4930563I02Rik	0	0	0	0.129472	0	0	0	0	0	0	0	0
4930578C19Rik	0	0	0	0	0	0	0	0.0485548	0	0	0	0.0713322
4930578G10Rik	0.113823	0.0628997	0.136659	0	0	0.0786806	0	0.0485548	0	0	0	0.0713322
4930579F01Rik	0	0	0	0	0	0	0.128713	0	0	0	0	0
4930579G24Rik	12.4067	11.9509	11.5476	10.6814	13.1502	12.1168	13.3218	11.7503	11.0953	12.3729	12.1078	14.1951
4930590J08Rik	1.08132	0.817696	0.614963	0.64736	0.424201	0.708125	0.579207	0.388438	0.715825	0.655515	0.453233	0.0713322
4930595M18Rik	0	0	0	0	0	0	0	0.0971095	0	0	0	0
4931406C07Rik	4.78057	4.59168	4.91971	4.79046	3.46431	3.38326	5.53464	4.0786	4.00862	5.16218	5.11505	4.49393
4931406P16Rik	120.14	120.264	108.849	116.59	119.413	123.135	115.648	117.114	113.959	119.959	125.545	121.978
4931408C20Rik	0	0.0628997	0.478305	0.064736	0	0.157361	0.0643563	0.0485548	0	0	0	0
4931409K22Rik	0.0569115	0	0	0.064736	0.0707002	0	0.0643563	0	0	0	0	0
4931414P19Rik	6.60173	8.86886	7.17457	11.7172	6.43372	6.45181	9.20295	7.18611	10.5942	9.09528	6.34526	5.99191
4931422A03Rik	0	0.0628997	0	0	0	0.0786806	0	0	0.0715825	0	0	0
4931423N10Rik	0.227646	0	0	0	0.0707002	0	0	0.0971095	0	0	0	0.0713322
4931428F04Rik	7.51232	5.91257	7.65288	7.1857	6.78722	8.26146	7.14355	7.089	6.29926	6.30934	6.02152	8.55987
4931428L18Rik	0	0.0628997	0	0	0.212101	0	0	0.0485548	0.143165	0.573576	0.0647475	0
4931440F15Rik	5.57733	5.72387	5.87632	6.34413	5.72672	6.13708	7.07919	6.1179	5.58343	5.16218	7.38122	6.91923
4932411N23Rik	0	0.125799	0.0683293	0	0.0707002	0.0786806	0	0	0.0715825	0	0	0
4932438A13Rik	95.5544	100.388	86.3682	90.6951	108.949	116.369	98.5295	109.103	81.8188	89.8056	98.5457	111.849
4933402E13Rik	22.2524	21.2601	13.9392	13.7888	21.6343	23.9976	24.0693	23.015	13.0996	13.7658	20.9134	25.0376
4933405L10Rik	0	0	0	0.129472	0	0.0786806	0	0	0.143165	0.0819394	0	0
4933406M09Rik	0.398381	0.754796	0.273317	0.194208	0.282801	0	0.193069	0.194219	0.0715825	0.491637	0.25899	0.213997
4933407L21Rik	0	0	0.0683293	0	0.0707002	0.314722	0	0	0	0	0.0647475	0.0713322
4933408B17Rik	0.398381	0.691897	0.614963	0.453152	0.565602	0.236042	0.514851	0.291329	0.357912	0.573576	0.25899	0.499326
4933411K16Rik	0	0	0.341646	0.129472	0	0	0	0	0.0715825	0.0819394	0.0647475	0
4933413G19Rik	0	0.0628997	0	0	0	0	0	0	0	0.0819394	0	0
4933415A04Rik	1.25205	0.754796	1.09327	1.42419	0.1414	0.708125	1.15841	0.582657	0.715825	0.737455	0.77697	0.784655
4933416C03Rik	0.170735	0.125799	0.546634	0.194208	0.353501	0.393403	0.257425	0.194219	0.28633	0	0.129495	0.0713322
4933424G06Rik	0.113823	0	0	0.129472	0	0	0	0.145664	0	0	0	0.0713322
4933425L06Rik	0.0569115	0.0628997	0.136659	0	0.1414	0	0	0	0	0	0.25899	0.213997
4933427D14Rik	15.5938	17.8635	19.9521	22.5281	15.3419	15.6574	14.4802	13.2555	18.4683	17.1253	15.2157	11.3418
4933427I04Rik	0	0	0	0	0.0707002	0	0	0	0	0.0819394	0	0
4933428G20Rik	0.113823	0	0	0.194208	0.0707002	0	0.0643563	0.145664	0.0715825	0	0	0
4933430I17Rik	0.455292	1.0064	0.683293	0.97104	1.1312	0.157361	0.321782	0.436993	1.2169	0.737455	0.712223	0.499326
4933434E20Rik	37.3339	37.4253	36.7611	37.2232	38.2488	36.5865	36.4257	38.5039	39.5135	41.2155	36.5823	36.0228
5031439G07Rik	39.5535	37.9914	38.8794	40.5895	38.8851	36.5865	40.2227	41.9028	38.0103	39.3309	36.9061	41.8007
5330417C22Rik	0.227646	0.125799	0.0683293	0.129472	0.353501	0.314722	0	0.242774	0.57266	0.245818	0.25899	0.213997
5430403G16Rik	9.33349	9.30916	9.63443	7.76832	10.1808	6.92389	9.1386	7.96298	8.37515	7.53843	9.64738	7.98921
5430416O09Rik	1.65043	2.07569	3.21148	2.3305	1.90891	1.49493	1.35148	1.65086	2.64855	2.45818	1.87768	2.78196
5730409E04Rik	2.39028	2.51599	3.21148	2.78365	2.05031	2.8325	2.31683	2.52485	2.14747	3.52339	2.52515	2.56796
5730455P16Rik	25.0411	21.5117	21.5237	18.5792	23.5432	21.9519	22.7178	19.519	18.3251	19.0919	20.0717	21.471
5730480H06Rik	14.0571	13.2089	16.1257	15.6661	15.6954	11.094	12.1633	13.6439	13.4575	14.2575	16.3164	13.7671
5730507C01Rik	3.24396	4.08848	2.73317	2.39523	2.96941	1.88833	3.0891	2.52485	3.57912	3.76921	2.46041	2.78196
5730508B09Rik	1.19514	0.880596	0.88828	0.712096	0.565602	1.25889	0.707919	0.776876	0.57266	0.819394	1.10071	1.06998
5730522E02Rik	0.569115	0.691897	0.614963	0.776832	0.636302	0.314722	0.836632	0.339883	0.715825	0.245818	0.51798	0.713322
5730559C18Rik	6.37409	5.97547	10.6594	11.7172	6.71652	6.53049	7.6584	6.89478	12.0974	9.50497	7.25172	6.6339
5730596B20Rik	0.398381	0.691897	1.57157	0.776832	0.565602	0.550764	0.450494	0.436993	0.85899	0.901334	0.323738	0.427993
6030419C18Rik	2.9594	2.83049	3.07482	3.56048	3.18151	4.01271	3.15346	3.05895	3.14963	3.52339	4.01435	3.99461
6030445D17Rik	0.512204	0.188699	0.819951	0.453152	1.0605	0.393403	0.707919	0.194219	0.930572	1.22909	0.51798	0.570658
6030458C11Rik	106.652	100.199	100.307	98.075	108.949	104.094	102.069	102.402	93.4867	96.5246	98.6105	97.0118
6330408A02Rik	11.8376	9.93815	13.6659	11.5877	8.90823	10.3858	11.4554	9.46818	10.3795	12.6187	7.83445	8.34587
6430531B16Rik	0.284558	0	0.273317	0.32368	0.212101	0.314722	0.257425	0.291329	0.57266	0.163879	0	0.285329
6430548M08Rik	0.398381	0.125799	0.478305	0.582624	0.777702	0.393403	1.0297	0.534102	0.357912	0.819394	0.453233	0.427993
6430550D23Rik	0.170735	0.188699	0.683293	0.388416	0.212101	0.393403	0.0643563	0.388438	0.429495	0.163879	0.194243	0
6430571L13Rik	0.910584	0.503198	0.341646	0.388416	0.212101	0.236042	0.321782	0.388438	0.357912	0.327758	0.25899	0.427993
6430573F11Rik	1.25205	1.13219	0.614963	1.6184	0.989803	1.73097	2.18811	1.01965	0.787407	0.573576	1.3597	1.14132
6430628N08Rik	0	0.0628997	0	0	0	0	0	0	0	0	0.0647475	0
6720489N17Rik	6.88629	6.41577	7.10624	7.57411	7.42352	7.08125	6.49999	6.652	7.65933	5.98158	7.31647	4.6366
6820408C15Rik	0.113823	0.188699	0.136659	0.194208	0.1414	0.157361	0.193069	0.242774	0	0	0.0647475	0.356661
7420426K07Rik	0.398381	0.0628997	0.478305	0	0.212101	0.236042	0.193069	0.534102	0.0715825	0.245818	0.129495	0.142664
8030411F24Rik	0.227646	0.251599	0	0.129472	0	0.0786806	0	0.242774	0.0715825	0.0819394	0.194243	0.285329
8030462N17Rik	85.4242	87.7451	101.469	90.7599	89.7893	75.2186	82.6979	84.0483	90.1224	99.3106	74.9776	84.6714
8030474K03Rik	10.6994	9.24626	9.70276	9.45146	10.6757	10.3858	10.1039	11.7503	10.6658	10.2424	10.1654	10.9138
9030612E09Rik	0	0	0	0.194208	0	0	0	0	0	0	0	0
9030617O03Rik	39.4966	36.2931	23.4369	22.3987	37.6832	36.1144	37.0692	37.4357	20.6158	18.4364	36.9708	35.6661
9030624G23Rik	2.90249	2.83049	2.8015	2.91312	2.33311	3.85535	2.18811	2.96184	3.07805	2.04849	1.94243	2.28263
9030624J02Rik	164.873	175.427	153.468	167.278	161.197	179.392	158.381	167.805	147.174	151.506	168.538	173.409
9130008F23Rik	0.284558	0.188699	0.341646	0.064736	0.1414	0.236042	0.193069	0	0.143165	0.409697	0.0647475	0
9130011E15Rik	31.4721	30.6322	39.631	39.0358	29.3406	30.292	31.4702	29.3756	48.6045	39.9864	33.4745	32.9555
9130019O22Rik	10.9839	12.3912	13.0509	10.8109	14.9884	12.0381	12.8069	13.304	11.0237	10.8979	11.5898	9.34452
9130023H24Rik	8.4229	8.17696	8.47283	10.9404	9.47383	9.52035	8.49503	7.33177	7.373	8.35782	8.61142	7.70388
9130204L05Rik	0.227646	0.817696	0.409976	0.712096	0.282801	0.708125	0.707919	0.582657	0.214747	0.491637	1.03596	0.499326
9130230L23Rik	0.113823	0	0.409976	0.129472	0	0.0786806	0.193069	0.0485548	0.0715825	0.327758	0	0.0713322
9130401M01Rik	20.0328	22.0778	18.0389	18.9029	18.17	21.4011	20.401	20.2959	20.6158	21.3862	22.2731	23.183
9130409I23Rik	0	0.0628997	0	0.064736	0	0	0.0643563	0.0485548	0	0	0.194243	0
9230104M06Rik	0	0.0628997	0.136659	0.064736	0	0.0786806	0	0	0.0715825	0	0	0.213997
9230110C19Rik	1.9919	3.77398	1.29826	2.00682	1.97961	2.20306	1.4802	2.67051	2.29064	2.37624	2.13667	1.92597
9330151L19Rik	2.9594	2.32729	4.03143	3.2368	2.40381	1.96701	1.54455	0.971095	2.29064	3.52339	1.81293	2.28263
9330159F19Rik	0.967496	0.943496	6.21796	6.92675	2.05031	1.49493	1.28713	0.582657	9.37731	9.58691	2.52515	2.06864
9330161L09Rik	1.08132	1.38379	0.683293	0.388416	1.2019	0.629444	0.707919	0.582657	0.715825	1.39297	1.29495	0.356661
9330182L06Rik	0.227646	0.314499	0.273317	0.517888	0.636302	0.236042	0.386138	0.339883	0.214747	0.163879	0.388485	0.213997
9430015G10Rik	37.5616	37.6769	51.8619	48.4225	40.1577	37.6093	38.6138	36.5132	52.971	54.4897	35.4169	33.6688
9430016H08Rik	32.2688	30.5064	27.81	28.5486	34.1482	34.4621	33.9158	33.5513	27.0582	25.8109	34.5104	34.0968
9430020K01Rik	26.2931	28.4936	24.5302	24.5997	30.8253	28.7971	26.193	28.6473	25.4118	24.336	28.4889	33.7402
9430038I01Rik	16.732	17.0458	12.4359	14.4361	16.1904	16.5229	15.896	17.3826	17.1082	15.8143	19.9422	17.7617
9430069I07Rik	0	0	0	0	0	0.0786806	0	0	0	0	0	0.0713322
9430076C15Rik	0.0569115	0	0.478305	0	0.1414	0.393403	0.0643563	0.242774	0.143165	0.0819394	0.51798	0.499326
9430097D07Rik	0.113823	0.188699	0.0683293	0.064736	0.0707002	0.0786806	0	0.0485548	0.0715825	0.327758	0	0
9530053A07Rik	13.6018	14.9072	13.3925	14.1124	13.0795	15.1853	14.0297	16.6057	13.028	12.6187	15.6689	15.2651
9530068E07Rik	33.9193	30.9467	28.5616	29.5844	32.4514	30.4494	32.8861	31.9005	28.7762	27.6136	28.1652	31.6715
9530077C05Rik	1.19514	0.880596	1.57157	1.48893	1.69681	1.57361	1.54455	1.16531	1.43165	1.88461	1.81293	1.28398
9930012K11Rik	3.18704	2.89339	4.23641	5.95571	4.31271	3.14722	2.57425	2.71907	6.01293	4.67055	3.69061	3.49528
9930021J03Rik	50.2529	49.6279	57.0549	57.0972	52.1768	47.9951	48.5247	48.312	62.3484	61.2087	49.9851	53.0712
9930022D16Rik	0.0569115	0	0	0	0	0	0	0	0.0715825	0	0	0
9930111J21Rik1	0.0569115	0.0628997	0.204988	0	0.0707002	0	0	0.0971095	0.28633	0.0819394	0.194243	0.142664
9930111J21Rik2	0.0569115	0.440298	0.341646	0.32368	0.282801	0.157361	0.0643563	0.485548	0.357912	0.491637	0.194243	0.713322
a	0.0569115	0.188699	0	0.064736	0.212101	0	0	0	0	0.0819394	0.129495	0.0713322
A130010J15Rik	16.106	15.033	15.7157	15.4719	13.3623	18.5686	16.0891	14.0323	14.3881	15.7324	12.4315	14.8371
A130051J06Rik	0.170735	0.0628997	0.204988	0.32368	0.0707002	0.0786806	0.450494	0.145664	0.143165	0.163879	0.25899	0.285329
A230046K03Rik	138.75	144.544	137.547	127.4	156.742	143.907	150.465	156.783	134.575	138.15	139.984	142.95
A230050P20Rik	4.04072	3.89978	5.87632	5.69677	3.60571	2.98986	3.21782	3.59305	6.15609	7.29261	3.8201	2.4253
A2m	12.4067	12.517	7.58455	8.60989	11.312	10.3858	13.4505	11.993	6.9435	7.53843	11.2013	12.6258
A3galt2	0.113823	0.125799	0.136659	0.064736	0	0	0	0.0971095	0.143165	0	0.0647475	0
A430005L14Rik	48.7162	51.3262	49.607	54.6372	46.8035	48.4672	51.5494	50.2056	53.7585	52.2773	53.0282	47.5786
A430033K04Rik	9.50422	8.49146	6.55961	7.31517	9.82733	9.83507	9.91087	9.95373	8.1604	6.80097	9.90637	9.62985
A430078G23Rik	0	0.125799	0	0	0	0	0	0.0971095	0	0	0.0647475	0
A430089I19Rik	0.910584	1.19509	0.546634	0.712096	1.3433	1.10153	1.15841	1.5052	0.644242	0.245818	1.29495	1.14132
A430105I19Rik	2.21955	1.57249	3.07482	2.3305	1.83821	1.18021	2.31683	1.45664	3.29279	2.704	0.841718	1.35531
A4galt	61.2368	59.566	37.4444	42.3373	54.4392	58.7744	61.0741	59.5767	33.8585	33.6771	50.4383	52.2865
A530032D15Rik	0.113823	0	0.0683293	0.194208	0	0.0786806	0.450494	0.0971095	0	0	0.129495	0.0713322
A530064D06Rik	0.170735	0.125799	0.0683293	0.194208	0.212101	0.157361	0.128713	0	0.143165	0	0.0647475	0
A630001G21Rik	0.853673	0.566097	1.36659	0.582624	0.777702	1.02285	0.836632	0.873986	0.85899	0.491637	0.388485	0.570658
A630010A05Rik	0.113823	0.188699	0.136659	0.064736	0.0707002	0.314722	0.257425	0.0485548	0.214747	0	0.0647475	0.213997
A630095N17Rik	0.170735	0.628997	0.819951	0.776832	0.777702	0.629444	0.321782	0.728322	0.644242	0.737455	0.323738	0.927319
A730015C16Rik	0	0.0628997	0.0683293	0.129472	0	0	0.0643563	0	0	0.0819394	0	0
A730017C20Rik	0.227646	0.125799	0.136659	0.194208	0.0707002	0.157361	0.193069	0.339883	0.357912	0.327758	0.129495	0.427993
A730046J19Rik	0.967496	0.377398	1.02494	0.712096	0.919103	0.393403	0.579207	0.873986	0.357912	0.983273	0.841718	0.998651
A730049H05Rik	7.17085	6.60447	6.0813	4.27258	6.22162	5.97972	5.85642	7.91443	6.44242	6.63709	6.66899	7.56122
A730061H03Rik	0	0	0	0	0	0	0.0643563	0.0485548	0.0715825	0.0819394	0	0
A730071L15Rik	0.455292	0.0628997	0.478305	0.517888	0.353501	0.0786806	0.386138	0.194219	0.429495	0.245818	0.25899	0.213997
A830005F24Rik	0.0569115	0.0628997	0	0.258944	0	0.157361	0.0643563	0.145664	0.0715825	0	0.194243	0
A830010M20Rik	4.83748	3.45948	3.00649	3.30154	5.51462	5.665	5.34157	3.98149	3.57912	3.68727	4.27334	3.99461
A830018L16Rik	10.8701	10.6301	8.19951	6.21466	9.96873	9.91375	9.20295	8.35142	4.58128	5.89964	9.97112	8.6312
A830080D01Rik	64.4807	58.3709	70.0375	68.6202	69.2155	63.5739	64.8068	61.8102	72.7994	77.5966	58.2728	66.4103
A930002H24Rik	0.0569115	0.0628997	0.0683293	0.194208	0.0707002	0.0786806	0	0	0.357912	0.245818	0	0
A930003A15Rik	0.113823	0	0	0	0	0	0	0	0.143165	0	0	0
A930004D18Rik	16.4474	14.8443	18.1756	16.3782	20.2203	16.5229	18.0198	17.3826	18.6114	17.8628	16.8991	19.0457
A930011G23Rik	1.13823	0.943496	1.1616	1.94208	0.989803	0.944167	0.514851	0.825431	1.14532	0.901334	1.3597	1.71197
A930017K11Rik	0.0569115	0	0.136659	0	0	0	0	0	0	0.327758	0.0647475	0.142664
A930018M24Rik	0	0	0	0.064736	0	0	0	0	0.143165	0	0	0
A930018P22Rik	0.113823	0	0.0683293	0.064736	0	0	0	0	0.0715825	0	0.0647475	0
A930033H14Rik	0.341469	0	1.09327	0.388416	0.353501	0.236042	0.128713	0.145664	1.2169	0.655515	0.323738	0.499326
AA415398	1.08132	0.880596	0.88828	0.712096	0.989803	1.49493	0.386138	0.922541	1.00215	1.06521	1.74818	0.998651
AA467197	1.13823	0.691897	0.273317	0.32368	1.1312	0.708125	1.67326	0.679767	0.357912	0.0819394	0.388485	1.06998
AA792892	0.0569115	0	0.0683293	0	0.0707002	0	0	0.145664	0.28633	0.163879	0.0647475	0.142664
AA986860	6.71556	6.66737	4.23641	3.2368	4.80762	4.56347	5.47029	5.5838	3.93704	2.86788	4.40283	5.99191
Aaas	124.978	122.592	137.683	138.859	130.159	130.846	124.143	120.513	137.939	139.871	134.934	123.476
Aacs	35.0006	39.8784	44.619	48.2931	32.31	26.6727	31.2772	41.1744	49.5351	46.4596	36.8413	35.0955
Aadac	0	0.0628997	0	0.064736	0	0.236042	0	0	0	0	0	0
Aadacl2	0	0	0	0	0	0	0.0643563	0.0485548	0	0	0.0647475	0.0713322
Aadacl3	0	0	0.136659	0	0	0.157361	0	0	0	0	0.129495	0
Aadat	0	0.125799	0.0683293	0.064736	0	0.157361	0	0	0	0	0	0
Aaed1	13.8295	12.8944	10.6594	11.1346	13.0795	11.6447	12.0346	12.7699	11.1669	10.3244	10.3596	10.9852
Aagab	54.692	56.9871	53.0235	56.5145	54.5806	51.7718	56.3118	57.9258	54.5459	61.2907	53.4814	53.2852
Aak1	82.3509	82.8389	89.3747	89.1415	78.4065	79.3887	76.2622	83.5142	85.9706	80.3826	70.8985	87.382
Aamdc	7.17085	6.66737	7.17457	6.53834	6.57512	7.86806	6.49999	6.60345	7.94566	5.89964	6.99273	6.13457
Aamp	216.548	218.954	235.189	241.012	210.404	210.392	205.683	221.507	239.587	234.265	218.264	211.643
Aanat	0.227646	0.188699	0.341646	0	0.212101	0.157361	0.0643563	0	0	0.0819394	0	0.0713322
Aar2	59.0741	61.3901	64.1612	68.3612	58.3277	59.9546	62.8118	60.0622	63.6368	63.2572	62.0929	59.3484
Aard	21.5695	20.8827	19.7472	21.2981	22.1292	23.5255	23.5544	26.2196	24.1949	24.0902	23.6976	27.7482
Aars	639.059	677.933	622.548	654.805	689.963	708.754	659.137	692.488	640.162	646.338	726.726	738.075
Aars2	55.944	57.4274	58.8998	61.4345	56.9137	58.617	59.4652	60.1108	68.0034	65.3057	61.2511	54.8545
Aarsd1	2.39028	2.07569	4.71472	4.40205	2.82801	2.51778	2.96039	2.0393	4.43811	3.19564	2.33091	3.42395
Aasdh	10.6994	13.4605	10.4544	9.25725	9.40313	10.4645	11.9059	7.089	9.87838	13.1922	10.9423	8.98786
Aasdhppt	86.9039	85.1662	72.0874	71.0801	86.1129	85.1324	90.0988	86.7188	77.3091	75.0565	85.8552	87.0967
Aass	11.7807	14.2782	16.4674	16.5724	15.3419	16.0508	16.4752	16.1202	19.6136	18.6822	20.1365	20.0444
Aatf	80.9851	85.0404	69.6958	71.9217	84.1333	82.7719	87.1385	90.3119	77.667	76.5314	82.6826	78.3228
Aatk	0.113823	0.251599	0.136659	0.064736	0.1414	0.314722	0.0643563	0.194219	0.214747	0.245818	0.194243	0.142664
Abat	3.81307	4.34008	2.8015	3.04259	5.09042	4.48479	3.86138	4.12716	4.43811	4.17891	5.56829	4.27993
Abca1	52.1309	40.6332	40.1776	47.8399	47.6519	55.4698	51.6138	53.216	43.8085	38.2657	42.7981	49.9326
Abca12	0.626027	0.377398	0.341646	0.517888	0.707002	0.944167	0.836632	0.728322	0.57266	0.491637	0.25899	0.64199
Abca13	2.61793	3.83688	3.00649	3.88416	2.68661	3.30458	3.66831	2.71907	3.07805	2.62206	2.65465	2.56796
Abca14	0.455292	0.188699	0.614963	0.258944	0.0707002	0.314722	0.386138	0.242774	0.0715825	0.0819394	0.25899	0.142664
Abca16	0.0569115	0.125799	0.273317	0.194208	0.0707002	0.0786806	0.386138	0.0971095	0.0715825	0.0819394	0.129495	0.0713322
Abca17	0.113823	0.125799	0	0.129472	0	0	0	0.0971095	0.0715825	0.0819394	0.0647475	0.142664
Abca2	10.2441	10.2527	8.26784	11.523	8.48403	10.7006	8.17325	7.91443	10.3795	9.25915	8.67617	8.55987
Abca3	7.51232	7.79956	8.81447	9.19251	8.13053	7.31729	8.81682	7.91443	5.7266	7.78424	9.45314	8.70253
Abca4	1.02441	0.377398	0.614963	0.712096	0.777702	0.865486	0.643563	0.776876	1.00215	1.80267	0.51798	0.927319
Abca5	5.97571	6.41577	6.28629	4.79046	8.41333	6.68785	7.33662	5.92368	6.15609	6.96485	5.89202	6.6339
Abca6	0.284558	0	0.0683293	0	0	0	0	0.194219	0.143165	0	0.0647475	0
Abca7	7.79688	8.30276	10.4544	11.7172	8.05983	7.71069	7.40098	6.652	9.8068	11.6354	8.15819	6.91923
Abca8b	0.113823	0.0628997	0.136659	0.064736	0.0707002	0.0786806	0.193069	0.0485548	0.429495	0.0819394	0	0.0713322
Abcb10	39.5535	42.8976	38.4694	38.259	40.2991	39.419	40.1583	41.4658	34.1449	37.2824	40.7262	38.5194
Abcb11	1.36588	1.19509	0.273317	0.258944	1.414	1.10153	1.35148	1.45664	0.143165	0.163879	1.03596	1.49798
Abcb1a	46.326	47.2377	38.5377	38	54.5806	55.4698	49.1039	52.9733	42.6632	36.9547	60.7979	61.7024
Abcb1b	48.8301	58.308	38.3327	38.9063	53.2373	53.5028	59.0147	55.5467	36.3639	38.3476	63.4526	61.9877
Abcb4	1.36588	1.44669	0.751622	1.03578	0.989803	1.02285	0.643563	1.89364	0.57266	0.655515	2.00717	1.64064
Abcb5	3.52851	2.76759	2.32319	1.68314	3.04011	2.98986	4.24752	4.66126	1.86114	1.96655	3.43162	2.92462
Abcb6	3.58542	1.94989	4.57806	3.43101	3.25221	2.28174	2.89603	2.42774	2.8633	4.50667	2.65465	3.63794
Abcb7	145.864	137.184	114.793	106.361	142.39	143.592	139.074	135.031	101.218	104.964	130.466	130.538
Abcb8	54.9765	55.9807	56.3033	57.7445	50.6921	54.2896	52.2573	54.7212	57.8387	56.3743	53.093	52.3579
Abcb9	0.569115	0.628997	0.683293	0.712096	0.1414	0.314722	0.257425	0.339883	0.501077	0.245818	0.129495	0.570658
Abcc1	39.6673	37.9914	38.606	40.6542	40.8647	36.6651	36.4257	39.1837	36.006	42.2807	40.9852	39.9461
Abcc10	14.2279	12.8315	15.7841	16.184	14.3521	16.6803	13.9653	13.0612	15.8197	14.913	15.2157	13.3391
Abcc12	2.04881	1.50959	1.1616	1.48893	1.3433	1.41625	1.99505	1.26242	0.930572	1.55685	1.74818	1.56931
Abcc2	1.4797	1.32089	1.22993	0.841568	1.1312	1.65229	1.0297	1.16531	0.787407	0.573576	0.712223	1.56931
Abcc3	3.18704	4.21428	2.73317	3.49574	3.46431	2.8325	3.02475	3.98149	4.65286	4.83443	3.62586	3.70928
Abcc4	113.311	114.54	119.986	122.869	111.777	114.716	113.46	114.686	134.933	120.533	119.589	116.557
Abcc5	293.777	300.22	332.9	325.816	298.143	291.905	284.069	285.648	330.425	347.341	276.796	298.454
Abcc6	0.341469	0.943496	0.341646	0.129472	0.353501	0.629444	0.257425	0.388438	0.357912	0.655515	0.453233	0.213997
Abcc8	0	0	0.136659	0	0.0707002	0.0786806	0	0	0	0	0	0.213997
Abcc9	0	0	0.273317	0	0	0.0786806	0	0	0.0715825	0.0819394	0	0
Abcd1	12.9758	13.3347	14.8274	15.4719	14.5642	15.028	14.7376	13.5468	14.8176	14.1755	14.7624	16.1924
Abcd2	0.0569115	0	0	0	0	0	0.0643563	0	0	0.0819394	0	0
Abcd3	62.2612	63.969	60.813	67.1312	65.1149	64.1247	65.3217	68.8021	62.4199	63.585	58.3375	65.5543
Abcd4	15.6507	15.1588	13.4609	12.6235	15.0591	16.759	14.802	15.6346	13.2428	13.9297	16.4459	15.4791
Abce1	750.833	735.675	666.825	640.433	758.896	730.077	790.489	763.184	628.423	655.188	741.165	774.24
Abcf1	165.043	182.535	184.762	194.079	163.247	155.315	175.757	173.68	199.214	197.638	168.085	167.916
Abcf2	301.346	307.58	313.905	308.338	298.567	309.057	326.994	323.52	322.765	309.403	316.615	315.503
Abcf3	83.2615	83.4679	80.6285	82.3442	76.4976	80.8049	82.7622	79.2414	77.667	74.7287	91.8767	83.2447
Abcg1	10.4717	8.49146	8.33617	10.2283	11.312	8.96958	11.1336	12.867	9.23414	6.88291	9.06465	8.6312
Abcg2	47.578	51.8923	49.0604	46.8689	51.9647	53.0307	55.5395	54.1871	53.7585	59.8158	61.5101	59.4911
Abcg3	0.113823	0.125799	0.136659	0.064736	0.282801	0	0.193069	0.242774	0.429495	0.163879	0.194243	0.285329
Abcg4	0.626027	0.377398	0.136659	0.32368	0.1414	0.472083	0.450494	0.242774	0.143165	0.0819394	0.129495	0.356661
Abhd10	24.9272	26.1034	25.8968	24.0818	23.826	27.9316	28.1881	24.1803	28.2751	24.336	24.4746	28.2476
Abhd11	42.5129	44.3443	48.2405	44.9915	42.208	36.4291	42.6682	38.1155	48.3182	42.6904	37.7478	38.8761
Abhd12	49.6268	51.0117	46.5322	47.5162	49.4902	51.6144	46.4653	49.7201	43.6653	43.6737	48.2369	51.6445
Abhd12b	0	0	0	0	0	0	0.0643563	0.0485548	0	0	0	0.0713322
Abhd13	50.4236	52.3326	51.5203	54.7667	56.7016	58.8531	46.2722	53.653	48.8908	53.9981	57.5605	54.5692
Abhd14a	7.51232	6.79317	10.8644	12.2998	8.83753	7.55333	8.04454	8.64275	13.6723	11.6354	9.19415	8.77387
Abhd14b	0.398381	0.628997	1.1616	1.22998	0.282801	0.393403	0.450494	0.679767	1.00215	1.14715	0.194243	0.356661
Abhd15	0.626027	0.188699	0.136659	0.517888	0.212101	0.0786806	0.0643563	0.145664	0.357912	0.409697	0.388485	0.427993
Abhd16a	14.0002	18.3667	15.8524	18.9676	16.8267	17.0737	16.2821	19.4219	17.4661	18.1906	15.9279	13.1251
Abhd16b	0.0569115	0.0628997	0.0683293	0	0.1414	0	0	0	0.0715825	0	0	0
Abhd17a	50.4236	54.6598	64.3662	66.0955	52.2475	54.4469	52.3217	55.0611	65.1401	62.1101	58.0785	50.3606
Abhd17b	44.2202	47.4264	41.8858	37.4821	48.2883	51.6144	41.7029	43.0195	41.9473	38.9212	51.7333	50.4319
Abhd17c	100.62	96.2995	84.3183	86.4873	96.2937	94.1019	98.98	97.8864	85.8274	83.9879	97.186	100.864
Abhd18	4.83748	4.84328	4.16808	4.01363	5.09042	5.42896	3.15346	3.69016	4.00862	5.73576	3.75536	3.85194
Abhd2	209.207	212.727	220.362	220.361	215.565	209.054	216.881	213.641	222.12	212.305	201.753	225.053
Abhd3	1.25205	1.82409	0.751622	0.517888	1.3433	2.04569	1.99505	1.0682	0.644242	1.14715	0.712223	1.21265
Abhd4	45.4154	52.8987	46.6689	50.5588	51.3284	54.0535	51.0989	51.6623	44.5243	47.1971	55.8771	52.8572
Abhd5	11.3823	13.0831	8.81447	10.9404	12.3725	10.8579	12.8069	12.8185	8.94781	9.25915	11.9783	13.8385
Abhd6	9.73187	9.74945	12.1626	10.0341	8.76683	9.04826	11.1336	9.95373	10.0215	10.5702	9.45314	10.2005
Abhd8	5.97571	6.54157	6.96958	7.57411	6.00952	4.95688	5.92078	6.55489	7.87407	5.8177	6.34526	5.20725
Abi1	113.709	115.295	119.235	113.806	123.018	118.493	129.034	120.998	111.024	114.06	120.819	116.914
Abi2	86.3348	83.9711	84.66	76.1295	87.2441	83.7948	86.1088	84.631	87.617	85.9544	78.4092	89.2366
Abi3	0.284558	0.251599	0.683293	0.517888	0.212101	0.157361	0.321782	0.339883	0.357912	0.327758	0.453233	0.142664
Abi3bp	0	0	0.0683293	0.129472	0	0	0	0	0.0715825	0.0819394	0.25899	0.0713322
Abl1	192.304	200.084	220.294	236.999	170.388	172.861	187.663	188.49	222.979	211.813	159.667	168.986
Abl2	92.6519	90.953	103.724	96.133	95.5867	87.8862	84.2424	92.5454	99.0702	96.7705	82.4236	95.7279
Ablim1	54.0659	52.71	43.4574	39.6832	52.5303	47.051	51.292	45.9328	32.9995	29.744	39.3017	40.2314
Ablim2	8.30908	7.73666	7.58455	6.53834	10.3929	10.3072	7.33662	8.06009	5.2971	6.47321	8.9999	8.06054
Ablim3	0.113823	0.188699	0.273317	0.129472	0	0.157361	0	0	0.143165	0.163879	0.0647475	0.213997
Abo	1.13823	1.44669	0.409976	0.453152	1.3433	1.18021	1.22277	1.0682	0.57266	0.819394	1.03596	1.06998
Abr	159.58	158.319	162.419	178.412	151.511	157.833	142.935	161.056	164.21	165.026	148.142	151.153
Abra	0.113823	0.503198	0.136659	0.258944	0.636302	0.236042	0.193069	0	0.214747	0.245818	0.194243	0.285329
Abracl	13.0896	13.9637	12.026	9.96934	14.4935	13.9265	13.7723	14.4208	10.0931	11.2257	15.6042	14.1238
Abt1	50.139	56.7355	53.5701	52.6951	50.1265	55.7058	54.188	55.1582	55.0469	51.2941	58.5965	55.8531
Abtb1	39.4966	36.1044	42.5691	35.3459	42.7736	38.3961	36.7475	39.9606	37.5808	38.5115	43.5751	39.3041
Abtb2	5.17895	6.03837	8.06285	6.27939	4.73691	6.37313	4.24752	6.02079	6.44242	5.57188	5.50354	6.13457
Acaa1a	45.017	47.1119	39.4943	41.2368	46.5914	49.018	39.193	45.69	43.1642	41.5433	49.0139	46.7226
Acaa1b	11.8376	10.4414	9.01946	10.2283	12.8674	12.8249	12.0346	11.2162	9.87838	9.66885	12.2373	11.6985
Acaa2	51.448	55.9807	45.3023	44.8621	53.5201	57.3581	53.8662	59.3339	45.956	43.6737	60.9274	58.9918
Acaca	86.9039	97.0542	94.0211	107.268	97.2128	103.701	96.084	106.966	97.9964	97.0982	98.2867	107.854
Acacb	23.6752	21.0085	20.4988	16.7666	19.4426	22.896	19.1782	21.0728	17.323	17.2892	20.007	18.903
Acad10	4.60983	5.66097	4.64639	4.91994	6.15092	5.665	5.85642	5.19536	5.44027	4.9983	4.98556	6.77656
Acad11	57.0253	59.5031	58.1482	55.9319	65.1149	63.8886	57.0197	61.9073	52.8995	49.4914	64.877	68.265
Acad12	2.56102	2.70469	2.39152	1.6184	3.32291	2.91118	2.12376	2.62196	1.43165	3.1137	2.5899	3.28128
Acad8	37.1632	40.3187	37.7178	34.3101	34.0068	37.2946	36.4257	35.3964	35.2186	35.0701	35.4816	39.6607
Acad9	75.6923	78.9391	69.6958	67.7139	80.4569	83.5588	79.4801	77.2021	63.4937	69.8124	74.2654	80.0348
Acadl	2.10573	2.32729	2.66484	1.42419	2.12101	2.28174	2.0594	2.0393	1.93273	1.88461	2.00717	2.99595
Acadm	206.418	207.821	199.18	192.072	194.355	199.77	222.351	208.009	186.83	197.966	199.099	207.505
Acads	66.1312	69.9445	69.0809	67.0665	70.2053	68.8455	70.7919	74.2402	66.2138	63.9127	70.51	70.8329
Acadsb	52.757	43.5266	44.0724	41.8195	46.0965	54.0535	52.2573	50.2542	41.5178	42.4446	46.0355	44.5113
Acadvl	30.1062	28.242	31.8414	31.9148	30.896	31.4722	26.193	33.5513	32.4269	29.6621	30.4961	29.8169
Acan	1.9919	2.32729	2.66484	2.20102	2.54521	1.96701	2.38118	1.55375	1.78956	1.72073	1.68344	2.4253
Acap1	4.32527	3.64818	4.85138	7.3799	5.01972	5.35028	4.24752	5.53524	6.65717	6.06352	3.36687	4.85059
Acap2	115.075	116.742	129.142	118.532	120.332	123.922	118.673	117.842	123.265	110.864	110.395	115.13
Acap3	6.14644	7.54796	8.8828	8.54515	5.79742	4.40611	7.46533	5.14681	9.37731	11.3076	5.50354	6.13457
Acat1	26.35	26.0405	18.5172	18.0613	23.7553	22.2666	25.9356	23.4034	18.182	17.4531	25.1868	20.9717
Acat2	145.067	175.301	144.995	149.864	153.914	152.955	170.158	164.309	142.449	150.359	159.991	157.359
Acat3	45.7569	50.5714	44.4823	41.6253	43.622	45.2413	50.7771	49.8657	45.2401	44.575	47.3304	50.9312
Acbd3	49.2285	48.1812	51.1103	46.5452	47.864	41.7007	44.792	45.69	52.47	50.6386	48.6901	47.2219
Acbd4	8.4229	6.73027	7.58455	6.99149	7.91842	5.2716	8.04454	7.76876	7.73091	7.37455	6.73374	6.77656
Acbd5	27.3744	25.726	25.0768	24.0818	24.3916	24.1549	24.0049	23.8404	18.4683	22.3695	24.5393	23.1116
Acbd6	34.3745	32.582	28.1517	38.1942	32.2393	35.8783	32.8861	38.1155	39.3704	29.9079	40.8557	38.3767
Acbd7	0.0569115	0.125799	0.273317	0.129472	0.0707002	0.236042	0	0.339883	0.143165	0.0819394	0.388485	0.213997
Accs	11.0408	9.87525	12.6409	11.4583	10.0394	10.7006	10.6188	9.6624	10.3079	10.3244	9.32364	8.91653
Accsl	71.1394	74.3475	80.0819	77.5537	76.1441	78.1298	79.9949	69.142	73.8016	72.1067	74.2006	66.0537
Acd	32.781	32.0789	31.0898	33.7922	30.1183	31.3149	31.5346	27.5791	32.7132	30.8092	30.3018	29.6742
Ace	0.796761	1.0693	0.683293	1.16525	0.989803	0.550764	0.836632	0.776876	1.71798	1.39297	1.55394	1.56931
Ace2	0.0569115	0	0.0683293	0	0	0	0	0	0	0.0819394	0	0
Acer1	0	0	0	0.064736	0.0707002	0	0.0643563	0	0.214747	0	0	0
Acer2	25.4964	22.9584	32.2514	34.2453	23.1897	29.8986	26.7079	26.8508	34.288	33.5132	23.8271	21.1857
Acer3	13.4311	13.5863	11.616	11.0051	13.2916	12.9036	11.3911	11.6046	11.6679	9.75079	12.302	12.7685
Ache	0.0569115	0	0	0.194208	0	0	0.0643563	0.0971095	0	0	0	0
Acin1	191.166	183.101	221.387	217.125	185.588	174.828	173.762	181.692	226.702	226.972	170.351	190.457
Ackr2	0.0569115	0	0.0683293	0	0	0	0	0	0.143165	0	0	0
Ackr3	9.04893	8.99466	8.8828	7.31517	6.15092	7.08125	7.98018	8.06009	4.15178	5.65382	5.56829	4.85059
Ackr4	4.78057	5.78677	2.25487	1.81261	3.95921	3.69799	4.63365	4.6127	2.14747	1.96655	3.56111	3.06729
Acly	1073.24	1124.77	951.28	964.566	1057.6	1088.78	1060.98	1057.33	949.828	889.78	1104.27	1104.87
Acmsd	1.19514	1.19509	1.36659	1.48893	1.3433	0.708125	1.41584	1.89364	1.00215	0.901334	1.16546	1.35531
Acnat1	0.284558	0.188699	0.273317	0.064736	0	0	0.321782	0.0485548	0.143165	0	0.129495	0
Acnat2	0	0	0	0	0.0707002	0	0	0	0.0715825	0	0	0
Aco1	146.376	152.846	144.38	155.237	153.914	146.031	147.312	151.734	142.879	150.441	154.876	157.145
Aco2	304.42	320.222	285.753	303.677	307.97	327.547	306.143	316.14	289.408	285.231	318.623	325.774
Acot1	2.50411	3.45948	3.07482	3.43101	2.19171	2.8325	3.15346	3.78727	2.64855	2.86788	2.52515	2.4253
Acot10	52.3586	54.8485	35.5312	39.489	55.1462	51.5358	55.9256	56.4692	39.0125	35.3159	56.1361	56.8518
Acot11	0.967496	1.57249	0.614963	1.16525	1.3433	1.41625	1.41584	1.40809	0.715825	1.39297	0.906465	0.998651
Acot12	0	0.188699	0	0	0	0	0.0643563	0.339883	0.214747	0	0	0.142664
Acot13	8.19526	7.42217	5.39801	4.66099	7.14072	9.28431	6.82177	7.86587	5.22552	5.32606	6.5395	8.13188
Acot2	4.26836	3.71108	4.37307	2.3305	3.81781	3.38326	4.24752	4.66126	2.57697	2.45818	4.14384	4.13727
Acot3	0.910584	0.377398	0.341646	0.841568	0.707002	0.393403	0.707919	0.679767	0.143165	0.327758	0.194243	0.570658
Acot4	0.0569115	0.251599	0.0683293	0.129472	0.424201	0.236042	0.257425	0.242774	0	0	0.194243	0.0713322
Acot5	0.113823	0	0	0.129472	0	0.0786806	0	0.0485548	0	0.163879	0	0.142664
Acot6	0.398381	0.188699	0.409976	0.064736	0.282801	0.314722	0.321782	0.388438	0.28633	0.573576	0.194243	0.285329
Acot7	38.9844	35.6012	44.7557	41.4958	34.2189	37.4519	39.1286	42.971	39.0125	35.4798	43.3808	37.9488
Acot8	30.0493	32.2675	28.7666	25.1176	30.2597	28.089	32.8861	32.4346	28.9193	29.4163	32.6327	30.5302
Acot9	69.9442	72.7121	46.1223	50.4941	68.2964	65.6983	74.1385	77.8818	46.3139	49.8192	76.2726	74.0429
Acox1	53.0984	56.2323	54.3218	54.5077	50.9749	50.985	48.7821	46.9525	50.8236	51.5399	47.3304	44.5827
Acox2	0	0.125799	0	0.064736	0	0	0	0.0485548	0	0.0819394	0	0
Acox3	52.3017	52.6471	60.1298	54.7667	59.3175	52.1652	51.4207	53.1675	54.7606	57.9312	54.5174	53.5705
Acoxl	3.13013	2.57889	1.70823	1.6184	3.74711	3.61931	3.02475	3.39883	0.787407	0.901334	3.75536	3.56661
Acp1	47.4642	46.8603	41.8175	41.3016	44.329	50.1195	48.0098	49.8657	41.2315	37.2824	44.9995	49.0766
Acp2	25.0411	22.2036	25.4868	26.4123	23.4018	21.9519	24.391	22.4323	24.9107	25.9748	22.9854	21.1857
Acp5	13.6588	11.6364	11.5476	10.1636	13.2916	12.0381	12.7426	11.8474	8.73306	9.01334	12.4963	11.7698
Acp6	193.954	196.184	222.275	229.424	190.466	194.892	190.173	186.547	235.22	248.113	199.681	200.729
Acp7	0.682938	1.13219	1.50324	1.35946	1.2726	1.10153	0.386138	1.40809	1.6464	2.04849	1.42445	1.56931
Acpp	7.28467	6.79317	5.46634	5.30835	7.77702	8.4975	7.01484	7.18611	6.51401	6.30934	5.76253	7.91788
Acpt	0	0	0	0	0.212101	0	0	0	0	0	0	0
Acr	0	0.0628997	0	0.064736	0	0	0.0643563	0	0	0.0819394	0	0
Acrbp	3.98381	2.51599	5.19302	5.37309	3.18151	3.2259	3.92574	3.83583	3.50754	5.65382	3.9496	3.85194
Acsbg1	1.13823	0.440298	0.546634	0.64736	0.353501	0.550764	0.643563	0.728322	0.85899	0.655515	0.388485	0.855987
Acsbg2	4.89439	3.71108	4.30474	4.53152	3.95921	3.77667	3.66831	3.5445	3.36438	4.91637	4.33808	3.56661
Acsf2	9.33349	10.3785	11.5476	11.9114	13.0795	10.6219	9.7178	11.3618	12.7417	13.0284	9.64738	12.6258
Acsf3	15.3661	15.7878	17.2873	19.4208	19.3012	19.5128	16.797	16.2658	18.2535	19.0099	16.8344	17.8331
Acsl1	52.6431	54.1566	45.9173	43.7615	50.9042	48.3885	51.4207	53.8958	46.0991	39.5767	51.8628	48.5773
Acsl3	158.897	170.081	151.759	151.418	148.188	154.922	162.564	162.367	150.967	156.586	150.667	149.441
Acsl4	53.8952	52.1439	53.0918	51.1414	54.2271	50.749	50.0049	53.4102	49.7498	53.0967	45.906	52.9285
Acsl5	12.1222	14.0895	12.5726	11.523	13.1502	10.7006	12.3564	11.3618	9.23414	12.0451	11.4603	12.8398
Acsl6	7.9107	7.67376	5.67133	5.30835	6.64582	7.94674	7.91583	9.71095	4.72444	5.48994	6.79849	8.91653
Acsm2	0.0569115	0	0.0683293	0	0	0	0	0	0	0	0	0
Acsm3	0.0569115	0.0628997	0.273317	0.258944	0	0.236042	0.0643563	0.0971095	0.214747	0.163879	0.129495	0.356661
Acsm4	9.04893	8.49146	5.32968	6.08518	8.90823	8.4975	8.62375	9.17685	6.44242	3.35952	9.06465	7.91788
Acss1	68.3507	69.5042	37.7178	36.5758	67.7308	61.9216	61.5246	61.5189	30.2078	31.4647	56.1361	51.0739
Acss2	34.4884	38.6204	26.1018	28.7428	30.7546	36.1144	31.3415	31.2693	21.9758	26.7942	32.7622	33.7402
Acta1	3.58542	4.46588	4.03143	4.07837	3.74711	2.8325	4.31187	4.66126	4.22337	2.94982	4.85606	5.13592
Acta2	5.40659	4.65458	3.9631	3.30154	5.01972	4.09139	5.14851	5.0497	3.72229	3.27758	4.53233	6.8479
Actb	4257.27	4200.13	4115.61	4229.33	4617.29	4599.11	4485.7	4327.2	4233.96	4127.86	4999.28	5005.67
Actc1	0	0	0.0683293	0	0	0	0.0643563	0	0.143165	0	0	0
Actg1	679.182	703.974	530.508	517.111	747.655	779.724	721.37	702.005	463.425	468.857	818.15	800.419
Actg2	0	0.0628997	0	0	0	0.0786806	0	0	0	0	0	0
Actl10	0.113823	0.0628997	0.0683293	0.064736	0.282801	0	0.193069	0.291329	0	0.245818	0	0.142664
Actl6a	272.948	283.741	257.26	254.089	285.063	287.263	280.4	289.338	269.58	255.897	284.63	264.643
Actl6b	0.0569115	0	0.0683293	0	0	0	0	0	0.143165	0.163879	0	0
Actl7b	0.113823	0.125799	0	0.129472	0.1414	0.393403	0.321782	0.485548	0.214747	0.327758	0.194243	0.356661
Actn1	161.799	166.558	161.325	167.148	162.045	163.734	160.312	157.317	147.174	157.488	166.919	165.776
Actn2	1.53661	2.01279	1.09327	1.16525	1.2726	1.33757	1.09406	1.84508	1.78956	1.63879	2.00717	2.06864
Actn3	4.72365	5.15778	6.49128	5.11414	5.30252	6.0584	4.63365	5.63235	4.43811	5.08024	6.41	4.4226
Actn4	138.523	141.273	208.404	198.092	159.217	152.876	138.109	146.781	207.947	205.668	170.286	176.547
Actr10	72.3914	71.0767	59.9248	64.2181	71.9021	72.4648	67.9603	70.4044	62.4915	63.8308	75.4309	75.6122
Actr1a	127.197	132.907	132.149	129.213	124.927	132.813	135.341	131.049	126.128	127.989	128.783	127.471
Actr1b	136.132	138.631	134.335	137.24	132.563	140.13	133.411	143.576	136.293	139.871	139.142	142.878
Actr2	245.459	239.711	224.94	214.729	252.965	265.783	264.891	244.279	219.042	215.746	261.386	264.072
Actr3	186.271	191.53	156.337	163.329	186.083	183.876	178.01	192.325	157.267	153.309	190.94	194.523
Actr3b	12.3498	15.2217	13.4609	13.8535	15.1298	13.4544	15.2524	15.5375	15.8913	12.7006	11.9135	14.0525
Actr5	11.7238	12.3912	13.1875	14.3714	12.5846	12.1955	12.3564	11.9445	12.9564	14.4213	10.9423	13.1251
Actr6	23.3337	27.5501	22.7536	25.1823	23.6139	27.2235	26.2574	28.0161	20.6158	22.2056	24.863	25.6083
Actr8	62.375	65.227	60.5397	63.1823	58.964	62.079	60.4949	62.6357	58.0534	61.3726	60.5389	59.6338
Actrt3	0.227646	0.0628997	0	0	0.0707002	0.157361	0	0	0	0	0	0
Acvr1	5.29277	5.91257	4.91971	5.17888	6.64582	6.21576	4.18316	4.90403	4.15178	3.60533	4.33808	4.77926
Acvr1b	115.132	116.49	118.551	125.782	122.311	114.087	114.747	107.452	106.73	111.765	107.61	114.06
Acvr1c	0	0	0.0683293	0	0	0	0	0	0.0715825	0	0	0
Acvr2a	31.0737	27.4872	25.6918	25.5707	31.9565	36.2717	30.1188	29.9583	27.2729	21.632	32.827	34.0968
Acvr2b	11.6099	11.5735	15.1691	13.8535	11.1706	12.1955	12.1633	12.6242	11.5964	13.9297	10.2949	12.6258
Acvrl1	0.73985	0.817696	0.95661	1.03578	0.707002	1.02285	1.28713	0.971095	1.71798	1.96655	0.582728	0.356661
Acy1	34.3745	38.9978	34.8479	38.0648	37.4004	33.1245	35.4603	36.3675	34.4312	36.8727	36.1291	35.0241
Acy3	1.65043	1.50959	2.86983	1.87734	2.40381	1.96701	1.93069	2.47629	2.07589	2.21236	2.26616	1.42664
Acyp1	7.73996	5.91257	6.0813	6.21466	8.97893	8.4975	8.30196	7.52599	5.2971	6.96485	9.25889	6.6339
Acyp2	4.60983	4.21428	3.48479	2.91312	4.73691	4.56347	5.40593	5.48669	3.93704	2.62206	3.8201	5.70658
Ada	4.38219	5.22068	5.39801	8.9983	6.29232	4.95688	3.79702	6.99189	7.65933	6.14546	6.47475	5.06459
Adad1	0	0.125799	0	0	0	0	0	0	0	0	0.0647475	0.0713322
Adad2	2.16264	1.82409	2.45985	2.5247	1.83821	1.96701	1.15841	1.65086	2.64855	2.94982	1.87768	1.21265
Adal	44.3341	46.7345	44.7557	43.2437	46.7328	46.1855	42.8613	46.0785	41.7326	48.1804	42.0211	42.1574
Adam10	21.9678	21.1972	22.412	25.4412	18.0993	19.8275	22.396	21.8982	19.2557	18.1086	20.6545	21.5423
Adam11	1.19514	2.26439	1.6399	1.42419	1.83821	1.65229	0.900988	0.922541	1.57481	1.14715	2.00717	1.28398
Adam12	2.04881	2.13859	1.6399	1.42419	1.5554	1.73097	1.93069	1.69942	1.14532	0.901334	0.971213	1.78331
Adam15	28.4558	29.2484	32.1831	30.2317	25.5935	26.8301	30.1831	30.104	35.0038	38.1838	30.1723	27.3916
Adam17	68.4645	69.63	64.0245	63.8297	73.1747	65.3835	68.4108	67.1512	68.2897	69.6485	69.0856	67.9083
Adam19	226.109	218.199	179.706	189.612	218.464	215.978	199.955	202.133	162.063	158.553	191.523	212.356
Adam1a	2.39028	1.82409	3.82644	1.68314	2.05031	2.04569	1.60891	2.47629	2.57697	2.78594	1.48919	1.71197
Adam1b	0.796761	0.503198	0.88828	0.97104	0.424201	0.472083	0.514851	0.485548	1.07374	0.655515	0.841718	0.570658
Adam2	0	0	0	0.064736	0	0	0	0.0971095	0	0	0	0.142664
Adam20	0.0569115	0	0.204988	0	0	0.0786806	0.193069	0	0.0715825	0	0.129495	0
Adam21	0.569115	0.691897	0.95661	0.32368	0.707002	1.10153	0.450494	0.485548	0.85899	0.573576	0.25899	0.784655
Adam22	14.3417	11.3219	12.6409	10.4225	11.0999	13.297	14.3515	12.8185	9.52047	10.4882	11.1366	13.2678
Adam23	55.8302	52.9616	124.496	131.673	71.9728	61.2922	66.8019	61.0333	147.388	162.65	75.3014	73.0442
Adam24	0.0569115	0	0.0683293	0	0	0	0	0	0	0.0819394	0	0
Adam25	0.227646	0	0.341646	0.258944	0.424201	0.0786806	0.321782	0.0485548	0.0715825	0.327758	0.323738	0.142664
Adam28	0	0.0628997	0	0	0	0.0786806	0	0	0	0	0	0
Adam3	0	0	0.204988	0	0	0	0	0	0.0715825	0	0	0
Adam30	0.227646	0	0	0	0	0.236042	0	0	0	0	0	0
Adam32	3.07322	3.14499	2.25487	2.45997	3.81781	3.38326	3.02475	3.39883	2.29064	2.704	3.88485	2.71063
Adam33	0.0569115	0.188699	0.0683293	0.258944	0.1414	0	0.128713	0.0971095	0	0.0819394	0	0.142664
Adam39	0.0569115	0.0628997	0	0.129472	0	0	0.0643563	0.0971095	0.214747	0	0.0647475	0
Adam4	0.398381	0.314499	0.478305	0.582624	0.636302	0.393403	0.257425	0.291329	0.57266	0.491637	0.388485	0.213997
Adam5	0	0.125799	0.0683293	0	0	0.0786806	0	0	0	0	0	0.0713322
Adam8	1.4797	1.19509	1.91322	1.55366	0.989803	0.786806	1.41584	1.26242	2.57697	1.96655	0.647475	0.998651
Adam9	81.8387	82.7131	80.6285	75.029	93.9606	95.6756	82.8266	86.6703	85.8274	75.0565	104.114	98.3672
Adamdec1	0.0569115	0	0	0	0	0	0	0.0485548	0	0	0	0
Adamts1	0.0569115	0.314499	0.204988	0.064736	0.212101	0.157361	0.321782	0.485548	0.143165	0.409697	0.194243	0.213997
Adamts10	7.28467	6.79317	7.99452	6.66781	7.70632	5.11424	4.5693	6.70056	8.87623	6.14546	4.85606	5.49258
Adamts13	0.341469	0.125799	0.136659	0	0	0	0	0.0971095	0.0715825	0.0819394	0.0647475	0.0713322
Adamts14	3.41469	2.13859	3.41646	4.40205	2.75731	1.88833	2.70297	3.05895	2.8633	2.94982	2.13667	2.13997
Adamts15	3.4716	3.14499	1.57157	3.43101	3.60571	3.61931	3.5396	2.62196	2.14747	2.94982	2.46041	4.13727
Adamts16	0.0569115	0.0628997	0	0	0	0	0	0	0	0	0	0
Adamts17	0.227646	0.440298	0.478305	0.258944	0.353501	0.472083	0.643563	0.194219	0.357912	0.491637	0.453233	0.213997
Adamts18	0	0.0628997	0	0	0	0.157361	0	0.0485548	0	0	0	0
Adamts19	0.0569115	0	0.273317	0.129472	0	0.0786806	0	0.0485548	0	0	0	0.142664
Adamts2	1.13823	0.943496	2.25487	2.26576	1.76751	1.80965	1.99505	1.16531	2.14747	1.63879	1.55394	1.71197
Adamts20	0.227646	0.188699	0.341646	0.582624	0.1414	0.236042	0.257425	0.436993	1.07374	0.409697	0.194243	0.427993
Adamts3	0.455292	0.440298	0.273317	0.388416	0.494902	0.786806	0.386138	0.436993	0.214747	0.245818	0.906465	0.499326
Adamts4	2.16264	3.33368	3.21148	2.26576	2.75731	1.49493	1.86633	2.0393	3.14963	2.37624	2.20142	1.06998
Adamts5	0.113823	0.251599	0	0	0.0707002	0.236042	0.128713	0.242774	0.0715825	0	0	0.213997
Adamts6	0	0.0628997	0	0.388416	0	0.0786806	0.0643563	0	0.143165	0	0.0647475	0
Adamts7	7.3985	7.10767	8.74615	9.25725	6.78722	6.45181	7.91583	7.28322	8.08882	8.19394	6.92798	8.06054
Adamts8	13.0896	13.9008	9.63443	10.6814	14.847	14.7919	13.5148	15.1491	9.59205	9.91467	14.6329	15.6218
Adamts9	30.9029	28.5565	34.6429	32.6269	27.2903	29.6626	29.4108	29.1814	33.1427	31.8744	29.7839	31.4575
Adamtsl1	4.04072	2.95629	4.71472	4.46678	3.74711	4.79951	3.34653	4.03005	4.5097	5.8177	3.23738	3.35262
Adamtsl3	0.170735	0.188699	0.136659	0	0.282801	0.0786806	0	0	0	0.0819394	0.0647475	0
Adamtsl4	1.4797	2.07569	2.04988	1.74787	1.2726	1.80965	2.63861	1.65086	2.14747	2.54012	1.61869	1.71197
Adamtsl5	0.455292	0.503198	0.546634	0.582624	0.494902	0.472083	0.128713	0.485548	0.85899	0.409697	0.906465	0.356661
Adap1	139.547	145.99	121.558	125.523	149.39	147.211	137.079	145.761	121.762	114.387	154.876	151.01
Adap2	17.4718	13.9008	12.026	13.2061	17.0388	15.1067	13.6435	14.7121	11.4532	10.9799	14.7624	16.0498
Adar	87.7575	92.7142	99.5557	100.988	91.7689	84.1882	91.579	90.0691	97.1374	97.344	90.1933	86.6687
Adarb1	6.37409	7.17057	9.49777	10.293	8.05983	8.41882	7.72276	7.57454	10.3079	9.17721	7.38122	7.41855
Adarb2	0.113823	0	0	0	0.1414	0.236042	0.0643563	0.291329	0	0.163879	0.194243	0.0713322
Adat1	25.3256	26.2921	35.4629	38	21.4929	23.4468	23.2326	25.297	34.5743	34.1687	19.489	16.8344
Adat2	31.0737	31.0096	32.3197	33.0801	31.3202	35.2489	33.2722	34.134	38.4398	34.5784	38.5248	38.0201
Adat3	13.2035	9.43496	19.4738	15.5366	10.6757	11.566	11.9059	11.3618	20.401	14.9949	12.4315	8.98786
Adck1	32.7241	36.985	30.2699	37.4821	35.7743	34.3834	31.3415	38.4554	33.0711	32.7758	36.2586	32.3135
Adck2	3.4716	3.39658	3.89477	4.20784	2.89871	3.30458	3.21782	3.83583	3.72229	2.94982	3.23738	3.20995
Adck5	31.6428	29.1226	24.8719	24.4702	27.361	27.0661	31.4059	29.6184	25.6265	21.632	29.7839	27.3202
Adcy1	4.78057	4.21428	8.26784	7.76832	5.44392	5.665	5.21286	6.40923	7.01508	7.12873	5.24455	4.2086
Adcy10	0.170735	0.125799	0.409976	0.32368	0.1414	0.157361	0	0.339883	0.28633	0.0819394	0.0647475	0.356661
Adcy2	10.3579	11.4477	11.821	9.7104	10.2515	12.3528	12.6782	12.9641	11.0237	10.6521	11.1366	13.4105
Adcy3	9.27658	10.9445	12.026	12.4293	12.4432	10.5432	9.00988	11.0219	9.30572	12.7825	10.9423	12.6971
Adcy4	0.227646	0.125799	0.204988	0.194208	0.1414	0	0	0.242774	0.214747	0.0819394	0.129495	0.356661
Adcy5	3.4716	2.32729	1.43491	1.81261	1.97961	1.80965	2.63861	2.23352	1.6464	0.901334	1.94243	2.28263
Adcy6	0.682938	1.32089	1.36659	1.87734	1.1312	1.18021	1.15841	0.825431	1.78956	1.63879	0.647475	1.42664
Adcy7	1.02441	0.440298	0.546634	0.064736	0.424201	0.708125	0.321782	0.291329	0.501077	0.327758	0.194243	0.499326
Adcy8	0	0	0	0	0.282801	0	0	0.0971095	0	0	0.0647475	0
Adcy9	3.35778	4.08848	3.82644	5.11414	2.47451	4.87819	4.05445	3.44739	3.86545	4.26085	3.69061	3.56661
Adcyap1	0.626027	0.880596	1.09327	1.03578	0.777702	1.18021	0.836632	0.631212	0.28633	0.327758	0.712223	0.570658
Adcyap1r1	0.455292	0.628997	0.88828	0.32368	0.353501	0.393403	0.257425	0.388438	1.07374	0.737455	0.388485	0.142664
Add1	231.175	228.829	211.889	213.888	238.967	235.491	230.782	235.199	196.637	207.634	236.005	241.959
Add2	0.113823	0.0628997	0	0.064736	0	0	0	0.0971095	0.143165	0.163879	0.129495	0.0713322
Add3	56.57	55.0372	56.3716	53.3425	51.9647	48.3099	54.8959	50.6426	52.8995	54.2439	53.2872	47.2219
Adgb	0.0569115	0	0	0	0.0707002	0	0	0	0	0	0	0
Adgra2	16.7889	14.4669	16.5357	16.7019	15.4833	13.8478	13.1287	13.8381	11.31	14.4213	13.9855	15.1938
Adgra3	99.709	99.5073	103.109	108.627	99.5459	95.9903	100.46	95.4587	101.933	98.4912	104.438	99.1518
Adgrb1	2.90249	3.33368	3.00649	3.68995	2.54521	3.46194	3.15346	3.25317	3.93704	3.19564	3.17263	3.56661
Adgrb2	13.6018	10.8816	20.0205	18.644	12.1604	12.5102	12.0346	11.2647	19.9715	20.7307	11.2661	12.4118
Adgrb3	0.0569115	0.0628997	0.204988	0.129472	0	0.0786806	0.128713	0.0485548	0.214747	0.163879	0.0647475	0
Adgrd1	4.49601	4.78038	11.0693	8.8041	5.09042	4.17007	4.76237	5.09825	9.23414	10.6521	6.47475	5.06459
Adgre5	106.368	103.533	99.5557	101.959	109.161	105.432	99.6879	99.5373	103.866	103.08	100.682	110.422
Adgrf1	0.341469	0.188699	0.136659	0.129472	0.1414	0	0	0.145664	0	0	0	0.0713322
Adgrf2	0	0	0	0.194208	0	0	0.0643563	0.194219	0	0.0819394	0	0
Adgrf3	0.398381	0.566097	0.204988	0.582624	0.353501	0.708125	0.900988	0.388438	0.357912	0.573576	0.323738	0.64199
Adgrf4	0.0569115	0.188699	0	0.064736	0.1414	0	0	0.0485548	0.0715825	0.0819394	0.0647475	0
Adgrf5	1.08132	2.13859	0.751622	0.906304	1.4847	1.33757	0.836632	1.5052	0.644242	0.655515	1.10071	0.927319
Adgrg1	19.919	18.3038	19.9521	19.2266	21.1394	20.0635	20.7871	20.393	16.1061	16.3059	17.4818	19.1884
Adgrg2	1.53661	0.691897	0.546634	1.22998	0.919103	1.41625	0.772276	0.436993	1.6464	1.31103	0.51798	0.927319
Adgrg3	0.796761	0.377398	0.409976	0.453152	1.1312	0.629444	0.450494	0.388438	0.429495	0.573576	0.841718	0.499326
Adgrg4	0.113823	0	0.0683293	0	0	0	0	0	0	0.0819394	0	0
Adgrg5	1.4797	1.0693	1.1616	1.42419	0.565602	0.393403	0.836632	1.16531	0.715825	1.39297	1.48919	1.06998
Adgrg6	61.8059	59.9434	57.1233	57.2914	63.1353	55.4698	57.4058	65.2091	54.1164	48.9178	54.5822	58.8491
Adgrg7	0.227646	0.188699	0.136659	0	0.0707002	0.236042	0.0643563	0.145664	0	0.0819394	0	0.142664
Adgrl1	57.6514	57.3645	76.8021	76.9064	55.3583	55.2338	58.3068	58.7998	83.0357	72.1886	51.8628	53.6418
Adgrl2	16.5043	16.5426	22.0704	21.3629	18.17	13.6904	15.8317	16.5086	21.5463	25.8109	16.8991	16.3351
Adgrl3	2.67484	2.76759	2.39152	2.39523	2.82801	4.09139	2.25247	3.35028	1.78956	3.1137	3.69061	3.42395
Adgrv1	6.37409	5.72387	6.21796	6.08518	6.57512	4.17007	5.53464	6.16646	6.37084	6.06352	6.79849	6.8479
Adh1	1.13823	1.44669	0.546634	0.388416	0.919103	0.472083	0.643563	0.825431	0.0715825	0.491637	1.42445	1.06998
Adh4	0.455292	0.125799	0.478305	0.194208	0.0707002	0.157361	0.0643563	0.242774	0.429495	0.327758	0.388485	0.142664
Adh5	343.404	362.051	309.463	311.574	359.369	361.222	364.9	354.401	303.868	301.455	359.931	344.749
Adh6b	0	0	0	0	0	0.0786806	0	0	0	0	0.0647475	0
Adh7	0.170735	0.314499	0.0683293	0	0.212101	0.393403	0.772276	0.242774	0.501077	0	0.0647475	0.356661
Adhfe1	2.21955	4.71748	3.00649	1.81261	5.01972	3.69799	2.31683	2.71907	2.79172	3.27758	3.36687	3.42395
Adi1	52.9277	53.8421	57.9432	57.0324	56.2067	56.5713	56.3761	53.1675	58.6976	51.9496	60.1504	60.1331
Adig	0	0	0	0.129472	0.212101	0	0	0	0	0	0	0
Adipoq	0	0	0	0	0.0707002	0	0	0.0485548	0	0	0	0
Adipor1	149.563	155.425	146.498	151.871	160.136	170.265	158.96	151.782	149.536	148.392	162.969	169.557
Adipor2	208.638	214.803	214.827	213.111	190.961	181.909	207.742	189.412	194.704	208.126	175.013	173.052
Adk	32.155	38.6833	32.3881	33.7922	34.3603	34.9342	38.9999	31.0265	34.5743	32.7758	35.2874	35.0241
Adm	0.0569115	0.0628997	0	0	0.0707002	0	0	0.145664	0.0715825	0	0.129495	0.285329
Adm2	0.284558	0.251599	0.136659	0.194208	0.212101	0.157361	0.0643563	0.0971095	0.0715825	0.409697	0.388485	0.213997
Adnp	0.227646	0.566097	0.341646	0.258944	0.212101	1.02285	0.0643563	0.436993	0.357912	0.327758	0.25899	0.499326
Adnp2	123.783	130.139	141.237	141.578	145.006	147.841	133.475	131.729	141.59	129.874	142.509	141.595
Ado	64.7084	68.3091	70.7891	71.3391	66.034	62.7871	68.7325	63.1212	69.1487	67.2723	64.4885	66.339
Adora1	0	0.0628997	0	0	0	0.0786806	0.0643563	0.0971095	0	0	0	0.213997
Adora2a	0.0569115	0.0628997	0.0683293	0.129472	0.1414	0.314722	0.257425	0.145664	0.28633	0.409697	0.194243	0.0713322
Adora2b	3.4716	3.58528	2.8015	2.97786	3.88851	3.54063	3.21782	2.42774	3.00646	2.94982	2.46041	3.06729
Adora3	0.0569115	0	0	0	0	0.0786806	0.0643563	0	0	0	0.0647475	0
Adpgk	77.9119	70.5735	76.0505	68.8791	80.5276	78.7592	72.8514	72.1038	66.8581	70.7957	71.7402	82.9594
Adprh	95.2129	101.08	107.755	103.901	99.6873	106.061	105.287	102.256	116.823	114.715	119.589	105.072
Adprhl1	0.0569115	0	0	0	0	0	0.128713	0	0	0	0	0
Adprhl2	54.5781	63.4658	54.1168	47.6457	54.1564	56.8074	54.3811	57.0033	50.2509	46.7055	54.4527	54.9258
Adprm	14.0002	16.7313	15.7841	15.8603	14.3521	17.7818	19.2425	16.2173	13.5291	12.3729	16.6401	15.9784
Adra1a	0	0.0628997	0.546634	0.517888	0.1414	0	0.128713	0.0485548	0.28633	0.491637	0.0647475	0.0713322
Adra1d	0.0569115	0.188699	0	0.194208	0.1414	0.236042	0.450494	0.242774	0	0	0.25899	0.213997
Adra2a	0.284558	0.0628997	0.273317	0.194208	0.353501	0.393403	0.0643563	0.0971095	0.143165	0.327758	0.0647475	0.142664
Adra2b	0.455292	0.628997	0.751622	0.841568	0.565602	0.472083	0.707919	0.534102	1.14532	0.409697	0.25899	0.855987
Adra2c	0	0.0628997	0.0683293	0.194208	0	0.0786806	0	0.145664	0.143165	0.163879	0.194243	0.142664
Adrb1	0.170735	0.251599	0.751622	0.32368	0.565602	0.393403	0.128713	0.436993	0.644242	0.491637	0.582728	0.713322
Adrb2	2.27646	2.76759	2.11821	2.26576	2.26241	2.4391	2.63861	2.67051	3.43596	3.27758	3.49637	2.35396
Adrb3	56.2286	56.8613	59.9248	57.615	60.378	59.8759	53.2227	55.4981	60.2725	62.5198	58.2728	55.5678
Adrm1	79.7899	77.6182	87.0515	92.3783	83.2142	77.4217	81.6682	83.757	91.4824	92.5915	87.6681	77.2528
Adsl	166.295	183.353	147.318	154.913	178.518	181.437	179.039	184.994	153.187	151.834	189.71	188.602
Adss	321.778	335.318	285.07	268.201	330.17	329.278	348.747	333.086	281.82	286.214	340.507	347.174
Adssl1	0.170735	0.440298	0.341646	0.453152	0.424201	0	0.321782	0.582657	0.28633	0.245818	0.388485	0.499326
Adtrp	0.626027	1.19509	0.341646	0.453152	0.777702	0.865486	0.707919	0.339883	0.143165	1.06521	0.582728	0.64199
Aebp1	2.16264	2.13859	2.73317	2.5247	2.40381	2.75382	2.96039	1.89364	3.79387	2.2943	2.26616	4.06594
Aebp2	246.427	231.031	250.427	253.765	247.027	234.861	224.539	225.1	233.287	238.608	211.854	219.133
Aen	248.191	250.341	243.935	251.629	235.997	237.458	253.371	259.428	260.703	253.602	247.983	235.325
Aes	209.036	219.834	231.91	246.644	201.637	212.831	210.831	206.892	248.534	233.937	222.602	204.866
AF067061	3.01631	3.64818	1.70823	1.55366	3.32291	4.01271	3.47524	3.73872	1.57481	1.80267	4.53233	4.56526
AF067063	0.398381	1.0693	0.409976	0.388416	1.1312	1.33757	1.0297	1.0682	0.644242	0.491637	1.16546	0.998651
AF366264	0.170735	0	0.136659	0.064736	0	0	0	0	0.143165	0.163879	0	0.142664
AF529169	0.170735	0.125799	0.273317	0.388416	0.1414	0.236042	0.0643563	0.0485548	0	0.245818	0.194243	0.285329
Afap1	35.9112	33.4626	42.6375	42.7905	38.3902	39.1042	37.391	37.7756	45.4549	43.8376	39.3017	38.3054
Afap1l1	13.3742	11.888	18.1756	16.5077	13.9279	12.8249	17.698	17.5283	17.4661	20.239	15.7984	15.6931
Afap1l2	6.37409	5.66097	7.2429	8.8041	7.42352	5.03556	3.79702	6.1179	6.58559	7.37455	6.08627	4.92192
Aff1	412.381	380.921	362.487	374.433	417.131	400.799	368.633	368.288	331.212	332.428	386.607	420.575
Aff2	0.0569115	0	0	0.194208	0.0707002	0	0	0	0.28633	0	0	0
Aff3	1.9919	2.20149	2.25487	2.78365	1.90891	1.96701	1.41584	1.35953	2.72013	3.68727	2.33091	2.49663
Aff4	293.208	275.878	300.649	310.15	290.861	277.821	276.153	274.529	308.95	297.522	265.659	292.462
Afg3l1	65.5051	64.1577	70.3791	62.4055	64.9735	60.584	62.1038	63.5096	75.8059	73.2538	67.1432	65.9823
Afg3l2	103.807	113.219	122.104	109.469	100.394	111.412	116.034	103.179	115.463	112.667	109.294	103.075
Afmid	2.16264	2.13859	1.70823	1.81261	2.19171	1.73097	2.5099	1.26242	1.28848	2.04849	0.582728	1.21265
Afp	0.284558	0.125799	0.136659	0	0	0	0.128713	0	0.0715825	0.163879	0.129495	0.0713322
Aftph	68.5215	75.2909	70.5158	73.799	73.5282	70.3404	71.4999	72.298	64.639	68.0097	65.3302	69.9056
Aga	10.4717	11.0074	6.7646	6.4736	9.04963	11.4874	8.94553	10.0994	5.7266	6.63709	9.97112	8.98786
Agap1	67.3263	71.4541	66.7577	70.368	67.8015	74.4318	71.4355	70.1616	63.0642	69.4027	66.4957	73.8289
Agap2	0.227646	0.188699	0.136659	0.32368	0.494902	0.0786806	0	0.242774	0.143165	0.245818	0.129495	0.142664
Agap3	38.3014	40.13	45.8489	45.8331	37.7539	38.8682	37.7772	40.2519	44.0232	42.4446	38.719	34.2395
Agbl2	0.455292	0.691897	0.95661	0.582624	0.707002	0.314722	0.386138	0.582657	0.715825	0.573576	0.971213	0.570658
Agbl3	1.36588	1.0064	1.29826	1.35946	1.2726	0.865486	0.900988	0.922541	0.85899	1.80267	0.77697	0.713322
Agbl4	0	0	0	0	0.0707002	0	0.0643563	0	0	0	0	0
Agbl5	20.9434	18.4296	25.7601	27.0596	21.2808	17.5458	20.0792	20.393	29.9215	26.7122	18.1941	19.1884
Ager	0.170735	0.188699	0.478305	0.582624	0.282801	0.236042	0.386138	0.291329	0.28633	0.983273	0.129495	0.427993
Agfg1	215.695	212.035	228.903	225.864	213.585	201.186	214.242	212.767	228.348	224.268	205.509	209.859
Agfg2	32.6103	31.8902	34.8479	38.1942	29.6234	27.3808	28.7673	32.5802	35.0754	41.0516	25.4458	23.7536
Aggf1	115.246	116.302	116.843	116.007	119.625	116.762	113.396	117.94	122.334	125.121	117.711	114.774
Agk	62.6027	60.3837	58.6265	58.5861	62.9939	60.0333	62.1038	65.5975	54.7606	52.8509	58.467	58.4211
Agl	16.1629	17.9893	17.014	16.8961	16.1904	16.5229	14.0297	17.4312	15.4618	16.4698	17.2876	18.1184
Agmat	0.0569115	0.0628997	0.273317	0.129472	0.1414	0.157361	0.0643563	0.0485548	0.0715825	0	0	0.213997
Ago1	97.6032	98.5638	107.892	102.089	88.6581	86.1552	95.9553	99.5858	100.788	105.292	79.3157	94.1586
Ago2	308.631	283.552	308.507	324.586	322.393	338.562	290.891	316.237	290.983	292.196	304.054	351.24
Ago3	25.098	26.2292	29.3816	29.2607	27.4317	29.8986	25.292	26.8508	27.774	29.3343	25.64	26.8209
Ago4	0.682938	1.0693	1.09327	0.388416	0.777702	0.786806	0.514851	0.825431	0.501077	0.245818	1.3597	1.06998
Agpat1	100.847	93.2803	103.655	108.174	92.3345	105.589	98.6582	93.8564	105.656	102.506	104.049	94.5866
Agpat2	73.2451	75.1023	58.2165	62.7939	70.6295	71.9927	72.7226	79.0472	63.3505	53.0967	74.7834	69.6916
Agpat3	30.9599	32.2675	28.22	26.477	36.4813	36.9012	36.6187	35.1537	27.8456	28.0233	35.4169	35.8801
Agpat4	2.39028	2.95629	2.86983	3.2368	2.12101	2.28174	2.96039	2.81618	3.36438	3.76921	1.74818	2.28263
Agpat5	97.3756	98.5638	93.7477	89.6594	94.9504	97.7213	95.6335	102.159	94.9184	89.8056	100.1	99.5798
Agpat9	0.910584	0.628997	0.273317	0.453152	1.0605	0.944167	0.965345	1.26242	0.28633	0.245818	0.51798	1.35531
Agps	321.835	299.34	281.448	270.855	316.808	316.847	325.9	316.286	259.487	267.532	294.601	309.725
Agrn	263.216	256.568	366.518	380.777	272.832	266.727	243.91	258.748	380.318	373.89	255.817	271.348
Agrp	0.512204	1.0693	0.341646	0.64736	0.989803	0.944167	0.772276	0.971095	1.00215	0.409697	0.453233	0.713322
Agt	0	0	0	0	0	0	0.0643563	0	0	0.0819394	0	0
Agtpbp1	29.594	31.7644	39.016	42.9847	38.6023	31.2362	32.1782	37.4843	42.0189	37.856	34.8989	34.4535
Agtr1a	0.0569115	0	0	0	0	0	0.128713	0	0.0715825	0	0	0.142664
Agtr1b	0	0	0	0.064736	0	0	0	0.0485548	0	0	0	0.0713322
Agtrap	139.661	146.808	149.573	149.929	135.674	135.724	132.317	142.265	152.184	148.884	137.2	128.113
Ahctf1	368.047	370.353	404.099	383.626	378.953	378.217	356.341	383.583	383.11	389.786	380.521	408.306
Ahcy	209.719	214.425	183.191	188.576	201.637	216.922	206.519	211.796	178.885	180.676	214.055	203.44
Ahcyl1	43.3097	43.8411	41.1342	42.2079	38.4609	45.7921	45.4356	40.1548	45.598	42.7724	43.3161	46.366
Ahcyl2	76.7736	78.7504	72.9073	66.937	79.1842	72.7008	72.1434	76.231	65.2117	62.4378	67.8554	69.4063
Ahdc1	61.1799	62.711	112.197	118.273	55.7825	57.7515	56.6979	62.7813	129.564	132.25	59.0497	57.7078
Ahi1	6.65865	8.49146	9.5661	8.15674	10.3222	7.94674	8.88117	7.86587	8.44673	6.63709	6.86324	7.48989
Ahnak	353.534	349.534	241.202	287.493	402.072	427.865	376.613	424.66	246.172	274.579	403.118	523.222
Ahnak2	4.04072	4.96908	3.89477	4.66099	3.46431	3.14722	3.73267	3.59305	3.65071	3.19564	2.78414	2.99595
Ahr	17.9271	19.8134	14.5541	15.3424	15.7661	14.6346	20.2722	19.4219	14.8176	14.7491	16.8991	16.9771
Ahrr	4.09763	5.78677	0.751622	0.64736	4.52481	3.69799	4.89108	4.85548	0.85899	1.06521	4.07909	6.70523
Ahsa1	377.323	394.507	362.213	369.513	377.468	410.004	405.445	414.172	352.615	363.893	405.319	382.055
Ahsa2	38.6429	38.7462	35.3946	37.9353	37.3297	33.8326	38.0346	40.0577	35.2902	38.6754	38.0715	37.7348
Ahsg	14.4555	13.2718	11.5476	12.4293	15.9782	13.9265	14.3515	15.0034	9.44889	10.0785	11.3308	15.7644
AI182371	0.113823	0.125799	0.0683293	0.32368	0.212101	0	0.321782	0.194219	0.0715825	0.245818	0	0.142664
AI314180	55.7164	54.9114	52.0669	53.1483	62.1455	63.5739	56.9553	59.6738	49.9646	51.8677	56.9778	64.627
AI413582	4.9513	5.34648	2.45985	3.56048	4.45411	5.58632	5.01979	4.75837	3.57912	3.93309	5.11505	4.92192
AI429214	0.569115	0.503198	0.204988	0.32368	0.424201	1.18021	0.514851	0.388438	0.501077	0.737455	0.582728	0.927319
AI464131	74.6679	73.0266	59.8564	59.2334	61.3678	65.9343	73.4949	73.7547	52.3268	48.8359	66.6252	63.985
AI467606	37.5047	38.6204	40.7242	44.2794	41.1475	44.0611	37.391	40.0577	44.5243	43.1821	44.1578	38.4481
AI481877	3.13013	2.07569	2.11821	2.20102	2.75731	2.28174	1.99505	2.42774	2.93488	3.44146	3.04313	3.56661
AI593442	3.52851	4.34008	1.29826	0.776832	3.25221	4.01271	2.38118	3.39883	0.787407	1.31103	3.04313	3.06729
AI597479	42.8544	43.2121	41.4075	38.3885	39.8749	37.688	42.3465	40.5918	36.2923	39.0032	37.0356	35.5235
AI606181	8.76437	8.42856	6.21796	5.69677	8.27193	9.52035	9.91087	9.95373	5.15394	5.57188	7.83445	8.55987
AI661453	2.27646	2.13859	2.45985	2.58944	1.76751	1.73097	2.44554	2.13641	2.79172	3.44146	2.20142	2.2113
AI837181	15.3661	17.9893	15.3058	20.3918	15.4126	13.1397	11.6485	15.1491	17.6809	18.6002	13.5322	13.5531
AI846148	58.2205	60.9498	63.2046	61.9524	70.4881	70.4191	65.1286	64.7235	70.0793	73.7455	73.0999	71.9742
AI854703	0.910584	1.0693	0.751622	1.68314	0.919103	0.786806	0.772276	0.971095	1.36007	1.55685	0.51798	1.28398
AI987944	17.2442	17.7377	15.7157	13.9182	16.8267	15.1853	15.1881	15.5861	14.2449	16.4698	14.115	15.2651
Aicda	0.170735	0.188699	0.0683293	0.064736	0.212101	0.157361	0.128713	0.145664	0.0715825	0	0.0647475	0
Aida	36.1388	35.727	37.9227	35.8637	37.1176	37.8453	36.1683	35.0565	36.7934	35.7256	35.7406	36.9501
Aif1l	4.09763	4.02558	5.05637	6.73254	3.67641	4.17007	3.99009	3.69016	4.43811	4.75249	4.27334	4.06594
Aifm1	78.6517	82.9647	82.1318	79.5605	78.3358	89.6958	83.4701	83.1743	75.5911	78.2521	82.2293	82.8881
Aifm2	15.5938	17.549	15.1691	15.9251	18.877	15.4214	15.8317	18.4994	17.7525	15.3227	17.3523	15.1224
Aifm3	0.113823	0.314499	0.273317	0.32368	0.424201	0.314722	0.128713	0.339883	0.28633	0.901334	0.388485	0.142664
Aig1	3.30087	2.20149	1.22993	1.81261	2.61591	3.38326	2.89603	2.96184	1.43165	1.39297	2.65465	2.56796
Aim1	1.02441	0.566097	0.751622	0.453152	0.707002	0.708125	0.965345	0.922541	0.357912	0.491637	1.10071	1.06998
Aim1l	4.38219	5.53517	7.31123	6.66781	6.64582	4.87819	5.14851	5.38958	5.65502	6.63709	7.57546	5.92058
Aim2	44.0495	46.6087	48.1038	44.0852	43.622	42.8022	49.5544	46.0299	47.9603	53.4245	43.1866	45.7953
Aimp1	106.481	107.118	105.774	101.247	105.98	111.254	111.851	113.764	113.888	106.439	106.51	102.504
Aimp2	76.0338	83.7824	78.7836	80.0784	77.5581	77.6577	81.6038	81.0865	90.0508	82.513	83.1358	82.3174
Aip	24.8703	29.8774	24.8035	25.8297	28.9871	27.3808	25.3564	29.0843	25.6981	26.7942	33.0212	29.6742
Aipl1	0	0	0	0	0	0	0	0.0485548	0.0715825	0	0	0
Aire	1.08132	0.377398	0.751622	1.48893	1.2726	0.786806	0.579207	0.582657	2.64855	1.06521	0.971213	0.499326
Ajap1	0.284558	0.125799	0.614963	0.064736	0.0707002	0	0.321782	0.145664	0.644242	0.245818	0.129495	0.213997
Ajuba	71.367	68.0575	82.2684	84.351	82.5072	79.31	76.584	84.5824	91.1245	88.1668	84.3013	85.3847
AK010878	8.36599	8.80596	8.47283	10.1636	7.35282	7.86806	9.20295	8.44853	10.0931	10.5702	8.67617	8.70253
Ak1	193.158	192.788	189.545	184.951	186.366	184.27	199.698	189.995	175.52	181.66	187.768	185.464
AK157302	10.5855	12.9573	12.4359	14.8893	12.5139	14.0051	12.1633	12.8185	12.6701	12.5367	15.0862	13.9811
Ak2	228.329	237.069	233.618	244.184	235.927	236.356	239.019	240.103	247.246	240.738	237.818	234.54
Ak3	14.5124	11.0074	9.83941	10.7462	12.5846	11.094	12.2277	10.4878	8.37515	8.76752	9.77687	12.0551
Ak4	683.962	688.878	473.795	469.077	697.882	677.282	691.573	682.729	400.647	414.941	656.799	702.48
Ak5	0.170735	0.377398	0	0.388416	0.282801	0.393403	0.0643563	0.145664	0.0715825	0	0.25899	0.0713322
Ak6	44.0495	44.0927	47.9671	44.0852	38.0367	41.3073	45.3068	43.1166	46.5286	47.279	43.7046	40.4454
Ak7	65.7328	58.308	67.3043	64.5418	62.0041	61.5282	62.1038	59.4796	62.4915	65.3057	55.7476	58.5638
Ak8	0.569115	1.19509	0.683293	0.841568	1.1312	0.550764	0.707919	0.776876	0.644242	0.901334	0.453233	0.427993
Ak9	17.5287	16.4168	15.1008	16.3135	14.7056	14.1625	16.8614	14.9549	19.2557	17.9447	16.1221	15.4791
Akain1	0	0	0	0	0	0.0786806	0	0.0971095	0	0	0	0.0713322
Akap1	345.851	373.876	282.405	283.608	325.857	323.613	335.039	335.271	271.441	265.73	314.997	305.017
Akap10	49.4561	50.0682	51.042	52.1772	53.3787	44.6119	44.0841	46.3698	48.4613	49.7372	46.165	48.7913
Akap11	69.8304	73.4669	68.8759	76.3885	80.8811	65.9343	58.1138	72.2495	72.2267	69.5666	69.4741	77.3242
Akap12	731.711	722.655	599.043	639.139	677.662	666.424	707.019	720.941	631.501	626.099	663.338	720.955
Akap13	46.7813	47.6151	51.3836	56.7735	54.722	55.3124	47.1088	57.149	51.4678	51.9496	47.7189	57.2085
Akap17b	20.0328	20.4424	23.7786	22.3339	20.3617	18.4113	21.3019	21.7525	26.4139	26.8761	17.6113	19.4737
Akap2	0.0569115	0.188699	0	0.129472	0	0	0.193069	0.0485548	0	0	0	0.142664
Akap3	0.113823	0	0	0.064736	0	0.393403	0.0643563	0	0	0	0	0.0713322
Akap5	2.84558	3.39658	2.04988	2.26576	1.76751	1.88833	2.89603	2.71907	2.57697	3.35952	1.68344	1.14132
Akap6	0.341469	0.880596	0.341646	0.64736	0.636302	0.629444	0.386138	0.582657	1.07374	1.14715	0.25899	0.285329
Akap7	20.4312	21.8891	19.4738	18.9676	24.0381	22.5026	20.594	22.0924	18.4683	16.9615	17.4818	18.7604
Akap8	292.468	277.954	260.744	254.089	287.255	270.818	287.094	271.761	277.883	271.056	276.99	272.988
Akap8l	41.147	36.1044	40.9976	37.0937	37.7539	32.4951	32.0494	37.0473	38.2966	40.7239	33.7335	34.2395
Akap9	64.5946	62.3965	61.838	66.2249	70.6295	70.7338	64.0989	70.8414	67.2875	65.1418	63.3231	72.8302
Akip1	17.6995	16.4168	13.6659	12.494	14.4935	14.3985	16.3465	15.4404	17.4661	17.2892	15.1509	17.2624
Akirin1	52.8708	52.081	49.3337	50.5588	48.2176	50.5916	51.5494	49.5259	52.8995	48.3443	51.8628	53.7845
Akirin2	62.6027	65.0383	64.6395	61.8876	59.7417	60.6627	66.6731	61.5189	58.9124	58.6686	64.2943	65.7683
Akna	8.65055	9.37206	13.3242	13.5946	8.83753	7.47465	9.97523	9.71095	14.6028	12.4548	6.99273	6.91923
Aknad1	0	0.125799	0	0.064736	0	0	0	0.0485548	0	0	0	0
Akp3	0	0	0	0.064736	0.1414	0	0.193069	0.0485548	0	0	0	0
Akr1a1	225.768	244.743	228.766	237.646	231.402	248.001	238.633	242.337	227.418	220.827	245.652	257.581
Akr1b10	12.5205	10.4414	16.9457	13.9182	14.6349	12.7463	12.2921	12.9641	15.6766	12.7006	13.2732	14.1238
Akr1b3	118.717	126.554	144.448	148.893	130.795	123.686	119.831	118.668	147.675	145.033	132.02	121.407
Akr1b7	0.113823	0	0.136659	0	0	0.157361	0.128713	0.194219	0.143165	0	0.129495	0.0713322
Akr1b8	19.3499	16.7313	26.3751	27.3833	16.1904	19.6701	17.1188	21.3155	31.1384	28.1052	18.6473	17.8331
Akr1c12	0.967496	0.377398	0.478305	1.03578	0.282801	0.629444	0.579207	0.485548	0.57266	0.0819394	0.25899	0.427993
Akr1c13	1.13823	1.0064	1.09327	0.776832	1.4847	1.65229	0.965345	0.728322	0.930572	0.819394	0.77697	1.14132
Akr1c14	0.455292	0.125799	0.273317	0.258944	0.424201	0.944167	0.128713	0.776876	0.501077	0.0819394	0.906465	0.285329
Akr1c18	0.398381	0.754796	0.478305	0.64736	1.1312	0.629444	0.900988	0.436993	1.14532	0.245818	0.51798	0.998651
Akr1c21	0.170735	0	0.0683293	0	0.0707002	0.314722	0.0643563	0.145664	0.0715825	0.245818	0.0647475	0.213997
Akr1c6	0	0	0	0	0.0707002	0.0786806	0	0	0	0	0	0
Akr1cl	5.86189	5.47227	6.0813	4.79046	5.72672	6.76653	6.17821	7.33177	5.08236	6.30934	5.50354	7.70388
Akr1e1	9.78878	12.7057	7.58455	7.89779	9.26173	10.9366	11.5198	13.4011	7.80249	7.04679	10.9423	10.1292
Akr7a5	24.1874	26.1663	20.0888	22.5929	22.1999	27.3808	20.8514	25.0543	21.0453	21.2223	25.5105	21.7563
Akt1	24.8703	28.7452	24.9402	26.2181	23.5432	27.9316	23.5544	26.608	24.9107	29.0885	24.4098	30.1735
Akt1s1	49.6268	45.9797	55.4834	55.8672	46.6621	44.9266	45.9504	48.0207	59.1271	60.5532	48.3016	47.0793
Akt2	138.978	137.876	130.509	137.693	138.997	142.727	136.371	134.157	125.556	137.003	136.617	135.531
Akt3	6.60173	7.10767	8.13118	6.99149	4.52481	7.39597	7.33662	4.85548	4.5097	6.06352	5.95677	6.20591
Aktip	45.1877	41.6396	46.1906	47.6457	43.1271	49.4114	44.0841	46.0785	41.9473	47.279	44.6758	43.2987
Alad	30.22	32.4562	28.425	33.7922	34.9966	32.1803	32.5643	33.7941	31.5679	30.6453	30.8846	30.3162
Alas1	29.4232	27.5501	26.9217	28.2896	26.2298	27.7742	27.094	26.8993	31.8542	25.3193	29.5896	28.3902
Alas2	0.113823	0	0	0	0.0707002	0	0.0643563	0.0971095	0	0.0819394	0	0
Alcam	2.78866	2.45309	1.1616	1.48893	2.54521	2.67514	2.76732	2.47629	1.78956	2.45818	2.13667	2.49663
Aldh16a1	146.49	150.267	144.175	137.823	145.855	148.628	138.495	148.092	129.278	128.235	151.962	147.016
Aldh18a1	67.0418	63.2771	66.3477	63.3765	75.4371	77.9724	67.7028	69.9189	67.9318	72.1886	70.3805	73.8289
Aldh1a1	0.113823	0.0628997	0.0683293	0	0	0	0	0	0	0.0819394	0.194243	0.0713322
Aldh1a2	9.21966	11.4477	3.07482	3.10733	9.96873	9.59903	8.88117	7.81732	1.57481	2.62206	7.31647	7.20456
Aldh1a3	2.44719	2.01279	0.819951	1.55366	1.62611	2.12438	1.80198	1.35953	1.00215	1.63879	1.74818	1.56931
Aldh1a7	0	0.125799	0.0683293	0.129472	0	0	0	0.0485548	0.214747	0	0	0
Aldh1b1	5.12204	5.47227	3.2798	4.98467	3.60571	4.72083	8.36632	6.36067	4.72444	3.76921	5.24455	4.77926
Aldh1l1	70.741	78.7504	46.1223	56.0614	66.741	69.5536	69.5048	69.1905	42.6632	43.1001	72.6467	67.3376
Aldh1l2	7.17085	7.23347	8.60949	8.35094	7.21142	8.02542	7.01484	9.71095	8.80465	8.43976	7.25172	7.27589
Aldh2	140.287	139.197	159.412	167.537	129.947	142.254	129.614	129.107	172.442	161.175	129.366	137.671
Aldh3a1	1.30896	1.94989	1.09327	0.582624	1.83821	1.73097	1.60891	1.60231	0.429495	0.245818	1.29495	0.64199
Aldh3a2	64.6515	61.7675	70.9258	63.5708	66.4582	70.8912	66.2227	62.6357	65.9275	68.911	62.4166	62.6297
Aldh3b1	0.113823	0.377398	0.341646	0.064736	0.282801	0.472083	0.128713	0.485548	0.214747	0.409697	0	0.213997
Aldh3b2	0	0	0	0.129472	0.0707002	0.157361	0.0643563	0.242774	0	0	0.129495	0.0713322
Aldh3b3	0	0	0	0.064736	0.1414	0.0786806	0	0	0	0	0	0.0713322
Aldh4a1	55.6025	57.4903	55.0734	60.9166	52.5303	49.3327	56.4405	53.1675	55.1901	53.5884	54.6469	48.9339
Aldh5a1	14.9677	16.0394	15.6474	14.6951	18.0286	17.7818	15.4455	18.1595	13.4575	13.2742	13.5322	16.2638
Aldh6a1	41.3178	42.2686	37.2394	37.029	48.2176	43.9824	36.0395	42.971	35.4333	36.7908	38.0715	42.3
Aldh7a1	46.2691	49.3763	53.7068	54.0546	50.1265	43.7464	48.7821	52.0507	49.6783	50.8024	47.4599	47.7926
Aldh8a1	0.0569115	0	0.136659	0.064736	0.1414	0.0786806	0	0.0971095	0.0715825	0	0.0647475	0
Aldh9a1	23.1061	22.9584	27.7417	27.2539	24.3209	26.5153	26.1287	25.9282	27.0582	25.5651	21.3667	26.8923
Aldoa	864.827	892.295	818.995	848.495	831.717	875.243	858.256	848.737	846.105	820.623	961.501	916.548
Aldoart1	40.6917	42.8347	33.8913	35.6048	40.5112	38.7895	46.787	39.8149	36.5071	39.6587	43.1866	44.44
Aldoart2	18.3255	20.5053	14.9641	17.2845	16.1197	19.9849	19.3713	19.6161	16.2492	15.1588	23.3091	22.755
Aldoc	10.1302	13.7121	7.31123	4.91994	9.04963	7.55333	7.20791	7.18611	5.86976	6.88291	8.15819	7.13322
Alg1	34.6591	39.1865	32.6614	34.9574	41.3596	36.5078	39.193	39.3294	31.5679	32.9396	38.5248	33.8115
Alg10b	51.0496	48.9989	53.6385	44.8621	55.9239	53.1881	54.6385	48.2149	50.1793	47.6887	47.5894	50.3606
Alg11	97.4894	97.9977	78.3053	72.9575	95.516	95.0461	93.8959	88.0298	70.5803	73.1719	85.7257	82.7454
Alg12	12.0083	14.4669	10.1127	14.1772	13.7865	14.4772	13.5792	12.7699	12.169	13.0284	13.9207	12.9825
Alg13	617.376	622.141	475.093	468.624	624.212	600.883	622.068	579.113	433.718	422.807	559.224	552.254
Alg14	16.049	18.1151	15.989	15.7308	16.5439	15.1853	17.3762	15.926	16.2492	18.7641	13.338	18.8317
Alg2	40.3503	36.6076	33.7547	33.598	41.9959	36.5078	39.3861	37.0473	34.288	35.152	37.2946	37.7348
Alg3	23.3337	24.7196	27.8783	25.8297	27.9973	23.9976	27.0297	23.1121	30.351	27.1219	26.417	24.1816
Alg5	27.4883	25.7889	21.2504	22.1397	26.5126	29.8199	26.1287	27.3849	22.1906	20.4029	28.4242	27.1063
Alg6	26.8053	25.1599	24.0519	26.0886	26.0177	27.2235	28.0594	26.7051	20.5442	24.0082	29.8486	30.0309
Alg8	3.86998	5.84967	5.19302	5.43782	4.87832	3.93403	3.92574	5.0497	5.51185	6.06352	3.62586	2.78196
Alg9	36.0819	40.2558	44.5507	37.9353	41.0768	38.0814	42.2821	40.9802	37.6524	38.7573	42.2154	40.7307
Alk	2.39028	2.45309	2.52818	3.04259	1.76751	2.28174	2.70297	2.67051	4.43811	3.27758	2.33091	1.49798
Alkbh1	92.6519	80.889	107.209	99.8877	96.7886	85.0537	86.4949	87.2529	101.576	111.192	86.7617	88.0953
Alkbh2	14.3417	15.5362	19.9521	19.2266	13.433	14.7919	15.0594	15.8289	19.8284	21.7139	13.597	13.2678
Alkbh3	14.1141	16.9829	17.6973	17.0903	16.2611	13.3757	14.802	15.5375	16.464	17.1253	14.4387	18.3324
Alkbh4	15.7645	14.7814	16.194	18.7087	13.7158	15.4214	14.4802	15.4404	14.9607	18.1086	14.3092	13.9098
Alkbh5	120.937	117.182	122.036	131.867	116.231	108.579	113.267	116.629	120.473	118.239	116.805	111.992
Alkbh6	26.1224	26.5437	27.2634	25.5707	27.0075	25.2565	23.6831	25.4913	28.8477	21.4681	26.0285	28.1762
Alkbh7	36.1957	33.4626	27.4684	31.2675	32.7342	31.6296	33.1435	30.8808	33.429	27.4497	32.7622	25.3943
Alkbh8	39.895	34.0287	37.1028	33.2096	42.8443	38.0814	36.4257	41.0773	37.9387	35.8895	35.8054	40.0887
Allc	0.0569115	0	0.0683293	0	0	0.157361	0	0	0.0715825	0.0819394	0	0
Alms1	81.9526	89.1918	90.8096	97.0393	98.2026	97.3278	87.5246	89.2437	97.1374	99.8022	85.8552	98.7238
Alox12	3.75616	4.27718	0.819951	1.42419	3.25221	3.61931	3.02475	3.73872	0.501077	1.39297	3.17263	3.13862
Alox12b	0	0.0628997	0.136659	0	0	0	0	0	0	0	0	0
Alox12e	0.170735	0.440298	0	0.32368	0.636302	0.157361	0.257425	0.194219	0.214747	0.163879	0	0.356661
Alox15	0.455292	0.377398	1.91322	1.35946	0.707002	0.708125	0.0643563	0.339883	2.4338	2.94982	0.582728	0.427993
Alox5	0.455292	0.188699	0.341646	0.388416	0.494902	0.157361	0.321782	0.339883	0.429495	0.409697	0.194243	0.142664
Alox5ap	4.04072	6.41577	4.4414	5.04941	2.89871	4.72083	5.47029	4.80692	5.36869	5.408	3.56111	3.85194
Alox8	0.170735	0.0628997	0.0683293	0.32368	0.424201	0.236042	0.257425	0.0485548	0.0715825	0.245818	0.0647475	0
Aloxe3	0.910584	0.754796	0.478305	0.712096	0.212101	0.472083	0.193069	0.631212	0.501077	0.327758	0.25899	0.570658
Alpk1	0.0569115	0.0628997	0	0	0	0	0.128713	0.145664	0	0	0.0647475	0
Alpk2	0.113823	0.0628997	0.273317	0.064736	0.282801	0.314722	0.321782	0.631212	0.0715825	0.245818	0.194243	0.0713322
Alpk3	40.4641	39.2494	32.3881	30.2964	41.1475	42.7235	37.7772	37.1444	26.915	27.04	33.4097	37.2354
Alpl	310.851	311.542	316.979	339.281	279.266	286.083	296.361	287.881	330.997	310.55	301.918	292.391
Alppl2	0.398381	0.440298	1.09327	1.48893	0.424201	1.49493	0.707919	1.21387	0.644242	0.819394	0.453233	0.570658
Als2	76.9444	79.9455	80.4919	85.6457	79.6084	74.4318	69.6335	81.5235	77.8102	89.4778	71.9345	76.8962
Als2cl	10.927	11.6993	17.219	19.2266	14.7763	16.5229	11.8416	11.2647	20.3294	21.7139	15.3452	13.5531
Als2cr11	0.284558	0.943496	0.273317	0.517888	0.636302	0.472083	0.257425	0.728322	0.715825	0.491637	0.971213	0.855987
Als2cr12	0.113823	0.0628997	0.0683293	0.064736	0.212101	0.314722	0	0.0971095	0.214747	0	0.129495	0.142664
Alx1	0.170735	0.314499	0.478305	0.453152	0	0.0786806	0.386138	0.194219	0.501077	0.819394	0.0647475	0.213997
Alx3	0	0	0	0	0	0	0.0643563	0	0	0	0.0647475	0
Alx4	0	0	0	0	0	0.0786806	0	0.0485548	0	0	0	0
Alyref	189.458	190.397	183.122	179.383	200.152	188.361	193.198	193.297	202.793	203.538	202.724	196.877
Alyref2	7.45541	9.49786	9.01946	8.15674	7.77702	7.31729	8.1089	8.30287	8.01724	7.12873	8.61142	9.05919
Amacr	24.5289	26.8582	22.6853	22.9813	26.0884	28.6397	24.391	27.1421	19.6852	21.7959	26.4817	27.2489
Ambn	0	0	0.0683293	0.129472	0	0	0	0	0	0	0	0
Ambp	0.569115	0.817696	0.136659	0.194208	0.282801	0.0786806	0.514851	0.873986	0.214747	0.327758	0.51798	0.213997
Ambra1	74.6679	77.6811	89.1014	88.041	70.7709	77.4217	74.589	84.0483	91.2677	86.1183	77.1143	75.0415
Amd1	125.661	130.58	127.366	127.142	120.544	117.155	133.218	131.049	123.695	132.004	123.085	124.189
Amd2	87.8714	92.5884	91.2196	94.5793	91.1326	86.4699	100.911	93.8564	90.8382	91.5263	88.1214	90.8773
Amdhd1	0.170735	0.125799	0.0683293	0.388416	0.282801	0.157361	0.128713	0.242774	0.28633	0.163879	0.194243	0.142664
Amdhd2	51.0496	50.7601	34.9846	37.2232	52.6717	56.1779	45.3712	45.253	36.0776	32.5299	49.3376	46.8653
Amer1	44.1633	46.3571	48.1038	50.0409	42.4908	43.589	43.4405	44.7189	45.956	50.6386	42.5391	36.5221
Amer2	0.0569115	0	0.0683293	0.388416	0	0.314722	0	0.0485548	0.0715825	0	0.129495	0.142664
Amer3	0	0.314499	0.204988	0	0.0707002	0.157361	0	0.145664	0	0	0	0.142664
Amfr	29.1956	31.2612	25.9651	26.8007	34.5724	34.1474	32.5643	30.5409	27.3445	29.744	35.6759	30.2449
Amh	0.682938	0.503198	1.02494	0.582624	0.494902	0.472083	0.707919	0.534102	1.50323	1.06521	0.647475	0.499326
Amhr2	1.25205	1.38379	1.70823	0.841568	1.69681	1.33757	1.4802	1.5052	0.930572	1.06521	1.61869	1.28398
Amica1	2.27646	1.76119	1.50324	2.58944	1.76751	2.59646	1.93069	2.81618	1.6464	1.39297	1.87768	1.71197
Amigo1	1.82117	1.82409	3.41646	3.04259	2.05031	0.944167	2.25247	1.35953	1.86114	2.37624	2.33091	1.28398
Amigo2	1.4797	0.691897	1.29826	1.03578	0.777702	0.393403	1.35148	1.45664	1.86114	1.06521	0.712223	1.21265
Amigo3	2.33337	1.44669	1.70823	1.48893	2.19171	2.04569	1.86633	2.0393	2.50539	1.96655	1.87768	1.78331
Ammecr1	17.8702	18.3667	17.3556	18.3203	19.8668	17.4671	15.1881	17.2369	17.5377	16.1421	15.8631	17.2624
Ammecr1l	27.4313	28.6194	33.2764	35.0869	27.4317	23.6042	27.6732	26.9965	31.8542	31.9564	27.7119	26.1789
Amn	0.512204	0.503198	0.204988	0.64736	0.424201	0.550764	0.772276	0.679767	1.07374	0.737455	0.906465	0.713322
Amn1	10.5286	9.56076	14.5541	13.3356	13.0795	11.9594	10.297	9.56529	12.0259	12.6187	9.38839	11.1278
Amot	2.10573	1.44669	1.02494	1.68314	1.4847	2.4391	1.35148	1.74797	2.21906	1.47491	1.81293	1.49798
Amotl1	39.5535	35.4125	29.1083	31.5912	36.8348	34.8555	32.1138	40.3976	27.3445	29.0885	31.6615	35.9515
Amotl2	167.263	168.886	126.682	124.811	225.251	232.816	175.049	177.176	129.421	138.56	222.926	246.952
Ampd1	0.170735	0.377398	0.0683293	0.32368	0.282801	0.314722	0.193069	0.0971095	0.214747	0.0819394	0.129495	0.142664
Ampd2	44.5617	44.533	57.3966	60.075	46.8742	43.4317	45.4356	41.7085	59.9145	56.784	47.0714	46.152
Ampd3	13.7157	12.1396	15.0324	18.9029	12.1604	12.1168	11.4554	12.0416	12.5985	13.9297	11.0718	10.5572
Amph	49.0577	50.5085	45.0973	45.7684	50.4093	51.221	52.2573	52.0507	46.3855	41.6252	50.8915	58.1358
Amt	217.63	220.149	167.407	177.506	215.282	218.889	210.703	219.807	158.054	163.223	207.386	203.297
Amy1	0.0569115	0.0628997	0	0.129472	0.1414	0.0786806	0	0.0485548	0	0	0.0647475	0
Amz1	0.910584	0.754796	0.341646	0.841568	0.424201	0.865486	0.772276	0.485548	1.2169	0.737455	0.582728	0.64199
Amz2	38.4153	41.7654	35.7362	35.9932	38.1781	44.6119	42.1534	38.8924	36.6502	35.2339	35.4816	35.5948
Anapc1	275.224	274.243	292.176	295.455	293.335	301.11	284.777	289.581	276.38	274.251	278.997	297.027
Anapc10	44.391	46.2313	35.3946	34.3101	48.7832	53.3454	53.995	50.9825	35.4333	37.6921	52.9635	49.2192
Anapc11	50.4805	53.9679	51.1103	53.9251	50.0558	52.952	52.193	53.0218	53.6869	51.6218	53.7404	49.6472
Anapc13	22.2524	18.9957	18.5172	21.7513	17.8872	21.4011	21.2376	20.7329	19.8999	17.2892	21.1724	20.7577
Anapc15	66.6434	67.6172	69.0126	68.0375	64.4079	68.6094	69.8266	69.4819	74.3026	71.8609	73.6179	73.6149
Anapc15-ps	24.1305	20.7569	22.8903	21.7513	24.1088	23.5255	22.1386	22.8207	22.6201	22.5333	23.2444	22.1843
Anapc16	30.4477	32.7707	31.7731	34.1159	31.8858	32.5738	33.0791	33.7941	34.288	32.9396	35.0284	35.5948
Anapc2	24.3581	25.5373	34.233	34.3748	25.5228	25.4925	22.9752	26.3652	31.9974	31.8744	24.4098	27.6769
Anapc4	117.978	114.792	101.811	107.85	116.373	109.838	117.128	115.609	104.725	107.095	114.733	118.911
Anapc5	408.112	438.977	445.37	433.796	439.473	419.997	419.088	426.359	411.385	424.036	420.211	416.794
Anapc7	71.4239	73.7185	77.6904	67.9081	68.155	70.9699	76.3909	75.6969	72.1552	68.5014	73.6827	69.6916
Ang	0.455292	0.251599	0.341646	0.582624	0.282801	0.314722	0	0.194219	0.0715825	0.409697	0.51798	0.0713322
Ang2	0.170735	0.0628997	0	0	0	0	0	0.0971095	0	0	0	0
Ang4	0	0	0.0683293	0	0	0	0	0	0	0	0.129495	0
Angel1	6.88629	8.68016	10.386	8.60989	8.05983	9.67771	7.14355	7.04044	8.30357	10.4882	8.09344	10.1292
Angel2	61.5213	60.4466	68.4659	60.075	61.2264	62.1576	63.0048	68.5108	60.4872	61.6184	62.9346	61.6311
Angpt1	0.73985	0.440298	0.409976	0.129472	0.565602	0.550764	0.321782	0.631212	0.28633	0.0819394	0.582728	0.64199
Angpt2	0.284558	0.880596	0.683293	0.388416	0.565602	0.236042	0.450494	0.825431	0.501077	0.409697	0.647475	0.570658
Angptl2	0.227646	0.440298	0.136659	0.453152	0.212101	0.629444	0.193069	0.582657	0.28633	0.409697	0.51798	0.427993
Angptl4	31.2444	29.8774	38.9477	34.7632	29.482	37.7667	35.7821	34.6195	42.8063	43.5918	32.827	32.8842
Angptl6	1.65043	1.69829	1.70823	2.00682	1.414	1.57361	1.86633	1.65086	2.8633	2.37624	2.07192	1.56931
Angptl8	0.0569115	0.0628997	0	0	0	0	0	0	0	0	0	0
Ank	8.65055	8.05116	8.26784	7.31517	10.9585	9.75639	9.52473	9.6624	4.79603	6.63709	10.2301	12.6258
Ank1	0.0569115	0.251599	0	0.64736	0.212101	0.0786806	0.193069	0.291329	0	0.0819394	0.323738	0.213997
Ank2	12.236	12.0767	11.9576	12.3646	12.726	12.5102	11.0049	10.4393	12.169	13.1103	12.82	11.1992
Ank3	36.9356	31.7015	31.7731	33.4038	34.9259	35.4063	33.3366	35.0565	30.9952	30.8092	35.8701	31.1009
Ankar	0	0	0	0	0	0	0.0643563	0.0485548	0	0	0	0
Ankdd1a	0.113823	0	0	0.064736	0	0	0	0	0	0	0.0647475	0
Ankef1	0	0	0.0683293	0	0.0707002	0	0.128713	0	0.0715825	0	0.0647475	0.0713322
Ankfy1	130.555	135.297	121.899	133.356	139.138	132.341	131.223	136.633	124.196	119.468	129.689	131.109
Ankhd1	207.841	212.161	224.667	231.043	202.627	209.212	200.92	203.687	230.352	219.024	189.192	207.149
Ankib1	63.2856	64.4722	62.6579	64.2829	68.5792	57.3581	67.0593	59.5281	55.8343	57.1118	60.2152	61.0604
Ankk1	0.455292	0.566097	0.273317	0.453152	0.212101	0.786806	0.450494	0.873986	0.0715825	0.245818	0.323738	0.64199
Ankle1	24.5289	21.3859	30.4065	27.2539	20.1496	20.1422	18.6633	18.2566	28.4183	29.4163	19.0358	14.4804
Ankle2	122.758	128.001	119.03	114.065	127.048	123.843	122.084	125.805	121.404	112.257	118.229	126.9
Ankmy1	1.42279	2.13859	1.09327	1.48893	1.1312	1.25889	1.35148	1.0682	1.07374	1.14715	1.03596	1.35531
Ankmy2	78.7655	76.7376	75.9138	84.4157	80.8104	78.2872	79.7375	75.9397	79.385	76.3675	71.1575	72.5449
Ankra2	11.1547	12.3912	10.7277	10.4872	12.2311	13.4544	11.7128	12.0416	10.0931	10.8979	12.1078	10.9852
Ankrd1	0	0.0628997	0.0683293	0	0.0707002	0.0786806	0.128713	0.0485548	0.0715825	0	0	0.0713322
Ankrd10	126.628	121.334	149.709	144.62	114.959	110.153	117.708	111.579	146.458	153.391	106.315	95.9419
Ankrd11	285.582	280.344	329.484	316.3	287.821	273.179	274.544	280.792	323.839	356.109	258.861	299.738
Ankrd12	19.5206	19.7505	21.1137	18.7087	21.0687	19.5915	16.4109	15.489	20.9737	19.5016	15.2157	17.4051
Ankrd13a	149.563	143.6	149.299	143.196	147.551	148.942	152.074	151.685	141.375	147.081	152.157	148.014
Ankrd13b	4.89439	3.20789	7.2429	4.98467	4.02991	3.69799	4.1188	3.35028	7.08667	5.73576	4.14384	3.35262
Ankrd13c	92.1397	86.2355	86.6415	91.3425	92.3345	83.0867	92.0939	94.439	84.3958	87.1835	92.33	92.5179
Ankrd13d	2.16264	2.13859	3.2798	4.53152	0.989803	2.04569	2.38118	2.08786	3.29279	4.09697	1.87768	1.49798
Ankrd16	30.6753	25.1599	34.3696	30.4259	34.9966	27.9316	28.3168	27.482	35.5049	41.4613	29.5896	29.3176
Ankrd17	255.76	260.405	284.318	300.051	244.34	235.648	243.717	256.078	291.699	282.773	236.523	261.219
Ankrd22	1.36588	0.566097	0.683293	0.64736	0.919103	1.02285	0.772276	0.873986	0.0715825	0.573576	0.712223	0.927319
Ankrd23	0.341469	0.377398	0.614963	0.582624	0.282801	0.393403	0.257425	0.0485548	0.143165	0.491637	0.25899	0.427993
Ankrd24	11.0977	9.24626	11.3427	12.494	9.47383	7.63201	8.04454	10.4878	13.6723	13.7658	8.9999	9.05919
Ankrd26	28.7403	27.7388	34.3013	28.4838	25.3814	22.66	23.1683	23.5005	32.2837	35.3978	21.9494	23.4683
Ankrd27	74.0988	76.5489	73.7956	70.1091	68.0136	66.7998	77.9355	70.0645	69.5066	70.2221	67.6611	69.6203
Ankrd28	92.8796	92.5884	97.9842	93.8672	99.6873	83.8735	94.7325	95.7014	82.6778	86.2822	89.7401	96.8692
Ankrd29	0	0.125799	0	0	0.0707002	0	0	0	0	0	0.323738	0
Ankrd31	1.30896	1.19509	1.29826	1.68314	1.5554	0.944167	1.60891	1.31098	1.93273	2.13042	1.03596	1.49798
Ankrd33b	52.5862	53.9679	74.4789	74.5111	62.7111	67.98	51.292	56.0808	92.4846	84.5615	69.4741	67.9083
Ankrd34a	0.170735	0	0.0683293	0.194208	0	0.0786806	0.0643563	0	0.0715825	0.163879	0.0647475	0.0713322
Ankrd34b	0.170735	0.251599	0.136659	0.064736	0	0.314722	0	0.145664	0.28633	0.163879	0.129495	0.142664
Ankrd35	14.171	11.6993	8.33617	7.96253	9.54453	9.99243	12.7426	13.4011	7.58774	7.21067	9.71213	11.1278
Ankrd36	0.0569115	0	0.0683293	0.517888	0.1414	0.157361	0	0.0971095	0.0715825	0.163879	0.129495	0.0713322
Ankrd37	2.39028	2.64179	1.02494	1.87734	1.90891	1.41625	1.28713	1.99075	1.43165	1.80267	2.00717	1.85464
Ankrd39	5.29277	3.83688	4.23641	4.01363	4.17131	3.93403	6.04949	4.0786	3.79387	5.08024	4.27334	3.35262
Ankrd40	80.5867	81.0148	77.2804	79.1721	75.0836	75.1399	81.089	75.794	73.3721	74.401	72.582	74.3282
Ankrd42	1.82117	1.76119	1.29826	1.42419	2.33311	1.96701	1.41584	2.23352	1.78956	2.62206	2.20142	1.56931
Ankrd44	4.78057	4.65458	10.796	10.293	6.00952	6.13708	6.11385	6.74911	7.87407	9.34109	5.24455	6.20591
Ankrd45	97.3756	87.8709	82.2001	89.4652	93.6071	96.9344	92.4157	83.8055	82.0335	85.3809	81.7114	88.238
Ankrd46	26.1793	24.9712	26.4434	27.7717	26.5833	24.2336	24.9059	23.5976	28.8477	24.2541	23.5681	27.3916
Ankrd49	42.1145	38.1172	41.6808	34.1159	38.1781	37.4519	39.7078	36.5132	34.1449	32.2841	36.4528	38.7334
Ankrd50	26.35	22.2665	25.3502	24.2113	19.0184	18.6473	22.6534	23.2577	20.3294	23.3527	21.6257	23.5396
Ankrd52	16.1629	13.6492	22.4803	23.7581	15.4126	15.8148	12.1633	12.7699	27.4161	29.2524	12.2373	15.6931
Ankrd53	0	0	0	0	0.0707002	0	0	0	0	0	0	0.0713322
Ankrd54	23.1061	24.9712	30.6798	27.5128	24.7451	23.2894	24.7772	23.1606	25.7697	27.2039	23.5033	25.5369
Ankrd55	0	0.0628997	0.204988	0	0	0	0.0643563	0.0485548	0.0715825	0.0819394	0.0647475	0.0713322
Ankrd6	5.06512	5.84967	9.01946	7.05622	5.23182	5.19292	4.5693	5.43813	8.5899	8.27588	5.1798	4.27993
Ankrd60	0	0	0	0	0	0	0	0	0.0715825	0.0819394	0	0
Ankrd61	0.0569115	0.0628997	0.341646	0.129472	0.424201	0	0	0.0971095	0.214747	0	0	0.213997
Ankrd63	0.0569115	0.125799	0	0	0	0	0	0	0	0.0819394	0	0
Ankrd65	0.626027	1.44669	1.57157	0.582624	0.777702	0.550764	1.22277	0.728322	0.57266	0.819394	0.51798	0.499326
Ankrd9	11.4961	11.0074	10.8644	12.0409	8.69613	8.81222	11.7772	10.4878	12.169	10.816	10.1006	9.20186
Anks1	43.2527	37.9914	42.7058	47.9046	38.1074	37.3733	42.1534	41.9028	42.2337	42.6085	38.0715	36.3081
Anks1b	0.341469	0.503198	0.341646	0.194208	0.353501	0.550764	0.128713	0.0971095	0.501077	0.573576	0.582728	0.356661
Anks3	17.9271	16.7942	18.5856	19.615	15.6247	13.3757	15.3812	14.2265	17.8956	20.9765	13.856	15.1938
Anks6	0.626027	0.314499	0.273317	0.517888	0.919103	0.786806	0.579207	0.436993	0.57266	0.491637	1.10071	0.713322
Ankzf1	33.2363	28.4307	33.9596	38.259	34.5724	29.8199	28.5742	26.4138	32.2121	35.5617	28.4242	28.1049
Anln	299.582	297.201	287.94	282.314	304.011	283.407	305.886	302.788	278.026	277.939	292.465	312.435
Ano1	4.49601	5.59807	13.0509	12.5588	6.57512	5.74368	4.31187	7.089	14.9607	10.4063	6.02152	5.20725
Ano10	1.82117	1.57249	1.1616	0.841568	1.2019	1.73097	1.28713	0.631212	1.2169	0.573576	1.48919	1.64064
Ano2	0	0	0.0683293	0	0.0707002	0.157361	0	0	0	0.245818	0	0.0713322
Ano3	2.33337	2.76759	1.57157	2.13629	2.19171	1.96701	2.12376	1.89364	2.14747	2.13042	1.61869	2.85329
Ano4	0.0569115	0.125799	0	0.194208	0	0	0	0	0.143165	0.0819394	0	0.142664
Ano6	36.1388	43.0234	44.1407	46.0273	39.9456	35.8783	40.995	42.097	39.2272	38.5935	38.5895	43.2987
Ano7	0.113823	0.0628997	0.204988	0	0.212101	0.157361	0.128713	0.242774	0.0715825	0.163879	0.0647475	0.142664
Ano8	4.66674	3.39658	6.62794	7.05622	3.39361	3.2259	4.1188	4.0786	7.65933	8.35782	4.27334	3.92327
Ano9	19.4068	15.033	25.4185	21.3629	17.7458	16.9163	16.4752	16.5572	23.3359	24.0902	14.6329	14.1951
Anp32a	189.743	180.648	190.502	182.62	184.174	165.308	189.465	180.624	183.466	183.217	173.782	176.975
Anp32b	28.0005	27.3614	38.2644	34.1806	26.9368	24.4697	25.5495	25.9768	38.0103	36.0533	26.3522	29.7455
Anp32e	114.392	102.149	118.073	108.368	119.978	110.546	122.792	110.462	116.25	114.469	111.301	115.202
Anpep	2.78866	1.88699	2.32319	2.45997	2.26241	2.8325	1.99505	1.45664	2.14747	2.62206	1.94243	1.78331
Antxr1	3.98381	2.26439	1.43491	2.20102	2.68661	3.77667	3.21782	2.37918	1.28848	1.14715	4.14384	2.78196
Antxr2	0.0569115	0.0628997	0	0.129472	0.0707002	0	0.128713	0.242774	0.0715825	0.0819394	0.0647475	0.142664
Anxa1	9.21966	10.8187	8.26784	10.4225	9.33243	12.3528	10.6188	9.71095	9.8068	9.91467	12.1078	9.55852
Anxa10	0.512204	0.754796	0	0.064736	0.424201	0.393403	0.579207	0.485548	0.501077	0.327758	0.453233	0.285329
Anxa11	14.1141	12.3912	17.3556	19.6797	14.9884	10.9366	12.099	10.0508	14.9607	15.6504	11.8488	14.4804
Anxa2	6.77247	8.93176	7.92619	4.79046	10.5343	11.2513	11.4554	12.7699	7.22983	9.17721	13.2085	14.3378
Anxa3	6.08953	5.28358	6.35462	4.72573	5.79742	6.21576	8.17325	7.52599	8.30357	6.88291	7.44596	7.70388
Anxa4	53.6106	48.3699	54.7317	47.9046	49.5609	52.4013	49.0395	54.2842	48.175	53.5064	49.4024	51.4305
Anxa5	19.5206	16.5426	18.5856	19.2266	23.6846	20.1422	20.401	18.1595	19.8284	21.9598	22.4674	23.2543
Anxa6	50.5374	51.2633	36.6928	41.69	46.8742	47.9951	45.9504	49.3802	32.7132	30.3995	48.5606	47.7926
Anxa7	168.003	174.232	154.082	153.813	175.69	177.346	178.203	161.979	146.816	149.212	173.459	162.281
Anxa8	3.75616	2.51599	2.11821	3.9489	3.53501	3.85535	3.15346	2.86473	1.93273	1.47491	2.91364	3.28128
Anxa9	0.626027	0.817696	0.751622	0.453152	0.424201	0.629444	0.514851	0.971095	0.57266	0.327758	0.971213	0.285329
Aoah	50.3098	45.7281	43.1158	34.2453	41.9959	43.4317	43.891	43.1166	38.5114	40.1503	39.6902	39.3041
Aoc1	1.36588	0.880596	1.84489	1.87734	1.2019	1.25889	1.93069	0.825431	1.78956	3.19564	1.03596	0.570658
Aoc2	4.04072	3.45948	4.03143	4.1431	2.96941	3.69799	3.28217	3.83583	5.51185	5.8177	2.52515	2.78196
Aoc3	0.284558	0.125799	0.273317	0.129472	0.1414	0.236042	0.193069	0.0485548	0.28633	0	0.25899	0
Aox1	1.70735	1.82409	1.50324	1.35946	1.69681	1.73097	1.54455	1.99075	1.71798	2.21236	1.94243	1.9973
Aox2	0.0569115	0	0	0.129472	0	0.0786806	0.128713	0	0	0.0819394	0.129495	0
Aox3	43.1389	44.3443	38.2644	36.5111	40.9354	39.419	39.3217	41.0288	34.288	29.9898	35.0932	33.3122
Aox4	0.626027	1.0064	0.614963	0.517888	0.424201	0.314722	0.772276	0.728322	0.930572	0.819394	0.25899	0.142664
Ap1ar	63.5132	61.8304	62.7263	53.4072	58.1863	57.9876	64.8068	65.5489	61.6325	60.1435	59.8267	64.5557
Ap1b1	90.4324	95.8592	99.4191	108.239	90.4256	89.2238	84.2424	90.9431	102.077	95.2955	89.7401	89.094
Ap1g1	198.849	196.31	212.914	207.932	206.303	199.534	207.742	201.017	207.661	208.7	200.07	201.656
Ap1g2	7.17085	6.60447	8.8828	9.58093	7.07002	8.26146	7.33662	6.40923	9.52047	8.19394	6.41	4.77926
Ap1m1	50.3098	51.5149	50.1537	47.9694	55.1462	52.0865	50.391	51.4195	50.1793	44.3292	57.2368	53.4992
Ap1m2	3.86998	3.96268	3.82644	3.9489	3.95921	3.61931	4.18316	3.73872	3.14963	3.76921	3.56111	3.78061
Ap1s1	73.0175	72.775	72.4973	69.8501	76.8511	78.7592	77.0989	81.4749	73.4436	76.9411	88.0566	77.8948
Ap1s2	70.9117	64.5351	77.8954	75.8059	66.3875	72.0714	74.7177	71.2784	84.1094	80.3826	72.3877	69.6203
Ap1s3	0.170735	0	0.341646	0.194208	0.1414	0	0	0.0971095	0.0715825	0.163879	0.323738	0.0713322
Ap2a1	138.295	141.902	152.579	158.28	136.027	149.257	134.247	132.7	156.622	149.621	142.898	141.951
Ap2a2	160.661	175.176	177.929	187.799	183.962	169.006	172.99	172.564	175.807	174.941	176.696	184.608
Ap2b1	181.775	199.832	186.539	180.225	195.769	199.77	186.505	191.84	173.659	175.35	196.25	200.444
Ap2m1	108.075	109.508	120.669	116.978	108.101	108.658	117	108.326	114.102	111.438	119.2	122.121
Ap2s1	78.1964	82.3986	65.4594	76.518	75.3664	77.579	83.7276	78.1732	73.4436	68.0097	85.2725	78.1088
Ap3b1	190.881	199.644	151.759	151.806	200.082	186.552	193.97	191.986	143.952	141.182	192.818	199.16
Ap3b2	14.1141	15.7249	3.62145	3.30154	12.7967	14.0051	12.5495	13.4982	2.64855	1.72073	8.87041	12.1978
Ap3d1	278.183	278.583	267.646	275.063	271.913	264.996	262.96	272.441	259.63	267.286	260.479	257.581
Ap3m1	96.5219	89.4434	92.7228	85.1278	96.4351	90.3253	97.6285	89.0009	82.6062	89.8056	90.258	92.5893
Ap3m2	7.34158	8.99466	7.10624	8.67462	7.42352	8.73354	8.6881	8.25431	6.44242	11.2257	8.22293	6.99056
Ap3s1	11.6099	11.6364	10.6594	11.2641	10.8878	10.7006	10.2327	10.3422	10.451	10.3244	14.3092	11.5558
Ap3s2	68.5215	75.4796	71.9507	73.9285	70.6295	64.7541	71.6286	72.298	68.7908	70.7137	65.2655	63.6997
Ap4b1	4.72365	5.09488	4.30474	4.40205	3.11081	5.11424	4.18316	4.12716	4.5097	4.17891	5.76253	4.85059
Ap4e1	35.399	32.6449	38.1961	30.6849	33.724	37.924	35.2029	29.3756	31.2816	35.152	34.3809	37.9488
Ap4m1	93.3918	79.5052	88.2814	85.6457	91.6982	85.2897	86.1088	85.6992	85.4695	94.1484	87.6034	87.7387
Ap4s1	6.60173	10.1898	5.603	4.46678	7.14072	7.23861	7.20791	6.40923	5.86976	6.55515	6.66899	6.27724
Ap5b1	1.82117	2.20149	3.07482	3.68995	2.26241	2.12438	2.57425	1.74797	3.65071	3.76921	2.46041	2.78196
Ap5m1	28.2281	23.7132	28.5616	25.0528	25.7349	25.4925	25.292	24.2774	26.915	27.04	22.2084	24.9663
Ap5s1	5.00821	6.28997	6.62794	6.21466	3.74711	5.82236	4.05445	4.51559	6.65717	8.43976	4.66182	5.06459
Ap5z1	28.0005	29.6887	41.5442	37.3527	31.0374	28.561	29.2821	28.356	40.9452	40.56	31.3378	30.4589
Apaf1	84.5705	78.3101	79.6719	85.1278	79.5377	78.9953	77.6781	89.9234	73.5152	72.6803	68.5676	87.168
Apba1	0	0.125799	0.204988	0.064736	0.212101	0.157361	0.128713	0	0.214747	0	0.0647475	0.0713322
Apba2	1.08132	1.19509	0.95661	1.10051	1.83821	1.25889	1.41584	0.873986	1.6464	0.983273	1.10071	0.998651
Apba3	37.7892	39.4381	37.9227	37.6116	36.7641	36.7438	35.8465	37.4357	39.1556	36.7908	41.5679	37.4494
Apbb1	18.8946	23.3987	16.0574	21.2981	21.2101	19.8275	19.2425	22.4809	15.7481	14.1755	20.266	16.6204
Apbb2	52.5862	48.307	48.1721	46.5452	53.0959	49.7261	49.2969	50.497	45.4549	42.1988	47.5894	57.2085
Apc	240.28	228.515	227.331	215.895	228.574	238.481	226.148	239.909	218.112	218.369	220.142	258.294
Apc2	0.341469	0.314499	0.751622	0.97104	0.282801	0.157361	0.386138	0.0485548	1.07374	0.409697	0.51798	0.570658
Apcdd1	44.9601	47.6151	31.4315	33.8569	48.0762	48.9393	40.6088	46.8554	31.2816	34.5784	47.2657	52.9999
Apeh	63.684	62.0191	64.2978	57.2914	57.9035	63.0231	63.4553	60.1594	57.6955	57.1937	63.3878	57.4938
Apela	53.0984	62.082	86.2315	77.0358	63.8423	65.3835	58.4999	63.8495	90.695	89.7237	69.0208	66.6956
Apex1	232.199	244.428	237.034	234.539	231.048	244.146	237.41	247.095	245.957	243.114	248.63	259.293
Apex2	19.0654	18.6812	21.2504	21.8808	19.1598	18.8833	17.8911	17.6739	22.119	22.0417	16.4459	17.4051
Aph1a	27.7159	28.6823	33.823	30.1022	28.8457	31.0001	29.9257	28.5988	33.0711	31.137	29.7839	28.6042
Aph1b	0.853673	0.628997	0.819951	0.453152	0.636302	1.02285	0.128713	0.679767	0.429495	0.163879	0.453233	1.06998
Aph1c	0.796761	1.19509	0.546634	0.388416	0.636302	1.18021	0.900988	0.922541	0.429495	0.655515	0.906465	0.570658
Api5	318.249	304.057	331.739	319.796	318.999	289.072	308.138	304.438	330.64	322.923	301.594	312.364
Apip	27.033	27.0469	21.1821	20.7803	29.9062	27.4595	28.3811	23.8404	21.3316	19.6655	29.1364	27.6056
Apitd1	5.4635	5.15778	7.58455	7.1857	4.45411	5.58632	6.43563	6.21501	6.29926	8.112	8.22293	6.70523
Aplf	18.7239	18.178	21.3187	19.6797	18.4528	16.1295	18.9208	18.3051	19.542	18.4364	18.2588	17.4764
Apln	1.30896	1.50959	1.1616	1.48893	2.12101	1.10153	1.15841	1.0682	1.93273	1.31103	1.81293	0.855987
Aplnr	0.170735	0	0	0	0	0	0	0.145664	0	0	0	0
Aplp1	19.4068	19.8763	27.195	27.1891	18.3821	18.6473	19.4356	15.926	36.6502	36.6269	23.6976	22.4697
Aplp2	274.2	283.929	277.69	273.056	272.408	266.648	264.955	273.266	268.22	275.235	271.616	273.06
Apmap	39.3828	37.4882	30.2015	29.6491	42.4201	37.688	35.7821	39.8149	29.1341	32.2841	38.719	39.9461
Apoa1	0	0.188699	0	0	0	0	0.0643563	0.0971095	0	0	0	0
Apoa1bp	39.4397	44.4072	40.0409	41.3663	42.208	42.0941	40.8019	44.8646	42.3053	34.9881	42.5391	42.7993
Apoa2	0.0569115	0	0.136659	0.194208	0.1414	0.236042	0.0643563	0.0485548	0	0.0819394	0	0.0713322
Apob	0.73985	0.817696	0.341646	0.776832	0.919103	0.629444	0.772276	0.728322	0.28633	0.901334	0.453233	0.998651
Apobec1	5.57733	5.15778	5.39801	4.46678	4.52481	5.03556	4.82672	4.32137	5.2971	5.48994	6.41	6.49123
Apobec2	15.423	16.9829	14.4175	16.3135	13.2209	11.7234	15.3168	12.867	17.7525	15.1588	13.5322	11.2705
Apobec3	140.856	142.782	158.114	160.027	147.127	143.592	146.604	137.798	167.288	159.044	150.085	149.227
Apobr	1.65043	1.88699	1.29826	1.35946	2.05031	1.49493	1.93069	1.35953	1.86114	1.39297	1.16546	0.855987
Apoc1	37.7323	40.4445	32.798	36.5111	41.6424	40.3631	38.4851	36.1247	36.5787	27.4497	44.7405	40.1601
Apoc4	0.170735	0.188699	0.273317	0.32368	0.0707002	0.157361	0.0643563	0.534102	0.357912	0.491637	0.25899	0.142664
Apod	16.2198	14.7814	16.7407	17.7377	18.0286	17.0737	19.4356	15.2462	19.6852	19.6655	14.115	15.9784
Apoe	567.465	596.101	510.488	514.845	572.672	578.145	547.994	552.213	518.83	500.978	590.109	537.702
Apof	1.4797	2.13859	1.29826	1.48893	1.69681	1.33757	2.0594	1.35953	1.28848	1.39297	1.74818	0.998651
Apol10a	0.113823	0	0	0	0	0	0	0	0	0	0	0
Apol10b	0	0	0	0	0	0	0.128713	0	0	0.245818	0.0647475	0
Apol6	31.3582	31.387	53.4335	54.5077	29.9769	28.325	29.797	29.7155	62.2768	63.9127	34.8989	30.6729
Apol7a	0.113823	0.0628997	0.136659	0.194208	0	0	0.0643563	0.0971095	0.0715825	0	0	0.0713322
Apol7b	1.08132	0.440298	0.546634	0.517888	1.0605	0.550764	0.772276	0.922541	0.28633	0.573576	1.55394	0.784655
Apol7e	0.284558	0.628997	0.409976	0.129472	0.565602	0.393403	0.900988	0.534102	0.28633	0.409697	0.906465	0.213997
Apol8	0.227646	0.0628997	0.204988	0.129472	0.0707002	0	0.0643563	0.339883	0.429495	0.0819394	0.129495	0.142664
Apol9a	0	0	0	0	0	0.0786806	0	0	0	0	0.0647475	0
Apold1	1.53661	2.39019	1.36659	1.03578	1.1312	0.786806	0.707919	1.21387	2.36222	1.31103	1.74818	1.42664
Apom	7.51232	7.73666	6.28629	6.27939	6.78722	7.23861	7.01484	10.0023	7.22983	6.14546	7.51071	5.49258
Apon	0.113823	0.188699	0.95661	0.258944	0.707002	0.708125	0.321782	0.145664	0.787407	0.245818	0.388485	0.427993
Apoo	8.93511	8.05116	7.03791	8.15674	7.42352	9.28431	8.88117	8.98263	6.29926	7.78424	9.32364	8.70253
Apool	33.464	39.501	25.9651	25.7002	35.2794	32.7311	36.0395	34.6195	25.8413	25.0735	36.8413	32.2422
Apoo-ps	12.9758	14.2153	13.5292	15.0835	13.7865	15.5788	15.2524	13.9352	16.1776	15.2407	15.8631	17.4764
Apopt1	18.4393	19.6876	17.1506	15.1482	17.6044	16.5229	18.792	15.7803	17.0366	19.5016	19.8775	17.4051
App	4.55292	5.03198	4.23641	4.46678	4.73691	3.93403	5.14851	3.69016	4.15178	3.27758	4.79132	5.27859
Appbp2	242.102	234.364	232.251	233.891	237.199	236.278	237.089	244.765	234.504	214.763	229.141	255.084
Appl1	130.1	119.572	118.62	108.433	130.301	125.102	123.5	127.116	114.89	111.028	120.56	123.476
Appl2	17.3011	15.4104	14.4175	17.414	19.1598	15.028	15.4455	15.8774	13.9586	13.4381	15.3452	15.4791
Aprt	88.1559	90.8901	93.9527	104.808	101.313	97.5639	99.8166	103.227	106.801	107.177	111.236	98.2245
Aptx	13.5449	11.8251	12.2993	11.523	12.0897	12.4315	14.6089	13.9352	12.2406	11.0618	14.3739	14.9084
Aqp1	0	0.251599	0	0	0	0.0786806	0	0	0	0.0819394	0	0.0713322
Aqp11	1.87808	2.76759	2.39152	2.97786	2.26241	2.91118	2.31683	2.52485	1.71798	2.2943	1.68344	1.64064
Aqp3	295.485	311.668	152.101	163.07	296.375	315.745	296.361	282.637	123.122	117.665	277.508	268.994
Aqp5	0	0	0.136659	0.129472	0	0	0.193069	0	0.143165	0	0	0.0713322
Aqp6	0.0569115	0.0628997	0	0	0	0.157361	0	0	0	0	0	0
Aqp7	0.227646	0.251599	0.136659	0	0	0.0786806	0.128713	0.194219	0.0715825	0.163879	0.0647475	0
Aqp8	0.284558	0.628997	0.341646	0.194208	0.353501	0.314722	0.386138	0.194219	0.28633	0	0.129495	0
Aqp9	0.910584	2.45309	0.751622	0.906304	1.5554	1.41625	1.4802	1.16531	0.57266	0.983273	1.42445	1.28398
Aqr	255.134	255.436	270.037	263.993	266.045	257.049	259.613	249.572	272.515	257.863	277.508	276.983
Ar	0.227646	0.125799	0.0683293	0.388416	0.424201	0.236042	0.772276	0.582657	0.143165	0.491637	0.0647475	0.427993
Araf	73.1313	70.888	78.237	76.1943	74.1645	76.3988	68.6682	69.6761	77.0943	81.9394	78.1502	68.6929
Arap1	19.1792	24.6567	21.592	23.3697	25.24	23.3681	19.3069	24.0346	20.4726	19.1738	21.6904	20.6864
Arap2	23.163	27.2356	30.2699	28.2249	25.6642	27.9316	26.193	23.4034	23.6938	24.2541	27.9709	29.6029
Arap3	0.284558	0.440298	0.341646	0.32368	0.494902	0.236042	0.128713	0.0485548	0.715825	0.737455	0.388485	0.570658
Arc	18.4962	20.3795	25.1452	24.8586	25.947	26.1219	23.8118	18.9364	25.9844	22.6972	33.086	35.0241
Arcn1	220.475	219.834	213.187	214.988	227.231	230.691	227.307	224.517	214.747	225.006	235.357	227.407
Areg	0	0.0628997	0.0683293	0	0	0	0.193069	0.0485548	0	0	0	0
Arel1	69.4889	73.404	70.8574	67.6491	78.3358	75.2973	75.1682	74.2888	69.5066	69.9763	68.7619	71.0469
Arf1	301.062	308.02	303.519	291.571	293.618	313.07	314.252	302.059	285.256	268.597	316.162	320.638
Arf2	41.147	42.2057	33.208	31.5912	44.1876	40.4418	40.2871	44.3791	29.2772	31.8744	42.1506	45.082
Arf3	91.343	94.1609	117.116	126.041	96.93	84.6603	88.1038	97.935	113.387	118.648	90.9703	109.495
Arf4	123.156	120.893	131.875	127.595	120.968	127.463	128.648	119.153	130.209	125.531	133.38	127.685
Arf5	31.1306	32.2675	28.3566	35.2164	31.4616	35.721	32.4356	36.6103	25.9129	26.1387	37.6183	33.3122
Arf6	221.556	225.747	244.892	245.479	235.644	216.214	220.356	219.225	256.48	251.882	235.228	239.32
Arfgap1	73.8711	77.744	77.5537	81.1789	80.7397	69.0815	74.2672	78.9501	75.6627	77.1869	71.6755	73.6862
Arfgap2	49.3423	52.4584	49.607	50.0409	55.5704	51.0637	54.8959	54.2357	47.8887	51.9496	53.7404	56.3525
Arfgap3	19.5206	18.0522	17.9023	18.0613	16.3318	17.0737	18.792	18.645	19.4704	17.2073	16.1221	17.2624
Arfgef1	50.1959	50.5714	50.4953	51.7888	54.015	50.0408	48.2029	51.6137	46.0275	48.0984	42.7334	48.5773
Arfgef2	134.766	134.291	134.199	131.349	140.693	134.15	127.361	139.595	130.853	132.414	142.639	133.534
Arfgef3	17.1304	16.1652	21.9337	24.5349	16.049	18.8047	15.8317	15.3919	21.3316	20.8946	17.2228	17.6904
Arfip1	8.87819	10.8816	8.54116	9.83987	9.96873	12.1168	12.8069	9.22541	9.23414	8.19394	8.74091	9.98651
Arfip2	47.1796	42.9605	48.5138	45.8331	47.2984	46.8149	47.9455	48.749	53.1142	53.9161	44.4168	46.6513
Arfrp1	15.5938	15.9136	22.617	21.0392	19.1598	15.6574	16.9901	14.3237	22.6201	21.9598	17.4818	17.6904
Arg1	0.170735	0	0	0	0	0	0	0	0	0	0	0
Arg2	2.56102	3.20789	1.6399	1.94208	2.54521	3.61931	2.31683	3.25317	1.78956	1.06521	2.65465	4.4226
Arglu1	150.133	123.283	152.648	140.801	139.138	120.853	127.94	121.047	157.124	161.421	117.452	121.122
Arhgap1	107.62	113.597	101.879	103.189	115.029	118.65	116.549	115.366	98.927	99.2286	120.948	118.697
Arhgap10	8.59364	8.68016	11.4793	11.1993	7.21142	8.26146	8.55939	11.3133	11.4532	11.3076	8.61142	10.2005
Arhgap11a	62.3181	60.4466	71.4724	74.8348	68.7913	59.4038	62.4256	63.6553	68.7908	76.2856	59.1145	69.3349
Arhgap12	77.6842	79.3165	67.7143	67.2607	77.9116	77.4217	77.9355	77.1535	71.4393	70.8776	65.4597	73.3295
Arhgap17	47.6349	42.4573	47.2155	47.7752	42.2787	41.8581	40.2227	42.1455	46.5286	46.6235	45.4528	46.9366
Arhgap18	4.38219	3.77398	3.00649	3.43101	2.82801	3.61931	4.24752	3.39883	3.00646	3.76921	3.10788	4.85059
Arhgap19	117.181	122.654	133.925	125.199	117.574	106.061	117	114.589	119.256	121.434	119.33	118.34
Arhgap20	9.44731	8.23986	9.5661	8.9983	8.41333	7.55333	9.91087	9.37107	7.15825	8.19394	6.28051	5.42125
Arhgap21	91.6275	92.5255	96.6176	91.9251	96.3644	87.4928	90.4206	89.2922	90.3371	86.1183	88.1861	100.008
Arhgap22	0.569115	0.566097	0.88828	0.841568	0.494902	0.550764	0.707919	0.873986	1.14532	1.22909	0.453233	0.285329
Arhgap23	29.3094	26.7324	41.7492	44.8621	29.6234	24.1549	26.9653	23.7433	44.0948	44.9847	23.8271	28.3189
Arhgap24	0	0.125799	0.0683293	0	0	0.0786806	0	0.145664	0	0	0.0647475	0
Arhgap25	0.398381	0.125799	0	0	0.1414	0.314722	0	0.194219	0	0.327758	0	0.0713322
Arhgap26	14.797	16.7313	15.9207	13.9182	17.6044	13.5331	13.9653	15.4404	10.3795	11.3896	12.6258	15.5504
Arhgap27	3.75616	3.27078	5.46634	5.50256	3.60571	3.69799	4.76237	4.56415	6.44242	5.16218	3.43162	3.78061
Arhgap28	23.7321	21.952	22.5487	20.6508	23.826	21.8732	24.6485	24.9086	17.824	19.2558	24.6041	25.1089
Arhgap29	11.9514	11.9509	14.5541	13.9182	15.4126	14.9493	14.094	12.5757	14.9607	16.0601	15.2157	17.7617
Arhgap30	26.2362	28.1791	29.7232	27.7717	22.9776	20.929	27.2227	25.9768	24.7675	27.3678	22.2731	21.899
Arhgap31	0.73985	0.817696	0.683293	1.35946	0.494902	1.73097	0.643563	0.728322	1.07374	1.39297	1.3597	0.713322
Arhgap32	63.7978	67.8688	55.0051	59.104	67.5187	66.4064	68.5395	69.7732	60.8451	63.9947	66.2367	85.5274
Arhgap33	0.967496	0.251599	0.95661	1.29472	0.282801	0.708125	0.386138	0.825431	0.787407	2.04849	0.323738	0.713322
Arhgap35	260.541	274.872	301.4	302.252	259.47	263.501	260.257	269.673	291.269	305.798	250.314	284.901
Arhgap36	0	0	0	0	0.0707002	0.314722	0	0.0485548	0	0	0	0.0713322
Arhgap39	20.3174	17.2974	30.3382	32.0443	17.7458	18.5686	18.4059	18.8878	33.0711	37.3644	19.1005	19.4737
Arhgap4	8.02452	7.42217	8.60949	8.41568	6.64582	8.73354	8.04454	6.94333	9.01939	8.35782	8.41718	6.06324
Arhgap40	0.0569115	0	0.136659	0.129472	0	0	0.193069	0.0485548	0.0715825	0.163879	0	0.0713322
Arhgap42	20.6589	16.1023	14.6908	13.8535	18.17	18.2539	18.4703	18.7421	12.5269	13.3561	16.5754	15.6931
Arhgap44	25.6102	23.7132	29.2449	30.8143	26.2298	22.9747	24.1336	25.9768	29.4204	28.6788	24.3451	23.7536
Arhgap5	146.946	147.877	139.392	133.874	159.217	149.729	160.569	151.685	141.662	140.444	149.567	152.865
Arhgap6	0.170735	0	0	0.129472	0	0.157361	0.128713	0.0971095	0.143165	0	0.0647475	0
Arhgap8	2.56102	2.70469	2.73317	1.55366	1.90891	3.30458	2.76732	2.13641	1.86114	2.54012	1.94243	2.35396
Arhgap9	7.62614	5.78677	4.03143	2.78365	5.51462	4.24875	6.04949	7.089	4.65286	5.08024	5.82728	6.99056
Arhgdia	425.357	442.94	452.681	475.033	442.654	442.499	447.984	436.119	468.651	462.138	471.297	459.38
Arhgdib	14.7401	15.9136	27.4	26.4123	17.8165	19.4341	19.5	22.4809	33.8585	36.463	19.8775	24.1816
Arhgdig	3.69925	3.01919	2.52818	3.88416	3.81781	4.32743	3.73267	4.03005	4.0802	4.75249	4.33808	3.13862
Arhgef1	15.8783	14.2153	21.1137	21.816	17.1802	15.5001	13.9653	15.6346	23.1211	20.8946	13.5322	16.1924
Arhgef10	7.28467	9.12046	12.5726	10.6814	6.85792	7.78938	6.49999	8.1572	12.8848	11.0618	8.09344	9.20186
Arhgef10l	87.473	85.7952	88.1447	89.5299	82.2951	78.6806	85.9157	90.0205	87.0443	84.3157	83.0063	76.8962
Arhgef11	62.2612	62.3336	69.4225	61.6934	58.6105	63.5739	60.4949	61.1305	71.6541	68.911	52.316	62.2017
Arhgef12	113.425	113.157	114.11	115.748	117.716	114.165	104.965	110.122	110.022	105.866	108.776	118.626
Arhgef15	3.07322	3.45948	7.10624	6.73254	3.60571	4.24875	4.63365	3.35028	6.22768	5.89964	3.56111	3.20995
Arhgef16	0.796761	1.38379	1.50324	1.87734	1.1312	1.33757	1.80198	1.69942	1.00215	1.55685	0.971213	1.06998
Arhgef17	17.0735	17.2345	28.9716	25.506	17.8165	16.2082	18.1485	19.519	24.1233	29.1704	16.7696	17.1197
Arhgef18	185.987	170.961	160.027	156.273	142.673	148.077	154.52	155.23	144.525	143.968	125.092	126.187
Arhgef19	1.87808	1.44669	2.04988	1.87734	1.5554	1.65229	1.41584	2.08786	1.93273	1.47491	1.42445	1.06998
Arhgef2	44.5617	44.0298	64.5028	62.4055	46.0965	47.3657	40.2871	42.1941	69.435	71.697	50.6973	53.0712
Arhgef25	8.65055	6.16417	8.67782	8.15674	6.15092	6.68785	7.20791	8.1572	11.9543	10.9799	6.66899	5.34992
Arhgef26	97.8309	99.3815	125.043	123.452	100.606	92.6857	95.5691	86.7674	122.979	119.222	94.1429	102.005
Arhgef28	0.910584	0.503198	0.95661	1.6184	0.565602	0.550764	0.514851	0.873986	2.72013	1.96655	1.61869	1.14132
Arhgef3	34.9437	37.3624	32.4564	32.7564	34.0775	33.3606	33.7227	32.6774	31.5679	32.1203	33.086	27.6769
Arhgef33	0.73985	1.13219	0.95661	1.10051	0.636302	0.944167	1.09406	1.35953	1.00215	0.983273	1.29495	0.998651
Arhgef37	0.113823	0.251599	0.409976	0.064736	0	0	0.514851	0.388438	0	0.0819394	0.194243	0
Arhgef38	11.6099	11.1332	8.74615	8.41568	10.1808	9.67771	10.1683	9.17685	8.30357	8.5217	7.70495	10.1292
Arhgef39	26.0086	24.2793	27.605	28.8075	22.6241	18.726	25.099	24.3745	28.7046	27.6955	24.3451	20.829
Arhgef4	4.89439	5.03198	5.94465	6.66781	5.72672	5.11424	5.21286	4.32137	5.08236	7.53843	4.72657	4.27993
Arhgef40	3.69925	4.08848	4.50973	4.59626	2.33311	2.91118	4.31187	3.10751	5.01077	4.91637	3.62586	2.99595
Arhgef5	0.512204	1.0064	1.02494	1.55366	1.1312	0.786806	0.900988	0.485548	2.29064	1.47491	1.10071	0.499326
Arhgef6	0.682938	0.691897	0.546634	0.582624	1.2019	1.57361	0.900988	0.242774	0.357912	0.163879	0.51798	0.998651
Arhgef7	40.1226	39.9413	50.5637	48.8109	47.2277	42.0154	42.99	37.6299	53.1142	50.9663	45.7117	46.8653
Arhgef9	0.113823	0.251599	0.409976	0.388416	0.1414	0.314722	0.257425	0.339883	0.429495	0.573576	0.129495	0.285329
Arid1a	142.222	134.668	193.782	203.012	147.41	151.617	132.445	149.597	210.238	207.143	144.387	158.429
Arid1b	61.6352	61.3272	58.2849	58.6508	58.8226	57.2008	61.3959	56.6634	60.4872	62.6837	57.0426	58.2071
Arid2	74.4972	70.9509	84.3866	91.0836	80.4569	71.4419	72.3365	77.4449	87.7601	84.0698	74.2006	81.8894
Arid3a	15.5938	16.1652	19.3372	21.0392	14.6349	14.6346	16.797	16.7999	15.8913	16.9615	14.5682	14.3378
Arid3b	64.1962	64.598	67.0993	66.6781	65.8219	62.2363	60.3662	60.4507	73.5868	67.5181	62.7403	63.8424
Arid3c	0.0569115	0	0	0	0.0707002	0	0	0	0.0715825	0.0819394	0	0
Arid4a	39.7242	42.9605	48.5821	49.3288	43.8341	40.1271	40.3514	39.1351	46.2423	45.2306	40.014	40.802
Arid4b	36.7648	37.8656	44.619	42.4668	33.5826	30.7641	32.0494	30.8808	43.379	48.9998	29.5249	33.7402
Arid5a	5.97571	4.46588	7.44789	8.35094	6.78722	5.97972	5.14851	5.14681	7.373	7.12873	5.95677	7.20456
Arid5b	203.971	196.436	205.056	195.114	242.148	250.047	205.232	200.434	199.5	193.541	245.976	268.423
Arih1	201.524	201.09	196.515	193.172	208.848	202.996	209.158	206.212	200.717	179.611	202.012	202.655
Arih2	319.558	322.55	274.615	276.164	338.159	332.111	339.673	327.987	266.788	267.45	340.442	348.387
Arl1	84.5136	84.6001	68.2609	69.397	86.7492	89.6958	87.4602	89.4864	63.3505	66.6987	92.3947	92.7319
Arl10	5.80497	4.90618	6.7646	4.53152	6.29232	6.53049	4.37623	5.92368	6.37084	5.65382	5.50354	4.49393
Arl11	0	0	0.0683293	0.064736	0.0707002	0	0	0	0	0	0	0.142664
Arl13b	23.4475	27.2356	29.9282	29.3901	24.9572	25.1778	24.5198	24.0832	30.2794	26.2206	25.0573	21.3997
Arl14ep	73.7004	68.372	73.1806	74.3817	69.0034	71.1272	70.2771	68.0738	72.1552	72.5983	72.323	75.3268
Arl14epl	53.3261	54.7227	44.5507	43.2437	58.8226	49.018	53.4801	52.2935	48.1034	48.9178	51.021	53.7132
Arl15	60.8384	57.8048	49.1287	50.6883	60.6608	52.8733	58.693	61.5674	50.6804	47.361	61.2511	66.767
Arl16	8.93511	8.11406	9.70276	7.63885	8.55473	8.4975	9.1386	8.35142	8.94781	8.5217	7.44596	7.63255
Arl2	30.7891	29.6887	29.7232	31.2675	30.189	32.6524	32.3069	34.571	30.4226	31.4647	31.273	32.3848
Arl2bp	41.2039	40.0671	44.619	42.2726	40.8647	40.9139	46.787	44.2334	33.7869	40.642	42.0859	44.1547
Arl3	19.5776	23.21	20.0205	19.6797	20.0789	22.1092	20.1435	18.4023	21.3316	22.3695	20.784	17.6191
Arl4a	39.3259	38.872	34.7796	34.5043	33.2998	34.9342	41.8316	39.475	35.6481	36.7908	34.2514	35.3808
Arl4c	3.18704	3.33368	4.98804	3.9489	1.76751	3.69799	2.83168	3.10751	5.01077	4.01503	1.74818	2.49663
Arl4d	8.19526	7.73666	6.42295	6.66781	6.29232	8.57618	7.27226	7.33177	6.51401	6.39127	6.92798	7.34722
Arl5a	87.7575	83.405	78.9886	74.7701	81.3053	82.9293	83.8563	80.5524	75.5911	73.1719	82.1646	89.6646
Arl5b	97.6032	96.4253	85.0016	83.3152	107.04	105.275	101.426	90.7974	78.0249	76.6953	98.4162	108.211
Arl5c	2.04881	1.88699	2.59651	1.87734	3.46431	1.96701	2.38118	2.08786	1.50323	1.55685	1.3597	1.92597
Arl6	20.4881	19.8134	18.5856	17.155	14.847	18.4899	19.7574	17.2855	22.6917	22.4514	16.8991	19.0457
Arl6ip1	579.758	597.988	527.775	516.205	608.517	594.196	606.301	596.155	504.442	503.927	577.742	576.864
Arl6ip4	36.5941	38.4317	36.2828	37.1585	31.0374	30.292	32.3712	32.5802	40.3009	36.7089	29.3306	28.8182
Arl6ip5	16.3336	17.8635	15.989	17.2198	18.0993	18.0965	16.3465	16.7028	17.323	19.7474	19.3595	19.1884
Arl6ip6	54.3505	53.0245	42.5691	43.891	50.7628	59.0104	48.8464	51.6623	46.3855	47.4429	50.0498	53.7132
Arl8a	32.5534	32.7078	32.5931	28.937	30.9667	28.089	29.5395	29.2785	29.5636	30.1537	29.0069	29.6742
Arl8b	164.588	163.225	155.244	162.099	167.772	167.275	165.331	163.775	154.833	151.67	162.71	171.697
Arl9	0.170735	0.0628997	0	0	0	0.157361	0.128713	0.0971095	0.143165	0	0.194243	0.0713322
Armc1	101.473	102.212	96.5492	97.4277	105.555	104.566	108.827	110.122	99.5713	97.5079	97.3155	108.639
Armc10	101.359	104.728	97.3692	95.4856	99.6873	103.622	111.465	104.441	100.573	107.996	96.9918	99.3658
Armc12	0.113823	0.188699	0	0	0	0.0786806	0	0	0.143165	0.0819394	0.194243	0
Armc2	0.455292	0.440298	0.341646	0.32368	0.565602	0.550764	0.965345	0.339883	0.357912	0.0819394	0.51798	0.427993
Armc3	0	0	0	0.064736	0	0	0.0643563	0	0	0	0	0
Armc4	0	0	0	0	0	0	0.0643563	0	0.0715825	0.0819394	0	0
Armc5	26.1793	27.4872	25.2135	30.6849	22.1999	25.2565	27.6732	26.5595	28.7762	29.4163	26.3522	23.4683
Armc6	27.8866	32.016	33.003	33.0801	26.3005	29.8986	31.6633	31.2693	35.6481	38.6754	30.0428	29.5315
Armc7	6.08953	7.86246	6.49128	6.66781	5.79742	5.74368	8.55939	7.52599	5.79818	7.12873	7.7697	5.20725
Armc8	104.603	98.6896	100.376	100.6	105.697	95.2822	103.935	104.199	95.2763	96.1149	104.179	105.358
Armc9	20.602	19.1844	26.7167	28.7428	18.0286	17.3884	19.0495	19.7618	23.4075	26.6303	18.0646	18.9744
Armcx1	49.7976	45.6023	39.2893	44.9268	44.329	44.9266	47.495	43.9421	42.1621	43.346	40.2082	43.8693
Armcx2	10.9839	11.3219	11.9576	10.4872	11.9483	10.8579	13.3218	11.0705	9.73522	10.5702	8.61142	9.41586
Armcx3	0.512204	0.628997	0.88828	0.64736	0.494902	0.550764	0.386138	0.436993	0.501077	0.573576	0.25899	0.356661
Armcx4	25.5533	27.6759	32.6614	29.0665	26.8661	28.7184	26	26.171	33.0711	29.9079	26.6112	27.5342
Armcx5	21.6833	17.2345	17.4923	16.8314	21.3515	21.4798	22.2029	18.9849	17.323	19.8293	21.0429	25.0376
Armcx6	0.455292	1.0064	0.751622	0.129472	0.707002	0.393403	0.579207	0.291329	0.501077	0.737455	0.647475	0.142664
Armt1	49.9114	47.3635	52.8185	52.4362	46.1672	48.3885	49.49	46.0785	57.5523	50.065	43.5103	47.5073
Arnt	51.0496	55.4775	60.2664	67.0018	49.8437	51.0637	46.3365	52.4877	57.9102	58.5867	52.057	52.7859
Arnt2	7.05703	10.3156	11.616	12.1704	7.21142	9.28431	9.65345	8.83697	13.4575	13.3561	8.93516	7.70388
Arntl	55.2042	53.0874	58.4898	55.2845	54.015	51.3784	57.4702	55.838	59.843	59.488	55.5534	51.7872
Arntl2	3.30087	2.70469	4.98804	3.56048	3.88851	2.75382	2.96039	3.49594	4.5097	4.67055	2.91364	2.85329
Arpc1a	55.1472	50.2569	42.8424	46.0273	47.7933	48.6246	45.4356	50.6426	42.8779	41.871	51.7333	54.4265
Arpc1b	94.8715	95.6705	85.1383	84.0273	91.274	95.2035	94.6681	96.8668	87.7601	82.0214	96.668	96.6552
Arpc2	148.539	149.261	126.682	132.45	151.511	153.899	139.396	152.365	131.783	132.332	154.034	145.161
Arpc3	117.522	117.308	96.0026	95.4209	106.333	118.572	111.594	119.736	99.6428	98.1634	116.416	121.693
Arpc4	182.97	187.819	160.3	159.51	190.042	191.194	186.955	189.266	155.191	152.325	199.552	192.668
Arpc5	83.603	77.744	70.0375	64.2829	79.2549	82.7719	76.9702	73.5605	57.3376	61.2087	84.0423	80.6054
Arpc5l	55.5456	55.7291	53.5701	57.615	59.9538	50.6703	55.8613	53.216	60.2009	65.5515	54.9059	56.9945
Arpin	12.1791	12.2025	8.8828	7.3799	10.7464	10.5432	11.5198	11.4589	5.65502	5.48994	12.043	11.4132
Arpp19	126.799	130.391	115.613	115.295	138.219	135.409	140.361	132.506	116.107	109.717	138.948	126.757
Arpp21	0.170735	0.188699	0	0.582624	0	0.0786806	0.193069	0.145664	0	0.573576	0.129495	0
Arrb1	2.50411	3.33368	3.07482	2.65418	1.83821	2.75382	2.89603	3.0104	2.79172	2.45818	2.7194	3.06729
Arrb2	25.724	24.8454	29.4499	27.5775	23.4018	22.5026	27.8019	28.8901	31.4247	23.4347	24.9925	22.6123
Arrdc1	7.73996	6.79317	7.72121	6.86202	7.70632	6.53049	8.49503	8.49708	9.59205	7.53843	8.9999	7.63255
Arrdc2	9.50422	10.1269	10.0444	10.6814	10.1808	10.5432	10.0396	8.59419	11.2385	14.2575	10.1006	10.2005
Arrdc3	102.042	97.6203	95.1827	95.2267	110.222	109.602	95.9553	88.5153	88.476	94.3123	105.797	100.65
Arrdc4	51.5049	54.5969	63.0679	62.9234	55.9239	54.2896	59.5296	57.8773	67.717	63.8308	56.0713	53.3565
Arrdc5	0.682938	1.32089	0.204988	0.258944	0.777702	0.944167	0.900988	0.485548	0.214747	0.409697	0.388485	0.713322
Arsa	4.49601	5.28358	4.71472	4.72573	4.10061	4.01271	3.99009	4.12716	4.22337	5.24412	3.88485	4.13727
Arsb	3.13013	3.08209	2.59651	2.07155	1.62611	2.75382	3.41088	3.30172	2.14747	2.704	1.94243	2.92462
Arsg	1.30896	0.628997	0.819951	0.32368	0.424201	1.57361	0.579207	1.94219	1.07374	0.491637	0.77697	1.06998
Arsj	0.455292	0.440298	0.0683293	0.582624	0.989803	0.157361	0.900988	0.971095	0.57266	0.655515	0.906465	0.570658
Arsk	8.25217	8.42856	6.01298	5.24362	6.50442	5.11424	6.6287	7.28322	5.7266	5.24412	5.76253	6.34857
Art1	0.113823	0.314499	0.136659	0.258944	0	0	0.386138	0	0.143165	0.327758	0.194243	0
Art3	0	0	0.136659	0	0.1414	0.157361	0.257425	0	0.0715825	0.163879	0	0.142664
Art4	0	0	0.136659	0.258944	0	0	0.128713	0	0.0715825	0.163879	0.0647475	0
Art5	1.36588	1.50959	0.95661	1.68314	1.2019	1.10153	0.836632	0.776876	1.43165	0.491637	1.10071	1.56931
Artn	0.0569115	0	0.0683293	0	0	0	0	0.0485548	0.0715825	0	0.129495	0
Arv1	6.431	5.91257	6.90126	6.53834	6.15092	5.35028	5.21286	5.68091	8.1604	8.19394	7.38122	5.49258
Arvcf	71.4809	72.775	75.5722	74.1227	61.2971	59.4038	77.485	75.5027	76.3785	75.6301	57.4958	61.9877
Arx	0.284558	0.188699	0.0683293	0.064736	0.0707002	0.157361	0	0.145664	0.0715825	0	0.323738	0.142664
Arxes1	9.33349	9.74945	12.0943	11.7172	10.5343	9.75639	10.5544	11.556	12.0259	13.8478	12.8848	12.1978
Arxes2	23.6183	20.5053	24.5985	22.5281	23.3311	24.9417	21.8811	22.2381	24.6244	22.6153	25.381	25.6796
As3mt	17.4149	21.1972	17.6289	20.2624	16.756	19.0407	19.0495	17.8682	17.3945	16.9615	18.7768	17.9044
Asah1	181.32	192.41	129.006	132.644	195.203	191.43	197.638	183.925	122.764	134.463	211.012	204.438
Asah2	0.569115	0.125799	0.0683293	0.064736	0.424201	0.157361	0	0.291329	0.0715825	0.245818	0.323738	0.142664
Asap1	37.7323	36.6705	37.6494	45.0563	36.0571	35.1702	34.9455	34.5224	41.8042	38.8393	33.6687	39.6607
Asap2	14.6263	14.3411	17.424	19.7445	15.7661	15.9722	14.2227	14.8578	14.8176	15.5685	15.0214	14.9084
Asap3	12.0652	15.4733	16.1257	15.7956	14.4935	12.8249	11.7128	13.6439	15.3187	16.3879	11.2013	13.6958
Asb1	45.3016	47.6151	45.5756	44.9268	56.6309	51.8505	44.5989	43.2137	45.3117	46.8693	48.7549	49.3619
Asb10	0	0	0.0683293	0.129472	0.0707002	0.0786806	0.193069	0.194219	0.143165	0.0819394	0.129495	0.0713322
Asb11	1.93499	1.69829	1.77656	1.81261	2.61591	1.88833	1.4802	2.47629	1.6464	1.96655	1.29495	2.49663
Asb13	3.92689	5.40937	2.45985	2.07155	3.18151	3.30458	3.21782	4.56415	3.14963	3.52339	4.79132	4.49393
Asb14	0.398381	0.251599	0	0.194208	0.424201	0.236042	0	0.145664	0.0715825	0.245818	0.453233	0.285329
Asb16	3.75616	3.20789	3.68978	4.07837	3.18151	3.54063	3.5396	3.88438	3.93704	4.01503	3.56111	3.85194
Asb17	0	0	0	0	0	0	0.128713	0.0485548	0	0	0	0
Asb18	0.227646	0	0.204988	0.129472	0.282801	0.236042	0	0.0485548	0	0.0819394	0	0
Asb2	2.33337	1.57249	2.45985	2.3305	1.69681	1.80965	1.28713	1.84508	1.93273	2.37624	2.52515	1.85464
Asb3	22.5939	24.7825	20.9088	20.1976	23.6846	21.8732	23.297	23.9861	20.1863	18.4364	23.7623	21.257
Asb4	0.398381	0.188699	0.546634	0.388416	0.565602	0.550764	0.450494	0.0971095	0.0715825	0.0819394	0.194243	0
Asb5	0	0	0.0683293	0.064736	0	0	0	0	0	0	0	0
Asb6	55.318	50.3198	65.2544	62.0171	54.7927	60.6627	58.4355	53.0218	68.4329	65.3877	67.0784	60.7037
Asb7	43.8788	43.4008	45.5756	44.9915	47.7226	45.084	44.9851	42.1941	44.3811	40.2323	40.9204	45.0106
Asb8	54.009	60.7611	55.825	54.5077	66.8824	65.7769	65.0642	56.3235	55.8343	58.5047	62.7403	72.4022
Asb9	0.113823	0.125799	0.136659	0	0.353501	0.157361	0.0643563	0.339883	0.0715825	0	0.25899	0
Ascc1	16.2767	16.4168	16.6723	14.954	15.9075	18.726	16.3465	17.0913	13.5291	11.3896	16.8344	14.9084
Ascc2	49.6268	47.9296	51.1786	47.0631	49.5609	45.4774	46.8514	46.8068	47.0297	50.065	47.0067	51.1452
Ascc3	105.685	111.773	107.96	105.584	112.908	115.975	112.495	117.163	106.085	103.408	108.517	118.911
Ascl1	0.0569115	0.0628997	0.136659	0	0.0707002	0.0786806	0.0643563	0.0485548	0.143165	0.0819394	0	0.142664
Ascl2	1.30896	0.628997	1.22993	1.35946	0.777702	0.629444	0.900988	0.388438	1.6464	0.983273	0.647475	0.499326
Ascl4	0.569115	0.314499	1.09327	1.29472	0.0707002	0.550764	0.386138	0.679767	0.930572	0.491637	0.77697	0.427993
Asf1a	53.383	58.1822	53.0918	55.4788	57.3379	61.6856	60.9454	62.8784	59.6282	54.8994	64.877	62.9864
Asf1b	58.0497	63.0884	67.646	71.4038	59.7417	59.8759	64.2276	69.0449	72.1552	72.0247	61.5101	67.195
Asgr1	0	0	0	0.129472	0.1414	0	0	0	0	0	0	0
Asgr2	1.53661	1.50959	1.22993	1.29472	2.12101	2.75382	1.54455	1.74797	1.36007	0.819394	1.94243	2.2113
Ash1l	49.0577	42.2057	55.8933	55.673	49.7023	48.3099	48.6534	43.408	55.6196	55.8827	40.5967	50.5032
Ash2l	640.824	648.559	591.253	598.29	627.252	636.211	608.746	613.538	575.523	588.079	612.382	616.596
Asic1	2.90249	1.94989	3.2798	4.1431	1.83821	2.67514	1.54455	3.15606	3.22121	3.03176	2.26616	3.28128
Asic2	0.113823	0.0628997	0.0683293	0	0.1414	0.157361	0	0	0	0	0	0
Asic3	0.170735	0.251599	0	0.194208	0	0	0.0643563	0	0	0.0819394	0.323738	0
Asic4	0.0569115	0	0.136659	0	0	0	0	0.0485548	0.0715825	0.327758	0	0
Asl	23.7321	28.7452	20.5671	22.5929	23.3311	25.3351	24.8415	24.6658	20.4726	21.5501	22.2731	26.1789
Asmt	0	0	0.204988	0.064736	0	0	0	0	0.143165	0.327758	0.0647475	0
Asna1	250.411	266.632	259.515	267.165	265.479	278.687	267.336	271.761	261.133	256.634	271.681	267.924
Asns	1093.1	1114.58	1027.6	1042.18	1207.06	1202.79	1106.09	1120.6	966.578	1002.69	1230.2	1187.75
Asnsd1	19.3499	20.5053	20.0888	17.9966	20.5031	21.3224	23.6188	19.3248	20.3294	17.2892	23.8918	19.117
Aspa	41.0332	41.8912	21.0454	22.2044	43.7634	40.9139	38.6138	37.6785	16.6787	17.2073	41.0499	44.0833
Aspdh	0	0.0628997	0	0	0	0	0	0	0	0.0819394	0	0
Aspg	1.42279	1.0064	1.1616	1.94208	1.5554	1.33757	1.60891	1.55375	1.07374	1.39297	2.07192	1.85464
Asph	79.2777	67.6801	65.4594	65.4481	73.5989	67.744	68.3464	70.3073	63.7084	65.7154	68.4381	67.195
Asphd1	0.0569115	0.314499	0.136659	0.064736	0.0707002	0.0786806	0.386138	0.0971095	0.28633	0.0819394	0.25899	0
Asphd2	0.853673	0.691897	1.1616	1.22998	0.494902	0.944167	0.772276	0.922541	0.644242	0.819394	0.388485	1.14132
Aspm	164.816	153.664	175.47	177.959	173.286	172.546	160.183	175.331	182.607	179.12	162.775	191.67
Asprv1	0.170735	0.440298	0.409976	0.258944	0.565602	0.393403	0.643563	0.339883	0.28633	0.327758	0.453233	0.356661
Aspscr1	179.442	182.283	174.376	180.355	185.305	179.628	175.886	166.834	177.954	171.008	171.257	174.978
Asrgl1	18.9515	21.5117	23.5053	24.7292	21.3515	18.2539	22.6534	23.1606	24.2665	24.7457	21.6257	21.8277
Ass1	184.678	210.022	149.504	158.797	190.608	205.042	191.589	199.22	145.169	139.379	210.753	187.818
Aste1	24.4719	24.2793	26.7167	24.9234	29.1992	25.0204	26.6435	25.3456	26.9866	25.8109	26.8702	26.0363
Astl	0	0	0	0	0	0.0786806	0	0.0485548	0	0.0819394	0.129495	0
Astn1	0.227646	0.125799	0.204988	0.258944	0.1414	0.157361	0.450494	0.242774	0.357912	0.0819394	0.129495	0
Astn2	0.113823	0	0	0	0	0	0.193069	0	0	0	0	0
Asun	127.254	122.843	148.138	150.058	119.837	112.435	125.688	123.523	146.744	146.835	117.84	119.981
Asxl1	205.337	201.594	223.437	236.675	216.484	192.374	188.307	206.503	249.966	240.738	205.832	226.694
Asxl2	94.0747	91.2675	117.458	125.458	91.2033	86.1552	89.8414	86.5732	123.05	121.025	84.625	92.1613
Asxl3	1.93499	1.0064	1.50324	2.20102	0.707002	1.18021	0.900988	1.84508	1.57481	2.704	0.971213	1.42664
Asz1	0.569115	0.754796	0.409976	0.064736	0.282801	0.550764	0.257425	0.631212	0.501077	0.655515	0.51798	0.713322
Atad1	82.1802	83.0276	75.2988	73.3459	85.9715	81.8278	83.4058	81.4263	79.7429	81.7755	86.7617	85.5987
Atad2	339.193	325.569	312.06	298.045	350.814	353.276	336.841	328.716	299	296.867	310.659	347.174
Atad2b	64.5376	56.421	53.1602	49.5878	63.1353	54.683	57.0197	58.7998	49.6067	50.6386	55.4886	66.2677
Atad3a	112.856	112.968	115.613	116.007	102.586	109.681	114.104	114.832	115.749	117.829	110.33	110.422
Atad5	118.831	117.245	134.814	122.416	121.322	121.011	117.45	117.648	134.575	130.12	119.718	124.689
Atat1	11.8376	10.7558	11.5476	12.3646	8.62543	9.83507	9.1386	8.49708	12.3122	12.7006	8.93516	6.8479
Atcay	0.170735	0.125799	0.88828	0.32368	0.212101	0.393403	0.0643563	0.242774	0.501077	0.491637	0.25899	0.142664
Ate1	64.0824	70.1332	71.1991	67.5844	69.4276	62.6297	62.6831	69.142	66.8581	72.0247	63.6468	68.7643
Atf1	48.4317	51.9552	57.9432	60.0103	53.6615	55.5485	47.7524	52.0022	63.0642	59.0783	56.1361	60.4897
Atf2	131.409	133.222	141.032	139.895	141.259	136.589	130.45	124.397	139.371	149.949	132.797	143.948
Atf3	2.56102	1.25799	2.18654	1.94208	1.90891	2.75382	2.25247	2.37918	1.86114	1.72073	3.75536	3.42395
Atf4	314.778	332.362	274	275.322	323.595	324.4	333.494	325.414	276.595	281.134	335.457	338.329
Atf5	28.1143	27.6759	30.2015	31.8501	28.9871	28.6397	31.8564	31.3178	32.2121	31.8744	28.2947	28.9609
Atf6	62.9441	63.1513	67.9876	64.6713	64.9028	70.0257	62.9405	63.2669	72.2267	62.0281	73.0352	72.1169
Atf6b	56.2286	59.1886	66.621	65.9013	59.3882	60.1906	58.6286	56.8091	69.1487	67.2723	63.5173	62.8437
Atf7	31.3013	34.7206	37.3761	36.8348	33.8654	30.292	31.9207	27.7733	37.0082	39.8226	30.1076	32.0282
Atf7ip	102.156	100.954	107.345	113.612	102.657	96.069	93.5097	98.7604	111.454	106.685	91.294	101.149
Atf7ip2	36.9356	32.2047	34.4379	29.9728	34.0775	30.056	33.9158	33.7456	32.7132	29.9079	33.7982	29.6029
Atg10	2.44719	2.20149	1.43491	1.35946	2.54521	2.75382	1.93069	1.99075	1.36007	1.31103	1.68344	2.56796
Atg101	53.5537	52.081	51.2469	53.0835	51.3284	54.1322	60.5593	60.1108	50.752	54.6536	52.7692	54.9972
Atg12	85.9933	94.8528	80.6969	81.3084	95.9402	94.0233	101.49	87.787	85.7558	83.824	94.9846	94.0872
Atg13	78.7086	73.8443	68.4659	64.9949	69.0034	66.9572	79.0296	73.609	59.4135	56.6201	70.4453	73.5435
Atg14	97.3756	91.3933	79.3303	76.7122	84.204	90.0892	93.8959	91.5257	71.5825	78.3341	76.5963	86.8113
Atg16l1	102.27	100.199	112.333	108.627	108.525	101.97	96.5345	104.247	112.886	122.827	105.215	109.994
Atg16l2	11.7238	10.9445	4.91971	5.82624	11.8069	12.0381	10.2327	10.1965	5.01077	4.50667	10.7481	8.70253
Atg2a	89.9771	83.7824	101.332	104.095	80.8811	81.9065	81.6038	82.5917	103.866	96.6885	81.5819	77.5381
Atg2b	76.0338	77.3666	77.7587	86.9405	82.5779	81.8278	71.886	73.0749	79.385	79.8909	78.6682	84.5287
Atg3	26.6915	27.613	27.81	27.3186	29.9769	27.6956	29.4108	28.9386	29.0625	27.04	30.1076	26.6069
Atg4a	6.14644	5.91257	4.50973	5.43782	6.08022	6.68785	6.82177	6.74911	5.65502	5.32606	6.08627	8.55987
Atg4a-ps	6.71556	5.09488	4.4414	4.46678	5.30252	5.90104	6.75741	5.38958	3.72229	4.67055	5.1798	7.77521
Atg4b	62.4888	59.0628	45.9173	52.3714	55.4997	61.3708	56.6979	54.2842	45.8128	46.7874	55.0354	54.6405
Atg4c	4.83748	5.91257	5.05637	5.63203	5.51462	6.92389	4.82672	6.26357	5.15394	5.48994	6.08627	5.99191
Atg4d	35.8542	32.8965	40.2459	38.5179	36.4106	29.4265	27.7376	36.0276	34.6459	34.2507	35.3521	34.1681
Atg5	55.5456	58.1193	46.3272	49.782	47.2984	58.381	58.5642	58.2657	48.4613	50.3108	56.2656	52.7859
Atg7	21.9678	22.0149	25.8285	26.8007	23.6846	24.9417	22.5891	24.5687	18.8262	21.0584	23.1149	23.9676
Atg9a	7.17085	6.98187	9.77108	8.28621	8.90823	6.76653	5.85642	6.70056	10.7374	8.35782	6.34526	6.6339
Atg9b	4.09763	4.02558	5.80799	5.50256	3.60571	2.59646	3.86138	4.32137	7.44458	8.35782	3.75536	3.78061
Atic	275.622	271.224	286.436	295.002	277.286	275.775	277.569	280.598	322.765	302.193	283.788	284.33
Atl1	1.93499	2.07569	1.09327	1.42419	0.919103	1.10153	1.73762	1.89364	1.71798	1.96655	1.29495	1.28398
Atl2	43.8219	44.3443	52.8185	48.8757	53.9443	53.0307	50.1336	46.4184	52.8279	53.8342	52.2512	49.2906
Atl3	53.6675	56.9871	55.7567	52.3067	62.4283	47.5231	49.1039	57.586	48.8193	54.8994	47.9779	57.3511
Atm	134.71	130.894	116.228	124.164	138.078	150.595	141.906	143.382	114.317	112.339	126.387	137.029
Atmin	140.685	142.216	150.461	147.145	142.461	133.285	143.128	141.149	142.592	142.165	144.581	137.671
Atn1	2.67484	1.94989	3.48479	2.45997	2.19171	1.57361	2.12376	2.28207	2.72013	2.86788	2.26616	2.4253
Atoh1	0.682938	0.566097	0.409976	0.582624	0.353501	0.629444	0.386138	0.582657	0.57266	0.491637	0.388485	0.142664
Atoh8	0.626027	0.314499	0.204988	0.194208	0.353501	0.393403	0.643563	0.388438	0.429495	0.0819394	0.25899	0.356661
Atox1	60.6108	58.3709	59.9248	66.2249	59.3882	67.2719	62.2969	64.3836	67.2875	58.3409	67.0137	65.1977
Atp10a	4.09763	4.59168	3.55312	4.1431	4.24201	4.64215	2.89603	4.56415	3.29279	3.1137	3.69061	2.56796
Atp10b	0.0569115	0	0.0683293	0	0	0	0	0	0	0	0	0
Atp11a	61.5782	57.5532	63.0679	63.765	58.7519	53.1094	50.1979	54.1871	63.0642	63.2572	52.1865	48.1493
Atp11b	150.588	143.6	146.43	139.247	145.572	143.277	135.921	134.934	149.321	146.999	142.25	136.031
Atp11c	54.8627	52.71	49.6754	45.121	50.6214	53.4241	47.8167	56.5177	42.7347	42.6085	51.8628	53.1425
Atp12a	1.9919	2.20149	1.02494	1.22998	3.60571	3.69799	2.89603	2.18496	1.14532	2.04849	2.33091	3.70928
Atp13a1	143.36	137.31	165.698	165.336	149.177	135.724	126.911	125.611	169.436	166.337	143.739	143.806
Atp13a2	23.6752	24.2793	30.4749	32.8859	23.826	26.2793	22.9108	24.0346	36.5071	29.2524	26.4817	25.2516
Atp13a3	191.735	191.53	206.286	184.044	197.395	195.443	195.643	185.382	199.286	186.002	195.214	198.446
Atp13a4	0.626027	0.440298	0.819951	0.712096	0.424201	1.02285	0.450494	0.291329	0.57266	0.737455	1.16546	0.356661
Atp13a5	0	0	0	0	0	0	0	0	0	0	0	0.142664
Atp1a1	651.352	701.206	724.222	753.268	679.571	707.574	675.226	714.823	743.957	731.391	704.582	714.678
Atp1a2	0.227646	0.0628997	0.478305	0.194208	0.0707002	0.157361	0.321782	0.0971095	0.357912	0.491637	0.582728	0.0713322
Atp1a3	1.93499	2.64179	0.819951	1.55366	1.62611	2.28174	2.38118	1.94219	1.6464	1.55685	1.74818	2.13997
Atp1a4	0.113823	0	0.546634	0.517888	0.0707002	0.236042	0.128713	0.339883	1.71798	2.62206	0.0647475	0
Atp1b1	120.766	121.837	100.991	104.095	119.625	117.077	116.742	122.212	83.5368	88.2488	122.179	121.693
Atp1b2	5.80497	5.15778	8.13118	6.79728	5.37322	7.15993	4.82672	4.41848	7.51616	5.89964	5.63303	6.8479
Atp1b3	140.116	135.863	125.316	122.481	131.008	140.051	143.579	143.285	119.328	115.043	143.545	147.515
Atp1b4	0.0569115	0	0	0	0.0707002	0	0	0.145664	0	0	0	0
Atp2a1	0.0569115	0.125799	0	0.064736	0	0	0.0643563	0.0485548	0.214747	0.163879	0.25899	0.142664
Atp2a2	388.307	388.783	386.334	394.307	401.789	406.07	395.47	408.443	383.754	375.528	414.384	421.859
Atp2a3	11.8376	10.6301	12.026	12.2351	12.5846	10.7006	9.58909	9.1283	7.58774	9.58691	10.2949	12.4831
Atp2b1	152.011	147.06	121.353	116.719	131.856	140.209	148.599	142.994	123.265	102.916	125.545	134.818
Atp2b2	0.0569115	0	0.478305	0.258944	0.1414	0.0786806	0.193069	0.194219	0.214747	0.245818	0.388485	0
Atp2b3	0	0.125799	0.0683293	0.258944	0.0707002	0	0.193069	0.0485548	0.143165	0.409697	0.0647475	0
Atp2b4	53.0415	51.8923	50.5637	52.5656	60.2366	56.7287	50.6484	57.6831	49.5351	51.1302	54.7764	57.2085
Atp2c1	155.653	153.79	140.28	135.428	148.753	146.188	142.099	148.723	130.065	136.675	143.416	140.667
Atp2c2	0.227646	0	0.341646	0.32368	0.282801	0.0786806	0.0643563	0.145664	0.214747	0	0	0.213997
Atp4a	0.0569115	0	0.0683293	0	0.1414	0	0.128713	0	0	0.245818	0.129495	0.0713322
Atp5a1	1843.59	1946.18	1670.17	1752.86	1880.2	1955.05	1866.85	1956.66	1648.4	1656.82	1946.7	1874.18
Atp5b	3619.91	3790.02	3151.96	3249.81	3699.25	3862.04	3667.73	3674.77	3113.34	3140.9	3788.83	3671.54
Atp5c1	272.891	295.88	238.469	249.622	275.943	283.958	278.405	281.423	249.823	226.726	296.285	281.976
Atp5d	100.221	97.6832	107.96	110.116	94.8797	107.084	103.742	105.315	115.606	104.227	114.279	104.43
Atp5e	29.3094	31.8273	24.1202	27.3833	28.068	29.8986	30.3118	32.2889	31.3531	25.647	32.827	32.3848
Atp5f1	262.817	278.96	220.772	234.085	259.611	276.483	262.059	271.567	222.622	223.203	280.875	261.005
Atp5g1	156.62	170.395	139.255	137.693	152.712	158.699	168.485	166.64	139.371	130.448	168.603	151.724
Atp5g2	71.4809	71.517	72.224	73.1517	76.4269	83.9522	70.6632	71.2298	73.0857	64.978	83.9775	76.8248
Atp5g3	156.677	168.257	150.871	153.489	157.803	170.107	162.435	167.514	154.117	143.886	174.818	167.987
Atp5h	87.1884	90.1982	80.8335	80.9847	85.618	95.5969	86.688	95.2159	84.0378	87.5932	90.258	85.1707
Atp5j	40.1226	36.7963	37.0345	36.9643	39.38	43.9824	39.1286	40.4947	40.3009	37.5283	40.2082	37.8774
Atp5j2	119.002	130.58	107.619	117.366	114.464	134.937	132.96	133.283	118.04	102.015	133.056	116.628
Atp5k	42.456	47.2377	29.1083	35.0222	36.7641	43.2743	44.9207	42.534	35.0038	29.5801	40.014	42.3
Atp5l	24.8134	25.0341	19.3372	24.0171	24.1795	26.4367	27.094	26.608	22.8348	20.5668	27.1292	26.4643
Atp5o	172.84	165.992	141.373	145.332	176.892	185.686	163.079	182.663	148.534	161.503	164.912	158.5
Atp5s	4.49601	2.76759	3.14315	2.07155	3.67641	3.93403	3.5396	3.78727	2.93488	1.80267	3.17263	3.56661
Atp5sl	37.3339	35.0351	36.2145	41.69	34.2896	35.1702	32.3069	35.6878	39.8714	35.152	35.3521	35.8801
Atp6ap1	86.847	88.0596	72.429	72.2454	83.5677	83.4014	82.8909	76.0368	68.5044	69.1569	78.6682	81.1048
Atp6ap1l	0	0.125799	0	0	0.0707002	0	0	0.0485548	0	0	0	0
Atp6ap2	115.246	120.642	78.442	79.69	117.362	115.582	115.841	110.753	81.1745	78.6618	113.697	108.568
Atp6v0a1	42.5129	45.5394	40.9292	38.1942	45.8844	41.0713	41.3811	43.9906	39.7283	36.463	41.6327	43.37
Atp6v0a2	63.1149	62.3336	67.031	69.5265	68.0136	65.3835	63.1335	68.0738	69.9361	62.6017	67.7906	63.2717
Atp6v0a4	0.398381	0.880596	0.204988	0.258944	1.3433	0.236042	0.514851	0.291329	0.0715825	0.0819394	0.582728	0.427993
Atp6v0b	91.6275	95.6076	70.3108	78.2011	97.3542	94.4167	83.9206	87.8356	70.8667	66.0432	96.1501	81.5328
Atp6v0c	5.9188	5.22068	7.44789	6.86202	6.29232	4.72083	4.95544	4.27282	7.94566	7.45649	5.89202	4.92192
Atp6v0d1	74.3833	79.631	70.5158	71.2743	77.5581	83.3227	76.1979	75.4056	68.2181	63.8308	84.107	76.6822
Atp6v0d2	0	0.125799	0	0	0	0	0	0	0	0	0	0
Atp6v0e	61.9197	70.6993	55.415	56.5145	71.3365	69.0028	64.0989	65.6946	56.1923	52.769	70.2511	62.3444
Atp6v0e2	4.55292	4.40298	4.98804	5.11414	4.38341	4.87819	5.34157	5.29247	4.72444	6.47321	6.66899	4.6366
Atp6v1a	318.534	344.124	253.775	248.522	342.401	355.715	321.782	329.104	225.914	226.071	320.759	319.925
Atp6v1b2	276.761	289.15	238.264	227.482	280.114	285.925	297.712	278.704	214.39	217.549	293.047	288.896
Atp6v1c1	118.66	118.314	94.9093	100.082	117.716	111.884	115.327	120.367	99.9292	98.5731	114.215	111.421
Atp6v1c2	2.16264	2.39019	1.02494	2.00682	1.5554	1.57361	1.86633	1.74797	2.21906	1.22909	1.94243	1.56931
Atp6v1d	92.0259	104.917	75.5038	84.7394	97.3542	94.1806	90.1632	95.9442	81.0314	85.7086	91.812	93.5166
Atp6v1e1	124.636	122.843	104.544	108.368	120.968	126.99	123.757	125.417	103.222	98.9009	128.589	128.612
Atp6v1f	66.7572	71.3283	53.0235	60.1397	73.1747	68.6881	71.1781	66.4715	59.7714	55.7188	76.9848	66.125
Atp6v1g1	59.7002	62.4594	39.9726	38.9063	53.4494	59.6399	56.1187	57.9258	38.2966	39.6587	57.7548	55.5678
Atp6v1g2	1.13823	0.314499	0.819951	1.16525	0.989803	1.10153	0.707919	0.436993	0.715825	1.06521	0.51798	0.427993
Atp6v1h	109.839	112.716	101.811	99.564	119.766	123.292	119.188	117.114	95.7058	101.031	116.869	114.346
Atp7a	23.9597	24.5309	25.8285	22.3987	25.7349	28.2463	23.4901	24.3259	19.8999	18.6002	22.2731	26.3216
Atp7b	1.53661	2.32729	1.43491	1.16525	1.4847	1.02285	1.67326	1.31098	1.43165	1.39297	1.74818	1.85464
Atp8a1	14.6832	14.0895	11.5476	14.6951	16.1197	14.5559	14.1584	15.3433	13.9586	16.7156	15.1509	16.4064
Atp8a2	0.170735	0.377398	0	0	0.0707002	0.157361	0.386138	0.291329	0.143165	0	0.129495	0.285329
Atp8b1	0.853673	0.691897	0.341646	0.453152	0.494902	0.550764	0.707919	0.679767	0.644242	0.245818	0.712223	0.356661
Atp8b2	175.857	177.629	148.548	149.281	172.014	180.415	170.609	169.116	134.36	136.921	174.754	182.111
Atp8b3	0.796761	0.691897	1.09327	0.453152	0.353501	0.393403	0.707919	0.485548	0.28633	0.491637	1.03596	0.499326
Atp8b4	0	0.125799	0.136659	0.517888	0.1414	0.472083	0	0.0485548	0.214747	0.0819394	0.0647475	0
Atp8b5	0.967496	0.691897	1.02494	0.64736	1.414	0.472083	0.836632	0.631212	1.14532	0.819394	0.971213	0.784655
Atp9a	82.8632	85.6694	72.019	83.1858	88.0925	89.4598	82.6979	82.9315	77.4523	69.1569	87.7976	81.3188
Atp9b	56.2286	52.71	53.5701	54.0546	54.0857	49.0967	49.2969	51.1767	50.6088	51.6218	50.4383	49.0766
Atpaf1	30.5615	28.4936	29.3133	32.6917	31.3202	30.6854	30.4405	31.0751	31.0668	31.4647	34.7047	30.9582
Atpaf2	37.1063	40.4445	36.0095	37.2232	37.3297	37.8453	34.6881	40.7375	41.0168	41.3794	41.9564	40.1601
Atpif1	144.783	167.376	135.839	142.743	151.157	154.45	153.94	154.793	144.811	129.218	162.71	161.782
Atr	126.685	123.346	124.769	122.222	143.309	138.793	122.856	125.514	126.629	127.498	126.193	135.175
Atraid	26.0655	28.1162	20.4304	24.2113	24.8158	24.9417	22.9108	25.7826	21.3316	21.7139	26.8702	22.0417
Atrip	2.10573	2.83049	3.2798	2.39523	2.05031	2.04569	1.86633	2.0393	3.86545	2.54012	2.13667	1.85464
Atrn	46.952	46.6087	46.1223	46.092	50.2679	46.1068	42.8613	45.5444	52.47	47.6068	45.2585	47.6499
Atrnl1	15.3092	17.9893	12.8459	15.4072	16.1197	14.5559	19.3069	16.1687	14.6028	14.0116	15.7336	16.0498
Atrx	514.651	491.058	566.655	564.692	562.562	567.68	509.123	519.293	592.703	608.072	536.692	584.996
Atxn1	17.3011	15.5362	13.5975	12.6883	18.3821	16.995	17.3762	15.489	12.6701	11.2257	13.5322	18.903
Atxn10	223.548	244.806	218.107	219.196	246.107	238.874	240.049	236.268	231.927	224.186	247.918	243.314
Atxn1l	10.8132	9.62366	9.70276	9.58093	10.605	10.3858	9.97523	10.9248	8.37515	8.112	8.80566	9.13053
Atxn2	41.9438	35.4754	51.1103	53.0835	40.7233	35.3276	38.6781	38.5039	52.0405	51.458	35.4169	42.728
Atxn2l	167.832	151.211	193.713	205.537	162.681	143.513	150.015	148.869	214.103	218.45	163.487	158.786
Atxn3	129.246	132.97	118.62	117.949	121.816	120.539	133.089	122.309	113.53	114.715	113.826	116.985
Atxn7	15.0246	10.8816	11.5476	9.06304	13.8572	11.8808	14.995	12.6728	11.1669	10.5702	13.4675	15.1938
Atxn7l1	3.92689	4.52878	5.26135	4.20784	4.66621	3.14722	3.34653	3.35028	4.79603	5.08024	3.43162	3.56661
Atxn7l2	10.1302	8.80596	13.5975	11.6525	8.83753	11.4087	9.39602	7.67165	11.3816	14.5033	10.4891	9.05919
Atxn7l3	161.913	161.023	175.128	187.605	153.844	157.833	163.98	166.349	178.598	189.444	149.178	156.646
Atxn7l3b	118.66	121.019	115.818	110.31	126.978	124.079	115.648	114.492	113.029	110.782	114.215	122.335
AU015836	0.512204	0.314499	0.683293	0.776832	0.212101	0.236042	0.450494	0.291329	0.143165	0.737455	0.194243	0.356661
AU018091	241.703	252.983	207.653	206.184	269.721	276.798	239.47	236.025	194.991	201.653	251.997	265.356
AU019823	39.895	39.6897	45.9173	39.3595	40.9354	41.1499	40.8663	35.445	40.6589	43.6737	39.496	39.8747
AU021092	0.455292	0.188699	0.478305	0.129472	0.1414	0.0786806	0	0.242774	0.214747	0.163879	0.194243	0.713322
AU022252	53.1553	51.452	47.8305	49.0699	50.0558	46.1855	47.8811	48.3605	44.1664	44.575	42.0859	45.296
AU022751	3.30087	2.26439	2.11821	2.5247	3.46431	2.28174	3.15346	3.0104	2.57697	2.04849	2.97839	3.13862
AU040320	14.4555	14.5298	11.411	12.8825	14.0693	15.1067	15.1237	15.489	14.1018	12.7006	14.6329	15.4078
AU041133	10.3579	7.67376	11.001	7.83306	8.05983	9.44167	9.97523	9.61384	9.16256	10.9799	9.19415	9.62985
Auh	31.3013	29.1855	23.027	23.8876	25.1693	29.8199	26.2574	29.9097	22.2622	19.5016	28.7479	23.1116
Aunip	31.9274	30.3177	32.4564	36.1227	29.0578	26.4367	34.2376	34.7167	35.7197	36.0533	27.7767	26.8923
Aup1	86.9039	80.5116	88.4181	85.5163	87.032	79.7821	81.7969	78.4645	83.3936	81.9394	83.2006	82.8167
Aurka	173.125	179.956	190.98	187.67	162.398	154.214	189.529	186.208	191.984	190.263	164.977	172.267
Aurkaip1	94.5869	97.6203	98.7358	100.664	100.536	105.668	106.574	102.596	107.445	99.9661	113.632	97.7252
Aurkb	99.8228	94.727	105.569	100.859	92.6173	91.2694	101.554	99.0517	105.513	96.4427	98.0277	93.0172
Aurkc	22.8784	24.5309	16.604	17.8671	21.9878	24.1549	21.3019	20.5872	13.7438	13.1922	21.0429	18.3324
Auts2	18.7808	18.8699	19.2689	19.0324	15.9075	14.9493	18.792	17.4797	19.4704	17.9447	16.0574	14.9084
AV320801	2.39028	2.83049	4.23641	2.71891	2.40381	2.67514	2.70297	3.20461	1.78956	2.62206	2.20142	1.78331
Aven	52.3586	56.421	45.7806	46.7394	50.6921	49.1753	50.3266	54.0415	45.8844	49.2456	50.762	49.7186
Avil	1.19514	0.314499	0.478305	0.388416	0.353501	0.786806	0.514851	0.922541	0.715825	0.245818	0.388485	0.285329
Avl9	85.1396	83.9711	71.3357	73.799	93.6778	88.673	78.1286	77.105	67.2875	64.1586	81.9056	85.8127
Avpi1	52.9277	58.1193	43.8674	50.6883	56.136	53.1881	52.7722	59.3825	51.6826	48.672	64.4238	53.8558
Avpr1a	0	0	0.0683293	0	0	0	0	0	0.214747	0	0.0647475	0
Avpr1b	0.113823	0.691897	0.409976	0.064736	0.707002	0.236042	0.257425	0.291329	0.28633	0	0.25899	0.142664
AW011738	0.0569115	0.188699	0.0683293	0.064736	0.212101	0.0786806	0.0643563	0.0485548	0	0.491637	0	0
AW146154	8.76437	10.7558	9.22445	9.32198	9.04963	8.8909	9.33167	9.17685	8.80465	9.66885	9.97112	7.56122
AW209491	12.7482	11.5735	14.4858	12.753	10.9585	12.5889	12.4208	11.3618	13.3143	12.6187	10.4891	11.2705
AW549877	68.1231	62.8368	69.9692	57.874	68.3671	68.6881	65.2573	56.0808	62.7063	68.1736	57.3015	68.3363
AW551984	0.796761	0.754796	0.95661	0.841568	1.0605	1.33757	0.707919	0.776876	0.930572	0.901334	0.323738	1.28398
AW554918	20.4312	20.065	16.7407	16.7019	19.7254	18.8833	20.9802	18.5965	14.4597	14.9949	15.4099	19.6877
AW822073	0.626027	0.440298	0.204988	0.453152	0.353501	0.314722	0.514851	0.534102	0.214747	0.163879	0.25899	0.427993
Awat2	0.170735	0.125799	0.136659	0.388416	0.636302	0.550764	0.450494	0.388438	0.429495	0.901334	0.129495	0.213997
Axdnd1	0.0569115	0	0.0683293	0.194208	0	0.0786806	0.128713	0.0971095	0	0	0	0.142664
Axin1	104.205	108.062	113.358	119.438	108.383	101.262	104.965	112.938	110.881	119.713	102.625	104.359
Axin2	137.783	132.026	159.139	152.906	111.777	119.516	121.312	132.409	145.169	157.242	103.337	103.646
Axl	1.25205	1.25799	2.04988	1.03578	0.989803	1.18021	0.900988	1.21387	1.86114	1.55685	0.647475	1.35531
AY074887	0	0	0.0683293	0	0.1414	0.0786806	0	0	0.357912	0.163879	0.0647475	0.0713322
AY358078	0.341469	0.314499	0.614963	0.517888	0.707002	0.865486	0.772276	0.873986	0.57266	0.409697	0.51798	0.570658
AY761184	0.0569115	0	0	0.064736	0	0.0786806	0	0	0	0	0	0
Aym1	0	0	0	0.064736	0	0.0786806	0	0	0	0.0819394	0.0647475	0
Azgp1	0	0.0628997	0	0.064736	0	0	0	0	0	0	0	0
Azi2	57.4806	54.0937	51.5886	49.7173	51.187	56.65	51.0346	51.6623	48.5329	50.7205	53.6757	49.0766
Azin1	218.199	212.916	208.199	195.956	222.14	216.844	231.104	217.331	207.947	219.27	211.271	215.78
Azin2	12.7482	12.0767	12.4359	12.8177	9.75663	12.1168	9.39602	12.0416	12.6701	11.6354	12.1078	9.98651
B020004C17Rik	0.170735	0	0.0683293	0	0	0.0786806	0.0643563	0	0	0	0	0
B020004J07Rik	1.42279	1.63539	0.751622	0.64736	1.3433	1.33757	1.73762	1.26242	0.930572	0.819394	1.29495	2.13997
B020011L13Rik	0.113823	0.0628997	0.0683293	0	0	0.157361	0	0.0485548	0	0.0819394	0.129495	0
B020031M17Rik	3.07322	2.20149	1.1616	1.35946	2.82801	1.96701	2.5099	2.67051	1.36007	0.983273	3.04313	3.06729
B130006D01Rik	1.25205	0.943496	1.02494	1.42419	0.848403	0.629444	0.450494	0.971095	1.50323	1.55685	0.582728	1.28398
B230104I21Rik	0.0569115	0	0	0	0	0	0.128713	0.0485548	0	0	0	0
B230118H07Rik	8.30908	8.36566	6.96958	6.73254	7.63562	8.02542	8.17325	8.35142	7.73091	6.55515	8.87041	8.13188
B230217C12Rik	1.36588	2.01279	2.66484	2.00682	2.47451	1.96701	2.57425	1.74797	2.72013	1.96655	2.7194	1.71197
B230219D22Rik	77.172	73.5927	74.9572	67.6491	73.3161	77.8938	70.084	66.1316	64.639	64.6502	66.4957	70.0483
B230307C23Rik	5.00821	5.40937	7.37956	6.21466	7.56492	7.31729	5.08415	6.26357	6.15609	5.65382	4.40283	5.77791
B2m	14.9677	15.2217	9.90774	10.3578	16.756	12.1955	14.8663	14.8092	11.5964	9.25915	14.5034	16.6917
B3galnt1	3.18704	2.45309	1.29826	2.91312	1.2019	1.96701	2.5099	3.15606	2.72013	2.2943	1.87768	2.28263
B3galnt2	49.0577	47.9296	61.018	61.8876	42.7736	42.4875	48.0742	48.7004	63.9948	60.1435	41.6974	41.1587
B3galt1	0.170735	0.251599	0.204988	0.258944	0.1414	0.236042	0.193069	0.194219	0	0	0	0.427993
B3galt4	6.31718	6.35287	6.83293	5.43782	4.94902	6.29444	6.75741	5.82657	7.22983	8.112	6.02152	6.20591
B3galt5	0.0569115	0.251599	0	0	0.0707002	0.157361	0	0.0485548	0.0715825	0.163879	0.194243	0
B3galt6	18.0979	16.9829	18.0389	17.6729	16.049	17.231	14.4158	17.3341	19.3273	14.7491	18.1941	17.8331
B3gat1	0	0	0.0683293	0.129472	0	0	0.0643563	0	0	0	0.129495	0.0713322
B3gat2	0	0.0628997	0	0	0.0707002	0	0	0	0	0	0	0.0713322
B3gat3	29.7647	29.1226	28.9033	26.6065	29.9062	28.7184	27.4801	26.3652	31.711	25.1554	28.6831	23.611
B3glct	18.3255	17.7377	18.1073	17.5435	19.7254	20.2209	19.0495	18.4994	16.9651	16.7156	19.23	17.4764
B3gnt2	0.0569115	0.188699	0.478305	0.194208	0.1414	0.0786806	0.193069	0.0971095	0.143165	0.0819394	0.194243	0.0713322
B3gnt3	1.36588	0.817696	0.819951	1.03578	0.848403	0.865486	2.63861	1.35953	2.00431	0.901334	1.2302	1.49798
B3gnt4	0.341469	0.251599	0.409976	0.906304	0.565602	0.0786806	0.450494	0.194219	0.214747	0.409697	0.647475	0.285329
B3gnt5	54.8058	52.8358	35.5312	39.8126	55.9946	55.1551	58.0494	57.4403	31.1384	37.938	51.1505	53.0712
B3gnt6	0.0569115	0.0628997	0.0683293	0	0	0.0786806	0.0643563	0	0.0715825	0.245818	0	0
B3gnt7	116.156	120.264	163.512	166.889	162.469	163.262	119.767	115.9	169.865	177.317	172.811	161.924
B3gnt8	0.512204	0.440298	0.341646	0.388416	0.0707002	0	0.0643563	0.291329	0.28633	0.409697	0.323738	0
B3gnt9	1.59352	1.13219	1.09327	1.48893	1.3433	0.786806	1.80198	1.26242	0.787407	1.96655	1.42445	1.35531
B3gntl1	15.7076	11.259	12.0943	13.3356	13.0795	14.3199	14.6089	15.7803	14.4597	17.1253	12.3668	15.0511
B430203G13Rik	0.170735	0.188699	0.273317	0.064736	0.212101	0	0.0643563	0.242774	0.429495	0.655515	0.25899	0.0713322
B430218F22Rik	0.227646	0.440298	0	0.453152	0.1414	0.472083	0.386138	0.291329	0.357912	0.163879	0.388485	0.285329
B430305J03Rik	1.4797	1.63539	2.11821	1.22998	0.707002	1.49493	1.35148	1.35953	1.6464	1.55685	1.16546	1.14132
B430306N03Rik	0.967496	1.25799	1.1616	1.6184	1.5554	1.18021	0.772276	1.0682	1.14532	2.13042	1.74818	1.06998
B4galnt1	5.52042	5.66097	7.17457	6.79728	8.05983	6.29444	4.44059	5.38958	7.65933	7.04679	8.28768	8.27454
B4galnt2	0.910584	0.314499	0.546634	0.517888	0.707002	0.393403	0.579207	0.679767	0.143165	0.245818	0.25899	0.784655
B4galnt3	35.4559	38.9349	36.0779	36.1874	40.7233	35.721	39.5148	36.756	39.0125	35.152	33.5392	37.7348
B4galnt4	34.4315	34.2803	37.9911	41.3016	30.1183	29.1118	28.4455	30.2496	43.3074	45.968	27.8414	27.1776
B4galt1	68.1231	65.7931	60.6081	57.2266	68.6499	61.9216	67.2524	64.238	50.8952	56.9479	58.6612	63.8424
B4galt2	3.52851	3.71108	4.64639	4.40205	1.83821	3.30458	1.73762	2.42774	2.64855	5.16218	2.7194	2.49663
B4galt3	38.5291	37.2995	37.0345	35.8637	40.087	37.2946	36.2326	37.5328	30.8521	33.3493	39.9492	37.8061
B4galt4	3.18704	3.14499	2.39152	2.58944	3.04011	1.57361	1.73762	2.96184	1.71798	2.21236	2.78414	1.85464
B4galt5	144.214	146.368	149.299	156.92	144.582	140.681	137.272	139.158	139.443	137.576	130.66	129.682
B4galt6	303.566	288.584	292.381	264.77	323.878	315.273	303.826	287.056	277.311	275.972	319.723	334.12
B4galt7	16.9596	16.2281	15.5107	14.0477	13.8572	14.0838	15.1881	14.9063	17.8956	16.0601	15.4747	15.1938
B4gat1	6.82938	8.86886	8.60949	8.73936	9.19103	8.26146	7.6584	8.64275	8.37515	7.53843	8.74091	6.70523
B630019K06Rik	0.113823	0	0.0683293	0.194208	0.212101	0.236042	0.257425	0	0.0715825	0.245818	0.0647475	0.356661
B930094E09Rik	0.0569115	0	0.273317	0.194208	0	0.157361	0.128713	0.0485548	0.214747	0.163879	0.194243	0.213997
B9d1	24.0736	24.0277	26.8534	28.8723	24.1088	29.1118	24.5841	25.8797	32.069	27.9413	25.0573	24.5383
B9d2	2.39028	1.88699	2.66484	2.00682	1.76751	2.20306	2.44554	2.18496	3.14963	2.13042	1.81293	1.35531
Baalc	0	0.0628997	0	0	0	0	0	0.0485548	0	0	0.0647475	0
Baat	0.0569115	0.125799	0.136659	0	0	0.0786806	0.386138	0.0971095	0.143165	0	0.129495	0.285329
Babam1	59.0741	68.9381	65.9377	69.0086	65.6805	63.1805	61.3959	68.8507	67.216	67.1903	68.1144	66.9096
Bace1	22.4231	21.0714	18.7222	16.5724	20.7152	19.4341	20.2722	18.7907	16.3208	15.4865	19.1005	20.9717
Bace2	0	0.251599	0.136659	0.194208	0	0.0786806	0.193069	0.0971095	0.357912	0.327758	0	0.213997
Bach1	80.7574	89.4434	55.62	55.8672	83.3556	77.1856	81.1533	80.8437	54.1164	54.6536	77.6323	81.8181
Bach2	30.4477	27.4872	29.3133	27.7717	31.1788	28.6397	26.7079	26.4138	23.3359	22.2875	25.0573	26.6783
Bad	12.4636	15.9765	15.5791	16.5077	12.5846	14.0838	13.3861	15.2462	15.0323	16.1421	13.5322	13.2678
Bag1	102.042	101.457	83.5667	93.9319	102.94	100.554	105.802	104.004	94.9184	92.3457	108.841	108.068
Bag2	1.19514	1.32089	1.22993	1.68314	0.777702	1.96701	1.09406	1.60231	1.86114	1.63879	1.87768	1.92597
Bag3	54.4643	53.0245	70.2425	68.426	54.0857	53.1094	54.5098	55.8865	71.7972	76.6953	59.1792	63.9137
Bag4	78.7655	81.6438	82.1318	81.0495	83.7091	77.343	74.0098	75.2113	82.9641	82.0214	74.3301	77.7521
Bag5	29.594	29.5629	24.5985	27.3186	25.947	28.325	28.5098	31.0265	23.837	24.5818	27.6472	31.2435
Bag6	256.045	253.8	292.176	325.298	277.569	281.676	255.945	255.787	312.672	321.94	280.616	276.912
Bahcc1	21.3987	22.0778	39.0843	38.7769	18.9477	20.7717	21.1732	23.5005	41.2315	42.1988	17.7408	21.1857
Bahd1	15.0815	14.9701	19.3372	19.5503	12.9381	11.8021	13.2574	12.5757	15.5334	15.6504	12.561	8.91653
Baiap2	48.6593	46.3571	62.7946	62.8587	50.2679	53.3454	46.8514	46.8554	70.1508	64.0766	50.3736	49.1479
Baiap2l1	0.569115	0.943496	0.546634	0.97104	0.424201	0.314722	0.386138	0.485548	0.357912	0.573576	0.906465	0.713322
Baiap2l2	0.569115	0.314499	0.546634	0.712096	0.0707002	0.708125	0.450494	0.825431	0.930572	0.901334	0.388485	0.927319
Baiap3	0.0569115	0.125799	0.0683293	0.129472	0.0707002	0.314722	0.0643563	0	0.214747	0.163879	0.194243	0
Bak1	111.319	117.622	126.272	130.055	116.231	108.5	115.52	112.841	134.718	132.578	122.049	119.838
Bambi	20.3743	23.9019	16.8773	17.9966	21.4929	21.1651	21.8811	22.4809	18.683	16.6337	24.2156	19.331
Banf1	77.4566	87.4935	102.152	100.017	90.7791	96.1476	95.5691	88.661	105.584	97.344	101.136	92.0186
Bank1	0.0569115	0	0	0	0	0	0	0.0485548	0.143165	0	0	0
Banp	26.5208	26.984	35.1896	40.6542	25.3814	28.8758	28.1881	28.3074	42.7347	41.6252	28.7479	25.9649
Bap1	115.701	115.673	135.634	126.818	117.08	109.838	117.901	118.474	133.143	127.907	125.092	114.417
Bard1	70.9686	66.8624	62.7946	64.3476	67.9429	67.8226	69.3761	69.3362	70.3656	69.8124	68.6324	68.6216
Barhl1	0.0569115	0.188699	0	0	0	0.0786806	0.0643563	0.0485548	0	0	0.129495	0
Barhl2	0	0	0.204988	0	0	0	0	0	0	0.163879	0	0
Barx1	0.0569115	0.125799	0.136659	0	0.1414	0.393403	0	0.242774	0.143165	0.245818	0.77697	0.64199
Barx2	0.0569115	0	0.0683293	0.129472	0	0	0.193069	0	0.143165	0.163879	0.129495	0.0713322
Basp1	43.6511	43.2121	49.812	52.6951	44.4704	43.9038	49.0395	49.5744	63.9232	58.5867	56.0713	56.9231
Batf	0.73985	0.880596	0.0683293	0.258944	0.565602	0.708125	0.321782	0.291329	0.214747	0.0819394	0.388485	0.570658
Batf2	0.341469	0.503198	0.614963	0.64736	0.636302	0.550764	0.579207	0.339883	0.357912	0.245818	0.323738	0.64199
Batf3	0.113823	0.0628997	0.0683293	0.064736	0.353501	0.550764	0.128713	0.485548	0.28633	0	0.0647475	0.0713322
Bax	176.198	181.529	172.463	189.676	176.609	180.021	179.747	179.944	185.041	177.235	183.624	165.847
Baz1a	51.0496	50.6343	61.9063	56.7735	52.3182	56.5713	52.0643	55.1582	67.5739	61.3726	57.1073	63.0577
Baz1b	269.476	265.311	334.882	322.644	253.814	245.09	250.153	258.797	323.696	327.02	235.357	259.435
Baz2a	251.549	240.151	232.798	240.753	232.674	233.839	238.247	237.141	226.702	224.678	224.091	258.294
Baz2b	61.4644	56.9871	40.0409	43.7615	53.9443	48.7819	50.5197	49.2831	40.9452	39.249	44.611	43.8693
BB287469	19.2361	16.2281	10.8644	10.552	16.8267	17.1524	16.9901	16.8485	10.8805	12.209	15.4099	17.4764
Bbc3	18.4393	20.7569	18.5856	21.0392	17.2509	18.1752	21.1089	16.7999	18.8262	17.8628	17.5466	17.4051
Bbip1	12.0652	12.0767	9.08779	9.12778	10.8878	8.41882	11.7128	10.9734	10.7374	9.34109	13.5322	12.5545
Bbof1	0.170735	0.125799	0.204988	0.453152	0.1414	0.314722	0.128713	0.436993	0.28633	0.409697	0.129495	0.570658
Bbs1	14.8539	12.517	12.1626	16.1193	12.5139	13.2183	14.2227	10.8763	12.2406	13.9297	10.0359	8.27454
Bbs10	8.08143	8.61726	9.36111	6.79728	6.99932	7.31729	8.6881	8.39997	9.37731	9.66885	6.34526	8.55987
Bbs12	5.40659	5.47227	5.05637	4.66099	4.02991	3.38326	3.99009	4.32137	6.08451	6.39127	4.33808	5.49258
Bbs2	12.4067	8.80596	11.616	13.8535	12.726	11.1726	10.9406	11.7017	17.9672	14.1755	10.2949	11.5558
Bbs4	16.5043	15.9765	13.8708	14.1124	14.5642	17.3884	14.995	14.7606	13.6007	14.0116	15.6689	17.9044
Bbs5	6.26027	7.35927	9.29278	7.44464	8.48403	7.47465	6.17821	6.79767	9.23414	10.1605	8.02869	6.77656
Bbs7	3.69925	3.01919	5.19302	3.88416	4.87832	4.09139	3.5396	3.05895	3.79387	4.09697	3.49637	3.56661
Bbs9	24.1305	25.2857	22.6853	22.2044	24.3209	23.9976	27.5445	23.8404	20.9737	18.8461	24.2156	24.467
Bbx	67.4401	66.9253	72.3607	67.3902	70.6295	66.1703	69.9553	74.2888	69.6498	66.3709	60.9274	73.4009
BC003331	33.8054	34.1545	28.3566	27.5775	36.2692	33.5966	32.3069	34.5224	27.8456	28.351	30.8198	31.0295
BC003965	32.8379	31.8902	34.5746	37.6764	34.0775	33.9113	30.8267	30.9779	38.0103	37.0366	35.2874	30.7442
BC004004	28.5127	31.8273	26.5801	23.6934	31.0374	29.2692	29.1534	26.4623	28.8477	25.2373	31.5968	28.3189
BC005537	125.035	117.245	133.652	128.307	127.119	111.176	110.95	109.734	120.545	127.989	112.984	122.977
BC005561	21.2849	17.7377	21.3187	25.0528	21.4222	19.1981	17.1188	18.8392	23.0496	25.9748	21.7552	20.0444
BC005624	33.6916	33.7771	39.4943	37.5469	35.2087	33.9113	34.5593	34.0369	40.1578	41.0516	38.5248	32.4562
BC016579	0	0	0	0	0.1414	0.236042	0	0.145664	0	0	0.0647475	0.142664
BC017158	24.3581	22.4552	25.7601	25.0528	23.1897	21.5585	22.2673	20.1502	26.4139	23.9263	22.9206	22.541
BC017643	17.7564	17.9893	15.7157	14.5009	15.3419	15.5788	17.4406	15.5375	15.1039	14.3394	15.4747	16.8344
BC021891	0	0.188699	0.136659	0.129472	0.1414	0.393403	0.193069	0.0971095	0	0.163879	0.129495	0
BC022687	3.13013	3.71108	3.82644	3.62522	2.05031	3.54063	1.73762	3.35028	2.79172	3.1137	2.84889	2.35396
BC024978	19.4068	19.0586	22.1387	21.7513	19.2305	14.6346	15.3812	18.5479	21.6179	23.6805	15.7984	12.7685
BC025446	0.569115	0.188699	0.0683293	0.194208	0.0707002	0.0786806	0.321782	0.242774	0	0	0.51798	0.142664
BC025920	1.19514	1.19509	3.34813	1.87734	1.5554	0.944167	1.09406	1.94219	3.57912	3.19564	1.03596	1.28398
BC026585	7.56923	6.54157	7.03791	5.11414	8.13053	8.18278	6.82177	7.57454	6.29926	3.76921	6.60425	8.13188
BC027072	0.0569115	0.0628997	0	0	0	0	0	0	0	0	0	0.285329
BC028528	3.35778	3.52238	3.00649	3.81942	3.67641	3.69799	3.60395	4.85548	5.65502	3.93309	3.62586	3.42395
BC029214	2.27646	1.25799	0.95661	2.07155	1.83821	1.73097	1.54455	1.26242	1.93273	1.72073	2.20142	1.49798
BC029722	3.86998	4.27718	2.86983	4.1431	4.17131	2.59646	4.1188	3.93294	3.86545	3.76921	3.49637	3.92327
BC030336	33.7485	32.9594	37.6494	39.8774	34.7138	31.7869	29.4108	31.7063	39.943	36.1353	26.0285	27.8909
BC030499	1.59352	0.503198	2.39152	2.45997	2.26241	1.57361	1.15841	0.922541	2.07589	2.62206	0.647475	0.570658
BC030867	43.6511	45.4765	52.4085	46.8041	43.4806	42.8022	44.1484	40.8831	49.7498	49.1637	43.6398	38.2341
BC030870	0	0	0.136659	0	0	0	0.128713	0.0971095	0	0	0	0
BC031181	39.8381	44.9733	33.6863	38.9063	41.0061	42.8022	44.7276	42.6311	34.1449	37.5283	44.8053	40.374
BC034090	2.90249	1.76119	2.45985	2.13629	2.26241	2.4391	1.35148	1.89364	3.22121	3.19564	2.7194	2.06864
BC035044	0	0	0	0	0	0	0	0.145664	0.0715825	0	0	0
BC035947	0.113823	0.125799	0.341646	0.258944	0.212101	0.314722	0.193069	0.145664	0.429495	0	0.323738	0.285329
BC037034	21.3987	21.0714	25.8285	25.7649	20.998	19.4341	20.7871	16.7999	25.9129	26.0567	17.4171	21.6137
BC048403	14.8539	16.291	19.6105	17.0903	12.3018	11.8808	13.7723	13.6924	18.0388	19.9932	15.9926	13.4105
BC048507	22.5939	23.4616	20.0205	23.046	20.6445	22.66	24.198	22.2381	22.9064	19.4196	21.6257	21.3283
BC048546	0	0	0	0	0	0	0	0.0485548	0	0.0819394	0	0
BC048679	0	0.0628997	0	0	0	0	0.128713	0.0485548	0	0	0.129495	0
BC049715	2.04881	2.13859	2.32319	4.01363	2.61591	2.91118	2.89603	1.99075	3.57912	4.26085	2.7194	2.49663
BC049730	0.284558	0.125799	0.204988	0.194208	0.1414	0	0.0643563	0.0971095	0.0715825	0.245818	0	0.142664
BC049762	1.42279	1.19509	0.546634	1.22998	0.848403	1.57361	0.965345	1.11676	0.644242	0.983273	1.42445	0.570658
BC051019	1.70735	1.94989	1.70823	2.00682	1.69681	1.57361	2.0594	2.67051	2.50539	2.54012	2.33091	1.71197
BC051142	0.0569115	0.188699	0.136659	0.194208	0	0.0786806	0.0643563	0	0.0715825	0.245818	0.0647475	0
BC051628	0	0	0.341646	0.129472	0	0	0	0	0	0	0	0
BC052040	24.6427	24.2164	27.9467	26.8007	26.5126	23.4468	29.5395	26.5109	26.7003	28.2691	28.8774	25.1089
BC053393	0	0.188699	0.0683293	0	0.1414	0.157361	0.193069	0.436993	0	0.0819394	0.0647475	0
BC055324	100.05	99.7589	109.122	105.843	109.232	101.419	108.955	110.171	110.595	100.13	104.114	106.356
BC061212	1.42279	1.13219	0.683293	1.10051	1.5554	1.10153	1.67326	1.26242	0.57266	0.819394	1.2302	1.35531
BC061237	0.0569115	0	0	0	0	0.0786806	0	0	0	0	0	0
BC067074	63.5702	58.4967	48.6504	46.351	55.0755	56.414	54.8959	56.275	43.1642	43.1001	43.8341	49.5046
BC068281	7.05703	6.28997	8.74615	8.60989	6.22162	5.50764	5.92078	5.63235	8.94781	6.55515	6.02152	4.49393
BC080695	1.53661	1.50959	1.09327	0.517888	1.414	1.10153	1.86633	1.5052	1.43165	0.819394	1.61869	2.2113
BC089597	0.341469	0.251599	0.136659	0.194208	0	0.236042	0.514851	0.339883	0.0715825	0	0.0647475	0
BC100451	0	0	0.204988	0.064736	0	0	0.128713	0.0971095	0	0.0819394	0	0.142664
BC106179	0.170735	0.0628997	0.0683293	0.129472	0.1414	0	0.321782	0.291329	0.357912	0.245818	0	0.213997
BC147527	1.19514	0.943496	0.88828	0.582624	0.565602	0.550764	0.514851	1.5052	0.85899	0.655515	1.29495	1.06998
Bcam	93.1072	97.3058	98.9408	103.772	99.051	103.858	105.609	112.259	102.649	102.506	122.373	113.418
Bcan	1.25205	0.628997	1.70823	1.35946	0.777702	0.708125	0.707919	0.679767	0.85899	1.88461	0.388485	0.927319
Bcap29	6.60173	8.61726	8.47283	5.82624	6.43372	5.74368	8.43068	8.25431	5.01077	8.27588	9.25889	6.8479
Bcap31	140.287	160.143	142.945	143.714	149.743	167.668	163.079	158.677	142.306	146.59	174.3	156.218
Bcar1	35.2282	35.7899	53.3652	47.3868	39.38	34.3047	37.198	37.9698	52.0405	53.3426	40.6614	42.514
Bcar3	42.5698	41.7025	36.9661	35.8637	39.6628	40.9139	42.6682	42.0484	35.5049	40.3961	44.5463	40.0887
Bcas1	1.9919	2.45309	3.48479	2.13629	1.2726	1.10153	2.44554	1.5052	3.79387	2.704	1.29495	2.4253
Bcas2	125.547	123.283	112.88	129.796	122.311	131.554	124.594	127.408	123.193	120.861	138.948	131.679
Bcas3	49.5699	47.9296	39.221	42.8552	44.9653	52.8733	48.9752	45.3502	38.3682	35.152	48.2369	48.2206
Bcat1	1700.97	1757.29	1581.34	1644.75	1833.75	1855.52	1805.39	1810.61	1571.81	1619.94	1911.67	1826.39
Bcat2	66.4726	69.1897	69.8325	72.2454	65.0442	68.1374	71.6929	65.5975	73.73	67.0264	69.8626	64.4843
Bccip	90.2047	95.8592	95.456	90.5657	88.9409	90.9547	96.4701	97.935	97.2806	102.998	91.294	99.7938
Bcdin3d	8.82128	9.24626	9.70276	10.7462	8.76683	9.28431	8.55939	10.4393	10.3795	12.9464	10.2949	10.3432
Bche	10.0164	9.81235	5.67133	4.46678	9.26173	8.02542	10.2327	9.1283	5.58343	3.68727	7.96394	9.98651
Bckdha	69.3182	73.2782	63.6829	69.3323	65.6805	72.3074	68.6682	69.6761	69.7929	64.978	72.3877	63.2717
Bckdhb	51.9602	51.5778	52.6819	53.8604	49.066	54.919	48.7177	54.527	47.1013	55.6369	51.0858	50.0752
Bckdk	87.473	88.437	88.4181	100.147	90.4963	82.6146	90.9998	90.409	101.218	90.7889	90.4523	82.7454
Bcl10	46.0414	46.8603	39.9726	46.4805	48.5711	46.6576	45.9504	44.4276	42.52	36.463	49.5318	45.5813
Bcl11a	0	0	0.0683293	0.064736	0	0	0	0	0.501077	0.0819394	0.0647475	0
Bcl11b	0.398381	0.188699	0.478305	0.258944	0.212101	0.786806	0.450494	0.388438	0.429495	0.491637	0.194243	0.0713322
Bcl2	0.170735	0.314499	0.478305	0.194208	0.1414	0.157361	0.386138	0.291329	0.143165	0.245818	0.323738	0.213997
Bcl2a1a	0	0	0	0	0	0.0786806	0	0	0	0.0819394	0	0
Bcl2l1	102.611	102.652	96.8909	93.8025	119.766	124.551	111.015	113.23	97.9964	100.785	133.38	131.608
Bcl2l10	0.0569115	0.0628997	0	0	0	0	0.0643563	0.145664	0.143165	0.0819394	0.194243	0
Bcl2l11	13.6588	13.2718	20.0888	18.385	13.0795	12.3528	12.4208	13.5953	18.6114	20.0752	10.8776	14.1951
Bcl2l12	18.8377	16.4797	21.3871	20.1976	18.8063	15.3427	16.797	16.1202	17.9672	18.1086	17.6761	14.4091
Bcl2l13	55.7733	62.4594	61.4963	60.0103	62.0041	58.3023	54.6385	57.8773	57.6955	58.177	52.316	56.7091
Bcl2l14	17.4149	17.9264	6.7646	6.66781	12.5139	13.4544	16.4109	14.4693	5.22552	6.39127	14.9567	12.4118
Bcl2l15	0.682938	0.503198	0.273317	0.776832	0.424201	0.472083	0.386138	0.582657	0.715825	0.573576	0.647475	0.927319
Bcl2l2	8.87819	8.23986	11.001	12.4293	8.48403	7.94674	8.49503	9.32252	11.3816	10.7341	9.32364	8.34587
Bcl3	33.2363	33.6513	45.8489	49.1994	37.6125	38.3174	36.9405	37.7756	56.3354	52.1135	40.5967	38.3054
Bcl6	4.26836	5.15778	4.37307	5.82624	5.93882	5.35028	2.76732	4.51559	5.01077	6.2274	4.66182	5.49258
Bcl6b	0.170735	0.377398	0.409976	0.258944	0.1414	0.314722	0	0.0485548	0.57266	0.983273	0.129495	0.142664
Bcl7a	25.1549	20.6311	21.1137	22.9813	21.705	17.9392	18.2772	17.8196	23.3359	27.6955	20.8487	18.1184
Bcl7b	17.8133	18.6812	21.1821	22.3987	18.2407	20.2209	19.4356	20.1017	21.6179	19.2558	20.266	16.7631
Bcl7c	20.3743	20.8827	23.0953	23.8876	15.9075	22.0306	25.4207	23.6947	24.1949	21.0584	24.7335	20.829
Bcl9	14.7401	13.146	18.8589	20.2624	13.2209	13.9265	12.6138	15.1491	16.1776	19.9113	10.4891	13.7671
Bcl9l	14.171	15.5362	20.7038	21.9455	12.5846	13.7691	15.8317	15.2462	21.9042	26.0567	12.4315	13.9098
Bclaf1	817.648	780.963	726.75	696.171	804.639	780.747	770.667	779.45	720.191	742.945	754.179	787.223
Bco1	0	0.0628997	0	0.129472	0.0707002	0.157361	0	0	0	0	0.194243	0.0713322
Bco2	0.512204	0.566097	0.819951	0.776832	1.69681	0.708125	1.22277	0.873986	0.57266	0.737455	0.841718	0.499326
Bcor	65.5051	70.0074	76.5288	78.9132	65.6098	68.1374	60.4949	63.2183	81.604	77.8424	64.1648	65.7683
Bcorl1	11.7807	10.8816	15.8524	17.2198	9.68593	9.91375	10.0396	10.5849	16.1061	16.9615	8.74091	12.4118
Bcr	30.0493	33.4626	44.5507	43.6321	37.1176	32.9672	31.6633	32.0947	43.8801	41.1336	32.568	33.6688
Bcs1l	20.4881	22.5181	21.7287	19.874	21.2808	23.8402	23.6188	19.8103	21.6895	21.3862	22.8559	20.829
Bdh1	154.173	157.941	168.363	164.429	143.097	153.348	169.386	171.787	162.134	162.568	156.43	165.562
Bdh2	6.431	7.23347	8.33617	8.86883	6.15092	6.92389	4.18316	7.38032	6.72875	8.112	8.48192	7.06189
Bdkrb1	0.0569115	0	0	0	0	0	0	0.0485548	0	0	0	0
Bdkrb2	0.227646	0.125799	0	0.064736	0	0	0.0643563	0.0485548	0.143165	0.0819394	0	0.0713322
Bdnf	0.73985	0.188699	0.136659	0.453152	0.565602	0.157361	0.386138	0.388438	0.28633	0.409697	0.906465	0.427993
Bdp1	99.5382	90.1353	113.973	114.259	107.182	97.8786	96.084	97.3038	113.172	119.795	99.7759	107.498
Becn1	77.3996	79.3165	75.7088	76.9064	82.2951	83.4014	81.282	84.4853	70.8667	75.3843	82.6826	81.1761
Begain	0.73985	0.377398	1.02494	0.32368	0.565602	0.157361	0.128713	0.776876	1.00215	0.901334	0.51798	0.285329
Bend3	69.9442	71.4541	64.4345	63.506	70.7709	66.4064	66.3514	67.2484	63.9232	68.6652	64.4885	70.6189
Bend4	168.572	167.439	168.773	170.32	166.146	156.496	161.02	171.787	164.353	162.732	148.79	160.569
Bend5	1.08132	2.07569	1.84489	1.74787	1.414	1.33757	0.836632	0.971095	1.14532	1.22909	1.16546	1.35531
Bend6	0.512204	0.817696	0.341646	0.064736	0.636302	0.708125	0.579207	0.825431	0.357912	0.573576	0.712223	0.499326
Bend7	0.796761	1.0064	0.88828	0.517888	0.565602	1.73097	0.965345	1.0682	0.429495	0.983273	0.77697	0.64199
Best1	0.227646	0.188699	0	0.258944	0.353501	0	0.128713	0.0971095	0.429495	0.163879	0.194243	0.142664
Best2	0.284558	0.125799	0	0.194208	0.0707002	0.157361	0.193069	0	0.0715825	0.245818	0.0647475	0
Best3	0.455292	0	0.341646	0.129472	0.494902	0.236042	0.321782	0.242774	0.143165	0.573576	0.0647475	0.285329
Bet1	19.1223	20.1279	20.9088	21.4276	24.6744	21.4798	21.6237	21.8011	20.6873	21.632	21.4314	20.9003
Bet1l	22.48	23.839	20.1571	22.1397	20.998	21.0864	23.7475	22.3352	23.2643	17.3712	25.9638	24.253
Bex1	98.4	100.199	119.781	126.494	101.101	103.78	104.257	110.511	130.209	133.807	110.977	115.416
Bex2	31.2444	31.9531	33.7547	32.6917	35.0673	33.3606	33.7227	36.756	34.9323	33.1035	41.3737	38.4481
Bex4	31.0737	32.8336	34.028	33.4685	31.2495	34.4621	34.5593	33.0172	33.0711	36.7908	35.8054	32.5988
Bex6	0.398381	0.314499	0.409976	0.064736	0.212101	0	0.450494	0.485548	0.357912	0.163879	0.647475	0.784655
Bfar	23.3337	26.984	22.3437	22.2044	26.7954	22.7387	21.6237	24.4716	22.119	27.3678	23.9566	21.3997
Bfsp1	5.74806	5.78677	3.00649	5.04941	5.30252	4.56347	4.37623	5.77802	4.43811	5.408	5.43879	6.8479
Bfsp2	0.0569115	0.0628997	0	0	0	0	0	0.0485548	0.0715825	0.0819394	0.0647475	0.213997
Bglap	0.227646	0.377398	0.546634	0.194208	0	0.314722	0.257425	0.145664	0.501077	0.409697	0.453233	0.427993
Bglap2	0.455292	0.628997	0.683293	0.388416	0.424201	0.236042	0.193069	0.194219	0.501077	0.409697	0.25899	0.356661
Bglap3	8.02452	6.98187	9.29278	8.092	7.56492	6.13708	6.75741	6.26357	8.87623	8.19394	6.02152	5.70658
Bgn	0.170735	0.0628997	0.204988	0	0	0	0	0.339883	0	0	0.129495	0.213997
Bhlha15	0.455292	0.628997	1.09327	0.906304	0.919103	0.550764	1.15841	0.971095	0.644242	0.983273	0.194243	0.499326
Bhlha9	0.0569115	0	0	0.129472	0.0707002	0.0786806	0.128713	0.0971095	0.0715825	0	0	0.142664
Bhlhb9	35.6266	37.1737	41.5442	40.46	42.8443	44.5332	40.6088	40.4461	42.3053	41.3794	44.2873	46.0093
Bhlhe22	5.12204	3.39658	2.8015	3.10733	4.59551	5.58632	3.99009	3.15606	3.29279	3.35952	5.82728	4.92192
Bhlhe23	0.113823	0.188699	0.0683293	0.129472	0	0.0786806	0.128713	0.339883	0	0.0819394	0.0647475	0.0713322
Bhlhe40	7.73996	6.73027	6.96958	6.86202	5.86812	6.0584	4.82672	6.84622	7.80249	5.48994	5.69778	7.77521
Bhlhe41	0	0.188699	0.273317	0	0	0.236042	0.321782	0.0485548	0	0.245818	0.0647475	0
Bhmt	65.0499	67.743	37.1711	43.0494	59.4589	65.0688	60.1088	61.3732	31.9974	30.3995	55.6181	56.5665
Bhmt2	32.8379	33.4626	18.5856	23.1108	28.6336	31.3149	31.3415	29.4242	17.7525	18.7641	26.7407	28.0336
Bicc1	3.98381	3.33368	2.8015	3.43101	3.67641	4.48479	3.60395	5.00114	3.22121	3.60533	3.49637	3.70928
Bicd1	10.1302	9.24626	9.77108	10.3578	8.97893	11.0153	8.36632	7.86587	10.2363	11.3896	9.06465	8.98786
Bicd2	38.0169	37.0479	39.426	41.69	35.4208	35.5636	39.5148	38.0669	41.4463	45.3125	36.4528	35.7375
Bid	86.1071	89.8208	93.6794	93.9967	84.3454	84.1095	84.3068	84.9223	94.99	94.0665	86.0494	81.4614
Bik	1.19514	0.754796	0.819951	0.388416	0.707002	0.786806	0.772276	0.776876	0.930572	0.901334	0.906465	1.42664
Bin1	5.12204	5.28358	12.0943	10.0988	5.30252	6.13708	6.11385	5.00114	19.1125	18.928	5.24455	4.85059
Bin2	15.2523	14.0266	17.1506	14.954	15.6954	13.8478	12.099	12.9641	20.0431	16.9615	13.6617	12.6258
Bin3	12.6344	11.7622	10.796	9.90461	13.7158	12.0381	12.4851	11.6531	10.5942	11.8812	15.2157	9.77252
Birc2	51.7326	52.081	44.8923	50.1057	51.6112	47.2083	50.7771	53.8472	45.8844	48.9998	49.6613	47.8639
Birc3	7.62614	7.17057	5.12469	4.72573	5.65602	7.00257	5.98514	5.48669	3.93704	4.42473	6.86324	5.49258
Birc5	136.189	125.548	143.696	139.182	131.361	123.214	153.361	152.802	144.597	134.545	129.366	127.899
Birc6	422.909	422.497	377.519	434.249	475.671	534.241	432.217	475.06	437.226	456.976	465.276	569.16
Birc7	0.170735	0.188699	0	0.388416	0.424201	0.157361	0.579207	0.242774	0.143165	0	0.323738	0.213997
Bivm	25.8378	25.4744	24.5302	24.0818	23.119	21.2438	22.0742	22.9664	24.6244	21.0584	20.525	19.2597
Blcap	18.4962	19.0586	25.2818	28.4191	21.1394	18.726	20.2722	18.4023	26.7719	22.2056	19.2948	18.3324
Blm	128.563	128.567	116.228	105.908	127.472	124.158	130.386	122.698	118.254	115.289	126.128	127.97
Blmh	190.654	192.41	173.215	174.399	198.456	193.318	196.802	193.636	174.447	177.399	192.883	196.592
Blnk	1.19514	1.0064	1.57157	1.35946	1.1312	0.786806	0.643563	1.16531	1.28848	1.39297	0.841718	0.784655
Bloc1s1	0.227646	0.314499	0.614963	0.906304	0.989803	0.314722	0.257425	0.436993	0.28633	0.819394	0.453233	0.356661
Bloc1s2	20.9434	19.8134	17.6289	17.155	19.0184	23.9189	19.693	21.5583	21.6895	18.1086	19.8775	19.4737
Bloc1s3	6.65865	7.92536	8.26784	7.89779	6.92862	7.78938	7.85147	6.94333	8.94781	8.112	6.92798	8.20321
Bloc1s4	8.87819	10.064	6.62794	7.96253	9.61523	8.41882	10.0396	10.8277	8.30357	9.42303	13.338	10.6285
Bloc1s5	9.9026	11.6993	10.0444	12.9472	11.5948	10.8579	15.1881	11.7017	12.0974	11.8812	10.2301	10.0578
Bloc1s6	14.171	14.7814	12.0943	10.3578	11.7362	14.7919	15.1237	12.7699	12.0974	13.7658	14.6329	12.4831
Blvra	6.60173	5.72387	4.78305	5.30835	6.57512	6.53049	6.88613	7.18611	4.93919	4.01503	7.38122	7.63255
Blvrb	40.9763	43.6524	37.3078	39.7479	40.5819	44.2972	42.0247	40.5432	36.5787	35.8895	52.6397	44.9393
Blzf1	40.0088	41.4509	39.1527	38.7121	44.5411	46.2642	40.3514	42.9224	43.2358	45.3944	45.2585	50.0752
Bmf	7.34158	8.23986	7.10624	7.50938	4.73691	6.84521	4.76237	5.77802	5.86976	6.80097	5.43879	5.27859
Bmi1	44.9601	41.7025	35.1212	33.7275	46.8035	46.0281	45.0494	45.0103	33.5722	31.2189	44.352	44.3687
Bmp1	2.04881	1.0693	2.32319	2.07155	1.5554	1.18021	1.67326	2.0393	3.22121	3.03176	1.42445	1.64064
Bmp10	0.113823	0	0	0	0	0	0	0	0	0	0	0
Bmp15	0.682938	0.503198	0.478305	0.194208	1.2019	1.80965	0.707919	1.0682	0.28633	0.819394	0.582728	1.06998
Bmp2	0.341469	0.125799	0.204988	0.453152	0.848403	0.786806	0.386138	0.242774	0.85899	0.573576	0.906465	0.499326
Bmp2k	10.3579	9.49786	14.0758	14.6951	15.2712	10.1498	10.6188	10.7792	16.464	15.9782	12.9495	12.7685
Bmp3	0	0	0	0	0	0	0	0.0485548	0	0	0.0647475	0.0713322
Bmp4	40.8625	44.6588	62.5213	62.9234	63.206	71.8353	43.9554	38.164	69.0055	71.5331	73.0999	69.1923
Bmp6	0.512204	0.628997	0.273317	0.776832	0.424201	0.393403	0.450494	0.242774	0.787407	0.901334	0.25899	0.713322
Bmp7	17.9271	18.6183	13.4609	16.4429	18.2407	20.3783	18.1485	18.1595	11.4532	11.6354	17.2876	17.1911
Bmp8a	6.26027	6.73027	9.22445	7.70358	7.70632	7.15993	7.46533	5.68091	9.52047	11.4715	7.70495	10.0578
Bmp8b	0.398381	1.0064	1.02494	1.16525	0.919103	1.41625	0.514851	0.971095	1.50323	1.47491	1.48919	1.06998
Bmper	0.0569115	0.377398	0	0.129472	0.353501	0.236042	0.0643563	0.194219	0.143165	0.163879	0.194243	0.142664
Bmpr1a	140.173	137.876	148.274	136.722	140.411	135.96	138.495	134.4	131.783	133.971	136.229	140.239
Bmpr1b	0	0.251599	0.409976	0.064736	0.0707002	0.393403	0.193069	0.194219	0.0715825	0	0.194243	0.0713322
Bmpr2	28.0574	26.7324	27.4684	30.6849	30.3304	30.2133	30.6336	30.104	33.0711	29.744	29.6544	31.0295
Bms1	211.882	215.117	239.494	228.453	216.696	210.943	207.227	223.643	239.658	240.328	214.12	222.2
Bmt2	58.7896	58.7483	59.1048	53.2777	63.913	54.2109	58.4999	59.5767	52.1836	48.672	62.1576	54.1412
Bmx	0	0	0.0683293	0	0	0	0.0643563	0	0	0	0	0
Bmyc	3.64234	3.33368	3.14315	3.75469	4.02991	3.14722	4.76237	4.46704	4.0802	4.42473	5.05031	4.4226
Bnc1	0	0	0	0	0.0707002	0.0786806	0	0	0	0	0	0
Bnc2	23.6183	23.2729	28.7666	29.3254	21.9878	25.0991	22.0742	22.9664	33.2143	32.2022	22.9206	25.4656
Bnip1	22.5939	19.5618	21.2504	20.5213	23.8967	24.0763	20.5297	21.704	22.2622	24.9915	23.1149	23.1116
Bnip2	68.2369	66.4221	66.621	64.0239	71.4072	75.0613	71.3712	69.7246	63.2789	71.0415	68.0496	71.9029
Bnip3	5.80497	4.78038	4.85138	5.04941	5.51462	4.95688	3.02475	4.36993	4.65286	4.09697	4.46758	4.06594
Bnip3l	69.8873	69.4413	57.3283	63.8297	69.1448	67.8226	71.8217	64.5778	62.6347	59.8977	60.8627	64.5557
Bnipl	1.13823	1.13219	0.88828	1.29472	1.62611	1.41625	0.707919	0.922541	1.28848	1.63879	1.42445	1.56931
Boc	6.77247	7.86246	5.80799	7.12096	8.27193	7.15993	7.27226	8.30287	5.22552	5.98158	7.38122	8.34587
Bod1	47.4073	52.8987	47.8988	44.7973	47.7933	49.1753	51.9355	49.7201	45.5265	44.3292	50.8915	53.6418
Bod1l	117.181	110.263	113.495	122.675	119.837	116.919	109.47	117.163	133.501	136.183	108.258	132.607
Bok	8.4229	11.0703	8.33617	7.70358	9.40313	10.2285	10.4901	11.3618	8.23199	7.94812	9.97112	10.6285
Bola1	19.5206	18.4925	19.8155	18.385	16.2611	18.3326	18.3416	20.393	20.6158	20.0752	19.489	17.2624
Bola2	59.2449	57.3645	55.5517	55.2198	58.3277	56.414	61.1385	62.8784	56.9797	50.3108	61.5749	56.2098
Bola3	15.0246	16.291	14.8274	13.6593	15.554	15.264	15.7673	14.4693	13.7438	15.4046	16.0574	14.1951
Boll	0.910584	1.0064	0.341646	0.129472	1.2019	0.708125	0.643563	0.582657	0.357912	0.819394	1.29495	0.713322
Bop1	136.815	136.996	155.996	164.494	131.856	146.818	135.727	145.373	157.696	161.83	151.574	155.076
Bora	45.9276	48.4957	55.7567	52.1772	47.6519	48.3885	53.1583	47.001	59.6282	57.2757	47.5247	51.0739
Borcs5	6.26027	6.85607	6.14963	6.34413	7.07002	8.57618	5.92078	7.91443	7.51616	7.12873	6.21576	6.34857
Borcs6	6.88629	8.11406	6.14963	7.12096	7.91842	7.55333	7.33662	8.88552	7.65933	7.04679	6.86324	6.34857
Borcs7	5.69115	6.41577	5.73966	5.95571	6.57512	7.23861	6.75741	8.06009	4.72444	4.75249	6.28051	7.48989
Borcs8	25.6671	26.6695	29.2449	24.8586	22.7655	26.9088	28.5742	29.4727	27.9172	23.2708	24.6688	24.3956
Bpgm	18.7808	17.0458	16.7407	18.3203	17.5337	18.0178	19.2425	19.8589	16.9651	17.2892	20.007	20.401
Bphl	5.97571	5.91257	6.28629	4.40205	6.43372	7.00257	7.46533	7.52599	4.58128	3.60533	6.02152	5.49258
Bpi	0	0	0.136659	0.129472	0	0	0.0643563	0	0	0	0	0
Bpifb1	0.284558	0.566097	0.546634	0.194208	0.424201	0.550764	0.772276	0.485548	0.57266	0.491637	0.712223	0.927319
[truncated: 15,761 more rows]
