# Supplementary material for: StemBond hydrogels control the mechanical microenvironment for pluripotent stem cells
Source: Nat Commun. 2021 Oct 21;12:6132. doi: 10.1038/s41467-021-26236-5 (PMC8531294; doi:10.1038/s41467-021-26236-5)
Supplement: Supplementary file 6 — Supplementary Dataset 4 [file 41467_2021_26236_MOESM6_ESM.xlsx]

## Sheet: TableSX_PDLIF
	PD+LIF_Soft_t0.1_1	PD+LIF_Soft_t0.2_1	PD+LIF_Stiff_t0.1_1	PD+LIF_Stiff_t0.2_1	PD+LIF_Soft_t2.1_1	PD+LIF_Soft_t2.2_1	PD+LIF_Stiff_t2.2_1	PD+LIF_Soft_t12.1_1	PD+LIF_Soft_t12.2_1	PD+LIF_Stiff_t12.1_1	PD+LIF_Stiff_t12.2_1
0610007P14Rik	Aa1	Aa2	Ab1	Ab3	Ba1	Ba3	Bb3	Ca1	Ca2	Cb2	Cb3
0610009B22Rik	83.5213	82.608	80.6434	81.9405	76.2025	75.5962	70.7279	83.2422	79.0983	78.6125	75.0188
0610009L18Rik	9.58441	6.85884	8.52284	7.39476	9.39649	9.78867	8.78922	12.5909	9.7913	10.6081	9.27737
0610009O20Rik	0.929101	0.474511	0.485478	0.380613	0.909337	0.904388	0.0460169	0.298895	0.191986	0.358727	0.266591
0610010F05Rik	74.8171	72.1256	65.6475	72.7514	64.0174	62.9348	67.8289	60.1152	55.292	63.546	56.3574
0610010K14Rik	7.67731	10.1804	9.65563	8.69972	7.2747	10.2143	9.20337	9.07893	6.91151	9.07067	8.79751
0610012G03Rik	0.880201	0.603923	0.53942	0.380613	0.303112	0.212797	0.460169	0.448342	1.21591	0.922442	0.799774
0610030E20Rik	31.7361	26.0549	31.5022	26.1535	28.4926	28.036	27.7942	32.7664	35.5815	31.8755	32.4175
0610037L13Rik	33.9855	31.9216	33.9295	29.5247	32.8574	24.5781	30.1871	23.6874	24.6382	22.8561	24.7397
0610040J01Rik	27.6774	29.4197	30.3154	21.4774	24.9765	30.962	20.9837	21.1095	24.2543	18.7563	22.5003
1110002E22Rik	2.6406	2.41569	3.34441	3.8605	2.18241	2.44717	3.08313	2.3538	1.79187	3.22855	1.11968
1110004E09Rik	0.1467	0	0	0	0	0.159598	0	0.0747237	0.127991	0	0
1110004F10Rik	25.9659	22.6902	24.5436	28.0022	21.3997	22.0245	21.3058	22.0061	21.3745	23.676	20.2609
1110008F13Rik	38.9733	41.3256	43.6391	40.1818	39.7684	34.6327	46.5691	43.9376	48.2525	46.7883	45.6937
1110008L16Rik	73.3012	69.2354	71.0956	70.4678	66.806	61.9772	67.9209	65.4206	57.2119	61.5473	57.9036
1110008P14Rik	21.8094	26.1844	23.0872	23.9242	23.4003	24.1525	24.8951	20.549	25.0222	23.3173	22.8202
1110012L19Rik	38.5332	36.0628	33.498	38.8225	37.1616	33.1432	38.8382	40.986	37.0533	38.6913	37.696
1110017D15Rik	5.2812	3.40785	4.7469	4.24112	4.3042	3.98995	4.73974	5.08121	6.33555	4.61221	5.65173
1110025L11Rik	0	0	0	0	0.0606225	0	0.0460169	0.0373619	0.127991	0	0
1110032A03Rik	0	0	0	0	0.121245	0	0	0	0	0	0.0533182
1110032F04Rik	3.2274	3.32157	3.45229	2.50117	3.57673	5.21353	2.9911	2.24171	2.23984	2.4086	2.18605
1110034G24Rik	1.1247	0.992159	1.34855	0.815599	0.788092	0.691591	0.414152	0.709875	0.511963	0.358727	0.319909
1110037F02Rik	4.9878	5.56472	5.23238	6.03543	5.57727	5.37313	5.61406	6.16471	5.18363	5.63714	5.81169
1110038F14Rik	68.2156	75.9217	75.0873	74.5458	70.1402	67.0311	67.1846	76.3677	70.139	78.92	76.1384
1110051M20Rik	31.296	27.3922	28.5353	28.0566	33.1605	31.8132	32.0738	34.2982	31.8057	31.978	29.4317
1110059E24Rik	10.6602	9.53335	9.54774	12.234	9.63898	9.30988	9.75557	8.74268	8.63938	7.37953	8.05105
1110059G10Rik	12.8607	11.3883	12.6764	12.5602	13.2157	14.3638	13.9431	12.1052	9.7913	11.428	10.3971
1110065P20Rik	7.43281	7.33335	4.85478	6.03543	7.21408	7.2883	5.89016	6.16471	5.5676	6.3546	5.81169
1190002N15Rik	6.2592	5.34903	4.42325	5.27421	5.15291	3.83035	4.27957	4.70759	6.01557	5.27842	6.50483
1190005I06Rik	41.3694	37.1412	41.8051	42.9549	34.4942	30.8556	35.8011	30.7488	29.1819	28.1857	27.0857
1190007I07Rik	1.0758	0.733335	0.647305	0.815599	0.606225	0.691591	1.38051	2.46588	0.959931	1.89613	2.23937
1300017J02Rik	16.3326	15.2275	13.054	13.7021	14.7313	12.6082	11.8724	11.769	10.8792	7.48203	9.11742
1500009C09Rik	1.6626	1.33726	1.34855	1.35933	2.24303	2.02157	2.30084	1.12086	0.959931	0.461221	1.70618
1500009L16Rik	1.467	1.81177	1.34855	0.489359	0.96996	0.851189	1.56457	0.112086	0.511963	0.358727	0.373228
1500011B03Rik	2.445	2.41569	1.72615	2.12056	1.39432	2.28757	1.70262	3.39993	3.64774	3.1773	1.81282
1500011K16Rik	9.97561	8.45492	10.4648	9.51532	10.912	12.1826	11.1361	9.82617	9.27934	8.14823	10.8236
1500015O10Rik	8.31301	8.19609	7.39006	6.14418	8.06279	7.12871	9.52549	8.63059	8.63938	8.35322	9.33069
1520401A03Rik	0	0	0	0	0	0	0	0.149447	0.319977	0.102494	0.0533182
1600002H07Rik	0	0.0431373	0.161826	0	0	0.319196	0.0460169	0.0373619	0	0.15374	0
1600002K03Rik	30.3669	29.9373	32.2573	31.1559	31.5843	32.824	32.764	30.3005	33.2136	29.7744	32.0976
1600012H06Rik	2.3472	1.98432	2.21162	1.84869	2.36428	2.76636	1.93271	2.61533	1.98386	2.20361	3.35905
1600014C10Rik	20.1468	16.1765	16.1826	15.877	14.5494	16.545	14.6794	16.2524	15.4869	15.9377	16.2621
1600014C23Rik	4.9389	3.49412	6.31122	4.13237	5.63789	5.00073	5.84414	5.75373	3.96772	4.35597	4.15882
1600015I10Rik	0	0.172549	0.215768	0	0	0	0	0	0.191986	0.0512468	0
1700001C02Rik	0.0978001	0.129412	0.053942	0.271866	0.545602	0.212797	0.230084	0.0373619	0	0.0512468	0
1700001C19Rik	0	0.0431373	0.26971	0	0.0606225	0	0	0	0	0	0
1700001J03Rik	0.2445	0	0	0	0.303112	0	0.322118	0	0.127991	0.204987	0.319909
1700001K19Rik	0	0.0431373	0	0.0543733	0.0606225	0.0531993	0	0	0	0	0
1700001L19Rik	0	0.258824	0	0	0	0.106399	0.0920337	0.0373619	0.0639954	0.102494	0.0533182
1700001O22Rik	0.5379	0.215687	0.053942	0	0	0.531993	0.230084	0.560428	0.383973	0.204987	0.479864
1700001P01Rik	4.8411	4.31373	4.31536	3.47989	4.66793	5.42633	3.86542	2.87686	4.2237	2.97231	2.71923
1700003E16Rik	0.733501	0.517648	0.701247	0.978719	0.424357	0.531993	0.552202	0.934047	1.08792	1.12743	0.959728
1700003F12Rik	0	0.172549	0.161826	0.16312	0.0606225	0.478794	0	0.336257	0	0.204987	0.213273
1700006E09Rik	0.3912	0.215687	0	0	0.303112	0.212797	0.0460169	0.186809	0.70395	0.204987	0.373228
1700007B14Rik	0	0	0	0.108747	0	0	0.138051	0	0	0	0
1700007G11Rik	0.0489	0.0431373	0	0	0	0	0	0	0	0	0
1700007K09Rik	0	0	0	0.0543733	0.121245	0	0	0.0747237	0	0	0
1700007K13Rik	0	0.172549	0	0	0.303112	0.212797	0.322118	0.0373619	0	0.409974	0
1700008O03Rik	28.0686	28.1687	24.7055	27.1866	30.7356	30.8556	32.5339	27.3115	25.2142	24.291	30.7646
1700010B08Rik	6.60151	5.60785	6.68881	5.54607	7.2747	8.51189	6.99456	5.41747	3.71173	5.17592	5.86501
1700010I14Rik	0	0	0.053942	0	0.0606225	0.0531993	0	0	0	0.102494	0
1700011L22Rik	1.1247	0.560785	0.431536	0.434986	0.48498	0.851189	0.598219	0.373619	0.319977	0.102494	0.106636
1700011M02Rik	0	0	0	0	0	0.159598	0.0920337	0	0	0	0
1700012B07Rik	0	0	0	0.108747	0	0	0.0460169	0	0	0	0
1700012B09Rik	0.5379	0.64706	0.701247	0.543733	0.24249	0.106399	0.230084	0.59779	0.511963	0.204987	0.159955
1700013D24Rik	0	0	0	0	0.24249	0	0	0	0	0	0
1700013F07Rik	0	0	0	0	0.121245	0	0	0	0	0	0
1700013G24Rik	0.3423	0.258824	0	0.108747	0.0606225	0.212797	0	0	0.0639954	0.102494	0
1700013H16Rik	0.0978001	0.0431373	0	0.0543733	0.0606225	0.106399	0	0.112086	0.127991	0.0512468	0
1700014D04Rik	5.1834	6.60001	6.4191	5.70919	5.21353	5.85192	6.62643	6.08998	5.37562	6.3546	7.46455
1700015F17Rik	0.1467	0.0862747	0.377594	0	0.303112	0.106399	0.322118	0.0747237	0.0639954	0	0.319909
1700016C15Rik	0	0.0431373	0	0	0.121245	0	0.0460169	0.0373619	0	0	0
1700016D06Rik	0	0	0	0	0	0	0.0460169	0	0.0639954	0	0
1700016H13Rik	0.489	0.258824	0.26971	0.0543733	0.606225	0.79799	0.414152	2.65269	3.00778	2.20361	3.35905
1700016K19Rik	0	0.129412	0	0	0.181867	0	0.138051	0.112086	0	0.0512468	0.106636
1700017B05Rik	0.3912	0.215687	0.26971	0.16312	0.545602	0.425594	0.414152	0.112086	0.319977	0.358727	0.0533182
1700018B08Rik	112.959	116.212	115.652	120.382	121.487	124.859	137.636	117.316	117.304	115.613	126.791
1700019A02Rik	0.4401	0.905884	0.755189	0.32624	0.848715	0.638392	0.73627	0.448342	0.191986	0.307481	0.373228
1700019B03Rik	0.3912	0.474511	0.377594	0.434986	0.545602	0.319196	1.1044	1.00877	0.575959	0.358727	0.479864
1700019D03Rik	0.0489	0.431373	0.107884	0.0543733	0.909337	0.425594	0.73627	0.0747237	0.191986	0.0512468	0.266591
1700019N19Rik	29.7801	30.153	30.747	31.9171	28.0076	33.7816	36.8595	26.639	23.7423	26.2896	27.5122
1700019O17Rik	0	0.0431373	0	0.108747	0	0	0.0460169	0	0.127991	0	0.0533182
1700020D05Rik	0	0.0862747	0	0.16312	0	0	0	0	0	0	0
1700020L24Rik	0.3912	0.474511	0.26971	0.217493	0.181867	0.425594	0.230084	0.224171	0.70395	0.256234	0.373228
1700020N01Rik	0	0.129412	0	0	0.121245	0.0531993	0	0	0.0639954	0	0.213273
1700020N15Rik	0.1467	0.0862747	0.161826	0.108747	0.181867	0.265997	0.184067	0.298895	0.0639954	0.204987	0.319909
1700021F05Rik	0.1956	0	0.107884	0.0543733	0	0	0.138051	0.0747237	0.255982	0.0512468	0
1700021F07Rik	11.0514	12.2079	11.2739	13.0496	14.1857	13.1402	14.9555	10.947	12.5431	11.3768	12.4765
1700023F06Rik	0	0.0862747	0	0	0	0	0	0	0	0	0
1700024B05Rik	2.0538	2.32942	1.34855	1.52245	2.30365	0.957587	2.71499	2.09226	2.43183	2.66483	2.61259
1700024P04Rik	2.7384	3.5804	2.10374	2.55554	3.5161	3.67075	3.91143	2.61533	2.8158	2.3061	1.7595
1700024P16Rik	0	0	0	0.108747	0.24249	0	0	0	0	0.0512468	0
1700025B11Rik	0	0.172549	0.215768	0	0	0	0	0	0	0.0512468	0
1700025G04Rik	0	0	0	0	0.181867	0	0	0	0	0	0
1700027J19Rik	17.7018	15.2706	15.3195	15.3876	19.5811	15.3214	18.0386	16.8876	17.5347	16.194	16.582
1700028J19Rik	22.3473	19.7138	19.0955	24.468	24.0065	26.2805	23.7907	27.5731	26.4941	27.212	33.4839
1700028K03Rik	0.3423	0.517648	0.53942	0.543733	0.72747	0.478794	0.184067	0.59779	0.383973	0.666208	0.0533182
1700028P14Rik	0.0978001	0	0.107884	0.0543733	0.606225	0.0531993	0.0460169	0.112086	0.0639954	0.358727	0
1700029H14Rik	0.0489	0	0	0	0	0	0	0	0.127991	0	0.106636
1700029I15Rik	0.0489	0	0	0	0.0606225	0.0531993	0	0	0	0.102494	0.266591
1700029J07Rik	0.5379	0.431373	0.323652	0.16312	0.424357	0.212797	0.552202	0.336257	0.255982	0.256234	0.479864
1700029P11Rik	0.0978001	0.0862747	0.161826	0.32624	0.181867	0	0.0920337	0.0747237	0.191986	0.204987	0.479864
1700030J22Rik	6.74821	5.4353	6.85064	4.24112	6.85034	6.59671	5.75211	5.94054	7.23148	5.5859	6.66478
1700030K09Rik	3.4719	3.88236	4.04565	2.88178	4.8498	4.30914	3.22118	4.74496	5.31162	6.76457	3.83891
1700031F05Rik	8.75311	10.1804	9.38592	11.1465	9.57835	10.2143	10.3538	8.89212	11.8392	8.14823	9.22406
1700034O15Rik	0.0489	0	0	0	0	0.0531993	0	0	0	0	0.0533182
1700037C18Rik	0	0	0	0	0	0	0	0.112086	0	0	0
1700037H04Rik	1.1736	1.20785	1.40249	0.434986	2.00054	1.54278	0.782287	1.41975	1.4079	1.38366	1.22632
1700040L02Rik	65.4283	64.2746	61.0084	60.0281	63.8355	52.0289	61.3865	80.8511	81.7221	83.2247	91.2275
1700042G07Rik	0	0	0	0	0	0.159598	0	0	0	0	0
1700047I17Rik2	0	0	0	0	0	0.0531993	0.0920337	0.0373619	0	0.102494	0.159955
1700049E17Rik1	9.68221	11.1726	10.7884	10.9834	8.18404	10.2143	9.70956	11.6943	12.0311	9.37816	11.0369
1700049E17Rik2	0.1467	0.129412	0.161826	0	0.121245	0.585192	0.184067	0.336257	0.319977	0.256234	0.213273
1700056E22Rik	0	0.0862747	0.107884	0	0.181867	0.212797	0.230084	0.0747237	0.191986	0.0512468	0.479864
1700057G04Rik	0.3423	0.345099	0.107884	0.217493	0.303112	0.372395	0.644236	0.635152	0.895936	0.461221	0.746455
1700061G19Rik	0.1467	0.129412	0	0.108747	0.0606225	0.212797	0.0920337	0.0747237	0	0	0.373228
1700064H15Rik	42.2007	39.2118	44.3404	34.8533	37.3435	45.3258	32.3959	34.0367	39.0372	37.3589	31.8843
1700066B19Rik	0	0	0	0.0543733	0	0	0	0.0373619	0	0	0.0533182
1700066M21Rik	1.8093	1.42353	1.18672	1.46808	1.21245	1.70238	1.19644	0.261533	0.511963	0.666208	0.479864
1700067K01Rik	8.80201	7.72158	7.01247	8.37348	8.06279	10.3739	8.14498	8.55587	6.84751	8.86569	6.34487
1700069L16Rik	0.782401	0.345099	1.24067	0.489359	0.181867	0.957587	1.24246	0.410981	0.70395	0.666208	0.746455
1700080O16Rik	0	0	0	0	0	0.106399	0	0	0	0	0
1700084M14Rik	0.3912	0.129412	0.485478	0.217493	0.121245	0.212797	0.0920337	0.186809	0.255982	0.204987	0.0533182
1700086D15Rik	0	0.0431373	0	0	0	0	0	0.0373619	0	0	0.106636
1700088E04Rik	1.0758	0.431373	1.51038	0.978719	0.72747	0.585192	1.01237	1.04613	0.383973	0.614961	0.693137
1700092M07Rik	0.733501	0.345099	0.647305	0.434986	0.666847	0.478794	0.552202	0.523066	0.70395	0.614961	0.799774
1700093K21Rik	0	0	0.26971	0.0543733	0.363735	0.212797	0	0.186809	0.191986	0.0512468	0.106636
1700102P08Rik	0	0.345099	0	0	0.424357	0	0	0	0	0.0512468	0
1700109H08Rik	0.978001	1.0353	1.18672	0.978719	1.51556	1.17038	1.56457	0.821961	0.511963	0.614961	0.586501
1700112E06Rik	4.0098	2.80393	2.80499	3.42552	3.75859	5.31993	3.12915	3.81091	2.87979	2.56234	4.1055
1700123K08Rik	0	0.172549	0	0.0543733	0	0	0.0920337	0.0373619	0.127991	0	0
1700123L14Rik	0.2934	0	0	0	0	0	0	0	0	0.0512468	0
1700123O20Rik	0	0	0	0	0	0.0531993	0	0	0	0	0.0533182
1700125H20Rik	11.0514	10.9569	11.4897	11.2553	12.7913	12.5018	11.3662	14.6085	14.655	14.1953	15.3023
1700129C05Rik	0.0489	0.0862747	0	0	0	0	0	0.112086	0.127991	0	0
1810009A15Rik	0	0.0862747	0	0	0	0	0	0	0	0	0
1810010D01Rik	4.3032	3.70981	3.50623	3.31677	3.94046	3.29836	4.23355	3.1384	3.32776	3.79226	3.99887
1810010H24Rik	0.0978001	0.0431373	0	0	0	0.0531993	0	0	0	0	0.106636
1810011O10Rik	1.5159	1.25098	1.13278	1.14184	1.21245	2.18117	1.88669	7.17348	9.27934	9.83938	9.49065
1810013L24Rik	0.0489	0.129412	0.053942	0.108747	0.0606225	0	0.184067	0.186809	0.319977	0.0512468	0.586501
1810022K09Rik	57.6531	54.5687	56.6931	56.4395	59.2888	56.2849	63.2732	66.803	64.3794	57.9601	53.8514
1810024B03Rik	83.179	82.2197	81.6683	82.4843	84.7502	71.0743	81.956	88.8465	92.7934	90.4505	103.491
1810026J23Rik	5.8191	4.87452	3.82989	5.92669	4.60731	5.16033	6.53439	4.74496	2.43183	3.89475	5.59842
1810030O07Rik	24.3033	29.851	28.3196	26.2623	24.249	26.7592	26.0916	20.5864	21.5665	18.8588	22.9802
1810032O08Rik	32.274	35.9765	37.6515	36.0495	32.918	29.1	36.6754	31.5334	31.4857	29.6206	30.658
1810037I17Rik	9.82891	7.98041	11.5975	7.77538	6.78972	10.9591	7.22465	6.83722	8.63938	7.73826	10.5037
1810041L15Rik	53.3988	53.9217	48.44	56.9832	56.0152	46.8154	64.5156	87.5388	79.3543	75.9989	82.8565
1810043G02Rik	0.1956	0.431373	0.215768	0.434986	0.72747	0.319196	0.0460169	0	0	0.307481	0.106636
1810049J17Rik	8.85091	8.28237	7.92948	5.43733	8.48715	8.29909	7.3627	6.53833	7.23148	6.91831	6.1316
1810055G02Rik	0.0489	0.0431373	0.053942	0.0543733	0	0	0	0	0.0639954	0	0.213273
1810062G17Rik	64.2057	70.1413	63.2201	69.8153	64.0174	61.392	66.5404	68.2975	65.2113	65.8008	76.8316
2010005H15Rik	0.4401	0.129412	0.053942	0.489359	0.48498	0.478794	0.506185	0.224171	0	0.0512468	0.106636
2010107E04Rik	0.1956	0.0431373	0	0.217493	0	0.106399	0.230084	0	0.127991	0.102494	0
2010107G23Rik	81.5653	71.9962	74.44	91.2927	90.3275	73.947	94.3346	89.3322	75.3866	81.5336	83.2298
2010109A12Rik	3.7653	1.50981	2.58922	4.078	2.36428	2.28757	2.76101	1.71865	3.83973	2.10112	1.7595
2010109I03Rik	0	0.172549	0.161826	0	0	0	0	0	0.191986	0.307481	0
2010111I01Rik	2.8362	2.15687	3.61412	1.57682	2.66739	3.35156	2.43889	2.39116	1.66388	2.20361	2.13273
2010300C02Rik	9.97561	9.44707	10.5726	7.77538	11.4577	13.9914	9.84761	10.3492	9.15134	7.48203	9.81056
2010315B03Rik	0.733501	0.776472	1.13278	1.19621	0.848715	1.22358	1.01237	1.30767	0.447968	0.512468	0.639819
2200002D01Rik	1.8582	1.63922	1.13278	2.06618	2.12179	2.07477	1.97873	1.75601	2.17584	1.79364	1.97277
2200002J24Rik	6.2103	6.68629	4.36931	7.01415	4.54669	3.35156	7.3627	7.06139	8.3834	7.22579	8.53092
2210010C04Rik	0.0489	0.0431373	0	0	0	0	0	0.0373619	0	0	0.0533182
2210011C24Rik	0.0489	0.0862747	0	0	0	0	0	0	0	0.102494	0.0533182
2210013O21Rik	3.1785	3.19216	1.72615	2.55554	2.60677	3.56435	3.63533	3.10103	2.8158	3.58727	3.94555
2210016F16Rik	12.1272	8.75688	8.95438	7.44914	9.39649	8.88428	9.43346	8.96685	8.3194	7.78951	8.31765
2210016L21Rik	19.2177	21.1373	20.9295	19.2481	19.8842	20.0029	20.7996	19.9139	19.9026	21.4211	18.7147
2210017I01Rik	46.6506	45.5962	42.9379	37.5719	40.314	37.4523	40.5869	40.5376	31.4218	35.719	34.5502
2210408I21Rik	0.2445	0.0862747	0.107884	0.108747	0.181867	0.159598	0.0920337	0.112086	0.0639954	0.204987	0.0533182
2210418O10Rik	2.1516	1.38039	1.88797	2.99053	2.00054	1.96837	2.07076	2.16699	2.36783	2.51109	2.02609
2300002M23Rik	22.2006	21.9569	24.4357	23.4893	18.6717	21.3861	21.4439	26.1159	23.3583	27.4683	23.1401
2300009A05Rik	0.3912	0.129412	0.215768	0.434986	0.363735	0.372395	0.138051	0.298895	0.639954	0.307481	0.533182
2310003L06Rik	3.1296	1.33726	3.93777	1.79432	3.15237	2.50037	1.88669	2.54061	2.17584	2.81857	2.13273
2310007B03Rik	3.912	3.10589	2.64316	3.15365	4.54669	4.52194	4.50965	5.64164	5.43961	7.27704	5.01191
2310009B15Rik	0	0	0	0	0	0.106399	0	0.0373619	0	0	0
2310011J03Rik	9.53551	8.92943	8.14525	8.69972	8.91151	9.09708	9.0193	7.58446	6.78351	7.22579	6.98469
2310022A10Rik	11.9316	12.8549	11.0581	8.04724	9.88147	9.46948	8.7432	13.0019	12.0311	11.5818	12.0499
2310022B05Rik	83.3257	78.6393	86.4691	85.1485	79.5973	72.7766	80.5755	90.752	87.6737	90.6043	92.987
2310030G06Rik	15.6969	18.1177	16.5063	15.442	14.1857	15.4278	16.1519	23.2391	23.1023	22.9073	24.633
2310033P09Rik	3.912	4.57256	4.20748	3.96925	3.94046	3.56435	4.6477	4.78232	5.43961	4.86844	5.70505
2310035C23Rik	23.0319	20.7922	21.9005	19.52	14.7919	15.8002	15.0475	22.3798	22.3984	21.0624	24.5797
2310036O22Rik	40.2447	42.0158	39.3777	36.1039	42.9207	41.1763	42.1975	38.9684	41.277	40.7924	34.8701
2310039H08Rik	96.7243	95.0315	95.855	93.522	94.753	83.8421	92.908	101.363	114.616	98.445	109.996
2310057J18Rik	3.912	3.14902	3.93777	4.29549	4.06171	3.67075	4.14152	6.23943	6.46354	4.91969	4.85196
2310057M21Rik	0	0	0	0	0	0	0	0.112086	0	0	0
2310061I04Rik	24.0588	20.7491	20.498	21.5862	20.9754	21.2797	21.5359	19.7644	19.5826	23.1123	19.7277
2410002F23Rik	92.5189	83.2982	79.996	76.7207	82.0829	72.0319	80.8976	78.2357	85.3059	74.769	90.0545
2410004B18Rik	69.5848	60.9962	80.9131	56.0045	46.5581	59.4236	44.3603	35.7553	55.356	47.352	40.042
2410004P03Rik	32.7141	31.9216	32.0416	31.6452	33.1605	27.8764	33.7304	31.6455	31.6137	32.4904	36.2031
2410015M20Rik	2.2005	2.50197	2.26557	2.60992	2.72801	2.28757	2.94508	2.76478	2.23984	2.56234	2.45264
2410016O06Rik	20.5869	19.8432	18.0706	23.2174	20.0054	19.9497	18.1767	24.0237	21.3105	19.32	21.274
2410089E03Rik	19.6578	19.6275	20.7677	20.0094	19.3386	17.875	16.29	18.4941	19.7746	17.8339	19.2479
2410131K14Rik	68.6068	77.1295	73.4691	82.593	74.9294	70.9679	92.2638	55.7439	41.661	54.8853	48.8395
2410137M14Rik	17.3106	21.7844	19.8507	21.4774	20.7935	20.8541	19.143	16.7755	17.0228	13.0679	17.1152
2410141K09Rik	14.5233	14.1059	17.5851	12.9952	13.1551	14.683	11.5962	8.3317	7.80744	11.8892	9.6506
2510002D24Rik	210.27	197.957	210.913	202.921	182.11	197.05	190.05	199.998	195.954	217.901	203.569
2510009E07Rik	3.6186	3.32157	3.34441	3.42552	3.39486	3.77715	3.17516	3.06367	5.5676	3.63852	3.03914
2510039O18Rik	31.1493	27.9099	23.4648	27.4585	29.1594	27.8764	26.5057	14.1601	14.527	11.7868	12.4231
2610001J05Rik	89.1937	88.7335	87.1703	85.4204	100.148	84.2677	88.4904	85.7828	92.6014	84.9671	92.7737
2610002M06Rik	15.0612	13.2	11.5975	16.2576	14.4888	14.0978	17.7625	17.4854	16.7668	15.784	15.3557
2610008E11Rik	2.5428	3.06275	2.53528	2.71866	3.45548	2.23437	3.03711	3.02631	2.7518	2.56234	3.41237
2610020H08Rik	5.9658	7.03138	6.68881	7.66663	7.69906	9.04388	6.62643	7.84599	7.42347	7.73826	6.29155
2610021A01Rik	6.2592	5.56472	7.87554	5.00234	4.54669	6.22432	5.33796	4.70759	6.01557	5.5859	6.93137
2610028H24Rik	75.355	84.2903	80.1039	81.3424	81.3554	83.9485	83.3826	72.071	70.331	78.715	73.5792
2610042L04Rik	0.2445	0.0862747	0.377594	0.16312	0.24249	0.106399	0.0920337	0.0373619	0.383973	0.15374	0.0533182
2610044O15Rik8	0.3423	0.301961	0.323652	0.32624	0.121245	0.265997	0.414152	0.112086	0.383973	0.204987	0.0533182
2610301B20Rik	16.0881	15.0118	13.917	13.4302	13.5794	16.279	16.474	15.9535	14.271	17.0139	12.6364
2610318N02Rik	8.70421	8.41178	9.27803	8.80847	7.75968	10.0547	8.05295	7.95808	6.78351	8.14823	6.87805
2610507B11Rik	20.3913	18.8079	15.3735	15.1701	17.5199	17.7154	17.8085	15.4305	20.7345	17.4239	18.8747
2610524H06Rik	341.86	383.189	380.291	376.644	351.974	349.466	349.682	312.009	316.073	320.292	302.901
2610528A11Rik	7.87291	8.15296	8.52284	8.7541	9.63898	8.19269	8.88125	7.39765	7.16749	8.30197	9.0641
2610528J11Rik	0.3912	0.0431373	0.323652	0.0543733	0.181867	0	0.230084	0	0.255982	0	0.0533182
2700049A03Rik	0.1956	0.345099	0.485478	0.217493	0.121245	0.265997	0.276101	0.112086	0.0639954	0	0.0533182
2700060E02Rik	39.8535	41.1099	41.9669	40.2362	34.7973	38.3035	42.3815	36.6894	33.9816	44.0722	39.882
2700062C07Rik	235.307	232.036	225.478	270.072	221.211	225.884	259.075	207.695	173.684	192.329	190.133
2700081O15Rik	15.648	16.3059	14.888	15.8226	16.8531	15.0022	15.3696	14.3843	14.527	15.6303	16.3687
2700097O09Rik	53.6922	45.9844	55.83	49.8059	53.2872	58.0404	47.5814	47.9726	62.2035	50.3243	57.9569
2810004N23Rik	17.9952	16.0902	18.3403	16.6382	14.9738	16.1194	15.6917	12.5536	15.4229	14.3491	15.1424
2810006K23Rik	107.678	93.5649	101.897	99.1225	101.725	104.962	108.968	91.686	89.5296	94.7552	97.6257
2810021J22Rik	15.648	15.7883	15.5353	16.1489	18.5505	18.7794	19.7873	14.9821	12.7991	13.9391	17.2751
2810403A07Rik	11.4915	9.31766	8.68467	9.51532	8.30528	11.3315	8.55914	8.78004	7.93543	7.63577	9.70392
2810408A11Rik	72.421	60.6511	72.4442	58.1794	66.321	76.4474	60.144	63.1416	70.7149	71.3867	74.4323
2810417H13Rik	3.2763	2.80393	3.88383	2.06618	2.78863	4.41554	1.74864	1.71865	1.72788	2.35735	2.71923
2810428I15Rik	13.3008	11.9922	12.6224	11.2553	14.7313	12.8742	11.3662	11.2459	13.1191	13.5291	13.6495
2810459M11Rik	73.4479	73.0746	70.2865	70.5765	64.563	60.0088	69.6695	63.7393	65.0833	62.2648	63.6087
2810474O19Rik	0	0.0431373	0.161826	0	0.545602	0.159598	0.0460169	0.0373619	0.127991	0.307481	0
2900011O08Rik	403.132	427.491	394.802	477.18	494.376	468.473	514.238	437.806	385.508	429.55	414.496
2900026A02Rik	47.922	52.5413	51.6765	48.5553	51.3473	52.9865	49.054	34.0367	33.7896	37.8201	37.6427
2900055J20Rik	31.1982	34.0354	32.4192	33.4396	36.2523	36.2819	34.5126	34.2235	33.5976	33.3104	31.6177
3010026O09Rik	0.2934	0.301961	0.323652	0.32624	0.303112	0.372395	0.230084	0.336257	0.511963	0.102494	0.266591
3110001I22Rik	10.1223	12.3804	13.8092	13.3215	16.0043	15.6938	13.2529	13.6744	12.7351	12.248	14.0227
3110002H16Rik	4.6944	4.65883	5.07055	4.78485	5.21353	5.47953	6.25829	4.63287	6.84751	5.07343	5.86501
3110009E18Rik	22.5429	24.4157	21.7926	19.4656	19.278	22.2905	17.4864	24.1358	26.5581	25.7771	24.8463
3110021N24Rik	6.65041	6.21178	5.66391	5.60045	6.7291	5.79872	7.50075	5.679	7.42347	5.17592	6.66478
3110040N11Rik	0.0978001	0.0862747	0.053942	0.217493	0.606225	0.585192	0.368135	0.112086	0.511963	0.461221	0.533182
3110043O21Rik	7.72621	5.86668	8.73861	6.57917	7.69906	6.64991	6.94855	7.92072	4.86365	8.50696	6.93137
3110062M04Rik	13.692	13.0706	13.4316	13.4302	14.61	12.821	15.0475	13.1887	10.7512	13.0679	11.0902
3110070M22Rik	4.2054	4.05491	4.7469	3.37114	4.72855	6.49031	4.00347	4.10981	3.58374	3.22855	4.3721
3110079O15Rik	0	0	0	0.108747	0	0	0	0.112086	0	0	0.159955
3110082I17Rik	0	0	0.053942	0.16312	0.0606225	0	0	0	0.383973	0	0
3110082J24Rik	21.4182	20.0589	24.1121	22.0755	20.4298	18.8326	20.2014	18.382	17.2788	18.4488	18.2882
3300002I08Rik	0	0	0	0	0	0.0531993	0	0	0.0639954	0.102494	0.106636
3425401B19Rik	1.9071	2.02745	1.72615	2.50117	2.90988	2.44717	2.39288	1.83073	1.79187	1.89613	2.9325
3632451O06Rik	0.2445	0.129412	0.485478	0.217493	0.48498	0.106399	0.138051	0.0747237	0.255982	0.102494	0.213273
3830403N18Rik	3.4719	3.49412	2.96681	4.13237	2.30365	3.35156	3.8194	4.55815	3.45575	3.68977	4.79864
3830406C13Rik	0.0978001	0.258824	0.161826	0.16312	0.24249	0.159598	0.138051	0.112086	0.319977	0.461221	0.266591
3830408C21Rik	10.6602	9.53335	12.7303	11.5271	11.5183	10.8527	12.1485	8.96685	10.6872	9.37816	10.557
3830417A13Rik	0.2934	0.172549	0.053942	0	1.03058	0.372395	0.322118	0.0373619	0.319977	0.307481	0.159955
4430402I18Rik	0.4401	0.215687	0.215768	0.978719	0.303112	0	0.368135	0.336257	0.319977	0.358727	0.319909
4833420G17Rik	0	0.0431373	0.323652	0.217493	0	0.74479	0.276101	0.149447	0.319977	0.0512468	0.0533182
4833423E24Rik	11.5404	11.5177	13	10.8747	9.82084	12.7678	11.9644	11.1712	12.3511	11.8892	11.5701
4833427G06Rik	0	0	0	0	0	0	0.0460169	0.0373619	0	0	0
4833439L19Rik	0	0	0	0.108747	0	0	0	0	0	0	0
4921501E09Rik	117.36	116.557	120.129	112.335	112.394	107.463	110.763	114.813	107.32	101.52	106.956
4921504E06Rik	0	0.0862747	0	0	0	0.0531993	0	0	0	0	0
4921507P07Rik	0	0	0	0	0.181867	0.0531993	0	0	0.0639954	0	0
4921509C19Rik	0.2934	0.345099	0.26971	0.108747	0.303112	0.159598	0.552202	0.186809	0.127991	0.0512468	0.213273
4921513D11Rik	0	0.0431373	0.053942	0	0.0606225	0.0531993	0.0460169	0.0747237	0.0639954	0	0.159955
4921513I03Rik	0	0	0.107884	0	0.0606225	0	0.184067	0.0373619	0	0	0.319909
4921517D22Rik	0	0	0	0	0.0606225	0	0	0	0	0.0512468	0
4921524J17Rik	0	0	0.053942	0	0.0606225	0	0	0	0.0639954	0	0.106636
4921524L21Rik	25.0857	21.8706	22.9254	27.4041	28.9776	23.8333	28.2083	30.562	32.1897	28.6982	30.8713
4921536K21Rik	0	0	0	0	0	0.265997	0	0	0	0	0.159955
4921539E11Rik	0.684601	1.76863	1.51038	1.41371	1.21245	1.70238	1.38051	0.59779	0.639954	0.717455	0.266591
4930402F06Rik	0.0489	0	0.107884	0.0543733	0.0606225	0.106399	0.184067	0.186809	0.127991	0	0
4930402H24Rik	0	0	0	0	0.181867	0	0	0	0	0	0
4930402K13Rik	22.4451	24.5451	27.2407	25.7729	22.7941	20.5349	19.6032	28.3203	21.2465	23.9322	25.966
4930404N11Rik	0	0.0431373	0	0	0	0	0.0460169	0.0373619	0	0.0512468	0
4930407I10Rik	0.3423	0.215687	0.26971	0.16312	1.03058	1.06399	1.47254	0.261533	0.447968	0.461221	0.213273
4930412O13Rik	0.0489	0.0431373	0	0	0.0606225	0.0531993	0	0.0373619	0.0639954	0	0
4930415F15Rik	0	0	0	0	0	0.0531993	0.138051	0	0.127991	0.15374	0.0533182
4930415O20Rik	0.684601	0.345099	0.593362	0.271866	0.181867	0.531993	0.368135	0.59779	0.511963	0.256234	0.213273
4930426L09Rik	0.1467	0	0	0	0.121245	0.265997	0	0.0373619	0	0	0.0533182
4930427A07Rik	0.489	0.172549	0.053942	0.16312	0.303112	0.638392	0.0460169	0.149447	0.191986	0.307481	0.319909
4930430F08Rik	15.8436	15.1843	17.9627	16.0401	11.7608	15.6938	16.0599	14.1601	20.8625	15.579	15.409
4930432K21Rik	11.1003	9.61962	10.9502	8.86284	10.3058	11.9698	9.20337	13.6371	12.9911	11.4793	15.7822
4930438A08Rik	3.1296	4.09805	2.80499	2.71866	5.27416	5.10713	4.23355	3.58674	2.30384	2.71608	2.98582
4930444G20Rik	0	0.0862747	0.053942	0	0.0606225	0.0531993	0	0.0747237	0	0.0512468	0.0533182
4930444P10Rik	0	0	0	0	0	0	0	0.0747237	0	0	0
4930447C04Rik	2.0049	1.68236	1.72615	2.33805	2.84926	2.55357	2.94508	2.98895	1.79187	2.3061	2.45264
4930451G09Rik	5.379	5.26275	6.95852	3.91488	4.00108	6.11792	5.79812	4.25925	3.71173	4.15099	4.69201
4930451I11Rik	0.3912	0.345099	0.377594	0.32624	1.33369	1.27678	0.644236	0.485704	0.83194	0.819948	0.639819
4930452B06Rik	0	0	0	0	0.121245	0.0531993	0	0	0	0	0
4930453N24Rik	23.4231	20.7059	19.2573	23.0543	21.6422	23.0885	21.0297	19.5776	19.9666	20.8062	22.8735
4930467E23Rik	45.1836	46.7177	45.9586	44.5317	42.6782	48.7306	42.6576	39.1179	42.365	41.9198	41.1617
4930470P17Rik	0.1956	0.172549	0.053942	0	0.424357	0.265997	0.138051	0.0373619	0.0639954	0.0512468	0
4930474N05Rik	0	0	0	0	0	0.106399	0	0.149447	0.0639954	0	0
4930486L24Rik	0.0978001	0	0	0	0.121245	0	0	0	0	0	0
4930502E18Rik	0.2934	0.215687	0.107884	0.380613	0.0606225	0.319196	0.184067	0.149447	0.319977	0.0512468	0.159955
4930503E14Rik	0.2934	0.431373	1.07884	0.978719	0.606225	0.904388	0.644236	0.186809	0.511963	0.358727	0.319909
4930503L19Rik	0	0.215687	0.215768	0.0543733	0.0606225	0	0	0.112086	0.0639954	0.256234	0.106636
4930504O13Rik	15.3546	15.3138	14.1868	13.8108	14.2463	18.673	14.4953	13.0019	13.759	12.5042	13.8094
4930505A04Rik	0.1956	0.129412	0	0.598106	0	0	0	0	0	0.204987	0
4930507D05Rik	0.1467	0	0	0	0.121245	0	0.0460169	0	0	0	0.586501
4930513O06Rik	0.4401	0.517648	0.161826	0	0.121245	0.106399	0.460169	0.298895	0.639954	0.614961	0.266591
4930518I15Rik	0	0	0	0	0.121245	0	0	0	0	0	0
4930519G04Rik	1.1247	0.603923	1.13278	0.32624	0.424357	1.11719	0.644236	0.410981	0.447968	0.409974	0.106636
4930519P11Rik	1.0269	0.560785	1.6722	0.434986	1.81867	1.80878	1.01237	1.08349	0.767945	0.819948	0.853092
4930522L14Rik	0.3912	0.172549	0.53942	0.652479	0.848715	0.904388	0.828303	0.336257	0.639954	0.563714	0.693137
4930523C07Rik	16.626	14.0196	15.3735	13.8108	11.7608	17.077	13.2989	13.0393	11.0072	13.0679	11.4634
4930524B15Rik	0.1956	0.0431373	0	0	0	0.265997	0.0460169	0.0373619	0.0639954	0	0.106636
4930524J08Rik	0	0	0	0	0.24249	0.212797	0.0920337	0.112086	0.0639954	0.102494	0
4930533K18Rik	1.0269	1.25098	0.53942	0.924346	1.27307	2.07477	1.42652	0.672514	1.21591	0.512468	0.746455
4930535I16Rik	4.7433	4.44314	3.12864	5.00234	6.48661	6.01152	6.85651	6.72514	5.37562	6.76457	8.15769
4930538K18Rik	0	0	0	0	0.0606225	0.106399	0.184067	0	0	0.102494	0
4930539E08Rik	0.1467	0.0431373	0.215768	0	0.121245	0.265997	0.0460169	0	0	0.0512468	0.0533182
4930544D05Rik	7.43281	5.56472	7.17429	5.43733	8.00217	6.96911	5.66007	7.06139	8.06342	5.84213	7.73114
4930548H24Rik	0	0.0431373	0	0	0.121245	0	0	0	0	0	0.106636
4930549C01Rik	0.2445	0.431373	0	0.32624	0.48498	0.372395	0.690253	0.224171	0.511963	0.614961	0.266591
4930550C14Rik	0	0	0.053942	0	0	0	0	0	0	0	0.159955
4930550L24Rik	0.2934	0.517648	0.161826	0.217493	0.424357	0.319196	0.276101	0.0373619	0.255982	0.102494	0.0533182
4930552N02Rik	0.2445	0.690197	0.863073	0.380613	1.15183	0.212797	0.276101	0.373619	0.83194	0.819948	0.853092
4930553M12Rik	0.0978001	0	0	0	0	0	0	0	0.0639954	0	0
4930555G01Rik	0	0	0	0	0	0.159598	0	0	0	0	0
4930556J24Rik	0.1956	0.0862747	0.053942	0.0543733	0.303112	0.0531993	0	0.0373619	0.0639954	0.102494	0.106636
4930558C23Rik	0	0	0	0	0	0	0	0.0747237	0	0	0
4930562C15Rik	0.4401	0.733335	1.0249	0.815599	0.788092	0.691591	0.87432	1.41975	0.70395	0.871195	0.479864
4930563D23Rik	0.5868	0.215687	0.701247	0.598106	0.303112	0.478794	0.276101	0.149447	0.767945	0.102494	0.426546
4930572O03Rik	0	0.0431373	0.107884	0	0	0.0531993	0	0	0.0639954	0	0
4930578C19Rik	0.2934	0.301961	0.377594	0.108747	0.363735	0.319196	0.368135	0.410981	0.447968	0.102494	0.266591
4930578G10Rik	0.0489	0	0.107884	0	0	0	0	0	0	0	0
4930579G24Rik	0	0.129412	0	0	0	0	0.0460169	0	0	0	0.159955
4930590J08Rik	9.92671	8.3255	11.1121	10.9834	8.60839	8.72469	9.29541	9.82617	10.1113	10.7618	10.2904
4931406B18Rik	0.831301	0.603923	0.593362	0.543733	0.606225	1.01079	0.460169	0.261533	0.575959	0.307481	0.639819
4931406C07Rik	0.4401	0.690197	0.431536	0.380613	1.33369	0.74479	0.552202	0.59779	1.02393	0.768701	0.373228
4931406P16Rik	16.3815	14.7961	14.3486	14.3545	11.4577	13.619	12.6546	11.769	14.9109	11.1718	9.97051
4931408C20Rik	128.46	139.592	128.328	142.621	138.765	129.859	142.652	153.109	139.126	146.873	150.891
4931409K22Rik	0	0	0.107884	0.108747	0.0606225	0.0531993	0	0	0	0.102494	0.0533182
4931414P19Rik	0.1956	0.0431373	0.323652	0.217493	0.24249	0.691591	0.322118	0.410981	0.127991	0.0512468	0
4931422A03Rik	7.82401	6.03923	6.20333	6.14418	9.154	7.7671	8.32905	6.68777	6.20756	8.76319	6.7181
4931423N10Rik	0.0978001	0.0431373	0	0	0.0606225	0.159598	0	0	0.0639954	0	0
4931428F04Rik	0.1956	0.172549	0	0	0.121245	0.212797	0.460169	0.112086	0.319977	0.0512468	0.106636
4931428L18Rik	12.0783	12.3804	12.8382	10.3309	14.4888	14.2042	10.3538	8.66795	8.95936	8.91693	10.0238
4931429L15Rik	0.1467	0	0.053942	0	0.303112	0.106399	0	0.0747237	0.0639954	0.15374	0.106636
4931440F15Rik	0.2934	0.215687	0.647305	0.0543733	0.121245	0.159598	0.138051	0.0747237	0.127991	0	0.159955
4932411E22Rik	2.2494	1.85491	2.53528	2.66429	2.00054	2.07477	1.47254	1.75601	3.19977	1.43491	1.81282
4932411N23Rik	0	0	0	0	0.48498	0.0531993	0.0460169	0	0.0639954	0	0
4932414N04Rik	0	0	0	0	0	0.0531993	0.0460169	0.0373619	0	0	0.0533182
4932415D10Rik	0.489	0.172549	0.107884	0.16312	0.24249	0.106399	0.0920337	0.149447	0.127991	0.204987	0.106636
4932438A13Rik	0	0	0	0	0	0	0	0.0373619	0.0639954	0.0512468	0
4932443I19Rik	94.5727	112.114	93.967	140.283	100.391	96.9291	125.856	123.406	75.3226	116.074	97.4657
4933402E13Rik	1.0269	0.517648	0.53942	0.489359	0.606225	0.372395	0.506185	0.336257	0.575959	0.717455	0.479864
4933402P03Rik	4.4988	5.95295	6.58093	7.77538	5.69851	6.75631	5.56804	4.63287	4.28769	5.02218	5.33182
4933403O08Rik	0	0	0	0	0	0.159598	0	0	0	0	0.106636
4933405L10Rik	0	0	0	0	0	0	0.138051	0	0.127991	0	0
4933406M09Rik	0.2445	0.301961	0.107884	0.271866	0.303112	0.0531993	0	0.298895	0.191986	0.102494	0.479864
4933407L21Rik	0.1956	0.0431373	0.053942	0.0543733	0.303112	0.319196	0	0.0747237	0.0639954	0.0512468	0.106636
4933408B17Rik	0.0978001	0	0	0.16312	0.24249	0	0	0.0373619	0.0639954	0	0
4933411K16Rik	0.0489	0.258824	0.593362	0.271866	0.48498	0.74479	0.598219	0.224171	0.127991	0.256234	0.213273
4933412E24Rik	0.0489	0.258824	0.053942	0.217493	0.121245	0.159598	0.0920337	0.261533	0.255982	0.102494	0.319909
4933413G19Rik	0	0.0431373	0.107884	0	0	0	0	0	0	0	0
4933415A04Rik	0.1467	0	0	0	0.121245	0	0	0	0.0639954	0	0
4933415F23Rik	0.880201	1.0353	1.24067	0.761226	0.24249	1.01079	0.506185	0.523066	0.191986	0.409974	0.479864
4933416C03Rik	0.2934	0	0	0	0.0606225	0	0.0920337	0	0	0	0
4933421I07Rik	0.2445	0.301961	0.215768	0.0543733	0.303112	0.265997	0.276101	0.112086	0.255982	0.307481	0.426546
4933424G06Rik	0.0978001	0	0	0	0	0	0	0	0.0639954	0	0
4933425L06Rik	0.3423	0.172549	0	0	0	0.0531993	0.138051	0.298895	0	0.204987	0.0533182
4933427D14Rik	0	0	0	0	0	0	0	0.0373619	0	0.102494	0
4933427I04Rik	13.2519	15.0549	15.1577	14.4089	15.3981	14.151	12.9768	13.3755	15.1029	13.9391	17.2218
4933428G20Rik	0.929101	1.0353	1.88797	1.14184	1.8793	1.48958	1.84067	1.5692	0.83194	1.48616	1.59955
4933428M09Rik	0.0489	0	0.161826	0.0543733	0.181867	0.212797	0.0460169	0.0747237	0.191986	0.102494	0
4933430I17Rik	0	0	0	0.108747	0.0606225	0	0	0.0747237	0.319977	0.0512468	0
4933434E20Rik	0.2445	0.258824	0.701247	0.543733	0.909337	1.01079	0.644236	0.59779	0.255982	0.15374	0.479864
5031410I06Rik	32.5674	27.7804	33.6598	28.0022	27.8863	32.7176	26.6438	24.3973	24.5742	24.0347	24.3664
5031439G07Rik	0.0978001	0.0862747	0.053942	0	0.121245	0.212797	0	0	0	0.102494	0
5330417C22Rik	32.5674	29.8079	31.2864	28.7091	29.3413	27.3976	27.6101	26.5269	30.9738	27.0583	26.7124
5430401F13Rik	0.5868	0.0862747	0.215768	0.217493	0.424357	0.425594	0.184067	0.112086	0.191986	0	0.159955
5430403G16Rik	0	0	0	0	0.121245	0.159598	0	0	0	0	0
5430416O09Rik	6.79711	8.45492	8.36102	8.97159	8.54777	9.52267	7.6388	8.40642	7.74345	7.78951	7.19796
5430419D17Rik	11.0514	11.6039	12.137	7.9385	13.2157	13.4594	8.78922	8.36906	9.91929	12.0942	9.86387
5430427O19Rik	0.1467	0.129412	0	0	0	0	0	0	0	0	0
5530401A14Rik	0	0	0.161826	0	0.0606225	0	0	0	0	0.15374	0
5730409E04Rik	1.2714	1.20785	0.863073	0.869972	1.03058	0.638392	1.05839	0.709875	1.47189	0.768701	0.533182
5730455P16Rik	2.1027	1.63922	1.99586	1.25059	1.45494	2.02157	1.47254	1.75601	2.94379	1.17868	1.49291
5730480H06Rik	11.3937	12.4667	13.971	11.1465	12.7307	13.8318	13.575	12.5536	11.0712	13.9391	9.22406
5730507C01Rik	12.225	12.7686	12.137	14.7352	12.0033	10.9059	10.814	14.3843	11.3272	12.453	14.2893
5730508B09Rik	31.2471	27.1765	30.6391	31.0471	26.6133	29.898	28.8066	31.1598	32.1897	36.2315	30.1781
5730522E02Rik	1.8582	0.215687	1.07884	1.30496	1.81867	1.11719	0.552202	1.90546	2.30384	1.17868	1.65287
5730559C18Rik	0.489	0.862747	0.485478	1.41371	0.72747	0.691591	0.644236	1.00877	0.83194	1.33242	1.33296
5730596B20Rik	11.4915	11.0432	8.63073	11.0921	11.397	12.6614	12.5626	17.0744	15.7429	15.9377	17.9682
5830411N06Rik	0.0978001	0.301961	0.26971	0	0.0606225	0.106399	0	0	0.0639954	0.307481	0
6030419C18Rik	0.1956	0	0	0	0.24249	0.0531993	0	0.149447	0.383973	0	0
6030445D17Rik	2.5917	2.80393	3.12864	3.15365	3.75859	3.40476	2.20881	4.03508	5.6316	4.35597	5.38514
6030452D12Rik	0.3423	0.301961	0.161826	0.0543733	1.03058	0.585192	0.552202	0.336257	0.127991	0.102494	0.106636
6030458C11Rik	0	0	0	0	0.0606225	0	0	0	0	0.0512468	0
6030468B19Rik	50.7093	51.0315	54.5354	44.9123	48.3768	48.2518	45.2346	40.164	47.8686	45.3021	39.7221
6330408A02Rik	0	0	0	0	0.181867	0	0	0	0	0	0
6430531B16Rik	12.5184	10.9569	13.8631	12.2884	15.4587	15.3214	16.1979	7.62182	7.10349	8.25073	9.91719
6430548M08Rik	0.2934	0.258824	0.215768	0	0.121245	0.319196	0.138051	0.448342	0.70395	0.512468	0.693137
6430550D23Rik	0.6357	0.64706	0.53942	0.32624	1.03058	0.638392	0.460169	0.635152	0.895936	0.307481	0.693137
6430571L13Rik	0.2934	0.129412	0.323652	0.0543733	0	0.372395	0.322118	0.0747237	0.70395	0.102494	0.213273
6430573F11Rik	1.0758	0.560785	1.94191	1.25059	1.0912	1.01079	1.01237	0.896685	1.02393	0.871195	0.639819
6430628N08Rik	0.880201	1.07843	0.970957	0.489359	1.27307	1.11719	0.506185	0.410981	0.447968	0.256234	0.213273
6720489N17Rik	0	0	0	0	0.121245	0.106399	0	0	0	0	0
6820408C15Rik	5.2323	8.19609	5.93362	7.23164	5.51665	9.89507	7.6388	9.75145	8.51139	9.78813	9.86387
7420426K07Rik	0.0978001	0	0	0	0.181867	0.159598	0.276101	0	0.0639954	0	0
7530416G11Rik	0	0.0431373	0	0	0	0	0.0460169	0.0747237	0.0639954	0.102494	0.0533182
8030411F24Rik	0.684601	0.215687	0.377594	0.217493	0.181867	0.212797	0.0920337	0.336257	0.127991	0.15374	0.106636
8030462N17Rik	0.2445	0.0862747	0.161826	0.271866	0.48498	0.0531993	0.920337	0.112086	0.895936	0.256234	0.479864
8030474K03Rik	43.4232	51.3334	48.5478	47.7941	40.6171	46.709	45.3266	53.6143	52.5402	53.9116	52.9983
8430408G22Rik	3.7653	3.06275	3.56017	3.91488	4.00108	4.73474	2.62296	3.58674	3.45575	3.63852	3.09246
9030612E09Rik	0	0	0.053942	0	0.24249	0	0	0	0.127991	0.409974	0
9030617O03Rik	0	0.0431373	0.26971	0	0.48498	0	0.0460169	0	0	0	0.106636
9030624G23Rik	25.1835	21.9138	28.6432	26.9148	26.0677	25.3229	27.196	38.2212	33.0216	39.3063	37.536
9030624J02Rik	5.5257	5.86668	6.47305	4.51298	6.24412	6.27752	5.56804	8.44378	6.84751	6.3546	6.82473
9130008F23Rik	88.6069	97.7923	89.4359	92.4346	91.2369	90.7048	84.3489	87.3147	86.1378	90.963	86.3755
9130011E15Rik	0.0489	0	0	0	0	0.0531993	0.0460169	0.186809	0	0.15374	0.106636
9130019O22Rik	31.4427	41.7569	35.7096	37.6807	26.492	31.0152	34.6967	30.8235	22.3344	31.6192	27.6722
9130023H24Rik	6.55261	10.1373	8.30707	8.64535	9.57835	10.7463	8.14498	7.17348	7.0395	7.1233	8.21101
9130204L05Rik	5.6724	4.44314	3.0747	2.71866	5.3954	7.6607	3.2672	4.10981	3.71173	4.40722	4.21214
9130213A22Rik	0	0.172549	0.053942	0.108747	0	0.106399	0.0460169	0	0	0.102494	0
9130230L23Rik	0.1467	0	0	0.0543733	0	0.159598	0	0	0	0	0
9130401M01Rik	0.6357	0.431373	0.377594	0.16312	0.72747	0.478794	0.828303	0.59779	0.575959	0.15374	0.159955
9130409I23Rik	17.0661	16.1765	14.2407	20.0637	17.9443	16.3322	17.0262	15.4678	14.7189	14.0929	15.8888
9130409J20Rik	0	0.0431373	0	0	0	0	0	0.0373619	0	0	0
9230102O04Rik	0.0978001	0	0	0	0.0606225	0	0	0.0747237	0	0	0
9230104L09Rik	0	0	0	0	0	0	0.138051	0	0	0	0
9230104M06Rik	0	0.0431373	0	0	0	0	0	0.112086	0	0	0
9230110C19Rik	0.0978001	0.0431373	0.053942	0.16312	0	0.0531993	0.0460169	0.0747237	0	0	0.106636
9230112D13Rik	1.0269	1.25098	0.755189	1.03309	1.15183	0.957587	1.47254	0.523066	0.70395	1.17868	1.22632
9330151L19Rik	0	0	0	0.217493	0	0	0	0	0	0.0512468	0
9330159F19Rik	3.1296	1.63922	1.88797	0.706853	1.27307	1.32998	1.01237	0.896685	1.21591	0.614961	0.746455
9330161L09Rik	0.929101	0.560785	0.917015	0.108747	0.48498	1.38318	0.73627	0.186809	0.70395	0.256234	0.479864
9330182L06Rik	0.489	0.733335	0.323652	0.489359	0.606225	1.38318	1.24246	0.298895	0.511963	0.15374	0.426546
9430015G10Rik	0.0978001	0.819609	1.34855	1.84869	0.424357	0.957587	0.552202	0.635152	0.895936	0.717455	0.959728
9430016H08Rik	26.6994	27.004	26.971	28.2197	26.6133	32.2388	19.7412	19.0546	23.2943	19.8837	20.2076
9430020K01Rik	23.5209	20.7491	19.9046	20.9881	20.7329	20.0561	21.3518	21.1842	23.5503	21.8311	25.4861
9430038I01Rik	26.0148	31.7491	28.9669	31.2103	29.7656	26.4401	31.0614	26.4522	26.6861	29.0057	27.6722
9430069I07Rik	8.94871	9.7059	10.4108	11.8534	8.91151	8.72469	8.78922	12.2921	10.8152	17.5264	11.7833
9430076C15Rik	0.0978001	0	0	0	0.0606225	0.159598	0.0460169	0	0	0	0
9430097D07Rik	0.684601	0.862747	0.647305	0.598106	0.666847	1.22358	1.33449	2.57797	2.11185	0.973688	1.81282
9530053A07Rik	0.0978001	0.0862747	0	0	0.121245	0.0531993	0	0	0.0639954	0	0.319909
9530068E07Rik	2.1027	1.68236	1.72615	1.25059	1.8793	2.28757	1.61059	1.68128	0.70395	2.3061	1.49291
9530077C05Rik	33.6921	29.5922	33.4441	35.4514	34.3123	29.632	34.4666	45.0584	52.4762	41.0999	50.0125
9930012K11Rik	1.6137	0.64706	1.72615	1.52245	1.03058	2.07477	1.79466	1.34503	0.83194	0.666208	1.27964
9930021J03Rik	0.1467	0.172549	0.053942	0	0.24249	0.106399	0.0920337	0.336257	0.319977	0.461221	0.266591
9930022D16Rik	73.3012	77.6903	77.5687	84.1698	82.0222	83.8421	97.1416	88.6597	72.6348	90.2455	84.2961
9930111J21Rik1	0	0	0	0	0	0	0	0.149447	0	0.0512468	0
9930111J21Rik2	0.6357	0.258824	0.53942	0.598106	0.181867	0.79799	0.368135	0.224171	0.319977	0.358727	0.159955
a	23.1297	20.7491	22.1162	21.6949	24.0065	28.5148	24.0208	22.2677	22.6544	21.2162	23.0335
A130010J15Rik	0	0	0.107884	0.0543733	0.0606225	0.0531993	0.0460169	0.112086	0	0.102494	0.319909
A130051J06Rik	7.57951	6.64315	6.74276	5.00234	6.36536	9.68227	8.23702	7.58446	6.46354	6.2521	7.67783
A1cf	0.3912	0.129412	0.701247	0.543733	0.666847	0.319196	0.552202	0.149447	1.27991	1.07618	0.213273
A230046K03Rik	0	0	0	0	0.363735	0	0	0	0	0	0
A230050P20Rik	60.3426	55.0864	63.9213	60.3	48.983	55.9125	60.6042	62.5438	56.9559	55.2952	54.9711
A2m	17.4084	12.9412	13	15.1158	11.882	12.6082	10.3538	11.9558	14.591	10.5056	12.0499
A3galt2	5.2812	4.91766	5.23238	4.6761	4.18295	5.69233	5.75211	9.07893	7.87144	7.63577	9.27737
A430005L14Rik	0.1467	0	0.107884	0.217493	0.121245	0	0.0920337	0	0	0	0.0533182
A430033K04Rik	31.5405	28.8589	34.9005	41.813	29.4019	30.5896	40.4488	34.5971	27.774	28.9032	29.485
A430078G23Rik	19.7556	19.7138	20.8216	21.9124	30.9175	21.9713	31.2454	25.0698	17.4068	21.1137	23.46
A430089I19Rik	2.0538	1.98432	1.45644	1.14184	1.57618	1.70238	1.15042	1.64392	1.21591	1.89613	1.43959
A430105I19Rik	0.3423	0.431373	0.26971	0.217493	0.24249	0.159598	0.322118	0.635152	0.383973	0.512468	0.693137
A4galt	0.0489	0.0862747	0.053942	0.0543733	0	0.159598	0	0.0373619	0.319977	0.102494	0.159955
A4gnt	35.7948	35.0706	36.5727	32.0802	44.0119	40.0591	41.0931	27.2368	25.9181	25.4184	33.4305
A530032D15Rik	0.0978001	0	0	0	0.0606225	0	0	0	0	0	0
A530064D06Rik	0.1467	0.129412	0.485478	0	0.24249	0.106399	0	0.112086	0.0639954	0.102494	0.213273
A530084C06Rik	0.0489	0.129412	0	0	0.0606225	0.212797	0.138051	0.112086	0	0.0512468	0.106636
A530099J19Rik	0.0489	0.0431373	0	0	0.0606225	0.159598	0	0	0.127991	0	0
A630001G21Rik	0	0.129412	0	0	0	0	0	0	0.191986	0	0
A630010A05Rik	0.2934	0.301961	0.107884	0.108747	0.788092	0.425594	0.87432	0.896685	0.127991	0.871195	0.639819
A630033H20Rik	0.0489	0.0862747	0.161826	0	0.24249	0.159598	0.0460169	0.149447	0	0.204987	0.426546
A630073D07Rik	0.1956	0.301961	0.161826	0.0543733	0.121245	0.106399	0.184067	0.112086	0.191986	0.0512468	0.373228
A630095E13Rik	2.1516	2.67451	1.34855	1.35933	2.36428	2.50037	1.93271	1.98018	1.79187	2.4086	1.65287
A630095N17Rik	0.1467	0.129412	0	0	0	0	0	0	0	0	0
A730017C20Rik	0.0489	0.301961	0.701247	0.271866	0.24249	0.159598	0.0920337	0.373619	0.319977	0.102494	0.266591
A730018C14Rik	0.1467	0.0431373	0.053942	0.108747	0	0.106399	0	0.0373619	0	0	0
A730046J19Rik	0	0	0	0	0	0	0	0.0747237	0	0	0
A730049H05Rik	0.2445	0.258824	0.053942	0.434986	1.69743	0.638392	0.230084	0	0.383973	0.102494	0.0533182
A730061H03Rik	1.9071	1.72549	2.26557	2.01181	1.75805	3.03236	2.11678	6.94931	5.37562	5.68839	7.8911
A730071L15Rik	0.0978001	0	0.053942	0.32624	0.24249	0.212797	0.138051	0.224171	0	0	0
A830005F24Rik	0.4401	0.172549	0.485478	0.108747	1.0912	0.372395	0.230084	0	0.383973	0.717455	0.319909
A830010M20Rik	0.0489	0.0862747	0	0	0.0606225	0.159598	0.0460169	0.112086	0.127991	0	0
A830018L16Rik	3.9609	4.09805	6.25728	6.08981	3.45548	4.68154	4.04948	3.51202	4.1597	5.02218	3.03914
A830080D01Rik	7.04161	10.0941	8.19919	8.10162	8.85088	9.36308	10.4918	12.3294	12.7351	10.0444	14.7158
A930002H24Rik	56.9196	62.1178	64.8383	56.9832	56.0758	68.0951	58.7175	69.0074	63.3555	70.5155	62.3823
A930004D18Rik	0.0489	0.0431373	0.215768	0.271866	0.0606225	0.106399	0.0460169	0.0747237	0	0.102494	0.106636
A930011G23Rik	12.7629	13.7608	14.1868	13.5933	22.3697	22.1841	21.95	16.2524	15.8709	19.0638	18.1282
A930017K11Rik	0.880201	1.0353	1.07884	1.03309	0.909337	0.372395	0.966354	1.30767	1.02393	0.563714	0.799774
A930018P22Rik	0.2934	0.258824	0.323652	0.16312	0.48498	0.319196	0.138051	0.0747237	0.127991	0.204987	0.533182
A930033H14Rik	0.5379	0.0862747	0.107884	0.0543733	0.0606225	0.106399	0.184067	0.261533	0.127991	0	0.319909
AA415398	0.4401	0.431373	0.431536	0.598106	0.181867	0.265997	0.506185	0	0.191986	0.15374	0.159955
AA467197	0.684601	0.733335	0.53942	0.217493	1.03058	1.38318	1.79466	0.523066	1.15192	0.973688	0.533182
AA792892	3.6186	2.71765	2.80499	2.55554	2.72801	2.39397	2.34686	2.0549	2.55982	1.48616	1.54623
AA986860	6.357	6.08236	7.39006	5.11109	4.18295	5.63913	5.70609	4.37134	4.1597	4.35597	4.79864
Aaas	13.7898	11.5177	12.1909	14.4089	9.63898	10.6931	9.43346	3.02631	2.30384	2.10112	2.13273
Aacs	129.732	130.965	128.328	114.999	117.547	125.87	121.346	113.468	109.368	113.255	124.978
Aadac	50.6604	50.255	53.1329	47.631	45.8912	44.5278	49.192	48.1594	52.8602	48.4282	43.6143
Aadacl2	0.1467	0.0862747	0.107884	0	0.121245	0.265997	0.184067	0	0.255982	0.15374	0.106636
Aadacl3	0	0.0431373	0	0.0543733	0	0.0531993	0	0	0	0.0512468	0
Aadat	0.0978001	0.129412	0	0.0543733	0	0	0	0	0	0	0
Aaed1	0.4401	0	0.485478	0	0	0	0	0.186809	0.127991	0	0
Aagab	5.4279	5.00393	6.25728	4.56735	6.36536	5.37313	6.35033	7.2482	6.59153	5.12468	6.18492
Aak1	15.9903	14.4079	16.0747	13.7564	12.4882	15.1618	14.4493	15.9535	17.0228	17.8851	14.3959
Aamdc	154.377	165.82	151.847	189.11	179.261	154.438	197.734	185.576	147.957	171.677	178.936
Aamp	8.36191	6.60001	6.90458	5.00234	7.88092	8.24589	7.27066	7.88335	8.83137	6.91831	8.85083
Aanat	145.575	128.765	136.635	131.855	128.277	121.294	124.2	133.942	127.095	124.12	132.336
Aar2	0.2445	0.129412	0	0	0	0.478794	0.138051	0.186809	0.0639954	0.102494	0.0533182
Aard	25.3791	26.702	22.0084	28.546	22.8547	26.972	29.0827	26.9379	24.7022	28.3395	27.8854
Aars	24.4011	23.9844	23.8424	28.9266	27.3407	23.7269	26.9199	54.6604	63.0995	60.8299	60.1963
Aars2	796.142	829.617	822.077	870.516	809.25	785.062	862.862	817.814	868.546	847.826	786.977
Aarsd1	37.2618	33.604	41.3735	32.2433	34.6154	37.9311	31.9357	34.4476	41.661	36.3852	31.4044
Aasdh	2.5428	2.37255	3.99171	3.09928	2.54614	3.51115	2.34686	2.0549	2.7518	1.89613	2.77255
Aasdhppt	8.41081	7.46276	8.4689	7.39476	5.51665	8.99068	7.3627	5.64164	4.92765	3.89475	3.62564
Aass	48.6555	52.9726	48.8715	51.9265	45.1031	44.049	46.431	44.9837	35.5175	48.6332	40.6285
Aatf	2.2983	2.45883	2.10374	2.77304	3.09175	1.48958	2.07076	2.57797	1.85587	3.12605	2.346
Aatk	54.0345	53.5334	54.3196	53.7752	53.6509	47.5602	49.2841	47.6737	48.7645	46.8908	49.5326
AB124611	0	0.388236	0.215768	0.0543733	0.606225	0.425594	0.0460169	0.560428	0.639954	0.204987	0.213273
Abat	0.0978001	0	0	0.0543733	0	0	0	0	0.0639954	0	0
Abca1	3.5697	3.14902	5.34026	3.53426	4.78918	5.10713	4.96982	5.34275	4.79966	7.37953	5.22519
Abca12	11.736	14.7098	15.0498	15.6595	18.4292	14.2574	18.2227	22.8655	20.0946	25.6746	23.9932
Abca13	0.5379	0.819609	0.917015	0.489359	1.39432	1.01079	0.73627	0.896685	0.895936	0.358727	1.11968
Abca14	1.0758	1.33726	0.970957	1.19621	2.18241	1.91517	1.15042	1.75601	0.959931	1.33242	1.33296
Abca15	0.0978001	0.0431373	0.053942	0	0.0606225	0.212797	0.322118	0.112086	0.447968	0.512468	0.213273
Abca16	0	0.0431373	0	0	0	0	0	0.0747237	0	0	0
Abca17	0.1956	0.517648	0.215768	0.217493	0.303112	0.212797	0.184067	0.261533	0.255982	0.0512468	0.159955
Abca2	0.0489	0.0862747	0	0.16312	0	0.106399	0.0460169	0.0747237	0	0.0512468	0.0533182
Abca3	22.6896	27.1765	28.9669	27.1323	27.2195	29.6852	28.3464	33.8125	29.8219	29.7231	32.7907
Abca4	7.38391	6.60001	6.04151	8.21036	8.00217	9.09708	8.05295	7.80863	9.15134	8.45571	6.87805
Abca5	0.3423	1.0353	0.161826	0.380613	0.181867	0.904388	0.920337	0.709875	0.511963	0.307481	0.106636
Abca6	4.89	5.39217	7.444	6.47042	3.75859	8.08629	5.06185	5.679	5.18363	7.22579	6.82473
Abca7	0.4401	0.172549	0.26971	0.108747	0.545602	0.265997	0.322118	0.672514	0.447968	0.358727	0.319909
Abca8a	14.7189	14.6236	15.6971	14.3002	15.9437	18.407	13.9431	20.1754	25.2782	19.6275	22.8735
Abca8b	0.1467	0.129412	0	0	0.24249	0.0531993	0.0460169	0.0747237	0	0	0
Abca9	0.1956	0	0.26971	0	0	0.0531993	0.0460169	0.0373619	0.0639954	0.102494	0
Abcb10	0	0.0862747	0.053942	0	0	0	0	0.0373619	0	0	0
Abcb11	33.3498	30.3687	33.3362	34.092	29.4019	27.9296	33.0861	36.652	39.8052	37.3589	38.2825
Abcb1a	0.684601	0.345099	0.755189	0.380613	0.96996	1.22358	0.920337	1.23294	1.47189	1.84488	2.87918
Abcb1b	39.609	48.4432	46.1204	51.709	53.1659	54.3165	60.6042	49.8781	52.1563	49.2994	55.9842
Abcb4	29.0466	29.851	29.1287	30.9384	34.6761	34.5263	34.4666	25.8544	26.0461	26.2383	30.5514
Abcb5	3.0318	1.94118	1.72615	2.12056	2.60677	3.13876	2.02474	2.0549	1.91986	2.15236	2.77255
Abcb6	2.0538	1.42353	1.34855	0.706853	1.51556	1.11719	1.38051	1.04613	0.767945	0.871195	1.01305
Abcb7	3.1296	3.19216	5.17844	3.15365	4.48606	4.68154	3.45126	2.8395	2.30384	2.61358	2.346
Abcb8	57.1641	55.7766	58.635	60.0281	52.6809	54.1569	61.2945	47.8232	46.9726	42.0223	41.7482
Abcb9	27.7263	23.5961	25.0291	25.1205	26.8558	25.7485	24.2969	20.3249	24.1903	22.7536	24.9529
Abcc1	1.6137	1.25098	1.40249	0.924346	1.39432	1.11719	1.33449	1.00877	1.27991	1.48616	0.959728
Abcc10	33.8877	34.7255	36.7885	35.5057	32.2512	33.9944	36.7675	31.6081	35.0055	35.924	33.9637
Abcc12	21.5649	24.9765	22.7635	19.955	25.7646	27.3976	23.9288	15.8414	18.3027	20.0375	17.0618
Abcc2	0.489	0.215687	0.215768	0.489359	0.666847	0.74479	0.460169	0.0747237	0.127991	0.204987	0
Abcc3	2.0049	2.50197	2.53528	3.64301	2.12179	1.43638	3.22118	2.57797	2.87979	2.4086	3.94555
Abcc4	0.831301	0.215687	0.26971	0.16312	0.606225	0.478794	0.598219	0.672514	0.191986	0	0.266591
Abcc5	111.15	127.385	119.967	128.81	117.486	127.785	138.327	113.094	94.5852	104.902	99.7051
Abcc6	198.094	196.577	199.1	166.6	191.143	196.199	186.276	174.106	183.091	167.116	177.603
Abcc8	0.2934	0.215687	0.485478	0.217493	0.48498	0.265997	0.276101	0.0747237	0.383973	0.0512468	0.0533182
Abcc9	0.2934	0.215687	0.053942	0	0.121245	0.0531993	0.322118	0.112086	0.191986	0.102494	0.106636
Abcd1	0.880201	1.25098	1.18672	1.03309	1.75805	1.54278	0.828303	1.12086	0.767945	0.409974	1.11968
Abcd2	25.3302	22.8196	24.5436	22.8368	26.6739	28.5148	22.9624	32.7664	28.478	32.0805	34.8701
Abcd3	0.782401	0.603923	1.18672	0.380613	0.96996	0.79799	0.368135	0.448342	0.959931	0.461221	0.586501
Abcd4	35.3547	35.1569	40.4026	34.7989	34.4336	35.9627	36.3073	34.6344	37.1813	35.8727	37.0029
Abce1	18.0441	15.5294	17.3154	15.9857	11.0939	15.6406	16.0599	11.5822	12.5431	10.8643	11.3568
Abcf1	509.93	518.683	540.337	526.496	485.283	516.831	498.086	487.049	491.357	494.685	475.492
Abcf2	275.601	274.871	277.963	317.975	273.286	252.111	285.166	270.388	271.725	267.969	283.12
Abcf3	175.453	185.232	206.005	191.448	173.32	161.619	176.475	167.12	166.068	189.152	170.512
Abcg1	39.4623	39.8158	38.9462	37.1369	40.0108	37.6119	35.0188	42.1442	43.0689	41.2024	39.1889
Abcg2	2.0538	3.2353	3.12864	2.39242	2.78863	3.13876	2.07076	2.20435	2.43183	2.3061	1.70618
Abcg3	11.9316	12.7686	14.7262	13.104	14.0038	13.2998	18.6368	18.6062	19.1346	21.1137	20.9541
Abcg4	0.5868	0.690197	0	0	0.181867	0.691591	0.184067	0.298895	0.383973	0.15374	0.0533182
Abcg5	0.978001	0.862747	0.647305	1.08747	0.848715	1.22358	0.828303	1.08349	0.83194	0.768701	0.426546
Abcg8	0	0	0	0	0	0	0	0	0.127991	0	0.0533182
Abhd10	0	0	0.26971	0	0	0	0	0	0.127991	0	0
Abhd11	15.2568	12.5098	13.5934	14.1371	12.5489	12.9806	14.0351	13.8613	14.399	12.3505	13.9694
Abhd12	22.5429	20.404	21.361	15.6595	16.7924	21.3329	15.8758	18.9051	21.8864	20.0375	21.7005
Abhd12b	18.3375	20.3177	22.6557	19.6831	16.1862	21.9713	19.2811	21.4083	23.1663	26.4946	22.1271
Abhd13	0.2934	0.301961	0.53942	0.217493	0.24249	0.585192	0.184067	0.373619	0.191986	0.204987	0.533182
Abhd14a	29.5356	31.3177	30.0457	30.0684	32.6149	28.6212	30.5092	30.6741	28.9259	33.3104	31.9376
Abhd14b	7.77511	6.21178	5.44815	7.61226	6.60785	7.5543	5.98219	5.45483	5.82358	5.12468	8.31765
Abhd15	3.6675	5.04707	4.58507	5.00234	5.81976	5.26673	4.9238	4.4087	4.2237	4.04849	4.85196
Abhd16a	0.1467	0.0862747	0.377594	0.0543733	0.363735	0.265997	0.184067	0.410981	0.255982	0.256234	0.479864
Abhd16b	13.0563	12.2941	12.2448	12.0165	10.5483	12.9274	12.3325	14.5338	16.1268	13.3242	13.5428
Abhd17a	0.0489	0	0	0	0.0606225	0	0	0	0.255982	0	0.0533182
Abhd17b	41.4672	43.5256	41.2117	36.1039	39.829	38.0375	35.571	40.575	45.4367	39.9212	44.1475
Abhd17c	22.005	22.2589	21.0913	19.955	20.551	18.5134	21.6739	21.5952	21.0545	20.7549	19.3545
Abhd18	96.7243	92.7021	88.6807	91.4558	97.2385	93.7372	99.4424	76.5918	75.1946	64.8271	74.4856
Abhd2	2.8851	4.52942	2.80499	3.75176	3.33424	2.87276	4.14152	5.30538	2.62381	3.99725	5.11855
Abhd3	208.656	228.973	208.432	218.526	227.759	195.401	218.994	212.477	204.657	223.897	204.582
Abhd4	0.831301	0.733335	1.29461	1.57682	0.788092	0.904388	0.598219	0.784599	0.83194	0.717455	0.853092
Abhd5	25.2813	26.0118	21.7386	22.3474	27.3407	24.6313	26.6898	25.4434	33.3416	23.9835	24.8996
Abhd6	8.85091	8.45492	9.17015	9.84156	8.18404	8.72469	7.96092	10.8723	9.02335	10.4543	11.0902
Abhd8	5.868	6.34119	5.66391	6.19855	8.12341	6.17112	7.6388	11.2086	9.53532	10.5056	10.1838
Abi1	11.7849	10.9137	11.7054	9.95031	10.0633	11.3315	11.5502	11.6569	9.15134	8.86569	11.6767
Abi2	119.316	122.898	114.95	132.671	121.124	107.622	124.706	125.013	106.872	110.847	118.153
Abi3	70.7095	80.5374	75.7346	78.2975	69.534	70.3295	70.4518	76.1435	69.435	84.7621	71.4464
Abi3bp	0.2934	0.431373	0.485478	0.16312	0.72747	0.106399	0.230084	0.934047	1.47189	1.07618	0.586501
Abl1	0.2934	0	0.323652	0	0.24249	0.0531993	0	0.112086	0.191986	0	0.159955
Abl2	196.725	211.675	195.702	202.214	200.539	194.177	211.954	187.781	200.69	197.454	214.126
Ablim1	75.3061	83.6433	83.1247	84.3329	86.8114	83.2037	86.7418	95.2728	90.2975	95.5239	89.7879
Ablim2	20.2446	16.4353	19.7428	22.2387	22.2485	19.7901	20.4315	20.1007	21.3105	18.7563	17.9682
Ablim3	16.8705	18.4628	19.527	17.0732	20.7329	24.7909	19.2811	14.6832	15.6789	14.4516	15.9422
Abo	0.4401	0.172549	0.107884	0.271866	0.545602	0	0.184067	0.224171	0.575959	0.307481	0
Abr	0.2445	0.345099	0.485478	0.108747	0.363735	0.319196	0.276101	0.0747237	0.127991	0.563714	0.106636
Abra	125.624	133.898	124.067	139.576	125.307	138.371	127.007	120.641	118.712	132.985	109.729
Abracl	0	0.129412	0	0.0543733	0.0606225	0.212797	0.0920337	0.0373619	0.0639954	0.0512468	0.0533182
Abt1	7.43281	7.89413	5.3942	6.85103	8.12341	5.05393	7.82287	8.66795	8.70338	6.2521	7.67783
Abtb1	25.6236	25.8824	22.4938	21.5862	30.19	24.3121	23.5606	25.8544	34.1736	26.3408	27.5122
Abtb2	22.3473	20.7922	20.3901	18.9763	22.006	23.4077	18.5908	22.6413	26.4941	21.9849	22.6069
Acaa1a	5.2812	5.82354	4.0996	5.81794	7.2747	5.79872	6.25829	6.16471	5.6316	6.04712	5.91832
Acaa1b	28.5087	22.2589	28.4814	22.1299	22.6728	25.3761	23.1925	21.8941	28.9899	25.3159	25.966
Acaa2	8.94871	7.59217	9.43986	10.0047	8.60839	8.03309	8.37507	11.6943	10.8152	9.73688	9.81056
Acaca	33.5943	35.6314	32.3113	33.8202	33.1605	34.4199	31.9817	38.9311	40.1891	39.3575	40.7885
Acacb	136.431	156.243	151.415	173.342	145.555	143.266	171.413	148.439	124.983	151.69	137.188
Acad10	38.631	42.7922	36.8424	39.04	50.1954	51.3373	47.7195	34.1861	33.6616	37.9226	38.3358
Acad11	8.41081	8.80001	7.87554	7.06853	8.91151	9.73547	8.7432	7.5471	7.55146	6.66208	5.91832
Acad12	27.873	31.5334	28.9669	28.546	33.1605	31.1748	30.095	22.3798	21.1825	22.2923	25.0596
Acad8	4.2543	3.45099	3.45229	3.80613	3.33424	4.89434	3.86542	2.98895	4.2237	3.43353	3.03914
Acad9	11.1492	9.74904	11.7054	8.91722	9.76022	11.5442	9.57151	9.15366	9.27934	10.7106	12.1566
Acadl	43.1787	40.204	37.3818	33.8745	39.0409	38.6759	32.856	36.9509	36.6054	35.6677	36.523
Acadm	9.04651	8.45492	7.55189	9.62407	7.94155	10.6931	7.96092	9.86353	9.08735	8.91693	7.41124
Acads	131.199	135.279	133.722	128.321	119.426	125.391	122.497	141.377	149.301	147.949	150.464
Acadsb	37.4085	38.6942	38.2449	37.0282	35.7673	34.5795	31.1074	39.3794	46.3967	39.3575	38.0692
Acadvl	31.9806	32.3961	32.8507	34.6901	28.0076	31.76	31.9817	32.8411	29.6299	31.4143	35.7232
Acan	13.7898	10.2667	13.8092	8.64535	9.6996	9.73547	10.0317	13.3755	15.4869	15.374	12.7964
Acap1	2.3961	2.24314	1.78009	1.73994	2.4249	2.02157	2.39288	2.3538	2.49582	2.61358	2.77255
Acap2	4.2543	5.0902	4.20748	4.73047	3.5161	5.26673	3.95745	3.96036	5.6316	5.12468	3.67896
Acap3	66.2107	79.459	74.9255	64.5954	68.9278	69.6379	72.8447	66.8404	73.2748	70.6693	65.7414
Acat1	12.2739	9.57649	12.4606	10.2765	10.912	11.4378	11.8263	10.7602	13.887	11.4793	10.9836
Acat2	9.87781	13.4588	12.7843	14.9526	13.0338	11.9166	12.7007	13.3382	13.887	14.4516	13.4895
Acat3	72.2254	77.9923	77.4608	94.1201	68.6853	75.6494	82.6923	87.2773	84.474	79.9962	76.1918
Acbd3	24.1077	22.9922	24.5976	30.9928	21.036	24.0993	28.1623	27.872	26.3021	28.1857	24.7397
Acbd4	35.5014	35.8903	35.5478	40.1275	39.6471	37.0799	34.3746	42.5552	40.5091	40.0237	38.3358
Acbd5	5.9658	4.91766	7.06641	6.25293	7.94155	6.80951	5.61406	10.3492	10.4952	8.96818	9.81056
Acbd6	15.2568	15.8314	16.3984	15.9857	13.3976	17.6622	14.7254	19.3161	17.2148	17.6289	14.3959
Acbd7	40.098	35.4589	35.4399	36.1039	37.8891	35.7499	34.6047	31.4961	35.7094	33.8741	34.6569
Accs	0.0978001	0.0862747	0.485478	0.0543733	0.181867	0.159598	0.230084	0.298895	0.255982	0.409974	0.266591
Accsl	9.73111	8.88629	9.43986	9.40658	8.24466	9.46948	7.40871	7.32293	6.33555	8.14823	9.33069
Acd	41.0271	45.1216	41.2117	45.0754	41.587	43.0914	35.433	19.0172	19.4546	21.1649	17.7017
Ace	131.052	127.126	115.22	138.108	135.855	122.465	125.58	111.189	105.784	95.7289	105.837
Ace2	2.6406	2.41569	2.21162	3.0449	1.93992	3.40476	2.43889	4.03508	3.39176	3.99725	2.98582
Acer1	0	0	0.053942	0	0.0606225	0	0	0	0	0	0
Acer2	1.3203	1.16471	1.18672	1.08747	1.39432	1.17038	1.19644	0.971408	0.895936	1.38366	1.27964
Acer3	47.433	49.4354	44.664	53.2314	62.0168	43.8362	56.8308	43.676	41.1491	42.8423	40.5752
Ache	15.6969	14.4079	17.2615	15.0614	15.1556	14.949	16.7962	15.8788	13.439	14.8103	13.8094
Acin1	0.3423	0.129412	0	0.108747	0.0606225	0	0.138051	0.0747237	0.0639954	0.102494	0.0533182
Ackr2	237.507	235.616	232.113	249.9	244.551	224.129	244.994	238.182	256.558	245.062	260.353
Ackr3	0	0	0	0	0.606225	0	0	0.112086	0	0.0512468	0.0533182
Ackr4	4.2543	3.01961	3.99171	3.69738	5.33478	3.93675	5.15389	7.99544	8.76737	8.76319	9.17074
Acly	1.1736	1.50981	1.0249	1.6312	2.30365	2.07477	1.93271	2.31644	1.79187	1.79364	2.346
Acmsd	712.327	732.472	719.479	743.881	727.712	681.962	701.757	717.871	723.916	734.673	698.576
Acnat1	1.1736	0.905884	0.970957	1.08747	1.75805	0.79799	1.15042	0.224171	0.575959	0.358727	0.373228
Acnat2	0.0489	0.215687	0.161826	0.0543733	0	0.0531993	0.138051	0.186809	0	0.15374	0
Aco1	0	0.0862747	0	0	0.0606225	0	0	0	0	0	0
Aco2	86.113	85.757	83.6102	89.009	76.6268	78.7882	84.3029	69.0074	71.9948	72.1042	64.4084
Acot1	309.831	320.553	313.08	326.022	318.692	288.127	308.865	308.011	304.298	308.454	298.262
Acot10	1.2225	1.16471	1.0249	0.543733	0.788092	0.957587	1.33449	1.2703	1.59989	0.871195	1.173
Acot11	3.1296	2.63138	3.12864	3.37114	3.15237	2.39397	3.45126	3.6241	3.19977	4.61221	3.03914
Acot12	2.3472	1.72549	2.53528	2.77304	2.24303	2.18117	2.34686	3.21312	2.17584	2.56234	2.29268
Acot13	0	0.0862747	0	0.0543733	0.181867	0	0.138051	0	0.0639954	0	0
Acot2	12.0294	11.3451	13.1619	11.5271	16.0043	11.2783	13.4369	11.2833	11.0072	10.5056	8.74419
Acot3	4.5966	5.00393	5.55603	6.63354	5.51665	7.7671	6.99456	4.48342	6.78351	5.02218	6.66478
Acot4	0.5868	0.129412	0.377594	0.32624	0.666847	0.265997	0.230084	1.64392	1.27991	1.5374	1.01305
Acot5	0.0489	0.129412	0.431536	0.0543733	0.0606225	0	0.138051	0	0.0639954	0.512468	0.0533182
Acot6	0	0.129412	0.053942	0.108747	0.303112	0	0	0.186809	0.0639954	0.204987	0
Acot7	0.2934	0.560785	0.26971	0.434986	0.303112	0.265997	0.184067	0.298895	0.127991	0	0
Acot8	52.6653	48.1844	49.0873	52.8508	46.1337	47.241	49.8823	62.6932	63.2275	54.7828	59.7164
Acot9	12.2739	12.1216	13.4316	10.3853	13.7613	13.4062	9.66354	12.0679	11.0712	13.1704	12.903
Acox1	62.3964	57.5021	57.4483	56.7113	54.8027	53.4653	58.9016	63.8888	62.8435	65.0321	59.1299
Acox2	42.4941	39.8158	41.1578	36.3757	33.4636	38.9419	36.1693	38.408	38.1413	36.6414	31.671
Acox3	0.1956	0	0	0.0543733	0	0.212797	0	0.0747237	0	0	0
Acoxl	47.8242	39.3412	43.2615	37.6807	41.2839	41.921	36.4914	27.4236	28.542	24.0347	24.633
Acp1	1.1247	0.949021	0.701247	0.271866	0.788092	0.638392	1.56457	1.60656	2.8158	2.45984	2.71923
Acp2	74.9638	75.0158	71.0417	69.9784	66.3816	75.8622	71.6483	67.4382	71.0349	71.3355	61.316
Acp5	20.049	18.6353	20.2822	16.8013	15.0344	17.7154	15.9679	17.037	18.7507	14.1441	18.0216
Acp6	7.33501	7.20393	8.41496	6.03543	8.48715	7.5011	7.86888	8.0328	9.7913	8.96818	10.5037
Acp7	103.277	100.381	106.697	95.8057	110.879	105.122	92.9541	121.538	139.638	131.755	133.989
Acpp	0.880201	0.690197	1.24067	1.19621	1.0912	0.957587	1.01237	1.12086	2.30384	1.12743	1.173
Acr	4.3032	4.52942	5.17844	4.51298	4.8498	4.84114	3.31321	3.36257	2.68781	3.43353	4.31878
Acrbp	0	0	0	0.108747	0	0	0	0.186809	0	0	0.106636
Acsbg1	1.956	1.94118	1.78009	1.95744	2.06116	2.44717	2.20881	1.98018	1.21591	1.99862	2.87918
Acsbg2	0.2445	0.129412	0.107884	0.271866	0.303112	0.106399	0.184067	0.149447	0.127991	0.0512468	0.0533182
Acsf2	4.3521	2.97648	2.75104	2.82741	3.03112	3.19196	3.03711	2.09226	1.3439	1.89613	2.18605
Acsf3	276.139	272.412	245.167	292.963	281.591	257.857	281.853	361.551	325.737	318.14	337.664
Acsl1	10.5624	12.8981	13.1619	9.78719	10.1846	12.1826	11.7803	9.00421	12.4151	9.58314	10.3437
Acsl3	36.7728	44.6903	45.9047	46.326	41.2233	45.3258	43.3939	37.2498	43.0689	42.7398	39.5088
Acsl4	66.7975	57.804	63.7056	66.0635	52.6203	57.4552	58.6715	68.5217	56.508	62.6235	58.4901
Acsl5	42.0051	45.8118	41.4275	51.4371	38.9803	42.6658	46.477	44.0123	38.2053	40.4849	36.1498
Acsl6	1.3203	1.98432	2.26557	1.95744	1.51556	1.59598	1.38051	1.23294	1.66388	1.99862	1.01305
Acsm2	10.1712	7.5059	8.73861	9.67844	8.91151	9.36308	9.52549	10.4613	7.80744	8.50696	9.17074
Acsm3	0.1956	0.215687	0.26971	0.0543733	0.48498	0.159598	0.230084	0.336257	0.255982	0.307481	0.106636
Acsm4	0.0978001	0.0431373	0.107884	0	0.121245	0.0531993	0.0460169	0.0373619	0.191986	0.307481	0.106636
Acss1	3.3741	2.84706	4.15354	3.20802	2.18241	3.08556	2.53093	2.46588	2.23984	2.56234	2.29268
Acss2	51.2961	53.3609	44.2864	43.1724	43.6482	46.177	43.624	27.4983	28.222	21.5749	22.1804
Acss3	15.5013	17.3412	14.4025	15.5508	15.58	16.8642	15.5537	25.1072	25.0222	25.6746	24.633
Acta1	0.1467	0.345099	0.377594	0.217493	0.121245	0.0531993	0.322118	0.298895	0.447968	0.102494	0.0533182
Acta2	27.384	30.6275	30.3154	34.527	40.7989	24.9505	35.1569	27.3115	38.5892	26.0333	28.5786
Actb	0.5868	0.474511	0.26971	0.489359	0.363735	0.638392	0.322118	0.560428	0.255982	0.614961	0.586501
Actc1	9189.88	9242.47	8355.51	9876.74	9306.58	7956.38	9392.13	8004.97	8145.59	8068.08	8278.83
Actg1	0.0489	0.301961	0.053942	0	0	0.0531993	0	0	0	0	0
Actg2	1338	1373.1	1381.67	1504.13	1270.65	1283.65	1397.72	1323.54	1184.49	1394.68	1317.39
Actl10	0.0489	0.0862747	0	0.0543733	0	0.106399	0	0.0373619	0.0639954	0	0.106636
Actl11	0	0.215687	0.107884	0	0.181867	0	0.0460169	0.186809	0.255982	0.204987	0.266591
Actl6a	0	0	0.053942	0	0.121245	0	0	0	0	0	0
Actl6b	111.883	103.486	108.747	108.366	107.423	103.526	108.968	121.986	120.759	121.814	118.846
Actl7b	0.0489	0.0431373	0	0	0.24249	0	0	0	0.0639954	0	0
Actn1	0.2934	0.129412	0.161826	0.108747	0.303112	0.212797	0.230084	0	0	0.256234	0
Actn2	585.676	623.938	568.279	633.612	610.408	563.487	611.84	565.136	551.832	576.423	614.226
Actn3	3.8142	4.44314	4.47719	4.45861	5.33478	4.46874	3.58932	3.06367	3.07178	3.1773	3.57232
Actn4	4.0098	3.79608	4.15354	4.18674	3.94046	3.88355	3.49728	7.13612	9.40733	8.45571	8.4776
Actr10	655.603	690.154	695.529	679.068	662.543	666.055	681.786	618.825	615.892	702.747	684.926
Actr1a	42.9342	40.6354	39.3237	33.9833	33.8274	42.0274	37.3197	40.0893	39.1652	38.3326	33.6971
Actr1b	72.91	72.6001	74.2243	74.7632	79.173	72.2447	69.5315	73.9391	78.4584	77.9463	75.6586
Actr2	88.3624	91.7962	91.0542	98.5244	83.659	87.0341	86.0975	88.8839	103.929	93.2178	99.3319
Actr3	166.211	167.675	177.254	176.713	154.648	166.62	164.28	163.496	160.82	174.034	160.275
Actr3b	140.001	151.369	155.893	157.574	141.978	138.265	140.167	136.782	151.669	144.157	137.241
Actr5	4.4499	3.96863	6.14939	5.65482	3.81922	3.51115	5.38397	5.82845	4.73566	5.79088	5.81169
Actr6	5.7702	5.17648	7.22823	6.41605	6.12287	6.43712	5.06185	7.5471	6.52753	5.63714	4.85196
Actr8	7.13941	6.25491	6.14939	5.70919	4.78918	4.89434	4.96982	5.679	5.69559	5.73964	6.18492
Actrt3	26.4549	25.2785	26.054	24.3592	27.8863	26.4933	23.4686	28.9554	26.3661	26.2896	25.6461
Acvr1	0	0	0	0	0	0	0	0.0373619	0.0639954	0	0
Acvr1b	13.203	13.7177	12.7303	10.7659	11.0939	13.4594	11.2281	13.4129	13.375	11.6843	10.6636
Acvr1c	42.9342	41.4118	39.4316	43.553	43.6482	38.9951	44.3603	37.9223	38.7812	34.8478	31.9909
Acvr2a	0.0978001	0	0.053942	0	0.0606225	0	0	0	0	0	0
Acvr2b	16.5771	17.7294	18.5561	18.3238	16.8531	16.7046	17.3944	18.4194	18.8786	19.7812	20.3676
Acvrl1	17.9463	15.9608	17.9627	17.4538	16.3681	17.609	17.9466	17.4854	14.399	15.4253	16.9552
Acy1	0.5868	0.215687	0.323652	0	0.48498	0.159598	0	0.0373619	0.255982	0.204987	0.106636
Acy3	22.983	24.3295	25.3528	24.5223	27.5832	26.5465	21.3978	22.716	24.4462	25.0084	23.3001
Acyp1	7.04161	8.97256	6.4191	10.0047	8.85088	6.70311	9.52549	7.73391	8.12742	9.22442	9.22406
Acyp2	6.65041	6.51374	5.17844	5.98106	6.66847	7.3415	8.28303	7.65918	8.12742	4.25348	6.7181
Ada	3.8631	1.94118	2.37345	1.19621	2.06116	1.32998	3.63533	2.72742	4.09571	2.81857	3.57232
Adad1	2.934	3.10589	2.48133	3.2624	2.36428	2.71316	1.56457	2.3538	3.51975	2.3061	2.9325
Adad2	0.0489	0	0	0.0543733	0.121245	0.106399	0	0	0.0639954	0	0
Adal	3.2763	4.40001	3.88383	3.53426	3.5161	4.30914	3.49728	2.72742	4.35169	3.84351	4.1055
Adam10	23.3253	21.7412	27.888	20.2812	20.8541	20.1625	17.9466	17.9711	19.0706	20.8062	19.7277
Adam11	67.6288	74.4982	68.9379	71.9902	67.0485	65.6479	64.8378	69.0074	68.2831	70.4643	66.2213
Adam12	3.3741	2.8902	3.82989	2.88178	5.75914	4.09635	2.53093	3.81091	5.43961	3.38229	4.05219
Adam15	6.1614	6.38432	6.58093	5.92669	8.12341	6.54351	4.3716	1.2703	0.767945	1.22992	1.22632
Adam17	32.8608	31.1452	33.2283	29.9053	31.9481	31.0684	28.8066	30.3752	38.5892	32.7979	35.2967
Adam18	41.9562	39.2981	44.1246	48.2835	38.0103	37.7715	40.5869	44.9463	43.0049	44.8922	46.9201
Adam19	0	0	0	0	0.121245	0	0	0	0.0639954	0	0
Adam1a	218.925	228.973	219.328	228.041	218.059	214.393	217.798	119.11	116.152	107.618	119.06
Adam1b	0.5379	0.690197	0.485478	0.271866	1.21245	0.585192	0.966354	0.410981	0.575959	0.461221	1.01305
Adam2	0.0489	0.345099	0.26971	0.0543733	0.24249	0.0531993	0.138051	0.261533	0.255982	0.102494	0.159955
Adam20	0	0.0431373	0	0	0	0	0	0	0	0.102494	0
Adam21	0.0978001	0	0	0	0.181867	0	0	0.0747237	0	0	0
Adam22	0.1467	0.345099	0.53942	0.217493	0.0606225	0.319196	0.138051	0.410981	0.127991	0.409974	0.533182
Adam23	13.3008	12.7255	14.4565	13.9196	10.6089	13.7786	15.5077	15.2436	12.9271	17.1164	15.249
Adam24	37.2129	42.9216	48.5478	44.4773	45.8912	49.7945	48.5018	26.4522	22.0144	29.9793	26.2326
Adam25	0.0489	0	0	0	0.121245	0.159598	0.138051	0	0.0639954	0	0
Adam26a	0.3423	0	0	0.0543733	0.24249	0.159598	0.0460169	0	0.0639954	0.0512468	0
Adam28	0	0	0	0	0	0.0531993	0	0	0	0	0.0533182
Adam3	1.7604	0.733335	1.61826	1.30496	1.81867	1.22358	1.38051	0.560428	0.83194	0.614961	1.33296
Adam30	0.0489	0	0.107884	0	0.363735	0.212797	0.0920337	0.0373619	0.191986	0	0.0533182
Adam32	0	0	0	0	0.121245	0	0.0460169	0.0747237	0	0	0.0533182
Adam33	2.5428	2.11373	2.0498	2.17493	2.54614	1.96837	2.62296	1.38239	1.08792	1.89613	1.59955
Adam39	0.0489	0.0862747	0	0.0543733	0.181867	0.265997	0	0.59779	0.319977	0.0512468	0.533182
Adam4	0	0	0	0	0.0606225	0.106399	0	0	0	0	0
Adam5	0.3912	0.949021	0.593362	1.30496	0.48498	1.17038	0.920337	1.23294	0.70395	0.871195	0.799774
Adam8	0.0978001	0.258824	0.107884	0.108747	0.181867	0.106399	0	0	0.191986	0.0512468	0.106636
Adam9	0.733501	1.07843	0.755189	0.32624	1.63681	1.48958	2.34686	0.410981	0.767945	0.717455	1.06636
Adamdec1	59.5113	59.6589	61.44	59.3756	49.7711	58.0404	54.1158	42.742	39.8691	44.5334	35.5099
Adamts1	0	0	0	0	0.121245	0	0	0	0	0	0
Adamts10	0.1956	0	0.215768	0	0.0606225	0	0.0920337	0.0373619	0.0639954	0.0512468	0.159955
Adamts12	5.868	5.0902	5.93362	6.63354	6.91096	8.99068	5.70609	6.7625	10.4952	6.96956	8.90415
Adamts13	0	0.172549	0.107884	0	0.0606225	0.212797	0	0	0.127991	0	0
Adamts14	2.2494	1.94118	1.88797	2.39242	2.24303	2.87276	2.48491	2.57797	2.17584	2.35735	2.23937
Adamts15	2.934	2.2	2.37345	2.28368	3.57673	3.35156	1.97873	4.03508	2.43183	1.6399	3.83891
Adamts16	2.3472	2.45883	2.21162	2.17493	2.4249	2.39397	1.42652	0.635152	1.15192	1.69114	0.426546
Adamts17	0.2445	0.0431373	0.107884	0	0.121245	0.212797	0	0	0.0639954	0	0
Adamts18	0.1956	0.603923	0.755189	0.271866	0.848715	0.319196	0.87432	0.635152	0.639954	0.15374	0.746455
Adamts19	0	0	0.107884	0.0543733	0	0.106399	0	0.0373619	0.0639954	0	0
Adamts2	0	0.0431373	0	0	0.121245	0.425594	0.230084	0.0373619	0	0.0512468	0
Adamts20	1.4181	1.25098	1.18672	1.19621	1.15183	1.96837	0.87432	1.23294	1.21591	1.28117	1.49291
Adamts3	0.4401	0.258824	0.593362	0.489359	0.181867	0.106399	0.552202	0.59779	0.255982	0.358727	0.266591
Adamts4	0.1956	0.301961	0.161826	0.32624	0.24249	0.74479	0.644236	0.224171	0.127991	0.256234	0.533182
Adamts5	1.2714	1.33726	0.593362	0.434986	1.33369	1.17038	1.42652	1.41975	1.66388	1.22992	1.27964
Adamts6	0.1467	0.0431373	0.053942	0.271866	0.181867	0	0.138051	0.149447	0	0.204987	0.159955
Adamts7	0	0	0	0	0	0	0	0	0.127991	0	0
Adamts8	13.692	13.5883	11.5436	14.0283	10.0633	13.2466	10.952	17.6722	16.0628	19.3713	15.6222
Adamts9	8.41081	7.80786	7.92948	6.95978	7.57781	6.17112	6.71846	10.947	12.1591	11.0181	11.0369
Adamtsl1	29.4378	32.3961	33.0125	33.8202	31.9481	34.1008	35.1569	52.1572	47.5486	55.6027	52.1986
Adamtsl3	1.4181	1.29412	1.78009	1.14184	1.69743	1.17038	1.97873	9.52728	7.99943	7.22579	8.90415
Adamtsl4	0.0978001	0.172549	0.053942	0	0	0	0	0	0.127991	0.0512468	0
Adamtsl5	5.0367	4.78824	4.36931	2.50117	3.33424	4.78794	3.45126	6.98667	6.78351	7.1233	8.31765
Adap1	4.0587	4.05491	3.93777	5.32858	5.63789	5.16033	5.01584	3.39993	4.09571	3.58727	3.89223
Adap2	50.1714	46.2432	51.8922	50.2409	50.1954	50.2733	51.5849	81.8972	93.8173	84.8134	82.9632
Adar	9.53551	10.7843	11.3278	10.0591	11.397	11.4378	10.7679	8.44378	9.98329	9.78813	8.63755
Adarb1	82.1032	81.2707	81.5604	83.1367	82.6285	89.6408	94.1965	84.9982	87.2898	87.427	93.8401
Adarb2	8.31301	7.98041	6.85064	7.9385	8.42653	8.83108	8.92727	7.92072	8.83137	8.30197	9.54396
Adat1	1.3203	1.25098	1.40249	1.6312	3.15237	2.76636	1.61059	2.31644	1.21591	1.69114	1.33296
Adat2	28.8021	26.4432	32.2034	30.3947	29.8869	35.1647	29.1287	26.5643	26.6861	24.291	27.6722
Adat3	12.7629	12.251	14.888	11.4184	12.2457	13.5126	10.814	8.25697	7.99943	7.32829	7.19796
Adck1	6.65041	5.0902	7.17429	4.45861	7.03221	5.79872	5.29194	7.06139	9.02335	6.20086	7.51787
Adck2	11.6382	12.2941	11.8672	13.4302	13.0945	12.7678	10.0317	11.1338	9.47132	9.83938	10.0771
Adck5	2.6895	2.58824	1.99586	2.4468	3.09175	2.87276	2.71499	2.0549	3.64774	3.22855	3.03914
Adcy1	22.1028	17.4706	20.6598	19.9006	18.1261	20.1625	20.5235	12.6657	16.4468	14.6053	18.0749
Adcy10	2.9829	4.05491	4.53113	4.02362	4.12233	5.90512	4.46364	5.00649	6.39954	3.74101	6.07828
Adcy2	0.1467	0.172549	0.107884	0.0543733	0.788092	0.851189	0.0460169	0.0373619	0.127991	0.0512468	0.106636
Adcy3	3.9609	5.00393	4.80084	3.47989	4.72855	3.67075	6.39634	4.55815	5.5676	6.14961	4.26546
Adcy4	7.33501	11.0432	8.09131	8.31911	9.82084	8.83108	9.29541	7.65918	10.6872	9.78813	8.31765
Adcy5	0.0489	0.129412	0	0	0.121245	0.159598	0	0.186809	0.0639954	0.15374	0.639819
Adcy6	0.5379	1.50981	1.0249	0.978719	0.848715	0.478794	1.05839	3.10103	3.77573	3.43353	4.05219
Adcy7	0.733501	0.388236	0.863073	1.41371	0.96996	0.904388	0.73627	0.635152	0.83194	0.871195	1.173
Adcy8	0.3423	0.172549	0.26971	0.32624	0.606225	0	0.552202	0	0.127991	0	0.159955
Adcy9	0.1467	0.0431373	0.107884	0	0	0.212797	0.0460169	0.261533	0.319977	0.0512468	0.159955
Adcyap1	2.7384	3.36471	3.66806	2.60992	3.45548	3.29836	4.0955	5.30538	5.05564	5.5859	5.70505
Adcyap1r1	0.831301	0.388236	0.323652	0.434986	0.363735	0.531993	0.276101	0.298895	0.319977	0.15374	0.106636
Add1	0.2934	0.0862747	0.377594	0.0543733	0.424357	0.372395	0.184067	0.523066	0.255982	0.256234	0.319909
Add2	247.63	264.13	262.914	267.571	252.129	259.027	245.04	245.991	256.622	254.03	260.673
Add3	0.0978001	0.0862747	0.053942	0.0543733	0.363735	0	0	0.0373619	0	0	0.0533182
Adgb	45.5748	46.2001	46.2283	43.3355	43.8907	49.7945	46.1549	52.4561	50.3004	48.8382	50.9722
Adgra1	0	0.0431373	0.107884	0	0	0.159598	0	0	0.0639954	0	0
Adgra2	0.880201	0	0	0	0.303112	0	0.0920337	0.186809	0	0	0
Adgra3	5.6235	4.57256	4.47719	6.79666	6.60785	6.86271	4.27957	12.6283	17.2148	13.3242	16.8486
Adgrb1	62.6898	67.2511	68.0209	62.2574	65.7148	62.5624	65.7121	63.0668	60.7317	59.0875	49.426
Adgrb2	2.7384	2.84706	4.36931	2.12056	3.21299	4.09635	2.62296	5.00649	5.18363	6.66208	5.11855
Adgrb3	21.4671	17.902	17.4772	18.5413	21.2179	21.7585	17.3484	17.0744	18.8147	15.7328	15.7289
Adgrd1	2.8362	2.5451	3.02075	2.28368	3.75859	3.51115	1.88669	2.39116	2.49582	1.84488	2.23937
Adgre1	4.0098	3.49412	4.7469	4.02362	4.48606	3.51115	4.83177	2.20435	1.66388	2.66483	1.86614
Adgre5	0	0	0	0	0	0.212797	0	0.0373619	0.0639954	0	0
Adgrf1	144.989	132.086	131.78	129.789	147.373	144.117	130.734	168.24	181.107	167.628	176.323
Adgrf2	0	0	0.053942	0.108747	0.121245	0.265997	0.0460169	0.149447	0.255982	0	0
Adgrf3	0.1467	0.172549	0	0	0	0.425594	0	0	0.0639954	0	0
Adgrf4	0.831301	0.474511	0.53942	0.489359	0.848715	1.01079	0.0920337	0.971408	0.639954	0.204987	0.533182
Adgrf5	0.0489	0	0.107884	0	0	0	0	0	0	0	0
Adgrg1	0.4401	0.345099	0.323652	0.271866	0.363735	0.531993	0.460169	0.298895	0.191986	0.307481	0.799774
Adgrg2	24.45	28.8589	25.9461	31.2103	27.3407	26.4401	30.5552	29.628	28.6699	29.0057	34.2303
Adgrg3	0.5868	1.46667	0.809131	0.869972	1.39432	1.43638	0.87432	0.224171	0.191986	0.256234	0.106636
Adgrg4	1.6137	0.905884	0.970957	0.869972	1.21245	1.80878	1.24246	0.747237	0.83194	0.666208	0.639819
Adgrg5	0	0.172549	0	0.0543733	0.72747	0.319196	0.138051	0	0.255982	0	0
Adgrg6	0.1956	0.64706	0.377594	0.0543733	0.48498	0.0531993	0.460169	0.224171	0	0.0512468	0.159955
Adgrg7	27.3351	31.3608	25.6225	31.6996	26.1889	30.962	29.6349	20.8479	18.6867	25.8796	22.0738
Adgrl1	0.1956	0.0431373	0.215768	0	0.0606225	0.106399	0	0.0373619	0.0639954	0.0512468	0.159955
Adgrl2	156.089	163.318	161.341	161.162	165.621	168.323	162.255	163.421	164.66	161.376	173.391
Adgrl3	14.8167	17.2118	17.0996	19.0306	18.0049	17.4494	19.143	6.12735	8.25541	6.81582	6.18492
Adgrv1	2.1027	2.50197	2.42739	2.33805	3.63735	2.65997	2.85305	1.98018	2.04785	2.10112	2.07941
Adh1	8.21521	6.25491	6.25728	6.19855	8.12341	7.7139	7.82287	7.5471	8.06342	6.61083	6.29155
Adh4	2.934	2.97648	3.23652	4.18674	2.4249	3.03236	4.50965	2.98895	3.13578	2.15236	1.65287
Adh5	0.1467	0.215687	0.26971	0	0	0.106399	0	0.112086	0.0639954	0.256234	0.90641
Adh6b	180.49	175.914	171.536	180.465	162.59	158.055	173.668	149.186	152.053	153.638	140.92
Adh7	0.0978001	0.215687	0	0	0.303112	0.372395	0.0460169	0	0.127991	0.0512468	0.0533182
Adhfe1	0.2934	0.560785	0.053942	0.0543733	0.0606225	0	0.230084	0.0747237	0	0.0512468	0.159955
Adi1	6.69931	6.85884	5.44815	7.39476	5.63789	8.72469	6.8105	5.52956	5.5676	6.86706	5.65173
Adig	92.959	95.2904	106.05	94.2833	78.4455	88.7364	90.3311	79.8797	70.6509	82.1485	74.8055
Adipoq	0.0489	0	0.053942	0.0543733	0.0606225	0	0	0	0.127991	0	0
Adipor1	0	0	0.323652	0	0	0	0	0	0	0	0
Adipor2	140.099	142.914	136.258	132.943	140.765	142.734	133.541	153.37	161.012	157.635	156.009
Adk	98.5825	91.9256	96.2865	93.3045	88.4482	88.5768	90.4231	94.5629	97.401	87.8369	92.5605
Adm	14.8656	16.0039	15.1577	15.7682	15.4587	16.0662	16.0139	12.2173	12.8631	12.7092	12.5298
Adm2	0.0978001	0	0	0.0543733	0.0606225	0.0531993	0.0920337	0.0373619	0.127991	0	0.0533182
Adnp	2.2005	2.84706	3.0747	2.4468	1.57618	2.71316	2.57694	2.87686	3.13578	3.1773	2.50596
Adnp2	45.6237	40.4197	46.3362	37.8438	44.6182	45.113	42.6576	51.2231	57.1479	47.9157	58.5434
Ado	86.7487	88.0864	88.7886	83.8436	88.0239	89.2684	82.7383	65.9811	71.0989	75.2815	70.4867
Adora1	27.5307	27.3059	23.1411	24.7398	27.1589	22.6097	26.0455	26.4522	31.1658	28.237	24.793
Adora2a	0	0.0862747	0	0	0.121245	0.106399	0	0.0747237	0	0	0.0533182
Adora2b	0.0489	0	0.107884	0.108747	0	0.425594	0.184067	0.0373619	0.575959	0.358727	0.0533182
Adora3	1.3203	2.15687	2.48133	1.73994	1.39432	2.44717	2.53093	2.61533	1.91986	1.94738	1.49291
Adpgk	0.1956	0.388236	0.431536	0.16312	0.303112	0.425594	0.368135	0.261533	0.127991	0.204987	0.213273
Adprh	82.1032	85.6276	88.1413	77.4275	82.9316	82.4589	80.7596	71.6227	73.0188	72.8216	74.6455
Adprhl1	115.795	112.33	105.834	132.018	121.912	99.4295	111.959	125.611	119.287	122.172	120.019
Adprhl2	0	0.258824	0	0	0.181867	0.212797	0.0460169	0.0373619	0	0	0.0533182
Adprm	24.7434	23.6393	23.7884	23.7067	26.1889	22.7161	22.9624	21.1095	21.8224	21.4724	24.2065
Adra1a	12.7629	11.4745	11.2199	12.3427	13.0945	12.1826	12.0104	14.4964	14.143	15.169	15.409
Adra1b	0.2445	0.172549	0.26971	0.0543733	0.303112	0.319196	0.230084	0.336257	0.191986	0.409974	0.533182
Adra1d	0	0.129412	0	0.108747	0.24249	0.106399	0	0.149447	0.191986	0.0512468	0.106636
Adra2a	0	0	0.107884	0	0	0.0531993	0.0920337	0.186809	0.191986	0.15374	0.266591
Adra2b	0.733501	0.431373	0.431536	0.271866	0.909337	0.74479	0.552202	0.635152	0.639954	0.358727	0.266591
Adra2c	0.880201	1.33726	0.485478	0.217493	0.848715	0.79799	0.690253	0.747237	1.3439	0.512468	0.213273
Adrb1	0	0.172549	0.26971	0.543733	0	0	0.0460169	0.149447	0.191986	0.102494	0.0533182
Adrb2	0	0.172549	0.215768	0.32624	0.181867	0.531993	0.230084	0.784599	0.511963	0.666208	0.373228
Adrb3	2.1027	0.949021	0.755189	1.19621	1.63681	1.38318	0.506185	0.635152	0.639954	0.563714	0.639819
Adrm1	30.2202	28.7726	32.8507	28.4372	33.5242	37.2395	32.5799	38.9684	39.2292	40.3312	45.0539
Adsl	204.451	203.22	210.428	212.382	203.51	190.028	208.088	213	217.584	216.261	231.774
Adss	107.091	109.396	110.042	101.569	105.544	107.888	101.099	82.495	82.4261	95.5752	87.6019
Adssl1	179.61	175.31	186.532	188.403	155.618	179.175	161.933	158.713	169.46	172.65	163.634
Adtrp	0.831301	0.517648	0.161826	0.489359	0.48498	0.79799	0.506185	0.59779	0.767945	0.204987	1.01305
Aebp1	1.0758	0.949021	0.917015	0.434986	0.96996	1.59598	0.276101	0.485704	0.511963	0.256234	0.159955
Aebp2	3.4719	4.01177	2.0498	3.31677	3.87984	3.61755	2.66898	4.33398	5.11963	4.30473	4.90528
Aen	172.079	170.565	167.22	161.054	160.286	172.685	155.721	205.117	234.287	214.16	227.669
Aes	103.032	98.2237	105.187	98.5787	94.5105	96.8227	90.6532	82.8313	86.4578	81.8923	86.1623
AF067061	439.514	436.291	411.2	444.284	471.097	387.61	429.567	544.624	540.889	502.013	561.281
AF067063	3.7164	2.93334	3.23652	3.64301	3.33424	3.67075	3.63533	3.99772	4.41568	3.48478	3.67896
AF366264	0.5379	0.345099	0.701247	0.271866	0.545602	0.372395	0.598219	0.373619	0.383973	0.307481	0.373228
AF529169	0.0489	0	0.323652	0.108747	0.121245	0.0531993	0.184067	0.0373619	0	0.204987	0.106636
Afap1	0.2445	0.301961	0.107884	0.0543733	0.24249	0.212797	0.598219	0.709875	0.895936	0.512468	1.54623
Afap1l1	74.1814	80.7962	74.494	88.4109	72.6864	70.9147	75.0535	66.6162	59.4517	58.2676	60.6228
Afap1l2	8.06851	9.49021	9.27803	7.77538	8.97213	8.61829	9.11134	0.971408	1.27991	1.58865	0.639819
Aff1	2.445	1.76863	1.72615	1.41371	2.24303	1.86198	1.47254	1.94282	1.79187	1.58865	1.27964
Aff2	716.288	766.939	699.79	878.563	763.662	684.941	820.895	598.836	531.482	578.832	543.579
Aff3	0.2445	0.431373	0.323652	0.108747	0.48498	0.159598	0.138051	0.0747237	0.319977	0.15374	0.373228
Aff4	3.1785	4.48628	2.75104	4.45861	4.54669	4.20274	4.96982	4.44606	4.03171	3.38229	3.83891
Afg3l1	256.285	281.6	272.192	307.916	275.165	264.72	305.322	395.55	345.063	378.406	347.368
Afg3l2	110.661	111.035	109.179	104.397	100.027	103.313	103.032	103.642	119.735	114.844	111.488
Afmid	62.592	67.7687	64.4068	66.2266	64.0174	55.4337	67.4607	61.4603	59.7717	56.9864	57.3704
Afp	3.0318	2.76079	3.93777	3.58864	4.78918	5.42633	2.76101	3.47465	3.45575	2.56234	2.71923
Aftph	0.0978001	0	0.161826	0	0	0.159598	0	0	0.127991	0	0
Aga	28.7043	28.9451	30.8548	27.1866	25.7039	31.8132	23.8367	33.4762	24.7662	32.5417	31.831
Agap1	8.16631	8.06668	8.03736	6.79666	6.36536	6.96911	7.45473	6.57569	6.65552	6.76457	7.19796
Agap2	102.201	103.098	94.8301	104.832	104.513	93.8968	107.311	84.4378	88.5697	88.7594	87.3886
Agap3	0.6357	0.345099	0.431536	0.108747	0.24249	0.851189	0.414152	0.224171	0.575959	0.461221	0.213273
Agbl1	40.6359	42.9216	40.1329	43.4986	46.6187	39.0483	46.9832	46.8518	56.38	47.0445	49.3727
Agbl2	0	0	0.161826	0	0.0606225	0	0	0	0	0	0
Agbl3	1.8093	1.46667	1.72615	0.869972	1.33369	2.12797	1.05839	1.2703	1.59989	2.3061	2.29268
Agbl4	0.831301	0.388236	0.647305	0.217493	1.45494	1.54278	0.506185	0.784599	1.08792	0.768701	0.853092
Agbl5	0.1956	0	0	0	0.545602	0	0	0.0373619	0	0.0512468	0.106636
Ager	31.6872	32.0942	27.8341	25.4467	30.3719	31.494	30.8773	31.7202	33.2776	35.5652	33.5905
Agfg1	0.3912	0.215687	0.431536	0.217493	0.606225	0.638392	0.322118	0.261533	0.255982	0.358727	0.159955
Agfg2	176.431	186.569	187.395	201.616	186.475	174.972	204.591	232.353	217.392	228.407	228.522
Aggf1	31.8339	28.7726	33.0125	32.5152	36.4947	30.164	31.2915	34.5971	44.2208	37.3589	39.4555
Agk	61.0272	66.9491	70.9338	68.9453	65.4117	61.4452	66.6324	66.7657	66.9392	67.9532	59.5032
Agl	37.0662	37.702	40.1868	30.1228	37.7072	39.6867	35.1569	26.0412	25.4062	23.7272	27.6722
Agmat	26.1615	22.7334	29.9918	29.7422	22.7334	27.7168	23.2845	26.4148	25.7902	24.9059	27.7788
Agmo	0	0	0.107884	0.0543733	0	0.265997	0	0	0	0	0
Ago1	0	0.0862747	0.053942	0.0543733	0.0606225	0.159598	0.138051	0	0.0639954	0	0
Ago2	120.93	119.318	125.146	132.181	112.515	119.166	123.739	131.215	127.351	134.676	136.655
Ago3	855.311	1047.2	881.413	1177.73	1018.03	872.256	1115.82	930.871	764.361	970.05	829.685
Ago4	28.1664	37.1412	30.8009	36.5388	33.0393	29.3128	37.6418	36.8762	25.0222	35.1553	30.8179
Agpat1	0.978001	1.25098	1.18672	1.03309	1.51556	1.38318	1.47254	0.560428	1.59989	1.74239	1.49291
Agpat2	148.509	138.298	136.581	134.193	157.922	141.563	139.983	134.316	146.55	136.009	149.291
Agpat3	60.2937	61.0393	57.664	50.1322	65.9573	59.2108	54.8521	61.0119	59.8357	53.6041	55.3443
Agpat4	42.2985	42.9648	41.3196	41.2693	43.042	41.7615	40.4488	46.2914	52.1563	46.532	49.9059
Agpat5	0.733501	1.20785	2.10374	1.79432	1.81867	1.48958	2.62296	1.68128	1.4079	2.35735	1.49291
Agpat9	57.4575	53.4471	60.6848	51.2196	52.8022	53.4121	55.5424	41.6958	46.3327	41.4586	46.0136
Agps	0.2445	0.474511	0.755189	0.271866	0.303112	0.531993	0.920337	0.635152	0.447968	0.666208	1.01305
Agrn	119.365	137.479	140.249	122.122	119.184	126.455	128.939	118.773	121.399	127.348	115.221
Agrp	273.547	274.957	306.121	275.509	285.835	318.877	275.917	248.158	285.292	279.449	295.543
Agtpbp1	0.3912	0.301961	0.53942	0.32624	0.48498	0.585192	0.276101	0.186809	0.255982	0.102494	0.159955
Agtr1a	18.3864	18.3765	20.8756	17.6169	19.5811	17.609	15.1856	17.5601	17.0228	18.6538	17.4884
Agtr1b	0.2445	0.0431373	0	0.543733	0.121245	0.0531993	0	0	0	0.102494	0.0533182
Agtr2	0	0	0.053942	0	0.0606225	0	0	0	0	0	0
Agtrap	0	0	0	0	0.121245	0	0	0	0	0	0
Agxt	142.055	134.675	134.693	129.245	131.49	131.987	123.187	141.377	156.981	170.037	168.646
Ahctf1	0	0	0	0	0	0	0	0	0.191986	0	0
Ahcy	185.136	217.714	214.258	229.183	189.93	202.689	220.835	210.422	173.876	222.308	192.479
Ahcyl1	148.167	140.671	145.104	128.049	132.036	126.242	123.279	128.114	134.326	135.445	131.27
Ahcyl2	59.9514	59.055	63.0043	67.6947	57.5307	54.3165	58.7635	58.3966	57.9798	59.3437	55.7709
Ahdc1	41.5161	48.3138	43.9088	43.9336	42.7995	43.3574	41.4152	51.1484	57.0839	49.6069	47.9864
Ahi1	191.59	201.408	187.287	202.867	238.792	201.891	224.792	275.245	257.774	266.278	273.203
Ahnak	7.23721	5.73726	5.60997	5.76357	5.69851	5.05393	6.71846	4.78232	6.01557	5.12468	4.74532
Ahnak2	408.12	507.597	473.773	696.413	514.321	451.29	673.503	591.55	422.178	554.336	491.754
Ahr	20.1957	14.1922	13.917	16.4751	18.1261	17.9814	13.0688	10.6481	12.4151	10.0444	7.99774
Ahrr	8.75311	6.8157	9.22409	9.40658	9.03275	7.8735	7.13261	9.41519	7.74345	6.81582	7.14464
Ahsa1	1.0758	0.905884	1.45644	0.706853	1.69743	1.27678	0.920337	0.635152	0.319977	0.512468	0.213273
Ahsa2	313.792	292.342	299.54	319.66	287.654	255.463	309.463	313.167	292.843	312.349	304.181
Ahsg	10.0734	10.353	10.195	8.04724	10.6696	10.5335	9.20337	12.2921	10.8152	12.8629	12.9563
AI182371	5.868	5.26275	6.36516	5.21983	7.51719	5.53273	4.78575	3.10103	1.91986	2.56234	1.81282
AI314180	0.0978001	0.690197	0.053942	0.16312	0.606225	0.159598	0.230084	0.149447	0.0639954	0.204987	0
AI413582	50.7093	53.9217	56.2616	58.1794	47.3462	53.7313	55.8185	60.5262	49.7244	63.751	52.0386
AI429214	3.6675	4.96079	5.50209	5.60045	7.21408	4.36234	5.10787	4.25925	3.64774	3.48478	5.43846
AI464131	0.1956	0.345099	1.24067	0.434986	0.72747	1.06399	0.276101	0.224171	0.447968	0.666208	0.746455
AI467606	64.2546	67.7256	63.2201	71.8271	75.1719	71.8191	66.4944	47.5617	51.4523	48.0182	44.6807
AI481877	14.6211	19.3687	13.8631	16.6926	16.1256	17.1302	17.7165	13.1514	13.759	10.1981	13.5428
AI593442	3.3741	4.18432	4.47719	3.96925	4.48606	4.68154	5.06185	3.1384	4.60767	3.27979	4.90528
AI597479	9.82891	10.3098	8.73861	8.80847	15.0344	15.3214	12.2405	18.7183	21.1185	17.0652	25.6461
AI606181	8.36191	10.6549	9.27803	8.5366	7.63843	8.19269	9.11134	9.04157	8.06342	9.58314	10.5037
AI661453	5.6235	9.83531	7.12035	9.18908	9.45711	10.5335	12.0104	11.0965	9.59931	9.5319	9.59728
AI837181	4.89	4.44314	4.80084	5.38295	6.42598	6.38392	6.71846	6.27679	7.29548	7.94325	5.86501
AI846148	41.2227	42.404	42.2366	48.8272	45.285	39.0483	47.7655	50.1023	46.8446	47.352	51.2921
AI854703	41.2716	40.1177	44.1246	37.8982	45.5275	40.0059	39.3444	64.5987	67.3872	64.6222	61.5826
AI987944	0.6357	0.517648	0.593362	0.489359	0.666847	0.851189	0.414152	0.859323	0.511963	0.768701	0.746455
Aicda	8.45971	9.14511	10.3029	9.62407	13.7007	11.9698	13.3449	10.4613	11.3912	11.0181	12.2632
Aida	0.3423	0.258824	0.323652	0.217493	0.606225	0.212797	0.368135	0.373619	0.447968	0.563714	0.373228
Aif1	40.4403	38.0471	39.3777	38.4963	35.7673	40.0059	35.1109	34.6344	32.1897	32.2855	30.1781
Aif1l	0.0489	0	0.107884	0	0.0606225	0	0	0	0	0	0
Aifm1	1.1247	0.64706	0.701247	0.434986	0.363735	1.38318	0.73627	0.410981	0.895936	0.409974	0.586501
Aifm2	45.6237	48.702	44.9337	47.1416	48.4374	48.9434	46.1549	49.1309	52.1563	51.6055	48.0397
Aifm3	11.0514	17.2549	12.8921	12.2884	11.2758	12.1826	10.6299	12.2547	12.0951	13.5804	13.9694
Aig1	0.4401	0.301961	0.377594	0.217493	0.545602	0.531993	0.230084	0.298895	0.383973	0.102494	0.159955
Aim1	4.3032	4.05491	4.42325	4.51298	3.57673	4.04315	5.47601	4.8944	3.32776	3.946	2.87918
Aim1l	0.489	0.301961	0.215768	0.706853	0.424357	0.372395	0.414152	0.298895	0.767945	0.15374	0.426546
Aim2	9.63331	8.6706	8.95438	9.78719	8.79026	10.4271	12.1485	7.50973	9.53532	8.76319	9.27737
Aimp1	35.4525	38.004	36.0333	36.4845	37.7072	34.7391	33.6843	28.6566	25.7262	26.4433	29.7516
Aimp2	76.2352	78.2943	79.2409	81.2337	75.96	70.3827	72.6146	69.4183	75.4506	71.4892	67.181
Aip	112.568	104.91	103.623	118.153	114.516	90.1196	122.221	108.723	110.584	103.928	116.66
Aipl1	38.142	33.9059	37.0582	35.9407	34.4942	32.2388	33.5003	35.9048	37.2453	35.3603	37.856
Aire	0.1467	0	0.107884	0	0	0.106399	0	0.0373619	0	0	0
Ajap1	1.4181	1.33726	2.26557	1.90306	2.18241	2.92596	2.02474	5.45483	6.91151	6.76457	8.79751
Ajuba	0.2934	0.301961	0.053942	0.271866	0.181867	0.265997	0.0460169	0.149447	0	0.0512468	0.106636
AK010878	44.1567	45.0354	46.9835	47.7941	45.9519	45.7514	46.523	76.2182	79.5463	74.7178	75.1254
Ak1	7.67731	6.72942	9.06226	9.13471	6.60785	8.61829	6.30431	7.13612	8.4474	7.27704	8.95746
AK157302	25.9659	28.8589	31.7179	29.7966	26.7345	26.2805	23.9288	25.8918	34.3015	31.8242	32.3109
Ak2	10.7091	10.353	9.17015	10.8203	11.5789	7.6607	11.5502	8.8174	9.02335	9.48065	9.86387
Ak3	227.287	232.64	220.191	226.954	214.907	201.945	205.373	215.503	218.224	210.112	230.815
Ak4	9.97561	9.87845	10.5187	10.0047	10.3664	9.15028	9.47947	11.1338	12.2231	11.2743	12.1032
Ak5	149.683	136.098	149.527	151.647	140.765	133.424	141.502	173.023	191.602	186.333	189.546
Ak6	0.2934	0.0431373	0.107884	0.108747	0.788092	0.106399	0	0.0747237	0.255982	0.0512468	0.106636
Ak7	26.6994	27.7804	27.6183	28.4916	24.4915	25.6953	31.3835	23.5006	21.7584	26.7508	26.4992
Ak8	30.4647	27.6079	29.7221	26.8604	28.6744	27.5572	25.5854	32.0938	35.5175	30.7993	31.4044
Ak9	0.2445	0.431373	0.431536	0.16312	0.96996	0.904388	0.322118	0.298895	0.383973	0.409974	0.106636
Akain1	6.79711	4.48628	7.49794	8.26474	7.57781	8.08629	6.53439	3.73619	3.64774	4.20223	4.69201
Akap1	0	0.0431373	0.161826	0.0543733	0.0606225	0	0	0.0747237	0	0.102494	0.106636
Akap10	144.255	146.365	153.843	137.999	141.675	139.01	135.106	151.652	154.293	149.743	152.597
Akap11	48.3621	49.9099	45.581	45.8367	40.9808	47.6134	44.3142	49.8407	50.2364	49.3506	47.6665
Akap12	30.9537	37.7883	31.5022	38.8225	30.4931	34.5795	36.9515	32.2059	26.0461	34.1816	23.62
Akap13	1024.41	1141.46	1025.11	1168.64	1100.36	1038.08	1178.68	1223.08	1130.03	1275.89	1183.19
Akap17b	46.0149	60.6942	53.3487	69.8153	53.7722	61.392	62.5829	68.6337	53.9481	69.0294	68.7805
Akap2	12.3717	11.6471	10.7884	11.8534	13.1551	11.1187	12.9768	12.9646	15.4869	12.6067	12.903
Akap3	7.92181	5.04707	5.98757	8.91722	7.69906	5.79872	8.60515	4.37134	5.75959	5.27842	6.87805
Akap5	0.0489	0.129412	0.485478	0.0543733	0.0606225	0.159598	0.230084	0	0	0.0512468	0.106636
Akap6	4.9389	5.65099	3.88383	6.14418	8.12341	6.33072	7.17863	4.59551	4.47968	4.56096	4.31878
Akap7	0.0489	0.301961	0	0.32624	0.24249	0.265997	0.230084	0.112086	0.127991	0.0512468	0
Akap8	12.2739	14.451	14.5644	14.2458	14.6706	15.215	15.0475	10.7976	12.0311	9.5319	7.8911
Akap8l	206.7	212.149	214.689	223.148	203.995	214.287	223.366	195.627	200.05	202.322	201.063
Akap9	31.5405	31.1883	32.3113	31.8084	37.6466	34.2072	32.856	39.3794	43.1969	31.0555	38.709
Akip1	53.8878	70.2707	63.1122	86.5622	64.3811	68.5739	82.1401	88.7718	55.868	89.5281	75.6586
Akirin1	15.5991	16.6941	13.971	14.3545	16.3075	13.0338	15.7838	14.6832	13.503	14.5541	13.3829
Akirin2	25.5258	28.9451	26.5395	23.8699	25.3402	27.1316	24.9411	33.1773	35.9654	33.2591	31.831
Akna	64.1079	75.2315	67.3736	70.3046	71.9589	69.5847	72.4305	82.3829	84.474	72.2579	83.763
Aknad1	26.5038	24.4157	25.2449	28.3828	27.8257	23.3545	29.1287	21.4831	20.4785	23.9322	25.4861
Akp3	0.1467	0.0862747	0.161826	0.108747	0.788092	0.106399	0.460169	0.186809	0.0639954	0.204987	0.106636
Akr1a1	0.0978001	0.345099	0	0.0543733	0.0606225	0.106399	0.0920337	0.0373619	0	0.15374	0
Akr1b10	121.272	121.259	123.905	107.55	104.453	117.304	107.035	108.91	114.104	102.647	104.29
Akr1b3	5.0856	5.65099	5.71786	3.58864	4.8498	5.31993	5.89016	5.9779	7.10349	4.56096	6.34487
Akr1b7	71.5897	66.4746	75.4649	71.5552	64.3811	67.0843	65.9422	66.3173	65.7233	75.3327	68.194
Akr1b8	0.0489	0	0	0	0	0.0531993	0	0.0747237	0.0639954	0.102494	0
Akr1c12	6.60151	5.52158	6.25728	6.41605	6.18349	6.33072	5.52202	8.78004	8.63938	9.94187	9.11742
Akr1c13	0.1956	0.215687	0	0	0.0606225	0.106399	0.138051	0.224171	0.127991	0.0512468	0
Akr1c14	0.2445	0.215687	0.161826	0	0.121245	0.265997	0.0920337	0.0747237	0.0639954	0.409974	0.0533182
Akr1c18	0.489	0.0431373	0.647305	0.108747	0.181867	0.212797	0.322118	0.186809	0.255982	0.102494	0.106636
Akr1c19	1.0758	0.819609	0.53942	1.30496	0.424357	1.48958	1.61059	0.934047	0.895936	1.02494	1.49291
Akr1c20	0.1956	0	0	0	0.181867	0	0	0	0	0	0
Akr1c21	0	0	0.053942	0	0.0606225	0	0	0.0373619	0	0	0
Akr1cl	0	0	0	0	0	0	0.184067	0	0	0.102494	0
Akr1d1	1.1736	1.94118	1.88797	1.19621	1.45494	2.65997	2.02474	1.90546	2.11185	2.25486	1.33296
Akr1e1	0	0.129412	0.161826	0	0.181867	0	0.0920337	0	0	0	0
Akr7a5	13.5942	14.1922	10.195	12.0165	12.367	10.7995	11.6883	9.04157	8.3834	9.37816	7.09133
Akt1	22.8852	20.2314	20.498	19.0306	22.4909	18.5134	18.5448	16.8502	15.8709	16.4502	15.3557
Akt1s1	24.4989	22.6471	24.3279	19.4113	24.1278	22.5033	18.8669	24.1731	28.542	26.5458	24.4731
Akt2	66.5041	64.0158	58.9047	59.1581	65.4117	61.4984	61.3405	59.2186	66.1073	52.8866	60.9961
Akt3	99.4138	99.4747	105.565	104.94	105.544	97.8867	95.9912	70.5392	84.9219	73.3853	79.2842
Aktip	4.7433	5.13334	8.25313	6.19855	5.3954	8.35229	5.42999	8.18225	7.67945	8.04574	9.22406
Alad	29.1933	34.4667	32.8507	32.3521	29.9475	31.2812	32.3038	34.5597	33.2136	31.978	33.6438
Alas1	18.8754	17.1255	17.9627	22.7824	20.2479	16.6514	19.005	16.2898	16.7028	17.0139	18.7147
Alb	24.4989	23.3373	21.8465	23.0543	22.4909	24.2057	22.9624	25.8544	24.9582	26.2896	26.5525
Alcam	0	0.215687	0	0	0.121245	0	0	0	0	0	0.0533182
Aldh16a1	4.2054	2.45883	2.80499	2.93616	3.81922	3.08556	2.11678	6.42624	5.37562	5.68839	5.43846
Aldh18a1	56.235	59.1413	63.4358	60.3543	62.623	70.4359	52.9194	57.2384	56.6359	50.6318	52.6251
Aldh1a1	89.1937	96.7139	93.2658	94.827	80.8704	81.7673	90.4691	68.5964	68.4111	77.7926	60.1963
Aldh1a2	0	0	0.053942	0	0	0	0	0.0373619	0	0	0
Aldh1a3	2.1516	1.68236	2.64316	1.41371	1.75805	3.08556	2.39288	1.86809	1.91986	1.22992	1.33296
Aldh1a7	7.82401	6.51374	8.25313	6.63354	8.18404	7.6607	6.39634	7.17348	9.21534	7.99449	8.95746
Aldh1b1	0.0489	0.0862747	0.053942	0	0.121245	0	0	0.0373619	0.127991	0	0
Aldh1l1	1.5648	0.517648	2.10374	1.41371	0.848715	0.904388	1.47254	2.95159	2.68781	3.1773	2.98582
Aldh1l2	22.5429	25.8824	24.6515	23.7067	24.734	28.036	24.619	21.1468	22.7184	18.1926	18.6614
Aldh2	5.2812	3.96863	4.47719	6.47042	3.45548	5.85192	3.77338	3.32521	3.45575	2.92106	1.33296
Aldh3a1	164.109	157.322	138.092	149.2	166.348	149.862	150.107	199.699	215.345	183.463	208.901
Aldh3a2	0.929101	0.560785	0.647305	0.489359	0.363735	0.425594	0.138051	0.410981	0.447968	0.15374	1.27964
Aldh3b1	30.2202	28.9883	31.3943	30.7209	30.5537	31.8132	26.1836	30.8235	38.3973	33.6179	34.2836
Aldh3b2	0.782401	0.603923	0.701247	0.434986	1.21245	0.531993	0.506185	0.485704	0.383973	0.512468	0.586501
Aldh3b3	0.3912	0.345099	0.161826	0.16312	0.121245	0.106399	0.322118	0.224171	0.383973	0.102494	0.106636
Aldh4a1	0.0489	0.0431373	0.161826	0	0.181867	0.212797	0.0460169	0.112086	0.191986	0	0
Aldh5a1	15.0612	17.5569	17.1536	14.7895	17.8836	16.7578	15.5077	15.6173	17.9827	13.8366	14.7158
Aldh6a1	7.97071	11.9922	9.70957	13.4846	11.0333	9.94827	12.4706	10.6481	8.4474	10.6081	10.5037
Aldh7a1	26.8461	28.4706	27.7262	25.9904	26.0677	29.5256	27.6101	28.8807	23.1023	26.6483	23.7266
Aldh8a1	41.2716	43.3099	41.2657	40.0731	36.2523	38.4631	42.7957	40.9112	39.2932	40.2287	36.7363
Aldh9a1	0.0489	0.129412	0.161826	0	0	0	0.138051	0.224171	0	0	0
Aldoa	122.054	123.804	125.092	117.718	123.791	111.825	121.853	111.861	106.616	112.692	113.195
Aldoart1	857.413	854.033	834.915	932.502	883.633	758.569	881.821	1201.15	1126.26	1034.52	1212.03
Aldoart2	6.0147	6.68629	8.41496	6.47042	5.69851	5.26673	8.88125	8.92949	7.55146	7.78951	9.11742
Aldoc	0.489	0.0431373	0.431536	0.0543733	0.181867	0.585192	0.598219	0.261533	0.0639954	0.15374	0.0533182
Alg1	13.1052	12.8549	10.8424	11.8534	11.2152	12.289	13.8971	14.4217	12.9271	11.1718	15.0891
Alg10b	25.2324	23.1647	23.8963	22.1299	24.0671	23.9397	25.5394	19.3161	21.1825	18.0389	17.8083
Alg11	30.2691	27.9099	32.581	30.7209	31.2812	29.366	26.8738	23.949	22.7824	29.5694	24.2065
Alg12	43.5699	44.4314	40.6184	40.6168	54.1965	54.0505	51.953	37.6234	39.3572	34.5403	38.5491
Alg13	17.9463	18.0745	15.6971	18.7588	18.793	18.8326	21.812	15.692	13.631	16.399	16.2621
Alg14	822.841	875.213	754.164	857.738	803.672	805.012	885.825	693.586	546.201	618.702	627.982
Alg2	10.0734	10.5255	11.3278	11.4184	10.6089	10.1611	14.6794	13.8986	13.759	10.6593	13.6495
Alg3	61.125	59.8315	56.3694	62.2574	60.38	58.732	61.2484	58.1351	49.0845	52.8354	55.2377
Alg5	41.6139	39.2118	41.9669	44.9123	41.3445	40.5379	44.4063	29.5159	34.3655	35.924	36.0964
Alg6	12.5673	13.502	12.4067	11.799	11.1545	14.0978	11.6423	10.424	9.34333	10.1981	9.11742
Alg8	11.6382	11.6471	14.2407	11.2009	13.0945	13.7786	13.2068	11.6195	9.91929	14.3491	11.0369
Alg9	6.60151	5.52158	5.17844	7.28602	7.57781	8.51189	6.76448	4.33398	5.05564	5.32966	6.23823
Alk	19.3644	21.5687	19.581	19.085	19.5811	20.2689	20.2934	19.8392	21.2465	20.8574	22.5003
Alkbh1	0.489	0.345099	0.53942	0.815599	0.848715	1.11719	1.01237	0.261533	0.767945	0.204987	0.533182
Alkbh2	44.4012	40.6785	51.9462	40.9431	36.8585	50.3265	36.2153	33.7751	35.7094	39.3063	40.4152
Alkbh3	11.0514	12.1647	10.5726	10.7659	11.7001	11.4378	13.713	10.2372	11.6472	9.58314	11.6767
Alkbh4	12.3717	9.87845	11.8672	9.24346	10.9727	11.9698	9.43346	9.45255	10.3673	8.81444	8.63755
Alkbh5	7.77511	9.14511	10.1411	9.5697	10.0633	9.46948	9.34142	9.56464	11.3912	9.5319	10.3971
Alkbh6	116.969	121.82	126.386	118.479	108.939	121.135	112.833	127.778	139.318	120.122	124.445
Alkbh7	25.2324	21.353	23.1951	19.085	20.2479	20.8009	21.904	17.1117	20.4145	18.0901	16.8486
Alkbh8	22.4451	21.051	20.6059	22.3474	20.8541	18.407	19.8793	22.9402	23.7423	20.2425	22.5536
Allc	30.2691	27.3491	29.2366	30.9928	30.4325	31.3344	28.2544	30.2631	27.1981	30.5943	25.5394
Alms1	0.1956	0.0431373	0	0	0	0	0	0	0	0	0
Alox12	86.4553	107.541	94.7762	133.16	99.3603	91.3432	122.359	102.67	62.4595	100.7	87.8151
Alox12b	6.2592	6.08236	5.3942	6.85103	4.78918	4.78794	4.73974	2.80214	3.58374	4.04849	3.46569
Alox12e	0.1956	0.129412	0.107884	0	0.0606225	0	0	0	0	0	0
Alox15	0.1956	0.0862747	0	0.16312	0	0.159598	0	0.410981	0.447968	0.358727	0.533182
Alox5	0.0978001	0.172549	0.377594	0.217493	0.24249	0.159598	0.230084	0.448342	0.383973	0.15374	0
Alox5ap	0.4401	0.431373	0.26971	0.108747	1.33369	0.159598	0.138051	0.0373619	0	0.461221	0.106636
Alox8	2.1516	1.81177	2.26557	2.60992	2.18241	1.70238	2.62296	1.34503	2.49582	1.58865	2.13273
Aloxe3	0.489	0.431373	0.701247	0.380613	0.72747	0.638392	0.690253	0.672514	0.767945	0.204987	0.373228
Alpk1	0.831301	0.776472	0.917015	0.489359	1.0912	1.01079	0.644236	1.12086	0.575959	1.74239	0.586501
Alpk2	0.0489	0	0.053942	0	0	0.0531993	0	0.0373619	0	0.0512468	0
Alpk3	2.3472	2.15687	2.10374	1.35933	1.27307	1.86198	1.05839	2.0549	1.02393	0.768701	1.70618
Alpl	29.7312	30.2824	27.9959	27.8391	39.0409	35.8563	33.2242	43.4145	49.9164	41.4586	44.2008
Alppl2	438.095	444.142	403.433	441.946	476.008	424.637	456.763	427.121	424.61	394.754	421.961
Als2	1.1247	0.733335	0.970957	1.30496	0.606225	1.17038	0.322118	1.04613	1.79187	1.43491	1.7595
Als2cl	66.2107	71.9099	74.44	78.2975	66.6241	72.0319	71.4182	63.3657	60.3477	65.4933	57.1038
Als2cr11	8.31301	8.02354	9.06226	7.01415	7.45657	8.88428	7.13261	7.80863	10.1753	8.09699	7.03801
Als2cr12	0.1956	0.301961	0.323652	0.0543733	0.303112	0.319196	0.0920337	0.448342	0.383973	0.461221	0.426546
Alx1	0	0.0862747	0.161826	0.0543733	0.121245	0.106399	0.0460169	0.112086	0.127991	0.15374	0
Alx3	0.489	0.345099	0.107884	0.380613	0.121245	0.0531993	0.368135	0.410981	0.191986	0.256234	0.373228
Alx4	0	0.0862747	0.053942	0	0	0	0	0	0	0	0
Alyref	0.3912	0.388236	0.485478	0.271866	0.303112	0.691591	0.322118	0.186809	0.127991	0.204987	0.693137
Alyref2	208.314	197.396	185.453	222.55	214.179	201.625	205.143	184.157	198.834	184.078	197.491
Amacr	3.0318	3.27844	2.96681	1.57682	4.24357	3.51115	3.86542	3.81091	3.51975	4.25348	4.15882
Ambn	10.0734	10.8275	9.70957	11.2009	9.94209	11.2783	10.998	6.38888	8.25541	5.4834	7.09133
Ambp	0	0	0	0	0.121245	0	0	0	0	0	0
Ambra1	0	0.172549	0.053942	0	0.24249	0	0.322118	0.186809	0.127991	0.15374	0.106636
Amd1	97.849	99.1727	96.1247	96.1863	97.0566	86.1297	95.9452	95.0859	96.5691	101.52	105.09
Amd2	55.746	57.3295	62.5728	54.047	53.6509	54.1569	54.0238	52.344	62.7155	61.0861	53.9581
Amdhd1	34.8657	36.6667	40.7802	37.1913	39.829	36.7607	40.4028	37.5113	41.597	42.0223	37.2161
Amdhd2	0	0	0	0	0.181867	0	0.0920337	0	0.127991	0	0
Amer1	32.4696	29.8942	35.4939	24.903	27.4014	29.8448	27.0579	21.1468	22.0784	21.8311	21.6472
Amer2	14.181	14.6667	13.5934	13.1583	17.3987	16.3322	15.7838	15.9162	16.8948	17.8851	16.422
Amer3	0	0	0	0	0	0	0.0920337	0	0.127991	0	0
Amfr	0.1956	0.129412	0	0.108747	0	0.0531993	0.184067	0.186809	0.0639954	0.102494	0
Amh	17.9952	23.5961	21.2532	18.7044	20.3692	19.8965	15.5537	22.9028	21.8864	26.8021	21.9671
Amhr2	1.8582	1.29412	1.61826	1.08747	1.75805	2.50037	1.19644	1.5692	2.49582	1.17868	1.7595
Amica1	4.1076	3.40785	2.31951	3.64301	3.63735	3.88355	3.08313	3.1384	3.71173	3.79226	3.41237
Amigo1	0.1956	0.258824	0.323652	0.16312	0.181867	0.159598	0	0.0373619	0.255982	0.0512468	0.159955
Amigo2	2.7384	3.14902	2.10374	2.01181	2.12179	1.91517	1.97873	2.8395	3.51975	2.51109	3.14578
Amigo3	0.929101	0.388236	0.809131	0.815599	0.96996	1.48958	1.1044	1.5692	1.02393	1.69114	1.59955
Ammecr1	0.929101	1.07843	1.07884	0.869972	1.69743	2.55357	1.42652	0.971408	1.27991	0.768701	1.11968
Ammecr1l	24.8901	26.5295	27.7262	32.5696	27.7651	23.8865	30.2791	26.1533	22.3984	27.3145	18.0216
Amn	40.8804	40.0746	42.0209	43.3899	45.8912	42.5594	40.0347	50.4385	53.1802	51.6055	54.0114
Amn1	0	0.129412	0.161826	0.271866	0.24249	0.0531993	0.276101	0.224171	0.191986	0.102494	0.106636
Amot	10.8069	8.28237	9.87139	8.7541	10.6089	12.4486	9.84761	8.29433	7.74345	8.6607	7.62451
Amotl1	1.6626	1.50981	2.10374	1.08747	2.60677	1.96837	1.15042	2.0549	1.79187	1.6399	2.50596
Amotl2	18.8265	22.4314	22.7096	21.6406	26.0677	24.4185	23.3766	26.7885	26.5581	30.0818	33.6971
Ampd1	159.708	155.381	169.971	153.985	196.417	216.255	203.809	164.878	178.035	189.715	190.773
Ampd2	0.4401	0.474511	0.107884	0.32624	0.909337	1.01079	0.598219	0.298895	0.511963	0.307481	0.319909
Ampd3	30.5136	32.3099	36.5727	30.1772	28.3107	26.6528	27.242	31.8697	37.1173	35.6677	37.6427
Amph	11.4426	11.302	12.1909	12.3427	13.9432	11.7038	13.1608	11.0965	12.3511	12.8629	12.3165
Amt	19.9512	23.8549	21.6847	21.2056	23.4609	21.4925	20.9377	19.5776	18.7507	17.4239	20.0477
Amy1	97.36	99.0433	95.855	102.222	98.9359	88.2576	92.3558	102.409	100.409	103.775	98.3722
Amy2a2	0.0489	0	0.107884	0.108747	0	0	0	0.112086	0	0	0.0533182
Amy2a3	0.2445	0.258824	0.215768	0.380613	0.121245	0.159598	0.0920337	0.224171	0.191986	0.461221	0.319909
Amy2a4	0.1467	0.129412	0.26971	0.16312	0.48498	0.319196	0.598219	0.261533	0.255982	0.256234	0.319909
Amy2a5	0.489	0.129412	0.647305	0.217493	0.363735	0.372395	0.460169	0.560428	0.191986	0.409974	0.373228
Amz1	0.4401	0.0862747	0.485478	0.16312	0.545602	0.212797	0.230084	0.261533	0.127991	0.204987	0.213273
Amz2	0.2445	0.345099	0.26971	0.380613	0.0606225	0.106399	0.138051	0.336257	0.255982	0.461221	0.106636
Anapc1	20.0979	25.1059	24.0582	20.1725	21.036	23.3013	24.9411	21.3336	22.7184	22.6511	22.2337
Anapc10	164.109	190.796	185.83	195.254	171.865	178.909	175.876	173.471	162.164	195.968	183.468
Anapc11	48.9	47.1491	49.2491	51.6002	53.4084	44.5278	50.2964	58.4713	65.4673	56.1152	57.4237
Anapc13	117.018	107.886	111.552	97.0563	108.939	106.505	97.4637	98.8969	96.2491	107.464	98.1589
Anapc15	80.3428	71.2197	64.245	76.9382	76.6875	66.3395	82.9684	69.792	71.8669	66.5183	70.7
Anapc15-ps	48.4599	43.7844	49.9503	48.066	48.1949	48.2518	44.5903	41.4343	37.7573	41.6636	48.1997
Anapc16	0.978001	1.07843	1.61826	2.4468	2.30365	1.32998	1.51856	1.60656	0.639954	2.25486	1.54623
Anapc2	28.362	24.6314	29.9378	26.8604	20.1873	24.7377	23.5606	25.5555	22.9104	27.5195	27.7788
Anapc4	61.125	58.2354	64.8383	57.0919	57.0458	58.2	55.9565	65.3085	64.8274	64.9809	64.5684
Anapc5	37.164	43.6118	43.6391	46.6523	39.4652	43.3042	43.9001	45.3573	42.365	40.9974	42.7612
Anapc7	260.784	259.6	277.262	256.424	243.096	255.676	240.484	238.966	260.077	256.644	255.394
Ang	45.3792	43.0942	50.9213	47.0329	45.77	41.8147	40.0807	43.4145	43.5809	43.1498	42.6546
Ang2	0.0489	0	0.107884	0.217493	0.121245	0	0.138051	0.186809	0.383973	0.102494	0.426546
Angel1	0	0.0431373	0	0	0	0.212797	0	0.112086	0.127991	0.358727	0
Angel2	13.1541	12.5098	13.6473	13.6477	16.9743	15.481	12.7467	14.9074	16.1908	17.7314	17.595
Angpt1	29.6334	31.8785	33.6598	30.5578	24.9158	31.1216	27.9783	28.395	28.414	26.3408	27.8854
Angpt2	0.3423	0.172549	0.593362	0.16312	0.24249	0.425594	0.552202	0.821961	0.319977	0.256234	0.479864
Angptl1	0.684601	0.388236	0.323652	0.16312	1.21245	0.212797	0.552202	0.261533	0	0.461221	0.799774
Angptl2	0	0	0	0	0	0.106399	0.0920337	0	0.0639954	0.0512468	0
Angptl3	0.929101	0.862747	0.485478	0.706853	0.666847	0.79799	0.690253	0.971408	0.83194	0.717455	0.533182
Angptl4	0	0	0	0	0	0	0	0	0.0639954	0	0.0533182
Angptl6	17.0172	15.7451	18.1245	12.1252	14.3675	17.343	15.1856	18.1205	17.4707	15.2203	19.4078
Angptl7	2.4939	1.38039	1.99586	1.95744	2.48552	2.23437	2.16279	1.79337	1.98386	1.74239	2.18605
Angptl8	0.2445	0	0	0	0	0	0.0460169	0	0	0	0
Ank	0.1467	0.129412	0.053942	0.108747	0.121245	0	0	0	0	0	0
Ank1	29.0466	25.9255	25.8382	29.7422	31.5237	23.0353	25.6774	40.4629	41.341	40.1775	40.9484
Ank2	1.1247	0.690197	0.377594	0.108747	0.48498	0.957587	0.920337	0.635152	0.511963	0.358727	0.319909
Ank3	11.1492	14.0196	13.917	15.1158	14.9131	13.353	15.8298	30.0389	23.4223	25.1109	26.4458
Ankar	26.6505	28.5569	25.3528	24.5223	31.0993	31.6004	28.5765	25.5555	26.8781	23.7785	25.5928
Ankdd1a	0.0489	0	0	0.0543733	0	0.106399	0.138051	0	0	0	0
Ankdd1b	0.0489	0	0.107884	0.0543733	0.0606225	0	0	0	0	0	0
Ankef1	0	0	0.107884	0	0.121245	0.0531993	0	0	0.127991	0	0
Ankfy1	0	0	0.107884	0.0543733	0.121245	0	0.184067	0	0.127991	0	0.106636
Ankhd1	100.343	105.945	94.3446	110.976	90.5094	99.1103	102.111	96.1694	85.1779	103.16	89.2547
Ankib1	269.146	304.636	282.98	342.008	312.024	288.606	340.893	278.981	214.001	273.965	241.158
Ankk1	30.3669	35.2863	34.9544	34.3639	31.0387	38.1439	34.5126	40.5003	34.4935	39.8187	38.0159
Ankle1	0.1467	0.129412	0.107884	0	0	0.319196	0.138051	0	0.447968	0.0512468	0.159955
Ankle2	8.21521	7.85099	12.6764	7.721	10.1846	16.279	10.906	8.36906	11.5192	8.81444	10.0238
Ankmy1	49.5357	53.6628	53.3487	51.4371	51.2866	52.8269	48.6398	57.2757	56.252	60.7786	63.7153
Ankmy2	1.2714	0.690197	1.61826	1.14184	1.39432	1.80878	1.15042	0.784599	1.4079	1.28117	1.173
Ankra2	34.0833	31.2314	31.8258	34.7445	33.8274	31.9728	30.2331	32.9905	34.9415	34.3353	29.8049
Ankrd1	5.0856	5.17648	6.20333	4.078	5.941	5.95832	5.93618	5.41747	5.69559	5.5859	5.01191
Ankrd10	0.0489	0.129412	0	0.0543733	0	0.0531993	0	0	0.0639954	0	0.0533182
Ankrd11	80.245	59.357	71.7969	59.9193	68.3822	72.4574	57.7972	67.8118	73.9787	67.0308	71.713
Ankrd12	688.757	739.115	700.761	837.783	758.933	676.908	817.582	743.725	694.094	738.261	727.581
Ankrd13a	52.0785	49.3922	47.5769	62.5293	52.5597	57.1892	62.6289	42.9288	31.3578	35.6165	35.9898
Ankrd13b	159.952	168.796	158.158	152.789	155.012	161.619	156.595	148.439	160.628	154.253	145.026
Ankrd13c	16.0881	13.5451	15.9129	14.7895	12.6095	14.2574	12.5166	12.2547	16.8308	11.2743	13.2762
Ankrd13d	90.5629	99.6472	100.386	103.581	91.7825	101.132	97.9699	106.855	101.497	112.077	107.65
Ankrd16	2.2005	2.15687	3.12864	2.01181	1.27307	2.28757	2.02474	3.17576	3.64774	2.76732	3.35905
Ankrd17	22.7874	17.8589	21.415	16.5295	17.0349	24.2057	14.8634	12.1426	15.7429	12.6579	14.076
Ankrd2	319.562	358.601	331.851	410.355	339.85	305.258	385.161	319.108	268.141	327.774	296.823
Ankrd22	0.0489	0	0.161826	0	0	0	0	0	0.191986	0	0.0533182
Ankrd23	8.50861	8.41178	9.81745	7.721	6.85034	8.77788	7.22465	7.99544	8.89536	9.32691	7.83778
Ankrd24	0.489	0	0.215768	0.217493	0.48498	0.478794	0.322118	0.186809	0.255982	0.512468	0.319909
Ankrd26	15.0123	10.051	16.8839	10.7659	14.8525	16.5982	10.7219	12.4415	19.5826	17.4751	15.6756
Ankrd27	30.1224	29.8079	31.9876	30.5578	30.0688	35.8563	29.0827	30.7862	31.9337	32.2342	30.2848
Ankrd28	51.0516	59.9177	50.1122	51.0565	58.7432	58.5192	55.1742	56.7527	53.0522	53.6553	55.8242
Ankrd29	83.9614	90.8041	93.2118	92.4346	80.2642	90.5452	85.6834	87.8377	91.4495	95.7802	94.8531
Ankrd31	0.1467	0	0	0	0	0	0.0460169	0	0.191986	0	0.426546
Ankrd33b	1.1736	1.16471	1.45644	0.924346	0.848715	1.32998	2.66898	1.23294	0.447968	1.28117	0.693137
Ankrd34a	13.1541	11.949	16.4523	16.1489	12.4882	13.8318	12.0564	5.90317	5.82358	5.53465	5.49178
Ankrd34b	0.0978001	0	0.485478	0.271866	0.72747	0.265997	0.230084	0.373619	0.383973	0.307481	0.639819
Ankrd34c	0.1956	0.690197	0.485478	0.32624	0.606225	0.159598	0.0460169	0.298895	0.511963	0.0512468	0.213273
Ankrd35	0.0978001	0.129412	0	0.108747	0.303112	0.106399	0	0	0	0.102494	0.106636
Ankrd36	9.92671	8.06668	8.52284	8.04724	11.5183	11.1719	10.2618	13.8986	16.3188	18.0901	14.9291
Ankrd37	0.5379	0.388236	0.107884	0.108747	0.545602	0.425594	0.184067	0.672514	0.511963	0.666208	0.479864
Ankrd39	1.2714	1.42353	1.72615	1.25059	1.57618	1.54278	2.11678	3.84827	4.1597	2.20361	4.63869
Ankrd40	3.912	3.27844	4.7469	5.98106	4.72855	4.89434	4.41762	3.96036	4.60767	4.30473	4.3721
Ankrd42	60.4893	56.553	56.801	50.7303	65.5935	65.8607	64.7457	56.3043	63.8034	58.9338	59.5032
Ankrd44	1.467	1.12157	1.78009	1.08747	1.81867	1.75558	1.70262	1.45711	1.02393	1.69114	0.853092
Ankrd45	8.06851	8.49805	8.36102	8.69972	8.00217	7.5011	7.6388	9.93826	8.51139	10.3518	9.97051
Ankrd46	23.0319	29.0746	26.2698	23.7611	22.8547	27.504	21.766	18.4941	19.1986	14.8616	15.5156
Ankrd49	16.5771	14.451	17.5851	15.6595	13.5794	13.6722	14.5873	14.2722	16.0628	15.8352	17.2751
Ankrd50	14.9634	16.3059	13.054	14.0827	17.6411	21.6521	16.7962	10.1251	12.6711	13.7854	10.9836
Ankrd52	17.604	18.2902	18.2324	18.8132	15.7012	17.7686	19.097	23.8369	22.5904	22.5486	23.6733
Ankrd53	79.7071	70.4001	83.9878	72.8058	84.0834	84.5869	78.9189	95.9453	94.2653	98.7012	101.465
Ankrd54	0	0	0.053942	0	0.0606225	0	0	0	0	0	0
Ankrd55	17.7018	13.502	16.1826	13.9196	15.0344	14.0446	12.0104	16.8128	16.7028	18.2438	16.9552
Ankrd6	0.0489	0	0.053942	0.0543733	0.303112	0.0531993	0.0920337	0	0.0639954	0.204987	0
Ankrd60	5.9169	5.99609	6.52699	6.52479	5.51665	8.08629	5.10787	5.75373	6.39954	6.50834	7.67783
Ankrd61	0	0	0	0	0.121245	0	0.184067	0.0747237	0	0	0.106636
Ankrd63	0.0978001	0.345099	0.26971	0.108747	0.606225	0.106399	0.276101	0.112086	0.255982	0.409974	0
Ankrd65	0.0489	0	0	0	0.24249	0	0	0	0	0.0512468	0
Ankrd66	0.1467	0.215687	0.161826	0.217493	0.181867	0.319196	0.276101	0.0373619	0.0639954	0.0512468	0.106636
Ankrd9	0	0	0	0	0	0	0	0.0373619	0	0	0.0533182
Anks1	8.75311	8.58433	8.25313	8.15599	10.7302	8.93748	8.55914	11.0218	12.0951	10.3006	9.54396
Anks1b	48.5088	53.6197	56.8549	56.4395	54.8634	49.8477	53.2875	55.9307	57.5959	59.19	66.008
Anks3	0.5868	0.474511	0.701247	0.108747	0.666847	0.691591	0.644236	0.186809	0.511963	0.15374	1.01305
Anks4b	7.97071	8.41178	8.73861	7.99287	6.66847	6.75631	6.07423	7.50973	8.3194	7.78951	8.21101
Anks6	0.4401	0.172549	0.107884	0.434986	0.181867	0.265997	0.322118	0	0.255982	0.15374	0.106636
Ankub1	1.2225	0.992159	1.78009	0.924346	1.27307	1.38318	1.33449	0.523066	1.27991	0.614961	0.799774
Ankzf1	0	0	0.053942	0	0.24249	0.0531993	0.0460169	0.112086	0.0639954	0	0.106636
Anln	13.6431	13.8039	12.5146	10.1134	14.61	12.9806	11.2281	15.0568	13.887	14.5028	18.1815
Ano1	250.173	243.036	261.835	249.845	237.276	249.505	247.893	351.276	334.696	351.04	316.764
Ano10	7.77511	9.14511	6.68881	9.78719	5.21353	7.02231	8.55914	20.7732	19.9666	20.14	19.9943
Ano2	0.733501	1.81177	1.61826	1.19621	2.00054	1.22358	1.19644	0.747237	1.79187	1.48616	1.43959
Ano3	0.1467	0	0	0	0.181867	0	0.0460169	0	0.0639954	0.0512468	0
Ano4	0.684601	0.992159	1.6722	0.869972	1.69743	1.59598	1.19644	1.45711	0.575959	0.973688	0.693137
Ano5	0	0.0862747	0	0	0.48498	0.265997	0.138051	0.112086	0.319977	0.256234	0.0533182
Ano6	0.0489	0	0	0.0543733	0	0	0.0920337	0.0373619	0.0639954	0.0512468	0.213273
Ano7	48.7533	48.2707	46.8756	60.5175	51.0441	52.1885	60.6962	59.8911	59.1958	62.9823	59.983
Ano8	0.1467	0.64706	0.53942	0.489359	1.03058	0.904388	0.782287	0.261533	0	0.614961	0.213273
Ano9	5.7702	6.60001	8.25313	7.06853	5.33478	6.86271	6.30431	7.65918	8.76737	7.48203	7.25128
Anp32a	11.247	10.7412	11.6515	10.0047	9.33586	13.4062	8.97329	9.78881	11.7752	10.1981	11.5701
Anp32b	492.179	489.307	450.308	541.232	478.069	420.86	498.731	494.148	486.109	461.272	483.863
Anp32e	634.282	631.272	633.819	645.139	615.682	565.03	617.27	554.898	560.216	571.35	546.512
Anpep	180.001	177.381	180.706	188.947	174.411	160.768	180.938	190.209	186.611	209.702	198.61
Antxr1	20.8803	22.8628	20.3361	22.1299	19.5204	15.8002	22.1801	20.8106	19.7106	19.8837	18.6081
Antxr2	9.29101	8.3255	7.28218	8.97159	9.39649	7.6607	11.2741	8.10752	6.71952	5.79088	6.23823
Anxa1	0.0489	0.0862747	0.26971	0.0543733	0	0.159598	0.184067	0.149447	0.127991	0	0
Anxa10	2.4939	2.63138	1.88797	2.28368	1.93992	3.51115	3.2672	4.10981	4.03171	4.04849	3.03914
Anxa11	0.1467	0.0431373	0.107884	0.0543733	0	0	0.184067	0.149447	0.0639954	0.0512468	0
Anxa13	77.3599	82.0472	70.2865	86.3991	86.2658	75.011	82.9224	97.2903	87.2898	85.6333	94.16
Anxa2	0	0	0	0	0	0.106399	0	0	0	0.0512468	0
Anxa3	7.28611	8.88629	7.28218	8.10162	8.54777	7.6075	8.37507	12.8151	15.4869	10.1469	13.9161
Anxa4	2.0049	2.24314	2.48133	2.17493	2.30365	1.22358	2.25483	2.46588	2.11185	1.69114	1.54623
Anxa5	50.0736	49.5648	42.9379	46.8154	47.4068	48.7306	44.6824	43.9749	44.3488	41.2536	39.9887
Anxa6	12.1761	12.553	11.4897	11.9077	10.0027	14.417	9.70956	10.947	11.9671	12.3505	8.42428
Anxa7	63.6678	63.5413	58.3113	61.2243	62.6837	58.4128	59.4998	55.9307	59.4517	60.5737	50.9189
Anxa8	105.575	102.624	93.4816	98.7419	99.724	97.6739	92.678	65.1591	62.4595	64.2122	57.4237
Anxa9	2.3472	2.93334	3.39835	2.39242	2.24303	2.65997	2.25483	1.94282	2.62381	1.94738	1.43959
Aoah	0.880201	1.46667	1.34855	1.25059	2.24303	2.34077	1.84067	0.747237	1.72788	0.871195	0.853092
Aoc1	32.2251	39.0393	35.0623	36.1582	32.6149	28.6212	34.2826	42.0321	30.9098	36.9489	44.1475
Aoc2	0.1467	0.0862747	0.107884	0.217493	0.121245	0.106399	0.0460169	0.112086	0	0	0
Aoc3	2.2005	1.29412	1.45644	1.46808	2.9705	5.47953	2.66898	1.04613	1.02393	1.02494	1.01305
Aox1	0.4401	0.215687	0.863073	0.380613	1.8793	1.11719	1.15042	1.04613	0.639954	0.922442	1.22632
Aox2	1.2714	2.2	2.53528	1.84869	2.84926	3.51115	3.08313	2.76478	2.62381	3.02356	3.19909
Aox3	0.1467	0.0431373	0.053942	0.108747	0	0.106399	0.0920337	0.0373619	0.0639954	0	0.106636
Aox4	14.5722	15.7883	13.971	14.0827	12.9126	16.545	14.4953	13.2261	13.567	12.248	13.3296
Ap1ar	0.1467	0.431373	0.809131	0.271866	0.303112	0.74479	0.138051	0.298895	0.575959	0.614961	0.266591
Ap1b1	95.1106	93.3923	92.6185	106.463	88.9938	98.2591	103.032	88.9212	81.7861	87.222	87.4419
Ap1g1	96.1864	96.3257	92.0251	93.4133	82.9922	87.1937	82.1401	70.7634	74.6187	70.7205	67.0743
Ap1g2	207.727	221.683	220.893	226.356	202.54	205.562	235.008	226.039	214.641	243.473	228.309
Ap1m1	12.5673	13.502	14.9419	13.8108	15.6406	13.5126	12.8387	10.8349	12.4791	10.5568	11.1435
Ap1m2	121.663	127.126	115.166	133.758	123.367	117.304	131.516	121.426	113.72	114.895	126.098
Ap1s1	1.6626	0.862747	1.40249	1.19621	1.63681	1.75558	1.33449	1.60656	1.85587	1.79364	1.06636
Ap1s2	66.4063	68.0276	64.245	57.1463	68.8065	55.5401	58.3034	64.113	59.5797	70.1056	66.8611
Ap1s3	32.1273	37.1412	38.191	39.5837	34.2517	32.558	40.1727	33.1026	30.8458	30.4406	35.1367
Ap2a1	8.21521	8.49805	11.6515	7.44914	8.54777	8.61829	9.57151	8.29433	8.06342	8.14823	9.81056
Ap2a2	165.429	176.13	156.216	159.531	155.497	159.651	152.868	158.788	172.916	172.189	161.981
Ap2b1	136.138	140.671	133.776	144.524	131.308	132.626	130.504	122.883	144.118	139.032	130.683
Ap2m1	184.011	208.957	196.241	207.923	181.746	178.164	187.933	192.526	170.036	191.56	179.309
Ap2s1	226.114	253.259	245.814	257.621	241.278	246.206	246.19	255.891	252.974	254.081	245.051
Ap3b1	56.5284	49.6942	53.6184	47.0873	48.5586	49.6349	50.4345	51.7462	59.6437	58.4213	54.3846
Ap3b2	211.053	225.91	212.801	219.233	196.478	204.445	202.474	204.033	201.842	210.112	200.796
Ap3d1	7.33501	7.67844	5.07055	5.38295	6.7291	9.36308	4.55567	3.923	4.47968	3.38229	3.67896
Ap3m1	263.425	292.385	284.868	285.46	271.589	261.209	254.749	242.516	260.333	264.741	248.89
Ap3m2	61.8096	70.3138	64.0292	68.7822	61.9562	60.86	66.4944	63.7767	61.4356	62.7773	59.6631
Ap3s1	7.77511	6.77256	6.52699	5.05671	6.91096	4.94753	5.15389	7.62182	9.59931	7.84075	10.2904
Ap3s2	29.9757	29.1177	29.3445	33.8202	28.6138	24.6845	36.9055	32.729	32.2537	30.6968	29.5383
Ap4b1	102.446	105.557	95.1538	109.018	104.271	90.5452	105.195	82.2708	67.6432	80.9699	85.8957
Ap4e1	0.489	0.560785	0.863073	1.08747	0.909337	2.12797	1.42652	0.821961	1.15192	1.5374	1.7595
Ap4m1	27.0417	27.4353	30.0457	25.1748	26.1889	27.7168	24.573	26.6764	22.0144	25.0084	25.4861
Ap4s1	45.5748	43.0511	49.2491	42.3024	43.5876	50.9117	40.7249	34.0367	41.1491	35.0528	43.2944
Ap5b1	2.5917	2.63138	2.85893	2.17493	2.90988	2.87276	2.9911	2.69005	3.45575	2.92106	3.46569
Ap5m1	1.6137	2.50197	1.88797	2.50117	2.30365	2.34077	1.24246	2.72742	2.94379	2.20361	2.87918
Ap5s1	6.1614	10.2667	6.47305	5.87231	9.39649	9.46948	8.00693	10.2745	7.48746	9.83938	8.90415
Ap5z1	2.5917	1.85491	3.50623	2.50117	3.33424	3.88355	2.43889	4.10981	6.01557	3.99725	4.1055
Apaf1	56.0394	54.3099	60.5769	46.8698	50.0742	53.3057	43.8081	32.8037	37.8853	30.6968	33.9637
Apba1	33.0075	34.7687	36.1412	29.1441	29.8263	33.9412	31.5676	38.2585	39.8691	41.0486	40.3619
Apba2	0.4401	0.301961	0.107884	0.271866	0.606225	0.159598	0.276101	0.224171	0	0	0.426546
Apba3	1.3692	0.819609	1.78009	0.869972	0.788092	1.17038	1.01237	0.635152	0.511963	0.614961	0.693137
Apbb1	26.6016	26.2706	25.137	26.0992	23.3397	22.5033	21.4439	27.5731	25.5342	21.6774	27.139
Apbb1ip	12.8118	15.9177	14.1868	15.5508	14.3069	10.9059	14.2652	15.1316	16.7668	15.3228	15.409
Apbb2	0.3912	0.258824	0.593362	0	0.24249	0.372395	0.138051	0.0747237	0.127991	0.0512468	0.106636
Apc	92.3722	99.0864	87.9255	107.985	104.028	100.44	111.131	96.6925	81.4022	79.0225	85.789
Apc2	309.244	372.62	330.233	417.641	372.95	345.902	399.887	378.513	314.793	376.51	328.28
Apcdd1	0.4401	0.517648	0.647305	0.652479	2.00054	1.17038	0.828303	1.41975	0.639954	1.02494	0.479864
Apeh	55.9905	55.3021	53.6184	43.8249	53.8934	44.4214	44.0381	55.5571	58.6198	59.7025	60.7828
Apela	38.4354	34.1216	34.6308	31.4821	31.5237	38.3035	31.2915	31.5708	37.3093	32.9004	32.844
Apex1	19.071	21.1804	18.0706	19.9006	23.279	20.7477	20.6616	14.2349	11.1352	8.55821	13.3296
Apex2	58.7289	62.6354	62.1412	52.2527	58.622	56.6573	49.9743	50.2891	55.356	54.834	58.4368
Aph1a	22.2495	18.2471	20.9295	19.7375	20.7935	23.2481	23.8828	21.1842	18.3667	21.3186	25.4328
Aph1b	29.5845	31.7922	31.4482	25.5554	32.6755	29.6852	29.1747	27.7225	27.1341	24.9059	29.5916
Aph1c	0.1956	0.64706	0.701247	0.380613	0.788092	0.372395	0.460169	0.635152	0.639954	1.07618	0.746455
Api5	0.4401	0.905884	0.485478	0.489359	1.0912	0.585192	0.73627	0.709875	0.70395	0.204987	0.479864
Apip	117.653	126.047	134.747	127.995	113.667	118.954	117.665	116.905	131.063	131.345	122.312
Apitd1	11.8338	11.6471	12.083	11.3096	12.5489	8.51189	10.6299	11.6569	13.503	11.6843	11.2501
Aplf	13.9854	10.3961	13.2158	12.5602	9.88147	12.5018	11.3662	11.358	13.375	11.9917	13.6495
Apln	21.2226	18.0314	19.6888	17.2907	18.6717	19.3113	16.5661	17.6348	18.9426	21.0112	15.3557
Aplnr	0.2934	0.258824	0.26971	0.108747	0.24249	0.212797	0.230084	0.112086	0.0639954	0.15374	0.159955
Aplp1	0.0489	0	0	0	0	0	0	0	0.127991	0.0512468	0
Aplp2	35.4525	33.8628	38.4607	37.7894	40.7989	39.1015	41.047	43.4518	40.3171	39.665	44.1475
Apmap	255.503	278.71	259.192	252.836	252.19	253.814	245.592	303.042	282.796	314.655	302.581
Apoa1	14.3277	16.6941	16.4523	15.5508	12.0033	14.0446	14.9095	13.8239	13.503	11.5818	11.73
Apoa1bp	0	0.0862747	0.053942	0.108747	0.363735	0	0.138051	0.373619	0.383973	0.15374	0.319909
Apoa2	38.0442	38.7373	35.386	33.8745	32.1905	30.8556	36.7215	40.4629	42.301	37.1539	38.6557
Apoa4	0.0489	0	0	0.0543733	0	0	0.138051	0	0.191986	0	0
Apoa5	0	0.0431373	0	0	0.0606225	0.0531993	0	0	0	0	0
Apob	0	0.215687	0	0	0	0.106399	0	0	0	0	0.213273
Apobec1	0.0978001	0.388236	0.053942	0.16312	0.606225	0.585192	0.552202	0.336257	0.0639954	0.461221	0.373228
Apobec2	8.55751	8.97256	7.39006	9.46095	8.42653	10.7463	10.6759	9.86353	9.02335	9.78813	9.75724
Apobec3	6.5037	5.65099	6.36516	4.18674	5.15291	5.21353	4.69372	20.2128	20.2226	22.9073	20.2609
Apobr	121.761	118.239	121.1	123.645	128.58	122.199	130.044	146.944	139.638	158.865	154.41
Apoc1	7.48171	8.54119	7.01247	5.4917	9.27524	10.0015	8.37507	11.2086	10.1113	8.14823	8.37096
Apoc4	67.4821	65.4393	56.0458	70.4678	75.7175	58.8384	70.1297	85.1477	79.1623	71.8479	86.6421
Apod	4.401	3.88236	4.47719	3.80613	4.54669	3.88355	3.77338	3.21312	4.1597	3.12605	4.26546
Apoe	19.4133	16.3059	16.2366	15.877	16.7924	15.2682	18.3607	18.9425	14.399	15.8352	18.6081
Apof	611.495	583.087	525.072	665.366	616.228	571.999	627.44	565.322	531.226	423.913	456.884
Apol10a	1.0758	0.431373	0.377594	0.489359	1.21245	1.22358	0.828303	0.336257	0.0639954	0.358727	0.213273
Apol11b	0	0	0.053942	0	0.0606225	0	0	0	0	0	0
Apol6	0	0.0431373	0.107884	0	0	0	0	0	0	0.0512468	0
Apol7a	4.3032	5.17648	5.07055	5.87231	6.36536	5.63913	5.93618	6.65041	8.3194	7.43078	7.62451
Apol7b	0.1956	0.215687	0.053942	0.217493	0.303112	0.106399	0.230084	0.112086	0.319977	0.102494	0.213273
Apol7c	0.489	0.388236	0.53942	0.434986	0.72747	1.11719	1.01237	0.672514	0.127991	0.819948	0.533182
Apol7e	0	0	0	0	0.121245	0	0	0	0.127991	0	0
Apol8	0.2445	0.431373	0.431536	0.706853	0.606225	0.638392	0.828303	0.373619	0.255982	0.512468	0.319909
Apol9a	0.0978001	0.388236	0.377594	0.380613	0.545602	0.585192	0.230084	0.336257	0.0639954	0.307481	0
Apol9b	0.0489	0	0.053942	0	0	0	0	0	0	0	0
Apold1	0	0	0.053942	0	0.0606225	0	0	0	0	0	0
Apom	0.1956	0.517648	0.377594	0.434986	0.24249	0.265997	0.0920337	0.485704	0.639954	0.614961	0.639819
Apon	2.6406	2.93334	4.42325	2.77304	3.45548	2.34077	3.86542	2.72742	1.47189	2.66483	2.66591
Apoo	0.1467	0.172549	0.431536	0.380613	0.363735	0.159598	0.322118	0.0373619	0.0639954	0.0512468	0.319909
Apoo-ps	8.50861	8.62747	10.249	10.5484	9.57835	9.30988	10.6759	8.3317	8.3194	9.83938	9.43733
Apool	3.1296	2.63138	2.6971	2.66429	2.4249	2.65997	3.03711	2.76478	2.87979	2.3061	2.02609
Apopt1	11.5893	13.5883	12.6224	13.3215	13.5188	12.555	13.3449	12.703	14.143	12.9142	13.9161
App	32.1762	33.4746	34.3071	37.3001	32.433	34.7923	40.2187	29.6653	24.3183	23.3685	23.9932
Appbp2	9.92671	11.6902	7.8216	10.1134	9.39649	12.023	10.86	11.5448	9.7913	9.78813	7.62451
Appl1	119.169	134.2	128.49	128.81	123.306	128.37	126.178	141.564	143.414	142.722	136.815
Appl2	78.8269	83.6433	82.0998	86.3991	75.2931	81.9269	87.8002	71.2864	64.3154	73.3341	62.329
Aprt	13.1052	11.3883	14.2407	10.7659	10.9727	12.6614	11.3662	10.6855	12.0951	11.1718	10.0238
Aptx	175.307	167.977	168.245	164.642	160.589	164.013	163.958	151.54	144.566	155.944	145.559
Aqp1	9.19321	5.99609	5.93362	7.50351	6.66847	9.36308	7.22465	7.65918	8.12742	8.25073	7.19796
Aqp11	0	0	0.053942	0	0	0	0.0920337	0	0	0	0
Aqp2	3.5697	3.19216	2.64316	3.47989	2.4249	3.51115	2.07076	3.28784	3.90372	3.38229	3.41237
Aqp3	0	0.0431373	0	0	0	0.106399	0	0	0	0	0
Aqp4	318.779	307.742	289.399	310.798	293.958	266.688	291.747	356.47	384.996	331.31	361.658
Aqp5	0	0.172549	0	0	0	0.106399	0	0	0	0	0.0533182
Aqp6	0.1467	0.258824	0	0	0.24249	0.0531993	0.414152	0.0747237	0.0639954	0	0.159955
Aqp7	0	0.0431373	0.053942	0	0	0.212797	0.0460169	0.261533	0.0639954	0.204987	0.106636
Aqp8	1.956	2.15687	2.0498	1.08747	2.36428	1.86198	1.47254	1.41975	1.72788	1.33242	1.49291
Aqp9	0.6357	0.0431373	0	0.108747	0.0606225	0.0531993	0.0460169	0.0373619	0.0639954	0.0512468	0.0533182
Aqr	1.2714	0.862747	1.24067	1.14184	1.39432	0.851189	1.38051	0.149447	0.959931	0.256234	0.533182
Ar	201.37	211.545	207.084	213.524	190.112	202.317	201.876	177.021	171.06	207.806	166.406
Araf	1.1247	0.560785	0.485478	0.108747	0.181867	0.638392	0.414152	1.15822	0.767945	1.33242	1.173
Arap1	69.3892	76.3099	78.5936	76.6119	75.475	88.1512	66.0802	71.7721	67.2592	72.4629	74.1124
Arap2	36.7728	36.8393	35.1702	34.6358	38.1315	36.0159	39.1143	55.5197	53.8841	47.352	49.9592
Arap3	13.4964	15.4432	13.4855	16.0401	11.397	14.7362	15.3236	17.2238	17.3428	17.1164	18.768
Arc	0.1467	0.474511	0.26971	0.32624	0.363735	0.212797	0.184067	0.149447	0.191986	0.256234	0.426546
Arcn1	29.9268	32.4824	32.0955	30.6122	39.0409	36.3883	34.6507	55.4824	61.4996	51.2468	59.4498
Areg	111.541	117.851	115.004	120.926	101.058	108.473	109.704	115.822	115.064	118.636	112.501
Arel1	0.1467	0.0431373	0.107884	0	0	0.0531993	0	0	0	0.102494	0.0533182
Arf1	43.3743	45.9413	45.3653	40.0187	42.1933	38.9951	39.0683	33.14	38.3333	37.4101	32.6308
Arf2	266.212	276.424	267.822	271.54	273.044	248.388	269.797	268.781	264.941	273.35	268.511
Arf3	10.0245	9.92159	9.38592	9.62407	5.81976	8.19269	7.3627	10.9097	10.2393	11.6843	11.0902
Arf4	160.832	161.938	155.083	162.413	168.288	140.978	169.71	170.482	167.348	179.312	184.268
Arf5	246.652	255.114	226.503	267.625	235.337	220.671	272.834	251.408	204.529	226.716	258.593
Arf6	37.8975	38.3059	42.5063	41.0518	43.8907	37.8247	36.6294	38.3706	45.6927	41.2536	44.2008
Arfgap1	129.341	118.541	128.652	125.82	114.516	115.389	118.263	98.9716	111.48	107.413	97.2525
Arfgap2	27.4329	23.4236	29.2905	26.5885	27.7651	25.7485	24.573	23.7248	26.3661	25.2646	26.7658
Arfgap3	38.8266	33.7334	34.0374	38.2788	31.5237	34.154	32.2118	27.5731	31.1018	29.5694	33.1106
Arfgef1	18.4353	17.9451	15.859	20.0094	16.1256	15.9066	16.428	21.2589	19.3906	17.6289	17.8083
Arfgef2	59.7558	60.4785	59.0665	71.2834	57.4701	65.5947	66.0342	71.9963	65.2753	69.0294	68.9938
Arfgef3	132.959	144.467	140.087	153.496	138.765	136.456	157.056	124.639	113.912	116.228	110.955
Arfip1	5.3301	6.64315	7.76765	7.44914	8.06279	6.22432	7.50075	7.88335	8.12742	9.37816	6.34487
Arfip2	3.2763	2.80393	3.56017	3.15365	3.03112	4.09635	1.56457	3.39993	2.04785	4.7147	2.82587
Arfrp1	30.0246	27.2197	29.0748	23.8155	26.492	31.1748	24.8951	25.6302	25.8541	25.7259	27.139
Arg1	10.1223	11.2157	14.1328	11.2553	7.69906	12.1826	7.40871	7.77127	11.1992	8.55821	10.4504
Arg2	0	0	0.053942	0	0	0.106399	0	0.0373619	0	0.0512468	0.0533182
Arglu1	1.5648	1.46667	2.0498	1.41371	2.00054	1.96837	2.53093	1.90546	1.47189	1.48616	1.70618
Arhgap1	141.517	116.385	134.855	125.711	127.732	149.809	116.607	102.372	128.823	98.855	114.474
Arhgap10	142.25	149.385	146.668	155.779	142.523	135.818	158.528	147.729	137.398	144.208	153.823
Arhgap11a	14.0343	17.4706	16.1287	14.3002	15.3981	14.3106	18.5908	14.6085	13.375	14.5541	15.1957
Arhgap12	91.5409	81.8746	93.3737	89.3353	96.996	99.1635	101.973	96.431	97.273	108.028	98.4255
Arhgap17	36.6261	41.1961	38.7304	42.683	33.7061	41.0699	37.6418	43.9376	37.6933	39.87	36.8962
Arhgap18	132.079	136.098	129.407	142.675	140.887	128.051	142.514	106.444	90.1055	89.4768	104.93
Arhgap19	1.8093	1.25098	2.96681	2.88178	2.66739	2.07477	1.79466	3.10103	2.68781	3.1773	2.98582
Arhgap20	81.1252	81.659	85.0666	86.4535	76.7481	78.5222	90.3311	96.1321	93.1133	103.621	95.333
Arhgap21	5.1345	5.56472	5.55603	6.79666	5.27416	6.64991	6.21228	1.19558	1.08792	1.79364	1.59955
Arhgap22	172.177	199.208	184.428	226.41	203.328	194.018	213.426	217.558	181.875	206.576	211.46
Arhgap23	0.733501	0.690197	0.323652	0.271866	0.424357	0.691591	0.322118	0.523066	0.639954	0.512468	0.426546
Arhgap24	46.6995	44.9922	46.1744	43.2811	53.8328	47.9326	48.4097	64.5613	72.3788	67.082	64.7283
Arhgap25	0.1467	0	0	0	0	0	0	0.0747237	0.127991	0	0
Arhgap26	0	0.0862747	0.323652	0.271866	0.181867	0.159598	0.230084	0.149447	0.127991	0.409974	0.213273
Arhgap27	13.203	12.8549	14.2946	16.3664	14.3675	14.8958	16.7041	24.9577	18.4947	24.5984	21.8072
Arhgap28	4.2054	5.99609	4.42325	4.62173	6.12287	10.0015	7.6388	7.32293	6.91151	9.22442	7.67783
Arhgap29	14.2299	13.6314	15.5893	14.3545	13.4582	13.4062	14.2652	16.1777	16.0628	18.6026	17.2218
Arhgap30	8.89981	10.3961	11.1121	11.799	8.48715	10.5867	9.11134	14.3843	15.2949	14.7591	13.6495
Arhgap31	14.5233	16.651	16.0747	15.3876	19.278	20.4285	17.7625	20.9226	22.3344	22.6511	19.1412
Arhgap32	1.9071	1.50981	2.10374	1.73994	2.66739	3.19196	2.25483	1.19558	2.36783	1.69114	1.97277
Arhgap33	126.26	148.047	142.946	167.687	150.768	133.903	177.533	162.3	135.03	176.033	172.165
Arhgap35	3.0807	4.44314	3.18258	3.64301	2.66739	2.60677	3.31321	3.32521	3.32776	3.43353	4.3721
Arhgap36	263.229	292.126	260.162	318.138	292.807	281.956	316.182	282.605	256.302	291.901	286.905
Arhgap39	0.2445	0.172549	0	0	0	0	0.0920337	0.0373619	0	0.0512468	0
Arhgap4	33.5943	33.3452	33.3901	31.6996	36.2523	32.9304	32.9021	37.7355	43.5809	39.3575	42.6546
Arhgap40	5.7702	4.35687	6.90458	4.13237	6.85034	8.40549	9.0193	7.13612	6.65552	6.3546	5.22519
Arhgap42	0.0489	0	0.107884	0.0543733	0.121245	0.106399	0	0	0.127991	0.0512468	0
Arhgap44	34.9146	37.6589	33.0125	40.1818	35.4035	36.0691	39.6205	33.6257	24.2543	30.5431	32.1509
Arhgap5	33.3498	32.9569	32.9586	30.3947	30.3112	29.5256	29.4048	35.2696	29.3739	27.9807	36.5763
Arhgap6	86.113	98.957	98.2824	101.189	86.9933	95.9183	91.3435	102.035	89.7856	98.5987	91.0142
Arhgap8	0.978001	0.345099	0.647305	0.32624	0.303112	0.425594	0.184067	0.336257	0.319977	0.256234	0.373228
Arhgap9	19.2666	19.4118	16.2366	17.9432	18.5505	19.7901	20.2474	28.2829	25.4062	22.9585	31.5644
Arhgdia	4.4988	4.09805	5.17844	3.09928	5.51665	7.18191	4.41762	3.47465	3.51975	2.71608	2.66591
Arhgdib	495.015	480.766	471.238	471.688	491.648	430.861	446.732	454.769	507.036	471.368	484.236
Arhgdig	3.9609	5.65099	4.20748	6.74229	5.15291	4.57514	4.9238	4.14717	2.94379	4.30473	4.58537
Arhgef1	2.4939	3.62354	3.722	3.37114	4.18295	3.72395	3.68135	3.99772	4.28769	3.48478	2.82587
Arhgef10	64.5969	65.8707	65.6475	67.6947	66.1391	72.9362	63.1811	68.2228	74.6827	68.8244	72.5661
Arhgef10l	13.2519	17.8589	13.2697	14.0827	14.3675	18.939	16.8882	14.459	16.3188	19.115	15.8355
Arhgef11	43.8633	48.7883	48.9254	43.118	52.3778	55.8593	50.8486	44.8716	47.8686	44.7897	50.1191
Arhgef12	67.4821	74.8433	74.3861	71.3921	75.2325	75.3834	70.4518	89.5938	92.7294	90.8092	90.1611
Arhgef15	125.575	135.581	138.901	159.151	153.617	137.148	164.188	155.65	126.967	152.305	139.747
Arhgef16	6.69931	6.72942	6.85064	5.43733	7.33532	7.3415	5.93618	9.07893	8.70338	9.63439	8.90415
Arhgef17	2.3961	2.11373	2.10374	1.95744	2.9705	3.51115	2.30084	1.98018	1.72788	1.22992	1.97277
Arhgef18	31.3938	40.4197	32.0416	38.2244	35.1004	38.9419	40.4948	49.4671	51.0043	44.3797	50.0125
Arhgef19	189.537	188.122	194.407	198.027	189.93	211.361	198.379	268.333	253.678	258.284	266.698
Arhgef2	5.9658	4.44314	2.58922	3.42552	4.91042	3.93675	3.35923	8.40642	8.3834	7.53327	7.3046
Arhgef25	72.0298	75.4903	71.635	66.2266	74.2626	68.4675	68.0589	97.6639	89.6576	92.1417	91.974
Arhgef26	4.2054	4.91766	4.15354	3.53426	2.36428	3.93675	3.95745	5.56692	6.14356	5.27842	5.59842
Arhgef28	29.1444	33.3883	31.0167	28.8722	30.0081	31.3876	25.3093	19.8018	22.4624	26.7508	18.3948
Arhgef3	0.2445	0.258824	0.215768	0.0543733	0.24249	0.372395	0.276101	0.112086	0.127991	0.102494	0.479864
Arhgef33	16.2348	16.4353	15.5893	15.6051	13.5794	13.885	17.5324	15.8788	17.5347	17.9876	13.2762
Arhgef37	0.3912	0.862747	0.377594	0.380613	0.909337	0.265997	0.138051	0.261533	0.319977	0.15374	0.106636
Arhgef38	0	0.0431373	0.107884	0	0	0	0	0.224171	0.127991	0.0512468	0.159955
Arhgef39	2.2005	2.58824	2.26557	3.47989	2.9705	4.36234	2.9911	2.46588	1.47189	2.61358	2.66591
Arhgef4	11.3448	8.97256	10.1411	8.91722	8.48715	10.3739	9.80159	12.2547	15.7429	14.3491	14.6092
Arhgef40	4.3032	2.5451	3.61412	1.41371	2.9705	3.72395	2.39288	2.54061	2.68781	2.20361	3.57232
Arhgef5	17.604	12.5098	14.0249	13.5933	15.3981	16.9706	12.4246	14.0854	16.9588	14.5028	14.9291
Arhgef6	1.1247	1.16471	1.0249	0.815599	1.33369	0.957587	1.05839	0.784599	0.70395	0.461221	1.173
Arhgef7	3.0807	2.63138	3.82989	3.42552	4.78918	4.04315	3.58932	4.70759	4.54367	3.33104	3.7856
Arhgef9	80.6362	82.2197	89.1123	85.8554	74.2019	77.6178	81.772	89.6311	95.3532	96.3439	88.6149
Arid1a	0	0.0431373	0.107884	0.0543733	0.0606225	0.212797	0.0460169	0.149447	0.127991	0.15374	0.106636
Arid1b	875.164	943.111	848.616	1086	1022.4	858.052	1088.25	1066.61	814.022	1051.43	1043.17
Arid2	84.5971	92.8747	86.3612	95.0989	93.1162	88.9492	101.099	83.5785	83.898	86.5045	83.0698
Arid3a	118.925	133.51	126.332	144.85	147.07	125.923	156.871	139.098	119.927	144.055	147.851
Arid3b	20.7336	19.7569	22.2781	23.5436	20.6116	21.4925	20.7076	32.2807	33.7896	27.8782	29.8049
Arid3c	91.8832	93.6511	99.8467	99.3943	94.0255	93.5244	95.0708	102.969	104.377	103.365	105.25
Arid4a	0.0489	0.0431373	0.215768	0	0.0606225	0.319196	0	0.224171	0.447968	0.15374	0.0533182
Arid4b	54.8658	59.3138	57.4483	64.7042	61.5318	58.3596	64.5156	77.0775	78.3304	74.9227	75.392
Arid5a	31.6383	33.1726	33.8217	35.6689	41.1021	42.6658	43.8081	52.4934	50.5564	51.8617	46.7601
Arid5b	8.60641	7.54903	9.60168	7.06853	9.76022	10.6399	8.14498	8.70531	10.7512	9.32691	8.21101
Arih1	452.961	486.373	434.827	516.111	478.978	427.829	511.109	454.283	380.005	440.158	420.308
Arih2	110.563	115.824	114.573	120.926	106.696	107.037	110.579	120.828	128.823	123.043	123.698
Arl1	231.737	222.632	230.818	213.578	223.333	227.108	219.731	252.118	261.997	266.483	258.86
Arl10	69.4381	74.3688	71.7969	77.4275	64.4417	66.4459	70.5438	74.4622	69.1151	74.769	67.6075
Arl11	7.87291	5.73726	4.58507	6.36167	6.42598	7.7671	6.12024	8.8174	9.85529	10.9668	9.17074
Arl13b	0.1467	0	0	0	0.181867	0.212797	0	0.0747237	0.191986	0.0512468	0.586501
Arl14ep	14.8167	16.1765	14.0789	16.3664	16.9743	14.151	18.0846	18.0458	16.8308	16.7064	19.4612
Arl14epl	38.631	39.3844	40.8881	36.4301	31.8874	39.1547	36.5834	34.1487	42.173	35.7702	33.1106
Arl15	117.751	125.228	111.121	124.569	129.793	125.55	132.851	142.087	134.262	143.747	147.372
Arl16	68.8513	74.1962	73.3072	78.1888	72.5651	72.617	76.6641	58.0603	55.484	58.37	55.9308
Arl2	10.1223	7.93727	10.249	7.55788	9.154	10.5867	8.09897	8.59323	6.91151	8.96818	11.0369
Arl2bp	39.3156	42.5765	41.3735	41.6499	41.7083	39.3675	42.5196	35.307	31.4218	35.2065	28.7385
Arl3	47.4819	52.3687	48.7636	46.4348	46.0125	48.7838	46.8452	47.188	51.4523	48.7869	48.253
Arl4a	32.0295	36.7961	31.5561	36.4845	35.7673	32.1856	38.102	38.0344	42.8129	33.2079	36.0964
Arl4c	11.0514	12.5098	12.5685	11.0921	12.852	12.6082	10.0777	10.1624	9.02335	10.8131	9.86387
Arl4d	1.956	2.24314	2.42739	2.28368	2.24303	2.65997	3.40525	3.17576	2.55982	2.20361	1.97277
Arl5a	4.9389	5.34903	3.18258	3.37114	3.27361	3.29836	4.87779	9.37783	11.3912	8.6607	11.9966
Arl5b	61.2717	66.5178	67.1578	66.3898	66.0179	72.7234	73.4429	49.4671	45.6927	51.6567	47.6132
Arl5c	59.7069	62.2472	60.3072	70.5221	62.5624	59.7428	66.9085	60.7504	58.6838	58.4213	50.759
Arl6	2.3472	2.02745	3.722	3.91488	3.57673	3.08556	2.43889	4.18453	3.83973	3.946	3.94555
Arl6ip1	9.58441	9.05884	9.11621	8.04724	9.21462	9.52267	9.20337	12.1426	9.27934	11.3255	10.557
Arl6ip4	274.574	279.099	277.532	259.85	267.951	274.987	275.319	311.187	301.098	330.183	300.928
Arl6ip5	31.1004	27.9961	33.552	30.2859	27.1589	27.7168	26.3216	27.0126	29.1179	29.4156	28.6852
Arl6ip6	17.7507	16.953	15.6432	16.8557	16.0043	15.9598	17.2563	14.8327	14.9749	16.2452	15.0357
Arl8a	47.2863	43.3099	48.1702	50.5128	47.2855	52.0821	55.4503	43.5266	39.8691	44.6359	42.7612
Arl8b	72.91	73.4197	65.5935	82.2668	74.1413	69.7975	80.0233	86.007	81.2102	72.7191	76.1918
Arl9	122.201	128.808	125.092	125.33	115.85	117.145	126.592	97.776	90.1695	95.4214	89.3614
Armc1	0.0489	0.172549	0.215768	0.380613	0.121245	0.319196	0.506185	0.0373619	0	0.307481	0
Armc10	33.8388	42.0589	40.7802	39.5294	33.4636	38.1439	36.7675	35.419	37.9493	36.7439	35.2434
Armc12	69.2425	69.0197	65.5935	67.0966	68.0791	64.2648	71.9244	66.2799	65.0833	61.0349	62.4357
Armc2	0.1467	0.129412	0	0	0.0606225	0	0.184067	0.0373619	0	0.102494	0
Armc3	0.929101	0.992159	1.6722	1.52245	1.03058	2.02157	1.24246	1.41975	1.47189	1.6399	1.65287
Armc4	0	0	0	0	0	0.0531993	0	0	0.0639954	0	0
Armc5	0	0.0431373	0	0	0	0.0531993	0	0	0.191986	0	0
Armc6	29.4378	28.3412	27.4565	26.4798	27.8257	28.1956	23.2845	24.0237	27.518	24.1885	29.7516
Armc7	13.3497	12.1216	13.3237	9.5697	12.7913	10.8527	11.044	9.3031	9.59931	11.7355	8.42428
Armc8	5.5746	6.8157	5.98757	8.5366	7.09283	6.86271	7.27066	6.79986	5.75959	5.38091	7.46455
Armc9	53.8389	53.4471	48.2781	45.3473	47.2249	51.7097	48.3177	53.5769	45.1168	49.2994	46.2269
Armcx1	17.604	16.1765	18.2324	18.7044	17.1562	18.8858	20.7996	14.4964	11.8392	14.6053	14.236
Armcx2	17.3595	15.7451	18.3403	16.5838	14.9738	20.5349	17.8545	19.204	21.3745	20.0375	18.8747
Armcx3	3.4719	3.53726	3.66806	2.60992	3.57673	3.77715	3.63533	3.54938	4.99164	3.99725	3.519
Armcx4	0.733501	0.215687	0.215768	0.489359	0.606225	0.372395	0.0920337	0.59779	0.639954	0.307481	0.319909
Armcx5	14.2299	14.4941	11.4897	12.7233	13.5188	15.0554	12.3325	15.9162	12.6711	13.6316	13.4895
Armcx6	11.1003	11.1294	10.9502	10.7115	10.8514	11.0655	8.78922	9.37783	9.7913	11.2743	10.0771
Armt1	0.0489	0.172549	0.161826	0.16312	0.24249	0.74479	0.138051	0.373619	0.319977	0.204987	0.213273
Arnt	24.3033	24.5451	25.7304	23.2718	26.3102	24.7377	20.1554	19.204	20.3505	22.8561	18.928
Arnt2	127.336	134.028	129.083	135.226	112.576	116.24	124.43	131.85	129.079	127.656	125.564
Arntl	3.912	2.5451	3.18258	4.078	5.51665	4.62834	3.8194	3.96036	4.35169	5.07343	4.58537
Arntl2	30.5625	30.455	29.0748	31.754	28.0076	30.696	31.3835	34.2235	31.2298	31.6705	34.8168
Arpc1a	2.1027	1.81177	2.37345	2.01181	2.36428	4.41554	1.97873	3.10103	2.68781	3.07481	2.77255
Arpc1b	45.9171	45.1648	48.1163	45.3473	46.5581	43.4638	48.2717	47.1507	47.2926	49.5556	45.4271
Arpc2	95.0128	89.7256	90.5147	85.3117	89.4788	89.96	76.8942	94.1519	99.4489	96.2414	95.4396
Arpc3	125.966	123.934	123.15	110.16	118.456	127.785	114.168	142.536	145.462	140.775	139.214
Arpc4	94.5727	89.3805	89.7596	91.619	90.9337	80.3309	89.6408	92.508	94.8412	92.3979	96.2927
Arpc5	98.9737	101.718	114.465	101.678	85.7808	92.2476	100.409	105.024	107.96	122.326	115.167
Arpc5l	64.6947	60.4354	65.8093	59.2669	61.4106	61.7112	62.767	79.0951	72.2508	69.1319	82.9099
Arpin	27.2862	22.9059	26.1619	22.7824	27.6439	23.9929	22.5943	25.294	26.1101	26.6996	26.2859
Arpp19	6.2103	6.77256	4.69296	5.65482	6.06225	5.69233	5.42999	4.25925	6.20756	6.04712	5.17187
Arpp21	105.38	102.235	98.4982	95.7513	109.302	97.0887	110.855	93.6662	103.673	89.3231	102.051
Arr3	0.0978001	0.388236	0.053942	0	0.424357	0.425594	0.0920337	0.0747237	0	0	0.0533182
Arrb1	0.1467	0	0	0	0	0	0	0	0	0	0
Arrb2	3.9609	4.87452	4.96267	4.34986	3.87984	2.87276	2.9911	3.99772	5.82358	6.04712	4.05219
Arrdc1	60.1959	58.1923	54.1578	58.3969	63.6536	53.3589	61.1564	54.2494	51.7083	51.9642	57.4237
Arrdc2	5.2812	5.00393	4.42325	3.15365	4.66793	6.33072	4.55567	3.84827	4.67167	4.50971	4.47873
Arrdc3	17.115	12.2079	14.4025	13.8652	12.1245	15.9066	12.7467	13.4129	13.311	11.838	12.2099
Arrdc4	41.076	40.8079	46.2283	40.345	36.616	37.8779	36.8595	45.2452	42.557	42.1761	35.6699
Arrdc5	18.3375	18.6353	20.8216	19.9006	19.1567	19.8965	20.7076	16.4766	16.5108	16.5015	16.0488
Arsa	0.489	0.862747	1.18672	0.706853	0.303112	1.59598	0.87432	0.448342	0.639954	0.307481	0.266591
Arsb	11.6871	9.53335	10.7884	12.234	11.5183	11.1187	9.38744	10.9097	9.15134	7.37953	8.58424
Arsg	11.4426	10.051	9.00832	9.51532	10.4271	9.78867	10.814	9.26574	7.29548	7.73826	7.35792
Arsi	0.733501	0.603923	0.485478	0.706853	0.96996	1.06399	1.28847	0.261533	0.383973	0.256234	0.479864
Arsj	0.0489	0	0.053942	0	0.121245	0	0.0460169	0.0747237	0	0.0512468	0
Arsk	0.0978001	0.258824	0.053942	0	0.788092	0.319196	0.414152	0.0373619	0	0.102494	0
Art1	10.758	10.353	11.5436	10.6028	8.3659	10.1079	9.66354	7.88335	8.70338	10.1469	8.69087
Art2b	0.1467	0.301961	0.161826	0.0543733	0.24249	0.265997	0.0460169	0.261533	0.83194	0.0512468	0.479864
Art3	0.2934	0.172549	0.053942	0.0543733	0.24249	0.212797	0	0.112086	0	0.15374	0.0533182
Art4	0.1467	0	0	0.0543733	0.303112	0.425594	0.0920337	0	0.0639954	0.0512468	0
Art5	0.0978001	0	0.053942	0	0	0.0531993	0.0460169	0.0747237	0	0	0.106636
Artn	0.1467	0.474511	0.431536	0.217493	0.666847	0.851189	0.644236	1.08349	0.383973	0.768701	0.373228
Arv1	0.0489	0.172549	0	0.16312	0.545602	0.319196	0.138051	0	0.447968	0.0512468	0.106636
Arvcf	8.55751	6.55687	8.19919	7.06853	8.18404	9.68227	6.99456	5.90317	5.82358	6.09836	6.39819
Arx	60.0003	53.9217	61.44	57.0376	56.9851	55.8061	53.6096	66.8404	76.3465	70.1056	68.6206
Arxes1	0.489	0.258824	0.593362	0.761226	0.181867	0.425594	1.01237	0.59779	0.319977	0.973688	0.319909
Arxes2	7.13941	7.89413	8.73861	8.59098	8.97213	7.3947	9.84761	10.7602	11.7752	11.2743	9.75724
As3mt	6.79711	7.59217	7.65977	7.44914	7.21408	6.22432	8.42109	8.96685	9.08735	7.43078	8.79751
Asah1	8.01961	8.15296	7.06641	9.29783	6.12287	6.70311	8.69719	8.07016	6.07956	6.96956	8.42428
Asah2	126.798	122.596	123.743	134.248	122.033	126.668	132.252	142.909	137.718	127.297	132.922
Asap1	0.1956	0.0862747	0.26971	0.217493	0.121245	0.265997	0.138051	0.0747237	0.447968	0.307481	0.159955
Asap2	81.0763	84.6354	79.4027	90.2596	91.1762	78.6286	95.0248	64.113	62.2675	68.1582	60.0363
Asap3	44.01	55.6903	47.0914	55.4607	54.6209	45.4322	54.668	43.6387	39.0372	45.6096	41.0017
Asb1	7.67731	7.5059	7.60583	9.3522	8.91151	8.77788	8.32905	8.96685	8.95936	7.48203	8.05105
Asb10	11.4915	11.8196	12.137	10.3853	10.2452	11.1187	9.29541	6.61305	7.61545	7.84075	5.43846
Asb11	0	0	0.26971	0.0543733	0.0606225	0.106399	0	0.0373619	0	0.204987	0.106636
Asb12	0.4401	0.603923	0.377594	0.489359	0.363735	0.904388	1.24246	0.560428	0.319977	0.358727	0.90641
Asb13	0	0	0.053942	0	0.0606225	0.106399	0	0.224171	0	0	0
Asb14	5.4768	5.69413	5.98757	6.63354	7.51719	6.38392	5.70609	5.90317	6.27155	5.99587	6.55814
Asb15	0.0978001	0.129412	0.107884	0.108747	0.24249	0.265997	0	0.0373619	0.0639954	0	0
Asb16	0.0489	0.0431373	0	0	0	0	0.138051	0	0	0	0
Asb17	11.8338	12.251	12.5146	12.7233	12.9732	12.9274	11.8263	11.5448	10.3033	11.3768	13.063
Asb18	0	0	0	0	0.0606225	0.0531993	0	0	0	0	0
Asb2	1.3203	0.603923	1.51038	1.25059	2.06116	2.50037	1.74864	0.896685	1.21591	0.768701	0.746455
Asb3	0.0978001	0.301961	0.377594	0.108747	0.303112	0.319196	0.552202	0.821961	0.895936	1.12743	0.90641
Asb4	5.379	6.8157	5.55603	7.50351	5.33478	6.27752	6.30431	6.4636	3.64774	7.32829	5.33182
Asb5	0.1467	0.560785	0.161826	0	0.121245	0.478794	0.0460169	0.0747237	0	0	0.159955
Asb6	0.3423	0.258824	0.161826	0.271866	0.181867	0.0531993	0.0460169	0.186809	0.127991	0.102494	0.159955
Asb7	43.5699	38.651	38.8383	38.7681	36.5554	38.5695	35.2489	35.6059	41.597	41.4074	40.9484
Asb8	25.1346	23.3804	25.5685	25.1748	28.1895	23.0885	29.2667	26.5269	22.9104	21.6261	25.4861
Asb9	48.8511	55.0864	50.6516	52.0352	43.9513	44.1022	42.4736	25.3313	26.3021	24.4447	26.8724
Ascc1	0	0	0.107884	0.108747	0	0.265997	0	0.112086	0.0639954	0.102494	0
Ascc2	19.4622	19.0236	17.4233	15.2245	18.1867	17.343	17.0723	14.6832	15.7429	17.9364	16.5287
Ascc3	78.6802	82.3923	79.4566	80.9618	84.9321	84.6401	81.0817	73.9391	81.8501	77.7413	83.9229
Ascl1	67.1887	75.3609	71.9047	80.1462	70.019	72.4042	80.0233	76.2182	59.0678	78.2538	67.2876
Ascl2	0.1467	0.388236	0.107884	0.434986	0.545602	0.319196	0.690253	0.112086	0.127991	0.102494	0.106636
Ascl4	1.4181	1.72549	1.0249	0.924346	1.33369	1.17038	1.70262	3.17576	2.11185	1.99862	1.86614
Asf1a	0.684601	0.258824	1.45644	0.978719	0.909337	1.17038	1.19644	1.04613	0.70395	0.512468	1.06636
Asf1b	24.3033	24.3726	24.4897	23.5436	25.219	23.5673	28.2544	31.1598	31.6137	33.1054	30.8713
Asgr1	74.2792	67.855	67.3736	73.567	71.5345	60.328	76.5721	76.1808	72.1868	74.7178	79.5508
Asgr2	0.0489	0	0	0	0.0606225	0	0	0	0	0	0
Ash1l	2.6895	2.11373	3.18258	3.69738	3.27361	2.76636	2.53093	2.50324	4.60767	3.946	4.05219
Ash2l	67.6777	72.7727	79.0251	86.8885	72.8682	76.0218	83.9808	90.0795	70.7149	91.7829	80.7771
Asic1	336.237	325.601	333.2	314.223	312.024	330.793	302.423	353.369	376.485	366.619	360.858
Asic2	7.33501	8.36864	8.79255	9.78719	7.33532	7.6607	10.906	11.3954	12.1591	11.5818	11.6234
Asic3	0.3423	0	0	0	0.121245	0.106399	0	0.186809	0.191986	0.0512468	0.213273
Asic4	0.0978001	0.129412	0.53942	0.108747	0.666847	1.22358	0.598219	0.0373619	0.127991	0	0.266591
Asl	0	0	0	0	0.0606225	0.106399	0	0	0.0639954	0	0
Asmt	19.3155	16.5647	15.2656	18.3238	14.1857	17.7686	14.5873	18.9425	18.1747	18.7563	19.6211
Asna1	0.3423	0.129412	0.053942	0	0.303112	0	0.0920337	0.186809	0	0.102494	0
Asns	318.339	301.099	284.652	301.609	285.593	279.243	276.101	268.781	248.238	251.468	243.078
Asnsd1	799.565	833.111	808.429	840.937	747.657	768.943	766.227	462.764	459.807	467.985	424.68
Aspa	5.9169	4.40001	4.47719	4.6761	5.21353	5.00073	5.15389	2.46588	4.67167	3.99725	3.03914
Aspdh	14.9145	13.0706	14.8341	14.0827	16.065	19.0453	18.8669	17.1865	16.8948	16.4502	18.4481
Aspg	0.0489	0.129412	0.053942	0	0	0	0	0	0	0	0
Asph	0.3912	0.172549	0.161826	0.16312	0.363735	0.265997	0.322118	0.0747237	0	0.461221	0
Asphd1	42.0051	50.2118	43.5852	51.9265	42.1326	43.1446	46.385	50.1396	41.533	49.0431	48.253
Asphd2	0.2934	0.431373	0.755189	0.489359	0	0.265997	0.506185	0.373619	0.511963	0.461221	0.266591
Aspm	0.831301	0.172549	0.377594	0.32624	0.24249	0.478794	0.230084	0.523066	0.895936	0.512468	0.426546
Asprv1	94.6705	107.283	113.009	139.25	106.756	111.878	133.357	156.247	107.896	172.599	130.15
Aspscr1	0.1467	0.215687	0.107884	0.108747	0.121245	0	0.276101	0.410981	0.319977	0.307481	0
Asrgl1	176.529	180.616	166.519	178.344	181.928	170.344	168.238	170.706	170.868	167.167	190.559
Ass1	8.80201	8.92943	10.6266	9.13471	10.4877	8.93748	8.55914	11.0965	11.0072	9.07067	8.63755
Aste1	338.095	342.855	319.768	374.306	335.485	315.578	355.388	300.576	288.363	289.595	294.903
Astl	14.4255	13.4157	16.4523	11.8534	13.5188	14.0978	16.0599	10.3119	11.8392	9.68564	11.73
Astn1	0	0.0431373	0.053942	0	0	0.0531993	0	0	0.0639954	0	0
Astn2	0.489	0.172549	0.215768	0	0.363735	0.212797	0.782287	0.0747237	0.127991	0.0512468	0.106636
Asun	0.0978001	0	0	0	0.121245	0.0531993	0	0.112086	0.255982	0.0512468	0.266591
Asxl1	79.0714	76.5688	78.4857	78.4606	86.0839	89.3216	91.2975	83.3543	80.3782	86.8632	78.9643
Asxl2	212.177	227.808	228.067	240.602	218.847	225.831	238.091	217.595	216.88	240.911	224.15
Asxl3	111.443	115.694	124.444	132.943	116.638	111.772	120.196	133.942	115	123.197	125.831
Asz1	4.6944	3.53726	4.15354	3.8605	3.5161	2.34077	4.32558	3.32521	1.98386	3.02356	3.30573
Atad1	0.3423	0.129412	0.26971	0.380613	0.363735	0.265997	0.138051	0.112086	0.383973	0.512468	0.213273
Atad2	27.1395	33.2157	29.0208	28.7635	23.8246	28.8872	27.5641	28.0588	27.646	26.8021	24.1532
Atad2b	253.547	267.063	266.636	317.594	243.642	256.687	283.326	266.129	221.616	265.304	246.384
Atad3a	121.761	143	132.859	151.158	120.457	134.009	146.058	134.54	119.735	134.062	119.38
Atad5	93.7903	92.0982	102.22	93.2502	88.0845	93.8436	90.8833	76.2556	78.9703	81.2261	79.1776
Atat1	85.7707	92.0119	86.523	86.6166	83.7197	86.6085	88.4444	73.6029	64.9553	75.0252	69.367
Atcay	27.1395	29.2471	28.8051	26.3167	30.9175	35.9095	30.9233	36.7267	34.4295	34.0791	37.2161
Ate1	0.1467	0.431373	0.431536	0	0.181867	0.106399	0.414152	0.59779	0.511963	0.307481	0.479864
Atf1	45.966	41.6275	42.5063	47.0873	40.0108	43.251	40.6789	47.2628	48.3165	49.5044	43.401
Atf2	76.5775	76.9139	82.855	75.6876	80.2642	74.2662	78.0446	72.7809	81.5302	75.4865	72.7794
Atf3	151.541	147.141	142.353	162.848	149.01	141.244	154.525	164.728	141.878	159.48	159.741
Atf4	1.2225	1.63922	1.34855	1.95744	0.48498	0.74479	1.28847	2.65269	2.11185	1.12743	2.18605
Atf5	302.74	312.401	291.719	303.62	274.135	260.677	264.735	335.547	353.319	312.298	300.128
Atf6	100.294	97.2315	94.938	96.2407	112.394	96.9823	100.455	112.011	119.351	94.5503	85.4691
Atf6b	40.1469	43.7844	42.9379	47.5222	44.4363	44.1022	42.0134	58.0603	50.4284	53.5016	57.7437
Atf7	74.4748	76.1374	72.0666	74.437	68.2609	68.3079	76.0659	83.3543	82.2981	74.6665	84.5627
Atf7ip	72.0787	83.1688	70.0168	91.1296	73.5957	73.8406	79.7932	75.06	67.1312	75.589	74.5922
Atf7ip2	246.456	263.655	235.295	288.505	288.563	245.408	298.189	308.497	256.942	297.129	285.306
Atg10	15.7458	15.6157	20.2822	14.5177	10.912	16.5982	15.8758	13.9733	12.0951	16.6552	14.2893
Atg101	3.3252	3.40785	2.53528	2.66429	2.30365	2.87276	3.22118	3.43729	3.19977	3.1773	3.09246
Atg12	17.6529	17.6863	18.1245	18.1607	16.9137	17.4494	20.6616	21.4083	23.2943	26.8533	21.5939
Atg13	48.1176	51.1177	46.2283	59.4844	38.4347	37.5587	39.4825	44.1617	48.0606	51.9642	41.8015
Atg14	100.881	102.494	109.125	104.669	92.5705	109.059	97.5097	112.609	100.089	109.002	105.304
Atg16l1	39.4623	38.8236	43.4773	41.3237	43.7088	48.8902	49.2841	56.6032	59.0038	56.6789	53.0516
Atg16l2	39.2178	38.7373	42.2366	37.4632	34.2517	39.5803	32.764	37.2871	43.8369	40.6899	40.5752
Atg2a	5.9169	6.72942	6.25728	6.74229	5.941	7.8203	6.48838	13.7865	17.2148	14.4003	14.8225
Atg2b	145.527	140.239	147.531	148.874	158.831	147.841	139.201	165.775	164.532	165.578	168.486
Atg3	56.8707	64.6629	59.9836	61.8224	54.6209	59.53	66.5864	53.5396	46.3967	55.8077	50.2258
Atg4a	31.0026	31.7922	30.2615	29.1441	31.8268	34.5795	35.2489	24.5841	27.1341	26.5971	23.1401
Atg4a-ps	3.912	3.53726	2.31951	2.01181	3.09175	2.50037	2.76101	3.54938	2.36783	3.27979	3.73228
Atg4b	1.467	0.862747	0.863073	1.08747	0.606225	1.38318	1.05839	1.2703	0.575959	1.17868	0.746455
Atg4c	33.252	32.7844	31.8797	29.3616	27.8257	32.3984	26.1376	33.9993	35.4535	34.1816	33.004
Atg4d	8.70421	9.0157	9.65563	10.7115	9.09337	12.3422	11.3201	8.51851	9.47132	9.73688	9.0641
Atg5	30.1713	24.2432	24.9752	25.0661	25.8252	29.0468	22.4562	34.2235	39.6772	32.6954	34.9234
Atg7	18.5331	20.4471	21.4689	22.1299	17.9443	19.6305	18.0386	20.1007	20.2226	19.0638	23.0868
Atg9a	23.9121	22.0432	22.0623	22.6193	22.7334	23.1417	22.5943	16.2898	18.7507	19.2688	18.5547
Atg9b	9.33991	9.23139	9.60168	7.1229	9.33586	8.93748	9.29541	10.947	10.6232	13.1192	10.5037
Atic	5.868	4.65883	6.31122	3.69738	5.21353	5.85192	4.87779	2.91423	2.36783	3.27979	4.31878
Atl1	249.097	259.169	262.32	273.443	237.761	233.226	254.105	182.438	164.98	199.145	173.391
Atl2	1.7115	1.29412	1.29461	1.6312	1.75805	1.64918	1.15042	1.49447	1.08792	1.17868	0.959728
Atl3	40.9293	42.0158	38.8922	44.2598	35.0398	41.2827	42.4275	48.01	45.3728	50.3243	51.5587
Atm	36.9195	40.3334	39.6474	43.8249	31.0387	35.7499	33.0401	39.342	37.6933	44.8922	41.4816
Atmin	64.8414	75.6197	67.913	92.1627	71.8377	69.8507	88.8586	75.5083	50.6844	77.7926	62.8089
Atn1	210.221	223.365	212.586	225.268	239.641	223.809	229.348	205.677	205.361	201.502	204.369
Atoh1	49.2912	51.1609	43.4773	63.7255	67.1697	46.5494	61.2484	53.4648	44.2848	45.1484	52.4651
Atoh8	0.3423	0.172549	0	0.217493	0	0.0531993	0.0920337	0.298895	0.383973	0.307481	0
Atox1	0.2934	0.431373	0.215768	0.0543733	0.24249	0.531993	0.0920337	0.261533	0.511963	0.614961	0.106636
Atp10a	32.9586	29.9804	32.3652	28.3828	31.7662	22.9289	32.4879	31.6829	33.3416	28.032	37.3761
Atp10b	0.489	0.992159	1.07884	1.03309	1.33369	1.70238	0.966354	0.485704	0.959931	0.409974	0.479864
Atp11a	0.0489	0	0.053942	0	0.24249	0.106399	0	0.149447	0.0639954	0	0
Atp11b	54.0345	53.2315	56.5852	53.2858	48.3768	53.4121	55.2662	75.0226	85.5619	76.8701	82.0568
Atp11c	86.1619	86.1452	85.3363	89.444	78.0211	89.4812	79.3791	74.1633	64.9553	71.5917	66.5945
Atp12a	27.6774	30.4981	25.5685	29.2528	26.977	29.3128	30.9693	29.1049	23.6783	22.0361	23.8333
Atp13a1	0.489	0.690197	0.161826	0.598106	0.424357	0.74479	0.506185	0.523066	0.895936	0.614961	0.639819
Atp13a2	143.668	125.228	136.635	123.427	129.611	143.532	115.962	107.752	122.743	118.944	135.908
Atp13a3	35.5992	34.2079	34.3611	29.8509	31.7662	35.3243	26.7358	27.2742	29.5659	28.8519	30.0182
Atp13a4	114.133	127.902	134.37	130.55	111.121	126.934	125.764	135.997	125.367	145.131	125.618
Atp13a5	0.929101	0.388236	0.26971	0.543733	1.03058	0.531993	0.184067	0.448342	0.383973	0.358727	0.159955
Atp1a1	0	0.301961	0	0	0	0.0531993	0	0	0.255982	0	0
Atp1a2	354.623	369.946	386.98	366.802	357.733	347.977	359.852	320.527	325.097	351.348	322.095
Atp1a3	1.0269	0.819609	0.863073	0.32624	0.363735	0.638392	0.552202	0.410981	0.383973	0.307481	0.373228
Atp1a4	4.0098	4.83138	4.04565	3.20802	5.03167	3.56435	3.91143	4.37134	3.64774	3.946	6.34487
Atp1b1	0.0489	0.129412	0	0	0.0606225	0.0531993	0	0	0	0	0.159955
Atp1b2	138.729	152.706	144.025	149.744	144.16	140.127	148.358	115.71	132.023	115.151	116.714
Atp1b3	46.2594	50.4707	41.3735	50.5128	55.409	50.0073	58.7635	172.873	174.707	184.693	210.127
Atp1b4	81.4675	84.8511	87.1164	84.0067	81.2341	78.5222	82.002	82.7939	82.0421	84.7109	81.7369
Atp2a1	0.0489	0.0862747	0	0	0.24249	0	0	0	0	0.15374	0
Atp2a2	0.2934	0.64706	0.161826	0.32624	0.363735	0.79799	0.414152	0.0373619	0.0639954	0.15374	0.159955
Atp2a3	468.511	481.628	491.79	491.752	463.641	463.845	480.554	708.344	683.599	727.396	676.395
Atp2b1	33.6921	35.5883	33.1204	32.0259	36.4947	32.7708	32.856	41.6958	37.0533	36.5902	33.7504
Atp2b2	123.668	126.306	123.689	132.073	128.156	127.625	129.399	108.835	97.145	100.597	90.5344
Atp2b3	0.880201	1.20785	1.0249	1.03309	1.21245	1.22358	0.414152	1.38239	1.91986	1.43491	1.54623
Atp2b4	0	0.129412	0.107884	0.0543733	0.181867	0	0	0.112086	0.191986	0.307481	0.426546
Atp2c1	42.2496	46.8471	41.3735	43.9336	50.1954	49.3158	50.3885	40.3882	35.7734	46.8395	42.2814
Atp2c2	51.7362	53.7491	55.6682	48.8272	51.8929	54.6357	44.7284	54.1747	59.5797	53.8603	54.5446
Atp4a	1.2714	0.0862747	0.53942	0.271866	0.424357	0.425594	0.184067	0.186809	0.511963	0.256234	0
Atp5a1	0.3912	0.0431373	0.053942	0.16312	0.121245	0.106399	0.0920337	0.112086	0.255982	0.15374	0.106636
Atp5b	991.302	1003.76	967.504	1031.95	972.082	913.219	1015.87	983.14	1022.07	987.525	1015.93
Atp5c1	1971.99	2050.75	1975.2	1974.08	1818.31	1865.54	1858.39	1921.11	1873.66	1944.56	1884.05
Atp5d	533.059	533.954	467.462	532.532	485.344	489.221	539.41	479.129	394.98	456.045	430.118
Atp5e	211.786	185.189	181.623	196.722	211.148	159.545	211.862	192.451	183.987	162.298	187.787
Atp5f1	20.6358	18.3765	19.2034	15.5508	21.2785	18.6198	17.3023	22.1556	24.7662	20.2937	20.8474
Atp5g1	191.835	179.667	190.092	195.689	185.444	179.388	191.89	192.974	182.195	183.002	187.893
Atp5g2	278.877	261.714	265.125	250.77	231.881	247.217	243.337	295.607	265.837	319.523	280.987
Atp5g3	115.453	104.867	116.623	78.6781	97.8447	95.1735	84.671	88.7344	103.673	102.237	94.9065
Atp5h	166.456	161.204	154.112	155.562	160.953	131.402	166.995	167.082	178.675	132.473	176.963
Atp5j	149.879	149.643	138.469	163.12	129.914	132.041	154.801	155.089	125.239	145.746	136.441
Atp5j2	79.4626	78.6393	74.8176	88.1391	86.4477	69.6379	87.294	88.0993	84.154	80.8674	87.8151
Atp5k	72.2743	72.0393	66.2948	67.8035	70.2615	57.934	71.5562	77.3017	82.7461	72.7191	74.8055
Atp5l	110.661	100.898	99.1994	104.288	108.696	89.0024	115.41	117.615	105.72	107.362	117.247
Atp5o	76.5286	70.3138	69.801	71.5552	67.9578	61.9772	83.9348	87.8377	78.3304	76.3064	91.0676
Atp5s	191.59	190.322	192.465	197.864	181.201	171.568	195.664	191.405	185.203	180.594	187.467
Atp5sl	1.956	2.45883	2.91287	2.99053	2.72801	4.25594	4.23355	2.31644	3.58374	2.04987	2.98582
Atp6ap1	36.1371	40.851	35.9793	34.3095	39.344	35.2179	32.2118	43.5266	38.5252	39.2038	44.3608
Atp6ap1l	55.1592	62.2903	58.7429	57.3094	53.2265	66.4991	52.8274	55.0714	57.4679	52.5792	48.5729
Atp6ap2	0	0.0431373	0	0.217493	0.121245	0	0.0920337	0	0.127991	0	0
Atp6v0a1	38.0442	43.8275	41.859	40.78	37.101	38.5695	39.8966	37.8102	38.3333	32.5417	36.6296
Atp6v0a2	103.326	105.384	95.7471	95.8057	95.6017	96.2907	103.768	96.431	90.1695	92.7566	94.16
Atp6v0a4	55.3548	54.7844	57.0167	55.4607	55.8333	56.3913	56.5087	55.1088	57.2119	61.1886	59.2899
Atp6v0b	0.6357	0.690197	0.485478	1.14184	0.363735	0.372395	0.460169	0.224171	0.83194	0.512468	0.426546
Atp6v0c	86.9443	74.4119	87.1703	78.6237	78.0818	80.9693	75.3756	63.7393	61.3716	51.7592	55.0777
Atp6v0d1	53.79	64.404	108.801	34.527	29.1594	65.8607	32.2118	45.2826	38.2053	74.974	41.5882
Atp6v0d2	112.421	106.808	95.855	101.134	88.1451	96.0247	99.7185	87.0905	81.8501	75.8964	77.4181
Atp6v0e	0.1467	0.0431373	0	0	0.0606225	0	0	0	0	0	0
Atp6v0e2	25.5747	24.1569	24.22	23.0543	21.9453	24.6845	21.1217	23.7248	24.7022	23.061	23.4067
Atp6v1a	8.60641	9.44707	7.17429	9.08034	7.63843	6.96911	7.31668	8.78004	11.7112	8.04574	9.38401
Atp6v1b1	150.465	149.514	149.635	157.03	142.766	151.139	161.289	143.843	121.143	126.733	120.926
Atp6v1b2	0.0978001	0.0431373	0.107884	0.0543733	0.121245	0.0531993	0.0920337	0.0373619	0.191986	0	0.159955
Atp6v1c1	219.757	217.326	212.046	218.363	207.086	202.849	218.718	198.84	193.458	191.919	193.972
Atp6v1c2	70.0249	67.5099	62.1952	64.4323	59.5919	58.998	62.3528	56.4911	65.4673	50.3756	52.1986
Atp6v1d	0.6357	1.07843	1.72615	0.924346	1.0912	0.638392	0.644236	0.672514	1.02393	0.563714	0.639819
Atp6v1e1	92.7634	100.51	87.0085	102.113	97.6628	93.0456	101.605	92.3212	81.8501	78.1513	85.4691
Atp6v1f	73.6435	67.0785	70.3944	59.9193	63.1686	62.5092	63.1811	65.4206	67.7072	62.4698	64.835
Atp6v1g1	78.9736	73.0746	68.9379	71.8271	76.2025	76.341	82.8764	78.572	68.0271	72.0017	64.2485
Atp6v1g2	55.6482	54.6981	52.162	56.6569	54.3784	45.1662	52.8274	52.867	56.444	44.9434	48.8395
Atp6v1h	1.0758	1.42353	2.21162	1.46808	1.0912	1.32998	1.38051	0.784599	0.895936	0.358727	0.959728
Atp7a	48.9489	50.8589	48.3321	43.6074	45.4669	47.7198	48.4558	43.265	38.3333	42.2786	38.709
Atp7b	22.8363	24.6746	20.8756	26.4254	23.279	26.0145	24.481	35.1575	28.8619	34.3866	28.0987
Atp8a1	2.6406	2.80393	2.85893	2.82741	3.21299	3.40476	3.08313	3.66146	4.03171	3.1773	3.519
Atp8a2	9.87781	9.53335	11.6515	11.6903	7.63843	8.99068	12.6086	12.8525	12.6071	15.6303	14.1293
Atp8b1	0	0.258824	0.053942	0	0	0.106399	0	0	0.127991	0.0512468	0
Atp8b2	0.831301	0.474511	0.215768	0.32624	0.424357	0.319196	0.368135	0.747237	0.639954	0.871195	0.799774
Atp8b3	53.9856	58.4942	65.4317	55.5151	57.5914	55.2209	46.9372	61.535	64.5714	59.19	63.7153
Atp8b4	0.4401	0.388236	0.809131	0.978719	0.545602	0.79799	0.690253	1.34503	0.83194	0.666208	0.959728
Atp8b5	0.5868	0.258824	0.053942	0	0.121245	0.159598	0	0.224171	0.127991	0	0.319909
Atp9a	0.684601	0.64706	0.701247	0.652479	0.96996	0.74479	0.690253	0.560428	0.70395	0.461221	0.266591
Atp9b	29.3889	32.4824	29.9378	29.4159	31.6449	34.0476	28.6685	38.6322	38.7812	36.8977	36.5763
Atpaf1	37.9953	34.1648	36.5188	35.1795	38.0709	40.0591	32.3959	31.7949	35.1335	36.0777	35.0301
Atpaf2	42.0051	41.9726	44.6101	42.7374	40.2533	44.4746	44.5903	38.5201	36.0294	44.9434	37.3761
Atpif1	28.1664	31.0589	28.0499	26.2079	29.9475	25.8017	28.5305	26.6016	25.4062	27.4683	27.0857
Atr	359.562	325.859	290.478	348.913	368.827	303.555	366.524	417.668	376.421	362.827	389.436
Atraid	48.3132	46.502	48.44	52.5246	41.4052	49.9541	42.7036	40.7244	34.6215	41.8686	33.3239
Atrip	20.9292	18.5491	18.2324	17.3451	18.308	21.0669	21.3518	17.2985	16.9588	15.7328	13.7028
Atrn	1.6137	1.46667	2.15768	2.4468	2.30365	2.76636	1.79466	1.68128	1.59989	1.38366	1.43959
Atrnl1	30.318	40.506	36.1412	44.0967	37.6466	37.9311	38.8382	37.8476	36.9254	37.3076	37.2161
Atrx	15.4035	17.3843	14.4025	16.2576	13.8219	15.481	15.9679	16.9249	13.1191	16.6039	16.0488
Atxn1	443.181	482.189	494.541	587.612	457.942	454.641	542.861	396.97	305.578	415.97	345.822
Atxn10	11.247	12.5961	12.7303	12.5602	12.1851	10.5335	13.759	11.2459	11.4552	10.9156	10.557
Atxn1l	212.911	210.855	203.739	212.001	196.781	210.988	193.961	195.477	190.706	209.24	192.159
Atxn2	4.3032	4.87452	3.99171	3.75176	5.21353	6.17112	3.8194	3.6241	4.99164	3.89475	4.90528
Atxn2l	255.796	280.393	240.096	316.398	280.258	237.907	302.423	325.571	281.26	305.738	315.804
Atxn3	967.438	968.131	926.886	1003.57	982.327	900.398	1008.69	897.581	853.315	908.451	934.615
Atxn7	54.8658	57.5883	55.5603	57.1463	50.8623	50.8053	53.3335	44.6848	40.8931	47.557	41.1084
Atxn7l1	17.4084	19.5843	17.0457	16.8557	20.7935	19.2581	16.0599	20.8106	18.5587	17.4751	18.768
Atxn7l2	12.1272	12.9843	10.6805	19.0306	14.8525	13.0338	16.474	19.0546	18.3027	19.525	20.7941
Atxn7l3	18.0441	16.953	17.2615	16.312	19.5811	18.5134	17.1183	17.7842	17.4068	17.6801	19.3012
Atxn7l3b	80.7829	82.7374	86.8467	66.0635	89.2969	80.2777	67.3687	95.2354	122.935	101.827	102.851
AU015836	56.235	54.0942	53.3487	51.0565	56.9245	59.3704	47.2133	58.7329	64.6354	59.6512	57.5304
AU018091	0.1467	0.992159	0.809131	0.32624	0.48498	0.319196	0.414152	2.12963	3.32776	2.51109	2.50596
AU019823	237.948	247.177	218.142	236.578	247.885	238.652	237.953	284.436	253.87	282.318	291.437
AU021092	42.1029	48.4864	41.9669	45.2929	40.0715	36.9735	41.6453	32.2433	33.0856	33.1566	32.8974
AU022252	0.0489	0	0.161826	0	0	0.531993	0.230084	0	0.127991	0.0512468	0.106636
AU022751	44.7435	48.0981	49.5188	43.553	53.1053	56.0189	51.1247	43.4892	44.9888	36.2315	41.3216
AU040320	1.5648	1.59608	2.0498	2.06618	2.06116	0.851189	1.19644	1.90546	2.36783	1.79364	3.09246
AU041133	21.8094	19.3687	19.8507	20.9337	21.8241	25.2697	20.5235	15.692	14.7189	15.2203	16.6886
Auh	2.0538	3.79608	4.15354	3.0449	2.36428	2.18117	3.63533	2.0549	1.15192	3.48478	1.97277
Aunip	30.7092	32.6118	27.5104	31.8084	30.0688	29.2596	29.2207	25.294	25.4062	24.3422	27.4589
Aup1	14.0832	16.4785	17.5312	18.8132	15.58	15.8534	16.6581	14.9074	14.335	15.784	17.2218
Aurka	59.658	58.5374	61.5479	55.787	58.2582	64.2116	57.5671	55.3329	57.6599	53.8603	54.8112
Aurkaip1	106.504	107.455	111.714	109.453	113.607	109.271	131.378	149.447	141.686	156.661	158.089
Aurkb	65.7217	62.7217	61.2242	63.2905	60.0163	51.6565	68.6572	59.8163	57.9798	58.1651	57.6903
Aurkc	45.477	45.0354	47.3611	44.7492	46.5581	42.8786	45.1886	54.8472	62.9715	57.9601	58.5434
Auts2	24.5478	22.7334	20.9835	19.3569	24.9158	23.3013	23.1465	42.0695	39.6132	40.5362	45.4271
AV320801	140.93	139.981	123.419	158.77	175.805	131.136	173.53	134.615	114.552	117.714	135.642
Aven	0.489	0.345099	0.377594	0.380613	0.363735	0.212797	0.552202	0.336257	0.319977	0.717455	0.266591
Avil	45.4281	44.1295	46.7138	42.6286	49.2255	39.7399	37.6878	41.6958	47.5486	39.3575	42.7079
Avl9	0.929101	0.690197	0.485478	0.543733	1.15183	2.07477	1.1044	0.298895	0.255982	0.15374	0.426546
Avp	38.142	39.255	35.2242	41.2149	29.5232	34.8987	31.7056	34.7092	31.2938	35.6677	27.0323
Avpi1	0.0489	0	0	0.0543733	0	0.106399	0	0.0373619	0	0	0
Avpr1a	30.7092	27.0471	28.9669	26.4254	27.7651	24.8441	28.9906	59.368	59.6437	53.4504	54.9711
Avpr1b	0	0	0	0	0.181867	0	0	0	0	0	0
AW011738	0.0489	0.345099	0.215768	0.0543733	0.0606225	0	0.322118	0	0	0	0
AW146154	0.0978001	0.172549	0.26971	0	0	0.159598	0.184067	0.0747237	0.127991	0.204987	0.0533182
AW209491	7.82401	6.8157	8.63073	6.36167	7.2747	7.7671	8.37507	6.08998	7.16749	6.91831	6.66478
AW549877	9.09541	9.83531	8.03736	8.04724	8.72964	8.45869	9.66354	10.1998	8.76737	10.8643	8.42428
AW551984	62.7876	62.4197	65.4856	63.6167	60.0163	62.722	59.0856	51.2978	54.5241	41.7661	45.5338
AW554918	0.3423	0.129412	0.485478	0.761226	0.363735	1.17038	0.230084	0.971408	1.47189	0.666208	0.746455
AW822073	17.9463	20.1451	18.6639	20.3356	22.6122	19.3645	21.6739	19.3534	14.7189	14.5541	16.1021
Awat1	1.2225	0.345099	0.377594	0.32624	0.303112	0.372395	0.0460169	0.59779	1.08792	0.819948	0.693137
Awat2	0.0978001	0	0	0	0.121245	0	0	0	0	0	0
Axdnd1	0.0978001	0	0.053942	0.0543733	0.303112	0.106399	0.138051	0.0747237	0	0.0512468	0.106636
Axin1	0.3912	0.215687	0.107884	0.217493	0.424357	0.106399	0.230084	0.0373619	0.383973	0.0512468	0.0533182
Axin2	53.9856	62.6785	61.6558	62.4205	63.108	60.0088	56.5547	61.1614	59.1958	64.3659	59.3432
Axl	186.211	192.479	170.187	188.512	133.794	123.369	120.84	30.3752	30.0778	28.3907	31.6177
AY074887	1.7115	2.02745	2.0498	0.978719	2.06116	1.70238	1.79466	1.64392	1.47189	1.58865	1.97277
AY761184	0.1467	0.258824	0.107884	0.108747	0	0.0531993	0.276101	0.0747237	0	0.358727	0.106636
Aym1	0.0978001	0.129412	0.377594	0	0	0	0.138051	0.0747237	0	0.102494	0
Azgp1	0.3912	0.0862747	0.107884	0.108747	0	0.212797	0	0.112086	0	0	0.213273
Azi2	0.3423	0.0862747	0	0.0543733	0.0606225	0	0	0	0	0	0
Azin1	38.1909	38.9961	39.054	41.5412	35.8885	39.8995	34.7427	36.8388	36.3494	35.104	34.5502
Azin2	70.0249	67.1217	67.5354	72.3164	60.6831	55.6997	65.482	66.6909	67.6432	69.5931	69.527
B020004C17Rik	5.0367	4.57256	5.12449	3.75176	4.72855	5.16033	4.55567	4.67023	5.69559	6.3546	4.90528
B020004J07Rik	0.3912	0.0431373	0.053942	0	0.0606225	0.106399	0.138051	0.0373619	0	0.15374	0.213273
B020011L13Rik	5.4768	5.65099	6.7967	6.74229	5.57727	6.11792	6.21228	4.74496	4.99164	6.96956	5.97164
B020031M17Rik	0.4401	0.0862747	0	0.108747	0.303112	0.478794	0.0920337	0.224171	0.319977	0.102494	0.213273
B130006D01Rik	5.0367	4.87452	5.17844	5.16546	3.87984	3.35156	5.38397	4.52079	4.1597	5.89338	5.11855
B230118H07Rik	0.782401	0.905884	1.0249	0.706853	0.72747	1.11719	1.84067	1.68128	0.575959	1.17868	0.959728
B230217C12Rik	8.80201	7.67844	7.98342	7.82975	8.3659	8.88428	7.73083	8.51851	8.51139	9.27566	10.8769
B230219D22Rik	3.2763	2.80393	4.20748	3.64301	5.75914	6.27752	5.42999	6.61305	6.33555	6.20086	5.06523
B230307C23Rik	80.245	77.3884	77.3529	80.9618	87.5995	89.2152	86.8798	74.5743	76.1545	68.7731	73.2059
B2m	11.0025	8.10982	11.2739	11.4184	10.4271	11.0655	11.3201	7.50973	6.52753	9.78813	9.59728
B3galnt1	40.2936	44.4314	34.6308	43.0636	51.8929	39.4739	50.9867	53.6516	50.6844	43.6622	49.1061
B3galnt2	1.8093	2.2	2.10374	1.52245	2.18241	2.02157	1.97873	3.84827	3.07178	3.89475	3.94555
B3galt1	24.939	25.0628	25.083	25.7729	22.9153	24.5781	23.8367	24.2852	28.8619	26.4433	25.0063
B3galt2	0.1467	0.517648	0.647305	0.108747	0.788092	0.159598	0.184067	0.821961	0.319977	1.48616	1.01305
B3galt4	0	0	0	0	0.121245	0.212797	0	0	0.319977	0	0
B3galt5	2.8362	3.2353	2.91287	2.93616	3.94046	2.39397	2.85305	2.91423	4.79966	3.48478	5.27851
B3galt6	0.0978001	0.0431373	0.053942	0.108747	0.181867	0.106399	0.322118	0.149447	0.127991	0.102494	0.213273
B3gat1	7.82401	7.37648	6.4191	5.54607	6.48661	6.11792	7.22465	6.61305	5.5676	5.99587	6.66478
B3gat2	0.0978001	0.0431373	0.053942	0	0.0606225	0.159598	0.0460169	0.0747237	0.127991	0	0.159955
B3gat3	0.1467	0.0862747	0.053942	0.0543733	0.363735	0.159598	0.0920337	0.186809	0.255982	0.0512468	0
B3glct	34.2789	37.1844	34.1453	29.7966	34.7973	35.1647	28.3464	36.5773	41.469	34.4891	38.6024
B3gnt2	13.0074	12.2941	10.4108	12.3971	11.6395	11.1719	13.529	10.7976	6.84751	8.19948	9.6506
B3gnt3	12.2739	9.27453	8.63073	10.0047	7.51719	8.67149	8.60515	13.0767	14.015	10.6081	15.1424
B3gnt4	3.2763	3.75295	3.23652	4.34986	4.24357	2.50037	4.0955	6.91194	5.43961	6.66208	5.5451
B3gnt5	0.0978001	0.0431373	0.053942	0	0.0606225	0.106399	0.138051	0.112086	0.0639954	0.256234	0
B3gnt6	27.6285	29.204	28.3735	34.1464	29.5232	28.568	26.5057	31.3466	29.8859	28.1857	24.3131
B3gnt7	0	0.0862747	0	0.16312	0.0606225	0.159598	0.184067	0.149447	0.191986	0.102494	0.0533182
B3gnt8	138.485	152.188	136.473	142.186	132.521	113.102	118.862	39.8277	41.789	51.3492	47.5599
B3gnt9	0.733501	0.862747	0.755189	0.16312	0.48498	0.478794	0.322118	0.747237	1.3439	1.43491	0.639819
B3gntl1	1.0269	0.258824	0.593362	0.434986	0.606225	0.372395	0.414152	0.298895	0.639954	0.717455	0.479864
B430203G13Rik	6.74821	8.97256	9.00832	7.55788	7.63843	8.72469	7.40871	6.91194	6.91151	6.66208	7.25128
B430218F22Rik	1.2225	1.16471	1.07884	0.815599	1.45494	1.32998	1.79466	1.94282	0.959931	1.33242	1.01305
B430305J03Rik	0.5379	0.388236	0.593362	0.380613	0.48498	0.372395	0.276101	0.336257	0.255982	0.717455	0.213273
B430306N03Rik	0.4401	0.560785	0.431536	0.489359	0.424357	0.638392	0.598219	0.523066	0.639954	0.717455	0.159955
B4galnt1	1.9071	1.20785	1.88797	1.30496	1.63681	1.75558	1.51856	0.859323	0.83194	0.922442	0.746455
B4galnt2	10.9047	11.0863	9.87139	12.1796	14.125	12.555	14.8634	16.8128	15.6789	15.579	16.2621
B4galnt3	1.5159	1.0353	0.970957	0.869972	1.21245	1.75558	0.920337	0.709875	0.127991	0.512468	0.479864
B4galnt4	36.9684	40.2471	34.3611	35.9407	36.5554	37.0799	35.6171	46.3661	48.7005	48.7869	47.4532
B4galt1	67.2865	58.9256	59.8757	57.69	70.7465	66.2863	59.4078	73.5281	85.8819	80.3037	75.7652
B4galt2	42.4452	44.2589	39.3777	44.3686	40.5564	44.2618	36.9055	55.4076	52.6682	51.4517	51.3455
B4galt3	3.2274	2.80393	3.02075	2.39242	2.54614	2.39397	2.57694	3.88563	4.09571	5.5859	3.94555
B4galt4	27.2862	26.1844	30.6391	25.5011	31.9481	31.228	25.4013	32.2807	38.7812	29.5181	32.6841
B4galt5	3.423	2.97648	2.21162	2.88178	3.09175	4.14955	2.25483	3.06367	2.68781	3.27979	3.03914
B4galt6	160.49	166.985	150.93	160.564	164.469	150.235	155.537	121.725	121.399	121.506	117.087
B4galt7	380.589	396.13	394.262	388.823	313.418	348.881	337.396	202.202	198.962	199.042	199.464
B4gat1	12.3228	9.27453	10.7884	9.18908	9.63898	8.13949	8.191	9.11629	9.34333	9.4294	11.6767
B630019K06Rik	6.357	7.03138	6.14939	5.65482	5.88038	7.8203	6.39634	7.69654	6.27155	5.5859	7.46455
B930094E09Rik	0	0.258824	0.107884	0.0543733	0.181867	0.319196	0.138051	0.336257	0.191986	0.204987	0.319909
B9d1	0.5379	0.172549	0.161826	0.0543733	0.181867	0.159598	0.184067	0.224171	0.319977	0.102494	0.213273
B9d2	10.7091	9.96472	10.7345	10.494	8.97213	8.67149	9.61752	10.4987	8.83137	10.1981	7.62451
Baalc	4.7433	3.96863	5.7718	3.80613	2.84926	4.14955	5.01584	7.21084	4.60767	4.91969	5.59842
Baat	0.1467	0.129412	0	0.271866	0	0	0	0	0	0	0
Babam1	0.3423	0.0431373	0.161826	0	0	0	0.0920337	0	0.127991	0.0512468	0
Bace1	133.35	127.859	120.399	125.222	136.279	119.645	129.952	141.938	126.647	128.271	133.616
Bace2	15.9903	15.1843	11.9751	12.5602	14.125	11.5974	13.1608	13.525	13.823	13.2217	10.8236
Bach1	0.1467	0	0.053942	0.108747	0.0606225	0	0	0.0373619	0.255982	0	0.0533182
Bach2	57.8976	64.706	63.2201	68.4016	59.1676	70.0635	69.7155	68.559	60.5397	61.3424	57.3171
Bad	40.0491	45.8118	45.3653	45.6192	49.7711	51.6565	53.3796	6.87458	7.0395	5.94462	6.7181
Bag1	12.714	13.502	13.5934	14.3002	12.3064	11.9166	12.5626	17.2238	14.9749	15.2203	16.6353
Bag2	93.9859	94.3413	94.3446	83.5717	95.8442	85.4381	84.579	80.5895	84.7939	86.7607	88.0284
Bag3	1.467	1.85491	0.755189	1.19621	1.57618	1.54278	1.97873	0.896685	1.08792	1.33242	1.81282
Bag4	189.977	194.938	169.917	191.503	198.175	160.821	185.402	172.574	177.843	165.476	185.814
Bag5	74.9638	72.2982	72.606	74.3283	66.4423	61.9772	66.2183	73.715	69.627	75.384	75.4453
Bag6	16.1859	17.2118	17.4772	17.6713	13.4582	16.4386	15.8298	16.6634	18.3667	15.169	16.1554
Bahcc1	620.052	624.974	616.18	616.539	640.719	587.054	591.915	588.972	583.83	604.353	611.827
Bahd1	92.5189	98.5257	91.4857	101.026	108.332	99.8551	106.253	162.038	163.572	160.095	170.992
Baiap2	19.0221	23.3804	23.6806	18.4325	24.3096	23.1417	19.5111	31.6455	34.7495	28.0832	31.1912
Baiap2l1	28.1664	29.851	28.2117	32.0802	26.1283	27.1316	26.1376	29.1796	32.7017	30.1843	29.1651
Baiap2l2	3.8142	5.30589	5.01661	4.45861	4.06171	3.19196	4.96982	3.58674	3.07178	3.02356	3.19909
Baiap3	1.4181	1.07843	1.13278	0.815599	1.57618	1.54278	1.47254	2.76478	2.30384	1.89613	2.07941
Bak1	0.0978001	0.0431373	0.485478	0.16312	0.666847	0.319196	0.0460169	0.298895	0.319977	0	0.106636
Bambi	231.493	221.769	203.254	238.481	244.854	196.997	242.693	256.751	249.39	260.846	267.818
Banf1	12.5673	11.7334	13.2158	11.0378	12.852	12.1826	11.7343	10.947	11.3272	12.1967	13.1163
Bank1	161.419	157.451	152.926	173.07	157.74	147.575	169.158	164.28	159.541	157.071	159.155
Banp	0	0	0.053942	0	0.303112	0.159598	0	0	0	0.256234	0
Bap1	32.4207	34.7687	39.3777	33.2764	31.5237	31.1748	30.4171	42.9288	38.2053	39.7675	37.856
Bard1	73.6924	80.5374	83.2865	75.3614	75.96	79.1606	71.8783	73.304	84.154	76.9214	73.4725
Barhl1	104.695	105.945	99.6849	120.817	113.97	103.845	117.297	111.563	96.9531	106.235	105.41
Barhl2	0.1467	0.258824	0.107884	0	1.03058	0.212797	0	0.224171	0.191986	0.358727	0
Barx1	0.1467	0.560785	0	0.32624	0.848715	0.265997	0.230084	0.261533	0.70395	0.15374	0.319909
Barx2	0.5868	0.603923	0.377594	0.489359	0.848715	0.585192	0.690253	0.523066	0.959931	0.307481	0.959728
Basp1	0	0	0	0	0	0	0.0920337	0.149447	0.127991	0.0512468	0.0533182
Batf	92.0299	96.7139	94.938	109.453	102.937	89.5344	113.984	165.849	166.068	169.832	201.01
Batf2	0.3423	0.215687	0.215768	0.271866	0	0.425594	0.506185	0.0747237	0.127991	0.461221	0.319909
Batf3	0.684601	1.85491	1.18672	0.924346	1.27307	0.957587	1.28847	1.12086	0.83194	0.922442	1.173
Bax	0.1467	0.0431373	0.161826	0.0543733	0.424357	0.265997	0.506185	0	0	0	0.159955
Baz1a	85.0372	75.3178	77.1911	63.7798	81.1735	68.7335	71.8783	74.4248	93.4973	76.6139	74.1657
Baz1b	52.2741	66.3021	62.2491	68.1297	63.6536	65.5415	72.4766	71.6974	62.7795	78.8687	69.3137
Baz2a	212.471	220	222.727	249.628	217.15	215.83	234.364	256.302	248.814	279.397	258.06
Baz2b	690.322	753.005	686.197	792.654	782.636	698.4	785.14	864.217	745.483	853.463	813.956
BB014433	86.2597	97.3609	86.0915	112.063	104.21	101.77	112.465	110.89	86.4578	94.2428	100.771
BB287469	0	0	0	0	0.0606225	0	0	0.0373619	0	0	0
Bbc3	11.6871	12.3373	11.5436	15.007	10.4877	12.023	12.9307	10.0503	10.6872	12.9142	10.3437
Bbip1	7.53061	8.28237	8.73861	7.9385	8.72964	9.57587	9.57151	11.3206	12.9911	9.83938	13.5428
Bbof1	6.0147	4.14118	5.07055	5.21983	4.42544	5.37313	6.71846	5.38011	5.88758	6.30335	6.23823
Bbs1	0.5379	0.301961	0.26971	0.489359	0.48498	0.585192	0.276101	0.112086	0.319977	0.256234	0.373228
Bbs10	7.72621	8.49805	7.444	7.88412	8.48715	9.62907	9.80159	12.4415	12.2871	12.2992	11.6767
Bbs12	3.9609	3.62354	4.36931	4.83922	2.48552	5.37313	4.96982	4.18453	2.94379	3.02356	3.67896
Bbs2	0.5868	0.64706	0.755189	0.271866	1.27307	1.70238	0.782287	0.59779	1.59989	0.461221	0.533182
Bbs4	18.1419	18.9804	18.0166	20.0637	19.8236	17.1834	18.9129	16.0282	16.7668	17.1677	16.3154
Bbs5	8.75311	7.98041	7.98342	6.68791	7.03221	6.27752	4.87779	7.02403	6.20756	8.09699	7.03801
Bbs7	5.9169	4.44314	4.15354	4.45861	4.24357	5.58593	4.00347	4.44606	4.99164	5.12468	3.83891
Bbs9	2.6406	4.22746	3.56017	2.55554	3.27361	3.19196	2.20881	3.36257	3.58374	2.35735	2.98582
Bbx	17.7996	17.3843	18.9876	17.6713	16.4893	16.545	18.4067	18.9425	15.0389	20.0375	17.9149
BC003331	46.8951	52.5844	50.4358	57.1463	45.4062	49.8477	54.2539	47.599	40.8931	45.0459	42.388
BC003965	18.4842	17.0392	16.6681	16.312	15.2769	16.4386	16.9802	15.5425	13.1831	12.9142	13.8094
BC004004	7.28611	10.7412	11.6515	9.3522	9.21462	10.0547	6.85651	10.3492	12.5431	10.7618	10.8769
BC005537	15.4524	14.3647	15.0498	13.4846	13.8826	15.3746	14.6334	14.0854	13.375	11.2743	12.903
BC005561	157.654	152.749	165.926	139.25	147.131	146.511	138.235	142.423	154.677	144.311	143.906
BC005624	21.3204	22.9491	26.054	25.7186	17.3987	22.6097	17.2563	22.305	20.3505	19.115	20.7941
BC016579	52.9098	54.5687	57.8259	58.9406	52.3778	47.6666	50.2044	51.8956	49.7884	45.4559	51.8253
BC017158	0	0.0431373	0	0	0.0606225	0	0.138051	0.186809	0	0	0.106636
BC017643	24.7434	20.102	21.4689	24.2505	22.0666	25.6953	18.3607	14.9447	17.9827	15.5278	16.2621
BC021891	5.1834	4.09805	5.3942	5.43733	4.72855	5.69233	4.9238	2.61533	5.31162	3.58727	4.1055
BC022687	0.3423	0.431373	0	0	0	0.531993	0	0.186809	0.0639954	0	0
BC024139	3.8631	3.14902	3.61412	3.80613	4.06171	2.97916	3.08313	3.923	3.13578	4.20223	4.47873
BC024978	0.1956	0.215687	0.593362	0.108747	0.48498	0.159598	0.138051	0.224171	0.127991	0.204987	0.266591
BC025446	79.4137	77.7766	67.2657	78.8412	90.1456	85.2253	86.6037	77.6753	66.3632	70.413	82.6966
BC025920	0	0.172549	0.215768	0	0.0606225	0.159598	0	0.0373619	0.0639954	0	0.0533182
BC026585	3.1785	2.58824	3.56017	2.77304	3.33424	4.41554	2.80703	1.75601	2.17584	3.07481	3.03914
BC027072	8.80201	8.75688	10.6805	8.59098	8.3659	10.6399	9.11134	6.53833	7.74345	7.43078	6.93137
BC028528	0.0489	0.129412	0	0	0	0.265997	0	0.0373619	0	0.0512468	0
BC029214	1.6137	1.81177	1.99586	0.543733	0.666847	1.27678	1.15042	0.821961	1.59989	1.12743	1.54623
BC029722	1.3692	1.25098	1.40249	1.03309	0.96996	1.59598	0.87432	1.08349	2.11185	1.28117	1.06636
BC030336	6.74821	7.89413	6.52699	7.50351	8.12341	5.69233	7.22465	8.10752	7.80744	8.45571	9.38401
BC030499	17.8485	15.2275	15.2117	15.442	18.1261	17.2898	16.0599	14.5338	15.1669	12.3505	13.2229
BC030500	1.7115	1.0353	2.10374	0.380613	1.63681	1.59598	1.93271	1.12086	1.21591	0.768701	0.746455
BC030867	0	0	0	0	0	0.0531993	0	0	0.0639954	0	0
BC030870	80.0983	81.357	75.0334	87.6497	92.6918	83.5229	89.1807	70.6513	77.7544	77.2289	85.8957
BC031181	0	0.0862747	0.053942	0	0	0.159598	0.0460169	0	0	0	0
BC034090	41.2716	37.1412	36.4648	37.0282	30.2506	33.1432	33.6383	45.3947	39.7412	44.4309	38.2292
BC035947	1.467	1.55294	1.88797	2.01181	1.93992	2.28757	1.24246	1.19558	2.87979	2.3061	2.82587
BC037034	1.2714	0.474511	0.647305	0.598106	0.606225	0.851189	0.644236	0.261533	0.127991	0.256234	1.54623
BC048403	42.2985	37.6158	38.0831	32.9502	37.7072	41.1231	30.3251	33.2521	38.2053	37.9226	38.6557
BC048507	55.0125	54.6981	49.357	58.8319	65.836	63.8924	69.8076	43.0782	39.0372	45.0459	44.8406
BC048546	0	0.0431373	0.107884	0	0	0	0	0.0747237	0.0639954	0	0
BC048679	0.3423	0.129412	0.107884	0.0543733	0.181867	0.106399	0.138051	0.224171	0.0639954	0.15374	0.266591
BC049352	0	0	0.053942	0	0	0	0.138051	0.0747237	0	0	0
BC049715	0	0	0	0	0.363735	0	0	0	0	0	0
BC049730	1.6137	0.905884	1.18672	1.52245	0.72747	1.17038	0.368135	0.971408	1.53589	0.871195	1.49291
BC049762	0	0.0862747	0	0	0	0.0531993	0	0	0	0	0
BC051019	0.4401	0	0.053942	0.108747	0.121245	0.425594	0.276101	0.224171	0.383973	0.256234	0.106636
BC051142	0.733501	0.388236	0.323652	0.598106	0.424357	0.159598	0.414152	0.298895	0.191986	0.614961	0.319909
BC051628	0	0	0.215768	0.16312	0	0.159598	0.0920337	0	0	0	0
BC051665	0.2445	0.0431373	0.053942	0	0.0606225	0.0531993	0.230084	0	0.0639954	0.15374	0.213273
BC052040	0.0489	0	0	0	0.121245	0	0	0	0	0	0
BC053393	56.3817	53.1883	47.8466	53.3946	48.013	49.4222	51.5849	46.9265	44.2208	53.3991	46.2802
BC055324	0	0.0431373	0.107884	0.108747	0.303112	0.691591	0.138051	0.298895	0.191986	0.102494	0.586501
BC061212	45.2814	44.9491	47.7926	43.8249	45.1638	46.3898	49.054	52.344	49.8524	55.5515	50.3324
BC067074	0.489	0.819609	0.701247	0.652479	0.24249	0.372395	0.966354	0.747237	1.21591	0.973688	1.11968
BC068281	24.7923	28.3412	25.6764	28.6547	34.9186	30.7492	29.6809	30.6367	27.262	29.1594	27.2456
BC080695	8.41081	6.03923	7.17429	7.01415	7.15345	9.41628	7.31668	6.27679	8.3194	7.892	6.77142
BC089597	2.2005	1.63922	1.78009	2.06618	1.69743	1.27678	2.20881	2.24171	0.895936	2.61358	2.39932
BC100451	0.2934	0.0862747	0	0	0	0.106399	0.138051	0.112086	0	0.102494	0.266591
BC100530	0.1956	0	0.26971	0	0.363735	0	0.0920337	0.0373619	0.447968	0.409974	0.0533182
BC106179	0	0.0431373	0	0	0.0606225	0	0	0	0	0	0
BC107364	0.2934	0.733335	0.755189	0.543733	0.363735	0.74479	0.506185	0.523066	0.319977	0.768701	0.639819
BC147527	0	0.0431373	0	0.0543733	0.181867	0.265997	0.0460169	0.0373619	0	0.204987	0
Bcam	0.1467	0.345099	1.45644	0.489359	0.303112	0.425594	0.276101	0.224171	0.319977	1.89613	0.213273
Bcan	156.529	158.055	188.096	141.153	150.889	158.534	138.419	123.145	146.166	132.165	129.297
Bcap29	1.7115	1.42353	1.0249	1.68557	0.848715	1.59598	0.966354	1.53184	2.7518	2.3061	2.23937
Bcap31	4.1565	5.82354	4.04565	3.8605	4.8498	4.62834	4.6477	3.32521	2.62381	4.45847	2.50596
Bcar1	47.2863	47.9687	44.718	43.8792	44.9819	44.1554	44.9125	47.7485	44.7328	46.2246	45.8537
Bcar3	84.0592	81.4864	80.05	84.0611	95.4198	77.0858	89.9169	125.797	121.207	128.629	138.308
Bcas1	29.4378	29.3765	27.5104	33.1133	30.4325	28.9404	30.8313	40.2387	38.7172	36.8464	41.1084
Bcas2	4.1565	3.27844	3.56017	2.28368	3.5161	3.67075	3.35923	2.57797	4.35169	4.15099	5.11855
Bcas3	159.61	149.687	151.901	166.382	161.256	140.499	156.964	153.034	150.581	139.442	147.212
Bcat1	80.5873	79.9766	81.1828	79.6025	81.901	78.3094	75.7898	85.073	81.5942	87.8369	93.2536
Bcat2	597.705	605.562	600.483	653.132	555.666	547.102	598.771	363.195	365.414	359.086	371.042
Bccip	36.6261	39.8158	33.0665	45.1842	36.0098	37.8779	38.6081	51.4099	44.9248	43.6622	47.6665
Bcdin3d	81.8587	74.2825	72.1205	79.0587	79.5367	68.4143	82.4622	74.5369	77.6904	69.1319	71.4464
Bche	3.9609	3.70981	4.47719	4.34986	4.72855	3.77715	6.39634	3.6241	2.94379	3.89475	3.67896
Bckdha	2.2983	2.5451	3.18258	3.09928	3.15237	3.08556	2.85305	2.0549	3.00778	2.3061	2.45264
Bckdhb	49.878	53.2315	46.6059	43.0093	51.711	45.1662	45.3726	69.1942	75.0026	73.5391	76.8316
Bckdk	39.0711	37.4432	40.1329	32.0259	40.5564	37.3991	33.2702	35.9048	44.7968	42.3811	36.8962
Bcl10	92.6656	89.1649	91.0002	95.0445	93.9042	83.8421	91.0674	95.3101	102.073	86.9145	104.237
Bcl11a	21.4671	20.6196	20.3361	22.0212	18.9142	17.5026	18.6828	22.3798	23.6143	17.3726	21.8072
Bcl11b	0	0	0.323652	0	0.121245	0.372395	0	0	0.255982	0.256234	0
Bcl2	0.5868	0.258824	0.377594	0.108747	0.424357	0.957587	0.368135	0.672514	0.319977	0.256234	1.06636
Bcl2a1a	0.2934	0.517648	0.161826	0.108747	0.848715	0.851189	0.598219	0.298895	0.639954	0.922442	0.159955
Bcl2l1	0	0.0862747	0.053942	0	0.121245	0	0	0	0	0	0
Bcl2l10	86.6998	86.7492	87.1703	70.9571	88.0239	79.001	74.5473	65.3459	70.7789	63.0335	72.8327
Bcl2l11	0	0	0.053942	0	0.121245	0.0531993	0	0.0373619	0.0639954	0	0
Bcl2l12	6.357	8.36864	8.09131	6.63354	11.1545	6.38392	7.13261	8.3317	9.02335	7.68701	9.11742
Bcl2l13	23.472	21.2236	22.9254	20.1181	24.3702	19.7901	22.2261	18.9798	21.2465	21.0624	25.2195
Bcl2l14	60.9294	69.0197	62.3031	59.3756	56.5608	60.5408	55.4963	66.392	62.0756	61.9573	60.8361
Bcl2l15	8.85091	9.92159	9.87139	9.40658	11.6395	10.2143	12.1485	15.281	14.7189	17.3726	13.8094
Bcl2l2	0.1467	0.129412	0.26971	0.271866	0.848715	0.319196	0.322118	0.149447	0.447968	0	0.639819
Bcl3	2.7873	3.66667	4.31536	3.80613	2.9705	4.94753	3.49728	4.44606	3.58374	4.97093	5.22519
Bcl6	224.451	217.973	205.519	208.63	244.187	203.221	221.525	244.347	244.654	240.808	264.885
Bcl6b	20.4891	22.1726	19.4731	26.6429	31.6449	30.43	33.3162	15.7293	13.375	11.6843	13.4895
Bcl7a	0.1956	0.345099	0.323652	0.815599	1.03058	0.531993	0.414152	1.12086	0.319977	0.768701	0.90641
Bcl7b	32.7141	33.3883	34.1993	27.8391	32.2512	40.3783	28.5765	30.2257	30.3338	31.568	30.2848
Bcl7c	27.9708	30.2393	24.3818	30.7209	33.403	25.4825	29.7269	29.3664	32.1897	27.5708	28.8985
Bcl9	37.8486	35.804	33.552	33.2221	34.3123	31.6004	31.0154	30.973	33.6616	32.9004	36.8429
Bcl9l	72.5677	79.0707	67.5894	83.028	86.2658	74.1598	94.2885	83.6532	74.8746	78.1	84.8293
Bclaf1	81.712	84.1178	74.7097	77.4275	90.57	75.5962	86.8798	101.998	90.2335	90.2455	99.5985
Bco1	452.717	476.797	452.843	464.946	431.208	437.192	450.735	432.987	404.259	413.459	397.861
Bco2	0.489	0.474511	0.323652	0.32624	0.24249	0.372395	0.460169	0.298895	0.127991	0.358727	0.319909
Bcor	0.3912	0.388236	0.215768	0.543733	0.181867	0.531993	0.322118	0.336257	0.383973	0.102494	0.266591
Bcorl1	63.3744	65.7844	64.4607	68.7822	65.6542	61.8708	68.5651	84.8862	81.2102	85.992	78.0579
[truncated: 16,517 more rows]
