# Supplementary material for: StemBond hydrogels control the mechanical microenvironment for pluripotent stem cells
Source: Nat Commun. 2021 Oct 21;12:6132. doi: 10.1038/s41467-021-26236-5 (PMC8531294; doi:10.1038/s41467-021-26236-5)
Supplement: Supplementary file 8 — Source Data [file 41467_2021_26236_MOESM8_ESM.xlsx]

## Sheet: Figure 1C
	Elastic Modulus [Pa]
AHA concentration [mM]	SOFT			MID			STIFF
	average	std		average	std		average	std
80	770.368	206.134		16587.7	4846.58		158099	63860.6
64	722.507	113.017		17819.3	4468.45		155421	59646.9
48	850.54	172.349		15089.6	2298.2		183348	69275.6
32	784.846	148.694		12906.6	2887.8		153452	28941.6
16	709.889	183.614		14101.1	3197.06		158733	48924.5
0	702.492	99.3664		13289.5	4386.74		150168	52278.7

## Sheet: Figure 1D
Image	Mean Intensity	Substrate	Stiffness	AHA concentration [mM]
Soft16_3-2.lsm:Ch1	28.67	Soft16	SO	16
Soft16_3-3.lsm:0043-0086-0111:Ch1	38.33	Soft16	SO	16
Soft16_3-1.lsm:0043-0086-0111:Ch1	29.12	Soft16	SO	16
Soft16_2-3.lsm:0043-0086-0111:Ch1	27.56	Soft16	SO	16
Soft16_2-2.lsm:0043-0086-0111:Ch1	21.34	Soft16	SO	16
Soft16_2-1.lsm:0043-0086-0111:Ch1	21.43	Soft16	SO	16
Soft16_1-3.lsm:0043-0086-0111:Ch1	22.31	Soft16	SO	16
Soft16_1-2.lsm:0043-0086-0111:Ch1	26.26	Soft16	SO	16
soft16_1-1.lsm:0043-0086-0111:Ch1	25.68	Soft16	SO	16
Soft48-1-1.lsm:0043-0086-0111:Ch1	48.77	Soft48	SO	48
Soft48_3-3.lsm:0043-0086-0111:Ch1	29.3	Soft48	SO	48
Soft48_3-2.lsm:0043-0086-0111:Ch1	40.11	Soft48	SO	48
Soft48_3-1.lsm:0043-0086-0111:Ch1	39.75	Soft48	SO	48
Soft48_2-3.lsm:0043-0086-0111:Ch1	32.62	Soft48	SO	48
Soft48_2-2.lsm:0043-0086-0111:Ch1	23.93	Soft48	SO	48
Soft48_2-1.lsm:0043-0086-0111:Ch1	31.61	Soft48	SO	48
Soft48_1-3.lsm:0043-0086-0111:Ch1	30.71	Soft48	SO	48
Soft48_1-2.lsm:0043-0086-0111:Ch1	44.06	Soft48	SO	48
Soft80-1-2.lsm:0043-0086-0111:Ch1	36.21	Soft80	SO	80
Soft80-1-1.lsm:0043-0086-0111:Ch1	29.35	Soft80	SO	80
Soft80_3-3.lsm:0043-0086-0111:Ch1	41.27	Soft80	SO	80
Soft80_3-2.lsm:0043-0086-0111:Ch1	35.46	Soft80	SO	80
Soft80_3-1.lsm:0043-0086-0111:Ch1	35.63	Soft80	SO	80
Soft80_2-3.lsm:0043-0086-0111:Ch1	25.45	Soft80	SO	80
Soft80_2-1.lsm:0043-0086-0111:Ch1	37.64	Soft80	SO	80
Stiff16_3-3.lsm:0001-0129-0136:Ch1	35.58	Stiff16	ST	16
Stiff16_3-2.lsm:0001-0129-0136:Ch1	27.97	Stiff16	ST	16
Stiff16_3-1.lsm:0001-0129-0136:Ch1	30.71	Stiff16	ST	16
Stiff16_2-3.lsm:0001-0129-0136:Ch1	34.12	Stiff16	ST	16
Stiff16_2-2.lsm:0001-0129-0136:Ch1	33.92	Stiff16	ST	16
Stiff16_2-1.lsm:0001-0129-0136:Ch1	34.47	Stiff16	ST	16
Stiff16_1-3.lsm:0001-0129-0136:Ch1	42.3	Stiff16	ST	16
Stiff16_1-2.lsm:0001-0129-0136:Ch1	39.16	Stiff16	ST	16
Stiff16_1-1.lsm:0001-0129-0136:Ch1	40.7	Stiff16	ST	16
Stiff48_3-3.lsm:0001-0129-0136:Ch1	34.78	Stiff48	ST	48
Stiff48_3-2.lsm:0001-0129-0136:Ch1	34.48	Stiff48	ST	48
Stiff48_3-1.lsm:0001-0129-0136:Ch1	36.09	Stiff48	ST	48
Stiff48_2-3.lsm:0001-0129-0136:Ch1	34.65	Stiff48	ST	48
Stiff48_2-2.lsm:0001-0129-0136:Ch1	24.49	Stiff48	ST	48
Stiff48_2-1.lsm:0001-0129-0136:Ch1	19	Stiff48	ST	48
Stiff48_1-3.lsm:0001-0129-0136:Ch1	24.92	Stiff48	ST	48
Stiff48_1-2.lsm:0001-0129-0136:Ch1	36.77	Stiff48	ST	48
Stiff48_1-1.lsm:0001-0129-0136:Ch1	32.19	Stiff48	ST	48
Stiff80_3-3.lsm:0001-0129-0136:Ch1	26.51	Stiff80	ST	80
Stiff80_3-2.lsm:0001-0129-0136:Ch1	27.38	Stiff80	ST	80
Stiff80_3-1.lsm:0001-0129-0136:Ch1	28.29	Stiff80	ST	80
Stiff80_2-3.lsm:0001-0129-0136:Ch1	29.34	Stiff80	ST	80
Stiff80_2-2.lsm:0001-0129-0136:Ch1	28.63	Stiff80	ST	80
Stiff80_2-1.lsm:0001-0129-0136:Ch1	28.27	Stiff80	ST	80
Stiff80_1-3.lsm:0001-0129-0136:Ch1	31.81	Stiff80	ST	80
Stiff80_1-2.lsm:0001-0129-0136:Ch1	36.15	Stiff80	ST	80
Stiff80_1-1.lsm:0001-0129-0136:Ch1	27.85	Stiff80	ST	80
one way ANOVA								Group Comparisons
Source	Sum Sq.	d.f.	Mean Sq.	F	Prob>F					Lower confidence interval	Estimate of difference between means	upper confidence interval	pvalue that Estimate <> 0			}
'Groups'	591.513	5	118.303	3.71838	0.00655577			SOFT LOW AHA	STIFF LOW AHA	-16.5978	-8.6922	-0.7867	0.0235			}
'Error'	1463.52	46	31.8156	[]	[]			SOFT MID AHA	STIFF MID AHA	-3.0733	4.8322	12.7378	0.4651			}
'Total'	2055.03	51	[]	[]	[]			SOFT HIGH AHA	STIFF HIGH AHA	-3.3803	5.0711	13.5225	0.4858

## Sheet: Figure 1E - stats
Average of each samples			Overall average
AHA concentration [mM]	log10(Rupture force)		AHA concentration [mM]	log10(Rupture force)	standard error
0	2.5658		0mM AHA (=sulfo-SANPAH)	2.5038	0.0151
0	2.432		16	2.676	0.0346
0	2.6826		48	2.9005	0.0119
0	2.2337		80	2.7371	0.0174
16	2.6914
16	2.6829
16	2.6829
48	2.7994
48	2.9608
48	3.0133
48	2.8625
80	2.6242
80	2.6973
80	2.8915
80	3.2324
Effect of gel functionalisation on rupture forces
								Group comparisons
n way ANOVA										Lower confidence interval	Estimate of difference between means	upper confidence interval	pvalue that Estimate <> 0
'Source'	'Sum Sq.'	'd.f.'	'Singular?'	'Mean Sq.'	'F'	'Prob>F'		Sulfo-SANPAH	Low AHA	-0.26473	-0.172234	-0.0797368	1.02427e-05
Functionalisation	26.762	3	0	8.92066	137.47	8.94707e-77		Sulfo-SANPAH	Mid AHA	-0.447383	-0.396723	-0.346063	3.76826e-09
Replicate	9.39	3	0	3.13	48.2341	1.81834e-29		Sulfo-SANPAH	High AHA	-0.296217	-0.233281	-0.170344	3.76826e-09
'Error'	79.5573	1226	0	0.0648918	[]	[]		Low AHA	Mid AHA	-0.318569	-0.22449	-0.13041	8.9538e-09
'Total'	140.92	1232	0	[]	[]	[]		Low AHA	High AHA	-0.160343	-0.0610471	0.0382489	0.390384
								Mid AHA	High AHA	0.110532	0.163443	0.216353	3.76827e-09

## Sheet: Figure 1E Soft Gels
Filename	date	batch	sampleId	mapNumber	curveNumber	probeType	Adhesion	Area	IntegratedLength	Stiffness	Functionalisation	Concentration	Passivation	Substrate	msrId	isNegCtrl	densitygating
map-data-2019.05.10-16.59.52.779_000.jpk-force	2019.05.10	1	1.1.2	16.59.52.779	0	FN	52.2616	0.00668846	0.24821	soft	sulfo	200	BSA	soft_sulfo_200	soft_sulfo_200_FN	0	0
map-data-2019.05.10-16.59.52.779_001.jpk-force	2019.05.10	1	1.1.2	16.59.52.779	1	FN	250.91	0.093915	0.74483	soft	sulfo	200	BSA	soft_sulfo_200	soft_sulfo_200_FN	0	1
map-data-2019.05.10-16.59.52.779_002.jpk-force	2019.05.10	1	1.1.2	16.59.52.779	2	FN	100.944	0.0346241	0.69236	soft	sulfo	200	BSA	soft_sulfo_200	soft_sulfo_200_FN	0	0
map-data-2019.05.10-16.59.52.779_003.jpk-force	2019.05.10	1	1.1.2	16.59.52.779	3	FN	70.9436	0.0190386	0.49892	soft	sulfo	200	BSA	soft_sulfo_200	soft_sulfo_200_FN	0	0
map-data-2019.05.10-16.59.52.779_004.jpk-force	2019.05.10	1	1.1.2	16.59.52.779	4	FN	260.402	0.149992	1.47592	soft	sulfo	200	BSA	soft_sulfo_200	soft_sulfo_200_FN	0	0
map-data-2019.05.10-16.59.52.779_005.jpk-force	2019.05.10	1	1.1.2	16.59.52.779	5	FN	141.458	0.0507313	0.73157	soft	sulfo	200	BSA	soft_sulfo_200	soft_sulfo_200_FN	0	0
map-data-2019.05.10-16.59.52.779_006.jpk-force	2019.05.10	1	1.1.2	16.59.52.779	6	FN	133.184	0.0568136	0.7914	soft	sulfo	200	BSA	soft_sulfo_200	soft_sulfo_200_FN	0	0
map-data-2019.05.10-16.59.52.779_007.jpk-force	2019.05.10	1	1.1.2	16.59.52.779	7	FN	246.885	0.172725	1.74725	soft	sulfo	200	BSA	soft_sulfo_200	soft_sulfo_200_FN	0	0
map-data-2019.05.10-16.59.52.779_008.jpk-force	2019.05.10	1	1.1.2	16.59.52.779	8	FN	113.37	0.0309496	0.65415	soft	sulfo	200	BSA	soft_sulfo_200	soft_sulfo_200_FN	0	0
map-data-2019.05.10-16.59.52.779_009.jpk-force	2019.05.10	1	1.1.2	16.59.52.779	9	FN	619.791	0.731493	3.48284	soft	sulfo	200	BSA	soft_sulfo_200	soft_sulfo_200_FN	0	1
map-data-2019.05.10-16.59.52.779_010.jpk-force	2019.05.10	1	1.1.2	16.59.52.779	10	FN	107.32	0.0233719	0.61885	soft	sulfo	200	BSA	soft_sulfo_200	soft_sulfo_200_FN	0	0
map-data-2019.05.10-16.59.52.779_011.jpk-force	2019.05.10	1	1.1.2	16.59.52.779	11	FN	136.412	0.0470997	0.67537	soft	sulfo	200	BSA	soft_sulfo_200	soft_sulfo_200_FN	0	0
map-data-2019.05.10-16.59.52.779_012.jpk-force	2019.05.10	1	1.1.2	16.59.52.779	12	FN	81.475	0.0244156	0.58028	soft	sulfo	200	BSA	soft_sulfo_200	soft_sulfo_200_FN	0	0
map-data-2019.05.10-16.59.52.779_013.jpk-force	2019.05.10	1	1.1.2	16.59.52.779	13	FN	89.9755	0.0398453	0.88022	soft	sulfo	200	BSA	soft_sulfo_200	soft_sulfo_200_FN	0	0
map-data-2019.05.10-16.59.52.779_014.jpk-force	2019.05.10	1	1.1.2	16.59.52.779	14	FN	119.33	0.066757	1.08179	soft	sulfo	200	BSA	soft_sulfo_200	soft_sulfo_200_FN	0	0
map-data-2019.05.10-16.59.52.779_015.jpk-force	2019.05.10	1	1.1.2	16.59.52.779	15	FN	117.396	0.0739302	1.07371	soft	sulfo	200	BSA	soft_sulfo_200	soft_sulfo_200_FN	0	0
map-data-2019.05.10-16.59.52.779_016.jpk-force	2019.05.10	1	1.1.2	16.59.52.779	16	FN	177.245	0.0696464	0.9073	soft	sulfo	200	BSA	soft_sulfo_200	soft_sulfo_200_FN	0	0
map-data-2019.05.10-16.59.52.779_017.jpk-force	2019.05.10	1	1.1.2	16.59.52.779	17	FN	81.4595	0.039589	0.79753	soft	sulfo	200	BSA	soft_sulfo_200	soft_sulfo_200_FN	0	0
map-data-2019.05.10-16.59.52.779_018.jpk-force	2019.05.10	1	1.1.2	16.59.52.779	18	FN	120.605	0.0419033	0.67034	soft	sulfo	200	BSA	soft_sulfo_200	soft_sulfo_200_FN	0	0
map-data-2019.05.10-16.59.52.779_019.jpk-force	2019.05.10	1	1.1.2	16.59.52.779	19	FN	148.114	0.0649762	0.97025	soft	sulfo	200	BSA	soft_sulfo_200	soft_sulfo_200_FN	0	0
map-data-2019.05.10-16.59.52.779_020.jpk-force	2019.05.10	1	1.1.2	16.59.52.779	20	FN	59.4438	0.0057182	0.22505	soft	sulfo	200	BSA	soft_sulfo_200	soft_sulfo_200_FN	0	0
map-data-2019.05.10-16.59.52.779_021.jpk-force	2019.05.10	1	1.1.2	16.59.52.779	21	FN	92.9582	0.0377401	0.77749	soft	sulfo	200	BSA	soft_sulfo_200	soft_sulfo_200_FN	0	0
map-data-2019.05.10-16.59.52.779_022.jpk-force	2019.05.10	1	1.1.2	16.59.52.779	22	FN	110.696	0.0312329	0.67337	soft	sulfo	200	BSA	soft_sulfo_200	soft_sulfo_200_FN	0	0
map-data-2019.05.10-16.59.52.779_023.jpk-force	2019.05.10	1	1.1.2	16.59.52.779	23	FN	153.516	0.0440759	0.62246	soft	sulfo	200	BSA	soft_sulfo_200	soft_sulfo_200_FN	0	0
map-data-2019.05.10-16.59.52.779_024.jpk-force	2019.05.10	1	1.1.2	16.59.52.779	24	FN	105.099	0.0600031	1.10641	soft	sulfo	200	BSA	soft_sulfo_200	soft_sulfo_200_FN	0	0
map-data-2019.05.10-16.59.52.779_025.jpk-force	2019.05.10	1	1.1.2	16.59.52.779	25	FN	105.444	0.0348158	0.78494	soft	sulfo	200	BSA	soft_sulfo_200	soft_sulfo_200_FN	0	0
map-data-2019.05.10-16.59.52.779_026.jpk-force	2019.05.10	1	1.1.2	16.59.52.779	26	FN	96.9169	0.0347263	0.63144	soft	sulfo	200	BSA	soft_sulfo_200	soft_sulfo_200_FN	0	0
map-data-2019.05.10-16.59.52.779_027.jpk-force	2019.05.10	1	1.1.2	16.59.52.779	27	FN	81.5499	0.0295262	0.77119	soft	sulfo	200	BSA	soft_sulfo_200	soft_sulfo_200_FN	0	0
map-data-2019.05.10-16.59.52.779_028.jpk-force	2019.05.10	1	1.1.2	16.59.52.779	28	FN	97.6769	0.0268058	0.64183	soft	sulfo	200	BSA	soft_sulfo_200	soft_sulfo_200_FN	0	0
map-data-2019.05.10-16.59.52.779_029.jpk-force	2019.05.10	1	1.1.2	16.59.52.779	29	FN	71.0709	0.0212269	0.88316	soft	sulfo	200	BSA	soft_sulfo_200	soft_sulfo_200_FN	0	0
map-data-2019.05.10-16.59.52.779_030.jpk-force	2019.05.10	1	1.1.2	16.59.52.779	30	FN	74.489	0.0210804	0.52772	soft	sulfo	200	BSA	soft_sulfo_200	soft_sulfo_200_FN	0	0
map-data-2019.05.10-16.59.52.779_031.jpk-force	2019.05.10	1	1.1.2	16.59.52.779	31	FN	166.908	0.0592556	0.88504	soft	sulfo	200	BSA	soft_sulfo_200	soft_sulfo_200_FN	0	0
map-data-2019.05.10-16.59.52.779_032.jpk-force	2019.05.10	1	1.1.2	16.59.52.779	32	FN	156.746	0.0912014	1.1966	soft	sulfo	200	BSA	soft_sulfo_200	soft_sulfo_200_FN	0	0
map-data-2019.05.10-16.59.52.779_033.jpk-force	2019.05.10	1	1.1.2	16.59.52.779	33	FN	97.8911	0.0606072	1.03176	soft	sulfo	200	BSA	soft_sulfo_200	soft_sulfo_200_FN	0	0
map-data-2019.05.10-16.59.52.779_034.jpk-force	2019.05.10	1	1.1.2	16.59.52.779	34	FN	74.2871	0.0330994	0.79059	soft	sulfo	200	BSA	soft_sulfo_200	soft_sulfo_200_FN	0	0
map-data-2019.05.10-16.59.52.779_035.jpk-force	2019.05.10	1	1.1.2	16.59.52.779	35	FN	136.268	0.0461832	0.87828	soft	sulfo	200	BSA	soft_sulfo_200	soft_sulfo_200_FN	0	0
map-data-2019.05.10-16.59.52.779_036.jpk-force	2019.05.10	1	1.1.2	16.59.52.779	36	FN	109.119	0.0499358	0.87625	soft	sulfo	200	BSA	soft_sulfo_200	soft_sulfo_200_FN	0	0
map-data-2019.05.10-16.59.52.779_037.jpk-force	2019.05.10	1	1.1.2	16.59.52.779	37	FN	131.555	0.0783448	1.07157	soft	sulfo	200	BSA	soft_sulfo_200	soft_sulfo_200_FN	0	0
map-data-2019.05.10-16.59.52.779_038.jpk-force	2019.05.10	1	1.1.2	16.59.52.779	38	FN	734.968	1.00987	3.6965	soft	sulfo	200	BSA	soft_sulfo_200	soft_sulfo_200_FN	0	1
map-data-2019.05.10-16.59.52.779_039.jpk-force	2019.05.10	1	1.1.2	16.59.52.779	39	FN	97.7598	0.0673007	1.65945	soft	sulfo	200	BSA	soft_sulfo_200	soft_sulfo_200_FN	0	0
map-data-2019.05.10-16.59.52.779_040.jpk-force	2019.05.10	1	1.1.2	16.59.52.779	40	FN	166.595	0.0629355	0.79925	soft	sulfo	200	BSA	soft_sulfo_200	soft_sulfo_200_FN	0	0
map-data-2019.05.10-16.59.52.779_041.jpk-force	2019.05.10	1	1.1.2	16.59.52.779	41	FN	123.173	0.0684678	1.08921	soft	sulfo	200	BSA	soft_sulfo_200	soft_sulfo_200_FN	0	0
map-data-2019.05.10-16.59.52.779_042.jpk-force	2019.05.10	1	1.1.2	16.59.52.779	42	FN	616.88	0.705324	3.02851	soft	sulfo	200	BSA	soft_sulfo_200	soft_sulfo_200_FN	0	1
map-data-2019.05.10-16.59.52.779_043.jpk-force	2019.05.10	1	1.1.2	16.59.52.779	43	FN	162.135	0.101605	1.03236	soft	sulfo	200	BSA	soft_sulfo_200	soft_sulfo_200_FN	0	0
map-data-2019.05.10-16.59.52.779_044.jpk-force	2019.05.10	1	1.1.2	16.59.52.779	44	FN	186.149	0.0964948	0.95858	soft	sulfo	200	BSA	soft_sulfo_200	soft_sulfo_200_FN	0	0
map-data-2019.05.10-16.59.52.779_045.jpk-force	2019.05.10	1	1.1.2	16.59.52.779	45	FN	101.335	0.0457387	0.88948	soft	sulfo	200	BSA	soft_sulfo_200	soft_sulfo_200_FN	0	0
map-data-2019.05.10-16.59.52.779_046.jpk-force	2019.05.10	1	1.1.2	16.59.52.779	46	FN	183.1	0.0857363	0.94643	soft	sulfo	200	BSA	soft_sulfo_200	soft_sulfo_200_FN	0	0
map-data-2019.05.10-16.59.52.779_047.jpk-force	2019.05.10	1	1.1.2	16.59.52.779	47	FN	67.3038	0.0178397	0.64282	soft	sulfo	200	BSA	soft_sulfo_200	soft_sulfo_200_FN	0	0
map-data-2019.05.10-16.59.52.779_048.jpk-force	2019.05.10	1	1.1.2	16.59.52.779	48	FN	151.188	0.075604	1.00583	soft	sulfo	200	BSA	soft_sulfo_200	soft_sulfo_200_FN	0	0
map-data-2019.05.10-16.59.52.779_049.jpk-force	2019.05.10	1	1.1.2	16.59.52.779	49	FN	99.1462	0.0601857	1.29308	soft	sulfo	200	BSA	soft_sulfo_200	soft_sulfo_200_FN	0	0
map-data-2019.05.10-16.59.52.779_050.jpk-force	2019.05.10	1	1.1.2	16.59.52.779	50	FN	98.6271	0.0381632	0.8927	soft	sulfo	200	BSA	soft_sulfo_200	soft_sulfo_200_FN	0	0
map-data-2019.05.10-16.59.52.779_051.jpk-force	2019.05.10	1	1.1.2	16.59.52.779	51	FN	91.6887	0.0279902	0.69008	soft	sulfo	200	BSA	soft_sulfo_200	soft_sulfo_200_FN	0	0
map-data-2019.05.10-16.59.52.779_052.jpk-force	2019.05.10	1	1.1.2	16.59.52.779	52	FN	226.297	0.122159	0.98088	soft	sulfo	200	BSA	soft_sulfo_200	soft_sulfo_200_FN	0	1
map-data-2019.05.10-16.59.52.779_053.jpk-force	2019.05.10	1	1.1.2	16.59.52.779	53	FN	231.898	0.379567	3.41961	soft	sulfo	200	BSA	soft_sulfo_200	soft_sulfo_200_FN	0	0
map-data-2019.05.10-16.59.52.779_054.jpk-force	2019.05.10	1	1.1.2	16.59.52.779	54	FN	28.6305	0.00198304	0.19393	soft	sulfo	200	BSA	soft_sulfo_200	soft_sulfo_200_FN	0	0
map-data-2019.05.10-16.59.52.779_055.jpk-force	2019.05.10	1	1.1.2	16.59.52.779	55	FN	132.313	0.0623747	1.00113	soft	sulfo	200	BSA	soft_sulfo_200	soft_sulfo_200_FN	0	0
map-data-2019.05.10-16.59.52.779_056.jpk-force	2019.05.10	1	1.1.2	16.59.52.779	56	FN	89.1409	0.0304619	0.64229	soft	sulfo	200	BSA	soft_sulfo_200	soft_sulfo_200_FN	0	0
map-data-2019.05.10-16.59.52.779_057.jpk-force	2019.05.10	1	1.1.2	16.59.52.779	57	FN	93.1156	0.0321926	0.88931	soft	sulfo	200	BSA	soft_sulfo_200	soft_sulfo_200_FN	0	0
map-data-2019.05.10-16.59.52.779_058.jpk-force	2019.05.10	1	1.1.2	16.59.52.779	58	FN	101.57	0.0383023	0.86128	soft	sulfo	200	BSA	soft_sulfo_200	soft_sulfo_200_FN	0	0
map-data-2019.05.10-16.59.52.779_059.jpk-force	2019.05.10	1	1.1.2	16.59.52.779	59	FN	222.407	0.138141	1.1009	soft	sulfo	200	BSA	soft_sulfo_200	soft_sulfo_200_FN	0	1
map-data-2019.05.10-16.59.52.779_060.jpk-force	2019.05.10	1	1.1.2	16.59.52.779	60	FN	163.697	0.0767989	0.82451	soft	sulfo	200	BSA	soft_sulfo_200	soft_sulfo_200_FN	0	0
map-data-2019.05.10-16.59.52.779_061.jpk-force	2019.05.10	1	1.1.2	16.59.52.779	61	FN	91.8634	0.049928	1.11322	soft	sulfo	200	BSA	soft_sulfo_200	soft_sulfo_200_FN	0	0
map-data-2019.05.10-16.59.52.779_062.jpk-force	2019.05.10	1	1.1.2	16.59.52.779	62	FN	200.15	0.102519	0.9093	soft	sulfo	200	BSA	soft_sulfo_200	soft_sulfo_200_FN	0	0
map-data-2019.05.10-16.59.52.779_063.jpk-force	2019.05.10	1	1.1.2	16.59.52.779	63	FN	154.914	0.042058	0.58318	soft	sulfo	200	BSA	soft_sulfo_200	soft_sulfo_200_FN	0	0
map-data-2019.05.10-16.59.52.779_064.jpk-force	2019.05.10	1	1.1.2	16.59.52.779	64	FN	78.2272	0.0392132	1.3524	soft	sulfo	200	BSA	soft_sulfo_200	soft_sulfo_200_FN	0	0
map-data-2019.05.10-16.59.52.779_065.jpk-force	2019.05.10	1	1.1.2	16.59.52.779	65	FN	117.195	0.04723	0.68763	soft	sulfo	200	BSA	soft_sulfo_200	soft_sulfo_200_FN	0	0
map-data-2019.05.10-16.59.52.779_066.jpk-force	2019.05.10	1	1.1.2	16.59.52.779	66	FN	188.022	0.0733534	0.9066	soft	sulfo	200	BSA	soft_sulfo_200	soft_sulfo_200_FN	0	0
map-data-2019.05.10-16.59.52.779_067.jpk-force	2019.05.10	1	1.1.2	16.59.52.779	67	FN	63.3185	0.0171626	0.52699	soft	sulfo	200	BSA	soft_sulfo_200	soft_sulfo_200_FN	0	0
map-data-2019.05.10-16.59.52.779_068.jpk-force	2019.05.10	1	1.1.2	16.59.52.779	68	FN	54.0448	0.0180892	0.72668	soft	sulfo	200	BSA	soft_sulfo_200	soft_sulfo_200_FN	0	0
map-data-2019.05.10-16.59.52.779_069.jpk-force	2019.05.10	1	1.1.2	16.59.52.779	69	FN	55.6723	0.00910254	0.32201	soft	sulfo	200	BSA	soft_sulfo_200	soft_sulfo_200_FN	0	0
map-data-2019.05.10-16.59.52.779_070.jpk-force	2019.05.10	1	1.1.2	16.59.52.779	70	FN	119.752	0.0304152	0.67888	soft	sulfo	200	BSA	soft_sulfo_200	soft_sulfo_200_FN	0	0
map-data-2019.05.10-16.59.52.779_071.jpk-force	2019.05.10	1	1.1.2	16.59.52.779	71	FN	648.331	0.818715	3.30619	soft	sulfo	200	BSA	soft_sulfo_200	soft_sulfo_200_FN	0	1
map-data-2019.05.10-16.59.52.779_072.jpk-force	2019.05.10	1	1.1.2	16.59.52.779	72	FN	136.259	0.0478026	0.79954	soft	sulfo	200	BSA	soft_sulfo_200	soft_sulfo_200_FN	0	0
map-data-2019.05.10-16.59.52.779_073.jpk-force	2019.05.10	1	1.1.2	16.59.52.779	73	FN	178.233	0.058721	0.82524	soft	sulfo	200	BSA	soft_sulfo_200	soft_sulfo_200_FN	0	0
map-data-2019.05.10-16.59.52.779_074.jpk-force	2019.05.10	1	1.1.2	16.59.52.779	74	FN	242.431	0.13439	1.11701	soft	sulfo	200	BSA	soft_sulfo_200	soft_sulfo_200_FN	0	1
map-data-2019.05.10-16.59.52.779_075.jpk-force	2019.05.10	1	1.1.2	16.59.52.779	75	FN	95.2461	0.026729	0.51567	soft	sulfo	200	BSA	soft_sulfo_200	soft_sulfo_200_FN	0	0
map-data-2019.05.10-16.59.52.779_076.jpk-force	2019.05.10	1	1.1.2	16.59.52.779	76	FN	134.521	0.0406362	0.54116	soft	sulfo	200	BSA	soft_sulfo_200	soft_sulfo_200_FN	0	0
map-data-2019.05.10-16.59.52.779_077.jpk-force	2019.05.10	1	1.1.2	16.59.52.779	77	FN	148.425	0.0764691	0.90348	soft	sulfo	200	BSA	soft_sulfo_200	soft_sulfo_200_FN	0	0
map-data-2019.05.10-16.59.52.779_078.jpk-force	2019.05.10	1	1.1.2	16.59.52.779	78	FN	108.442	0.0502504	0.89699	soft	sulfo	200	BSA	soft_sulfo_200	soft_sulfo_200_FN	0	0
map-data-2019.05.10-16.59.52.779_079.jpk-force	2019.05.10	1	1.1.2	16.59.52.779	79	FN	61.457	0.022326	0.68016	soft	sulfo	200	BSA	soft_sulfo_200	soft_sulfo_200_FN	0	0
map-data-2019.05.10-16.59.52.779_080.jpk-force	2019.05.10	1	1.1.2	16.59.52.779	80	FN	214.061	0.0976693	0.84056	soft	sulfo	200	BSA	soft_sulfo_200	soft_sulfo_200_FN	0	0
map-data-2019.05.10-16.59.52.779_081.jpk-force	2019.05.10	1	1.1.2	16.59.52.779	81	FN	128.767	0.0701913	1.07602	soft	sulfo	200	BSA	soft_sulfo_200	soft_sulfo_200_FN	0	0
map-data-2019.05.10-16.59.52.779_082.jpk-force	2019.05.10	1	1.1.2	16.59.52.779	82	FN	166.542	0.0840711	0.88716	soft	sulfo	200	BSA	soft_sulfo_200	soft_sulfo_200_FN	0	0
map-data-2019.05.10-16.59.52.779_083.jpk-force	2019.05.10	1	1.1.2	16.59.52.779	83	FN	79.6957	0.0185329	0.5055	soft	sulfo	200	BSA	soft_sulfo_200	soft_sulfo_200_FN	0	0
map-data-2019.05.10-16.59.52.779_084.jpk-force	2019.05.10	1	1.1.2	16.59.52.779	84	FN	35.0399	0.00394297	0.29162	soft	sulfo	200	BSA	soft_sulfo_200	soft_sulfo_200_FN	0	0
map-data-2019.05.10-16.59.52.779_085.jpk-force	2019.05.10	1	1.1.2	16.59.52.779	85	FN	145.471	0.100383	1.22825	soft	sulfo	200	BSA	soft_sulfo_200	soft_sulfo_200_FN	0	0
map-data-2019.05.10-16.59.52.779_086.jpk-force	2019.05.10	1	1.1.2	16.59.52.779	86	FN	76.2858	0.013125	0.42165	soft	sulfo	200	BSA	soft_sulfo_200	soft_sulfo_200_FN	0	0
map-data-2019.05.10-16.59.52.779_087.jpk-force	2019.05.10	1	1.1.2	16.59.52.779	87	FN	126.861	0.0569339	0.89583	soft	sulfo	200	BSA	soft_sulfo_200	soft_sulfo_200_FN	0	0
map-data-2019.05.10-16.59.52.779_088.jpk-force	2019.05.10	1	1.1.2	16.59.52.779	88	FN	135.121	0.0804117	1.41396	soft	sulfo	200	BSA	soft_sulfo_200	soft_sulfo_200_FN	0	0
map-data-2019.05.10-16.59.52.779_089.jpk-force	2019.05.10	1	1.1.2	16.59.52.779	89	FN	60.605	0.0202233	0.84222	soft	sulfo	200	BSA	soft_sulfo_200	soft_sulfo_200_FN	0	0
map-data-2019.05.10-16.59.52.779_090.jpk-force	2019.05.10	1	1.1.2	16.59.52.779	90	FN	221.326	0.187027	1.5902	soft	sulfo	200	BSA	soft_sulfo_200	soft_sulfo_200_FN	0	0
map-data-2019.05.10-16.59.52.779_091.jpk-force	2019.05.10	1	1.1.2	16.59.52.779	91	FN	206.447	0.0720506	0.8164	soft	sulfo	200	BSA	soft_sulfo_200	soft_sulfo_200_FN	0	0
map-data-2019.05.10-16.59.52.779_092.jpk-force	2019.05.10	1	1.1.2	16.59.52.779	92	FN	83.9122	0.0335989	0.75796	soft	sulfo	200	BSA	soft_sulfo_200	soft_sulfo_200_FN	0	0
map-data-2019.05.10-16.59.52.779_093.jpk-force	2019.05.10	1	1.1.2	16.59.52.779	93	FN	122.691	0.047333	1.12926	soft	sulfo	200	BSA	soft_sulfo_200	soft_sulfo_200_FN	0	0
map-data-2019.05.10-16.59.52.779_094.jpk-force	2019.05.10	1	1.1.2	16.59.52.779	94	FN	49.7159	0.0231349	0.99476	soft	sulfo	200	BSA	soft_sulfo_200	soft_sulfo_200_FN	0	0
map-data-2019.05.10-16.59.52.779_095.jpk-force	2019.05.10	1	1.1.2	16.59.52.779	95	FN	60.2623	0.0210951	0.79963	soft	sulfo	200	BSA	soft_sulfo_200	soft_sulfo_200_FN	0	0
map-data-2019.05.10-16.59.52.779_096.jpk-force	2019.05.10	1	1.1.2	16.59.52.779	96	FN	87.1281	0.0456268	0.9464	soft	sulfo	200	BSA	soft_sulfo_200	soft_sulfo_200_FN	0	0
map-data-2019.05.10-16.59.52.779_097.jpk-force	2019.05.10	1	1.1.2	16.59.52.779	97	FN	160.754	0.128434	1.27564	soft	sulfo	200	BSA	soft_sulfo_200	soft_sulfo_200_FN	0	0
map-data-2019.05.10-16.59.52.779_098.jpk-force	2019.05.10	1	1.1.2	16.59.52.779	98	FN	152.593	0.113869	1.53829	soft	sulfo	200	BSA	soft_sulfo_200	soft_sulfo_200_FN	0	0
map-data-2019.05.10-16.59.52.779_099.jpk-force	2019.05.10	1	1.1.2	16.59.52.779	99	FN	159.002	0.0603407	0.86096	soft	sulfo	200	BSA	soft_sulfo_200	soft_sulfo_200_FN	0	0
map-data-2019.05.10-17.12.06.028_000.jpk-force	2019.05.10	1	1.1.2	17.12.06.028	0	FN	117.821	0.044101	0.70906	soft	sulfo	200	BSA	soft_sulfo_200	soft_sulfo_200_FN	0	0
map-data-2019.05.10-17.12.06.028_001.jpk-force	2019.05.10	1	1.1.2	17.12.06.028	1	FN	148.858	0.0666905	0.81228	soft	sulfo	200	BSA	soft_sulfo_200	soft_sulfo_200_FN	0	0
map-data-2019.05.10-17.12.06.028_002.jpk-force	2019.05.10	1	1.1.2	17.12.06.028	2	FN	102.725	0.0366721	0.70009	soft	sulfo	200	BSA	soft_sulfo_200	soft_sulfo_200_FN	0	0
map-data-2019.05.10-17.12.06.028_003.jpk-force	2019.05.10	1	1.1.2	17.12.06.028	3	FN	133.352	0.0831199	1.31598	soft	sulfo	200	BSA	soft_sulfo_200	soft_sulfo_200_FN	0	0
map-data-2019.05.10-17.12.06.028_004.jpk-force	2019.05.10	1	1.1.2	17.12.06.028	4	FN	157.914	0.0840474	1.10112	soft	sulfo	200	BSA	soft_sulfo_200	soft_sulfo_200_FN	0	0
map-data-2019.05.10-17.12.06.028_005.jpk-force	2019.05.10	1	1.1.2	17.12.06.028	5	FN	83.3855	0.0360583	0.94044	soft	sulfo	200	BSA	soft_sulfo_200	soft_sulfo_200_FN	0	0
map-data-2019.05.10-17.12.06.028_006.jpk-force	2019.05.10	1	1.1.2	17.12.06.028	6	FN	136.504	0.0478032	0.81108	soft	sulfo	200	BSA	soft_sulfo_200	soft_sulfo_200_FN	0	0
map-data-2019.05.10-17.12.06.028_007.jpk-force	2019.05.10	1	1.1.2	17.12.06.028	7	FN	161.531	0.113751	1.50583	soft	sulfo	200	BSA	soft_sulfo_200	soft_sulfo_200_FN	0	0
map-data-2019.05.10-17.12.06.028_008.jpk-force	2019.05.10	1	1.1.2	17.12.06.028	8	FN	265.927	0.231592	2.37611	soft	sulfo	200	BSA	soft_sulfo_200	soft_sulfo_200_FN	0	0
map-data-2019.05.10-17.12.06.028_009.jpk-force	2019.05.10	1	1.1.2	17.12.06.028	9	FN	50.5613	0.0147343	0.59066	soft	sulfo	200	BSA	soft_sulfo_200	soft_sulfo_200_FN	0	0
map-data-2019.05.10-17.12.06.028_010.jpk-force	2019.05.10	1	1.1.2	17.12.06.028	10	FN	168.171	0.0626845	0.85508	soft	sulfo	200	BSA	soft_sulfo_200	soft_sulfo_200_FN	0	0
map-data-2019.05.10-17.12.06.028_011.jpk-force	2019.05.10	1	1.1.2	17.12.06.028	11	FN	102.649	0.0591304	1.26703	soft	sulfo	200	BSA	soft_sulfo_200	soft_sulfo_200_FN	0	0
map-data-2019.05.10-17.12.06.028_012.jpk-force	2019.05.10	1	1.1.2	17.12.06.028	12	FN	147.725	0.0779988	0.83919	soft	sulfo	200	BSA	soft_sulfo_200	soft_sulfo_200_FN	0	0
map-data-2019.05.10-17.12.06.028_013.jpk-force	2019.05.10	1	1.1.2	17.12.06.028	13	FN	68.8501	0.0132368	0.43375	soft	sulfo	200	BSA	soft_sulfo_200	soft_sulfo_200_FN	0	0
map-data-2019.05.10-17.12.06.028_014.jpk-force	2019.05.10	1	1.1.2	17.12.06.028	14	FN	140.574	0.0413843	0.5801	soft	sulfo	200	BSA	soft_sulfo_200	soft_sulfo_200_FN	0	0
map-data-2019.05.10-17.12.06.028_015.jpk-force	2019.05.10	1	1.1.2	17.12.06.028	15	FN	114.012	0.0481665	0.7399	soft	sulfo	200	BSA	soft_sulfo_200	soft_sulfo_200_FN	0	0
map-data-2019.05.10-17.12.06.028_016.jpk-force	2019.05.10	1	1.1.2	17.12.06.028	16	FN	121.423	0.0575939	1.04986	soft	sulfo	200	BSA	soft_sulfo_200	soft_sulfo_200_FN	0	0
map-data-2019.05.10-17.12.06.028_017.jpk-force	2019.05.10	1	1.1.2	17.12.06.028	17	FN	187.134	0.0978393	0.98909	soft	sulfo	200	BSA	soft_sulfo_200	soft_sulfo_200_FN	0	0
map-data-2019.05.10-17.12.06.028_018.jpk-force	2019.05.10	1	1.1.2	17.12.06.028	18	FN	164.511	0.0781491	0.99742	soft	sulfo	200	BSA	soft_sulfo_200	soft_sulfo_200_FN	0	0
map-data-2019.05.10-17.12.06.028_019.jpk-force	2019.05.10	1	1.1.2	17.12.06.028	19	FN	79.9165	0.0248589	0.64053	soft	sulfo	200	BSA	soft_sulfo_200	soft_sulfo_200_FN	0	0
map-data-2019.05.10-17.12.06.028_020.jpk-force	2019.05.10	1	1.1.2	17.12.06.028	20	FN	36.4132	0.00576565	0.30579	soft	sulfo	200	BSA	soft_sulfo_200	soft_sulfo_200_FN	0	0
map-data-2019.05.10-17.12.06.028_021.jpk-force	2019.05.10	1	1.1.2	17.12.06.028	21	FN	105.09	0.0516147	0.87484	soft	sulfo	200	BSA	soft_sulfo_200	soft_sulfo_200_FN	0	0
map-data-2019.05.10-17.12.06.028_022.jpk-force	2019.05.10	1	1.1.2	17.12.06.028	22	FN	764.591	0.865406	2.94209	soft	sulfo	200	BSA	soft_sulfo_200	soft_sulfo_200_FN	0	1
map-data-2019.05.10-17.12.06.028_023.jpk-force	2019.05.10	1	1.1.2	17.12.06.028	23	FN	95.6318	0.0383028	0.82428	soft	sulfo	200	BSA	soft_sulfo_200	soft_sulfo_200_FN	0	0
map-data-2019.05.10-17.12.06.028_024.jpk-force	2019.05.10	1	1.1.2	17.12.06.028	24	FN	151.828	0.094914	1.18083	soft	sulfo	200	BSA	soft_sulfo_200	soft_sulfo_200_FN	0	0
map-data-2019.05.10-17.12.06.028_025.jpk-force	2019.05.10	1	1.1.2	17.12.06.028	25	FN	177.071	0.0763794	0.86896	soft	sulfo	200	BSA	soft_sulfo_200	soft_sulfo_200_FN	0	0
map-data-2019.05.10-17.12.06.028_026.jpk-force	2019.05.10	1	1.1.2	17.12.06.028	26	FN	112.391	0.0335613	0.60071	soft	sulfo	200	BSA	soft_sulfo_200	soft_sulfo_200_FN	0	0
map-data-2019.05.10-17.12.06.028_027.jpk-force	2019.05.10	1	1.1.2	17.12.06.028	27	FN	117.516	0.0699803	1.10576	soft	sulfo	200	BSA	soft_sulfo_200	soft_sulfo_200_FN	0	0
map-data-2019.05.10-17.12.06.028_028.jpk-force	2019.05.10	1	1.1.2	17.12.06.028	28	FN	136.924	0.0728419	0.94687	soft	sulfo	200	BSA	soft_sulfo_200	soft_sulfo_200_FN	0	0
map-data-2019.05.10-17.12.06.028_029.jpk-force	2019.05.10	1	1.1.2	17.12.06.028	29	FN	98.1482	0.0524756	1.09031	soft	sulfo	200	BSA	soft_sulfo_200	soft_sulfo_200_FN	0	0
map-data-2019.05.10-17.12.06.028_030.jpk-force	2019.05.10	1	1.1.2	17.12.06.028	30	FN	58.4532	0.0183361	0.70926	soft	sulfo	200	BSA	soft_sulfo_200	soft_sulfo_200_FN	0	0
map-data-2019.05.10-17.12.06.028_031.jpk-force	2019.05.10	1	1.1.2	17.12.06.028	31	FN	123.793	0.0458725	0.71704	soft	sulfo	200	BSA	soft_sulfo_200	soft_sulfo_200_FN	0	0
map-data-2019.05.10-17.12.06.028_032.jpk-force	2019.05.10	1	1.1.2	17.12.06.028	32	FN	137.084	0.0707451	0.84919	soft	sulfo	200	BSA	soft_sulfo_200	soft_sulfo_200_FN	0	0
map-data-2019.05.10-17.12.06.028_033.jpk-force	2019.05.10	1	1.1.2	17.12.06.028	33	FN	71.8904	0.0244886	0.68324	soft	sulfo	200	BSA	soft_sulfo_200	soft_sulfo_200_FN	0	0
map-data-2019.05.10-17.12.06.028_034.jpk-force	2019.05.10	1	1.1.2	17.12.06.028	34	FN	102.78	0.0485772	1.00871	soft	sulfo	200	BSA	soft_sulfo_200	soft_sulfo_200_FN	0	0
map-data-2019.05.10-17.12.06.028_035.jpk-force	2019.05.10	1	1.1.2	17.12.06.028	35	FN	64.4272	0.0246755	0.79584	soft	sulfo	200	BSA	soft_sulfo_200	soft_sulfo_200_FN	0	0
map-data-2019.05.10-17.12.06.028_036.jpk-force	2019.05.10	1	1.1.2	17.12.06.028	36	FN	78.7325	0.0222348	0.54486	soft	sulfo	200	BSA	soft_sulfo_200	soft_sulfo_200_FN	0	0
map-data-2019.05.10-17.12.06.028_037.jpk-force	2019.05.10	1	1.1.2	17.12.06.028	37	FN	85.8383	0.0271802	0.71294	soft	sulfo	200	BSA	soft_sulfo_200	soft_sulfo_200_FN	0	0
map-data-2019.05.10-17.12.06.028_038.jpk-force	2019.05.10	1	1.1.2	17.12.06.028	38	FN	137.884	0.0759173	1.25863	soft	sulfo	200	BSA	soft_sulfo_200	soft_sulfo_200_FN	0	0
map-data-2019.05.10-17.12.06.028_039.jpk-force	2019.05.10	1	1.1.2	17.12.06.028	39	FN	263.689	0.148676	1.40812	soft	sulfo	200	BSA	soft_sulfo_200	soft_sulfo_200_FN	0	1
map-data-2019.05.10-17.12.06.028_040.jpk-force	2019.05.10	1	1.1.2	17.12.06.028	40	FN	48.9335	0.00504412	0.27234	soft	sulfo	200	BSA	soft_sulfo_200	soft_sulfo_200_FN	0	0
map-data-2019.05.10-17.12.06.028_041.jpk-force	2019.05.10	1	1.1.2	17.12.06.028	41	FN	24.5988	0.000706844	0.0809	soft	sulfo	200	BSA	soft_sulfo_200	soft_sulfo_200_FN	0	0
map-data-2019.05.10-17.12.06.028_042.jpk-force	2019.05.10	1	1.1.2	17.12.06.028	42	FN	133.433	0.0427754	0.8381	soft	sulfo	200	BSA	soft_sulfo_200	soft_sulfo_200_FN	0	0
map-data-2019.05.10-17.12.06.028_043.jpk-force	2019.05.10	1	1.1.2	17.12.06.028	43	FN	48.0212	0.013079	0.67036	soft	sulfo	200	BSA	soft_sulfo_200	soft_sulfo_200_FN	0	0
map-data-2019.05.10-17.12.06.028_044.jpk-force	2019.05.10	1	1.1.2	17.12.06.028	44	FN	95.5591	0.0453905	0.86694	soft	sulfo	200	BSA	soft_sulfo_200	soft_sulfo_200_FN	0	0
map-data-2019.05.10-17.12.06.028_045.jpk-force	2019.05.10	1	1.1.2	17.12.06.028	45	FN	118.522	0.0271302	0.58407	soft	sulfo	200	BSA	soft_sulfo_200	soft_sulfo_200_FN	0	0
map-data-2019.05.10-17.12.06.028_046.jpk-force	2019.05.10	1	1.1.2	17.12.06.028	46	FN	79.8285	0.0235973	0.51527	soft	sulfo	200	BSA	soft_sulfo_200	soft_sulfo_200_FN	0	0
map-data-2019.05.10-17.12.06.028_047.jpk-force	2019.05.10	1	1.1.2	17.12.06.028	47	FN	164.01	0.0469988	0.56667	soft	sulfo	200	BSA	soft_sulfo_200	soft_sulfo_200_FN	0	0
map-data-2019.05.10-17.12.06.028_048.jpk-force	2019.05.10	1	1.1.2	17.12.06.028	48	FN	29.2849	0.00342798	0.26446	soft	sulfo	200	BSA	soft_sulfo_200	soft_sulfo_200_FN	0	0
map-data-2019.05.10-17.12.06.028_049.jpk-force	2019.05.10	1	1.1.2	17.12.06.028	49	FN	302.333	0.343404	2.19365	soft	sulfo	200	BSA	soft_sulfo_200	soft_sulfo_200_FN	0	0
map-data-2019.05.10-17.12.06.028_050.jpk-force	2019.05.10	1	1.1.2	17.12.06.028	50	FN	68.8437	0.0309175	0.79104	soft	sulfo	200	BSA	soft_sulfo_200	soft_sulfo_200_FN	0	0
map-data-2019.05.10-17.12.06.028_051.jpk-force	2019.05.10	1	1.1.2	17.12.06.028	51	FN	165.862	0.0892688	0.98251	soft	sulfo	200	BSA	soft_sulfo_200	soft_sulfo_200_FN	0	0
map-data-2019.05.10-17.12.06.028_052.jpk-force	2019.05.10	1	1.1.2	17.12.06.028	52	FN	128.328	0.0538044	0.92475	soft	sulfo	200	BSA	soft_sulfo_200	soft_sulfo_200_FN	0	0
map-data-2019.05.10-17.12.06.028_053.jpk-force	2019.05.10	1	1.1.2	17.12.06.028	53	FN	674.503	0.864055	3.76281	soft	sulfo	200	BSA	soft_sulfo_200	soft_sulfo_200_FN	0	1
map-data-2019.05.10-17.12.06.028_054.jpk-force	2019.05.10	1	1.1.2	17.12.06.028	54	FN	53.199	0.0147349	0.6304	soft	sulfo	200	BSA	soft_sulfo_200	soft_sulfo_200_FN	0	0
map-data-2019.05.10-17.12.06.028_055.jpk-force	2019.05.10	1	1.1.2	17.12.06.028	55	FN	109.663	0.0385903	0.70002	soft	sulfo	200	BSA	soft_sulfo_200	soft_sulfo_200_FN	0	0
map-data-2019.05.10-17.12.06.028_056.jpk-force	2019.05.10	1	1.1.2	17.12.06.028	56	FN	231.456	0.149143	1.23504	soft	sulfo	200	BSA	soft_sulfo_200	soft_sulfo_200_FN	0	0
map-data-2019.05.10-17.12.06.028_057.jpk-force	2019.05.10	1	1.1.2	17.12.06.028	57	FN	263.312	0.257468	1.82696	soft	sulfo	200	BSA	soft_sulfo_200	soft_sulfo_200_FN	0	0
map-data-2019.05.10-17.12.06.028_058.jpk-force	2019.05.10	1	1.1.2	17.12.06.028	58	FN	83.2707	0.0362473	0.84039	soft	sulfo	200	BSA	soft_sulfo_200	soft_sulfo_200_FN	0	0
map-data-2019.05.10-17.12.06.028_059.jpk-force	2019.05.10	1	1.1.2	17.12.06.028	59	FN	113.338	0.0332576	0.66872	soft	sulfo	200	BSA	soft_sulfo_200	soft_sulfo_200_FN	0	0
map-data-2019.05.10-17.12.06.028_060.jpk-force	2019.05.10	1	1.1.2	17.12.06.028	60	FN	172.146	0.0834621	1.05893	soft	sulfo	200	BSA	soft_sulfo_200	soft_sulfo_200_FN	0	0
map-data-2019.05.10-17.12.06.028_061.jpk-force	2019.05.10	1	1.1.2	17.12.06.028	61	FN	38.576	0.00920719	0.48887	soft	sulfo	200	BSA	soft_sulfo_200	soft_sulfo_200_FN	0	0
map-data-2019.05.10-17.12.06.028_062.jpk-force	2019.05.10	1	1.1.2	17.12.06.028	62	FN	175.551	0.116172	1.33014	soft	sulfo	200	BSA	soft_sulfo_200	soft_sulfo_200_FN	0	0
map-data-2019.05.10-17.12.06.028_063.jpk-force	2019.05.10	1	1.1.2	17.12.06.028	63	FN	192.102	0.174565	1.4392	soft	sulfo	200	BSA	soft_sulfo_200	soft_sulfo_200_FN	0	0
map-data-2019.05.10-17.12.06.028_064.jpk-force	2019.05.10	1	1.1.2	17.12.06.028	64	FN	97.8439	0.0463698	0.8903	soft	sulfo	200	BSA	soft_sulfo_200	soft_sulfo_200_FN	0	0
map-data-2019.05.10-17.12.06.028_065.jpk-force	2019.05.10	1	1.1.2	17.12.06.028	65	FN	95.9689	0.0424392	1.12102	soft	sulfo	200	BSA	soft_sulfo_200	soft_sulfo_200_FN	0	0
map-data-2019.05.10-17.12.06.028_066.jpk-force	2019.05.10	1	1.1.2	17.12.06.028	66	FN	1606.33	2.63752	4.70668	soft	sulfo	200	BSA	soft_sulfo_200	soft_sulfo_200_FN	0	1
map-data-2019.05.10-17.12.06.028_067.jpk-force	2019.05.10	1	1.1.2	17.12.06.028	67	FN	101.738	0.0542359	0.92248	soft	sulfo	200	BSA	soft_sulfo_200	soft_sulfo_200_FN	0	0
map-data-2019.05.10-17.12.06.028_068.jpk-force	2019.05.10	1	1.1.2	17.12.06.028	68	FN	154.297	0.0608173	0.86477	soft	sulfo	200	BSA	soft_sulfo_200	soft_sulfo_200_FN	0	0
map-data-2019.05.10-17.12.06.028_069.jpk-force	2019.05.10	1	1.1.2	17.12.06.028	69	FN	168.477	0.0647123	0.7337	soft	sulfo	200	BSA	soft_sulfo_200	soft_sulfo_200_FN	0	0
map-data-2019.05.10-17.12.06.028_070.jpk-force	2019.05.10	1	1.1.2	17.12.06.028	70	FN	72.523	0.0313897	0.98651	soft	sulfo	200	BSA	soft_sulfo_200	soft_sulfo_200_FN	0	0
map-data-2019.05.10-17.12.06.028_071.jpk-force	2019.05.10	1	1.1.2	17.12.06.028	71	FN	176.27	0.101088	1.27228	soft	sulfo	200	BSA	soft_sulfo_200	soft_sulfo_200_FN	0	0
map-data-2019.05.10-17.12.06.028_072.jpk-force	2019.05.10	1	1.1.2	17.12.06.028	72	FN	94.6038	0.0510516	0.9728	soft	sulfo	200	BSA	soft_sulfo_200	soft_sulfo_200_FN	0	0
map-data-2019.05.10-17.12.06.028_073.jpk-force	2019.05.10	1	1.1.2	17.12.06.028	73	FN	43.028	0.0130513	0.66302	soft	sulfo	200	BSA	soft_sulfo_200	soft_sulfo_200_FN	0	0
map-data-2019.05.10-17.12.06.028_074.jpk-force	2019.05.10	1	1.1.2	17.12.06.028	74	FN	48.1945	0.0128216	0.47262	soft	sulfo	200	BSA	soft_sulfo_200	soft_sulfo_200_FN	0	0
map-data-2019.05.10-17.12.06.028_075.jpk-force	2019.05.10	1	1.1.2	17.12.06.028	75	FN	61.8315	0.0163696	0.53761	soft	sulfo	200	BSA	soft_sulfo_200	soft_sulfo_200_FN	0	0
map-data-2019.05.10-17.12.06.028_076.jpk-force	2019.05.10	1	1.1.2	17.12.06.028	76	FN	66.947	0.029705	0.8247	soft	sulfo	200	BSA	soft_sulfo_200	soft_sulfo_200_FN	0	0
map-data-2019.05.10-17.12.06.028_077.jpk-force	2019.05.10	1	1.1.2	17.12.06.028	77	FN	115.658	0.118569	2.05551	soft	sulfo	200	BSA	soft_sulfo_200	soft_sulfo_200_FN	0	0
map-data-2019.05.10-17.12.06.028_078.jpk-force	2019.05.10	1	1.1.2	17.12.06.028	78	FN	171.508	0.100343	1.1158	soft	sulfo	200	BSA	soft_sulfo_200	soft_sulfo_200_FN	0	0
map-data-2019.05.10-17.12.06.028_079.jpk-force	2019.05.10	1	1.1.2	17.12.06.028	79	FN	165.215	0.0891074	1.29363	soft	sulfo	200	BSA	soft_sulfo_200	soft_sulfo_200_FN	0	0
map-data-2019.05.10-17.12.06.028_080.jpk-force	2019.05.10	1	1.1.2	17.12.06.028	80	FN	47.1217	0.0155855	0.69711	soft	sulfo	200	BSA	soft_sulfo_200	soft_sulfo_200_FN	0	0
map-data-2019.05.10-17.12.06.028_081.jpk-force	2019.05.10	1	1.1.2	17.12.06.028	81	FN	54.4401	0.0176619	0.7037	soft	sulfo	200	BSA	soft_sulfo_200	soft_sulfo_200_FN	0	0
map-data-2019.05.10-17.12.06.028_082.jpk-force	2019.05.10	1	1.1.2	17.12.06.028	82	FN	73.2509	0.0413149	1.12369	soft	sulfo	200	BSA	soft_sulfo_200	soft_sulfo_200_FN	0	0
map-data-2019.05.10-17.12.06.028_083.jpk-force	2019.05.10	1	1.1.2	17.12.06.028	83	FN	94.7042	0.0311897	1.04521	soft	sulfo	200	BSA	soft_sulfo_200	soft_sulfo_200_FN	0	0
map-data-2019.05.10-17.12.06.028_084.jpk-force	2019.05.10	1	1.1.2	17.12.06.028	84	FN	112.695	0.0579766	0.98297	soft	sulfo	200	BSA	soft_sulfo_200	soft_sulfo_200_FN	0	0
map-data-2019.05.10-17.12.06.028_085.jpk-force	2019.05.10	1	1.1.2	17.12.06.028	85	FN	91.1372	0.0328602	0.78533	soft	sulfo	200	BSA	soft_sulfo_200	soft_sulfo_200_FN	0	0
map-data-2019.05.10-17.12.06.028_086.jpk-force	2019.05.10	1	1.1.2	17.12.06.028	86	FN	81.1218	0.034598	0.75868	soft	sulfo	200	BSA	soft_sulfo_200	soft_sulfo_200_FN	0	0
map-data-2019.05.10-17.12.06.028_087.jpk-force	2019.05.10	1	1.1.2	17.12.06.028	87	FN	163.563	0.0637775	0.70767	soft	sulfo	200	BSA	soft_sulfo_200	soft_sulfo_200_FN	0	0
map-data-2019.05.10-17.12.06.028_088.jpk-force	2019.05.10	1	1.1.2	17.12.06.028	88	FN	51.0814	0.0174008	0.71138	soft	sulfo	200	BSA	soft_sulfo_200	soft_sulfo_200_FN	0	0
map-data-2019.05.10-17.12.06.028_089.jpk-force	2019.05.10	1	1.1.2	17.12.06.028	89	FN	171.694	0.0680323	0.8399	soft	sulfo	200	BSA	soft_sulfo_200	soft_sulfo_200_FN	0	0
map-data-2019.05.10-17.12.06.028_090.jpk-force	2019.05.10	1	1.1.2	17.12.06.028	90	FN	132.888	0.0674315	1.05286	soft	sulfo	200	BSA	soft_sulfo_200	soft_sulfo_200_FN	0	0
map-data-2019.05.10-17.12.06.028_091.jpk-force	2019.05.10	1	1.1.2	17.12.06.028	91	FN	143.682	0.0589944	0.81673	soft	sulfo	200	BSA	soft_sulfo_200	soft_sulfo_200_FN	0	0
map-data-2019.05.10-17.12.06.028_092.jpk-force	2019.05.10	1	1.1.2	17.12.06.028	92	FN	90.4333	0.0430282	0.89725	soft	sulfo	200	BSA	soft_sulfo_200	soft_sulfo_200_FN	0	0
map-data-2019.05.10-17.12.06.028_093.jpk-force	2019.05.10	1	1.1.2	17.12.06.028	93	FN	87.4865	0.0325559	0.90745	soft	sulfo	200	BSA	soft_sulfo_200	soft_sulfo_200_FN	0	0
map-data-2019.05.10-17.12.06.028_094.jpk-force	2019.05.10	1	1.1.2	17.12.06.028	94	FN	85.8913	0.0448599	1.20847	soft	sulfo	200	BSA	soft_sulfo_200	soft_sulfo_200_FN	0	0
map-data-2019.05.10-17.12.06.028_095.jpk-force	2019.05.10	1	1.1.2	17.12.06.028	95	FN	66.0442	0.0202811	0.63461	soft	sulfo	200	BSA	soft_sulfo_200	soft_sulfo_200_FN	0	0
map-data-2019.05.10-17.12.06.028_096.jpk-force	2019.05.10	1	1.1.2	17.12.06.028	96	FN	72.6879	0.0306711	0.87684	soft	sulfo	200	BSA	soft_sulfo_200	soft_sulfo_200_FN	0	0
map-data-2019.05.10-17.12.06.028_097.jpk-force	2019.05.10	1	1.1.2	17.12.06.028	97	FN	136.037	0.0538305	0.82022	soft	sulfo	200	BSA	soft_sulfo_200	soft_sulfo_200_FN	0	0
map-data-2019.05.10-17.12.06.028_098.jpk-force	2019.05.10	1	1.1.2	17.12.06.028	98	FN	115.327	0.0686656	1.35532	soft	sulfo	200	BSA	soft_sulfo_200	soft_sulfo_200_FN	0	0
map-data-2019.05.10-17.12.06.028_099.jpk-force	2019.05.10	1	1.1.2	17.12.06.028	99	FN	114.665	0.0576618	1.00403	soft	sulfo	200	BSA	soft_sulfo_200	soft_sulfo_200_FN	0	0
map-data-2019.05.10-17.24.17.876_000.jpk-force	2019.05.10	1	1.1.2	17.24.17.876	0	FN	98.4903	0.0595838	1.02931	soft	sulfo	200	BSA	soft_sulfo_200	soft_sulfo_200_FN	0	0
map-data-2019.05.10-17.24.17.876_001.jpk-force	2019.05.10	1	1.1.2	17.24.17.876	1	FN	144.89	0.0778542	1.05999	soft	sulfo	200	BSA	soft_sulfo_200	soft_sulfo_200_FN	0	0
map-data-2019.05.10-17.24.17.876_002.jpk-force	2019.05.10	1	1.1.2	17.24.17.876	2	FN	100.176	0.0274927	0.88648	soft	sulfo	200	BSA	soft_sulfo_200	soft_sulfo_200_FN	0	0
map-data-2019.05.10-17.24.17.876_003.jpk-force	2019.05.10	1	1.1.2	17.24.17.876	3	FN	73.5151	0.0261959	0.66686	soft	sulfo	200	BSA	soft_sulfo_200	soft_sulfo_200_FN	0	0
map-data-2019.05.10-17.24.17.876_004.jpk-force	2019.05.10	1	1.1.2	17.24.17.876	4	FN	47.2016	0.00875247	0.38823	soft	sulfo	200	BSA	soft_sulfo_200	soft_sulfo_200_FN	0	0
map-data-2019.05.10-17.24.17.876_005.jpk-force	2019.05.10	1	1.1.2	17.24.17.876	5	FN	112.494	0.0508984	0.76926	soft	sulfo	200	BSA	soft_sulfo_200	soft_sulfo_200_FN	0	0
map-data-2019.05.10-17.24.17.876_006.jpk-force	2019.05.10	1	1.1.2	17.24.17.876	6	FN	126.715	0.0547027	0.92259	soft	sulfo	200	BSA	soft_sulfo_200	soft_sulfo_200_FN	0	0
map-data-2019.05.10-17.24.17.876_007.jpk-force	2019.05.10	1	1.1.2	17.24.17.876	7	FN	58.5657	0.0190379	0.61234	soft	sulfo	200	BSA	soft_sulfo_200	soft_sulfo_200_FN	0	0
map-data-2019.05.10-17.24.17.876_008.jpk-force	2019.05.10	1	1.1.2	17.24.17.876	8	FN	100.821	0.0327591	0.88054	soft	sulfo	200	BSA	soft_sulfo_200	soft_sulfo_200_FN	0	0
map-data-2019.05.10-17.24.17.876_009.jpk-force	2019.05.10	1	1.1.2	17.24.17.876	9	FN	173.334	0.0755195	0.81029	soft	sulfo	200	BSA	soft_sulfo_200	soft_sulfo_200_FN	0	0
map-data-2019.05.10-17.24.17.876_010.jpk-force	2019.05.10	1	1.1.2	17.24.17.876	10	FN	78.2986	0.0332359	0.86051	soft	sulfo	200	BSA	soft_sulfo_200	soft_sulfo_200_FN	0	0
map-data-2019.05.10-17.24.17.876_011.jpk-force	2019.05.10	1	1.1.2	17.24.17.876	11	FN	118.925	0.078049	1.12023	soft	sulfo	200	BSA	soft_sulfo_200	soft_sulfo_200_FN	0	0
map-data-2019.05.10-17.24.17.876_012.jpk-force	2019.05.10	1	1.1.2	17.24.17.876	12	FN	141.135	0.0588126	0.73782	soft	sulfo	200	BSA	soft_sulfo_200	soft_sulfo_200_FN	0	0
map-data-2019.05.10-17.24.17.876_013.jpk-force	2019.05.10	1	1.1.2	17.24.17.876	13	FN	55.1028	0.0131846	0.59307	soft	sulfo	200	BSA	soft_sulfo_200	soft_sulfo_200_FN	0	0
map-data-2019.05.10-17.24.17.876_014.jpk-force	2019.05.10	1	1.1.2	17.24.17.876	14	FN	48.6007	0.0143346	0.58103	soft	sulfo	200	BSA	soft_sulfo_200	soft_sulfo_200_FN	0	0
map-data-2019.05.10-17.24.17.876_015.jpk-force	2019.05.10	1	1.1.2	17.24.17.876	15	FN	64.2035	0.0285149	0.72834	soft	sulfo	200	BSA	soft_sulfo_200	soft_sulfo_200_FN	0	0
map-data-2019.05.10-17.24.17.876_016.jpk-force	2019.05.10	1	1.1.2	17.24.17.876	16	FN	88.7262	0.0339304	0.79622	soft	sulfo	200	BSA	soft_sulfo_200	soft_sulfo_200_FN	0	0
map-data-2019.05.10-17.24.17.876_017.jpk-force	2019.05.10	1	1.1.2	17.24.17.876	17	FN	276.15	0.22534	1.56694	soft	sulfo	200	BSA	soft_sulfo_200	soft_sulfo_200_FN	0	0
map-data-2019.05.10-17.24.17.876_018.jpk-force	2019.05.10	1	1.1.2	17.24.17.876	18	FN	142.418	0.0621867	0.7709	soft	sulfo	200	BSA	soft_sulfo_200	soft_sulfo_200_FN	0	0
map-data-2019.05.10-17.24.17.876_019.jpk-force	2019.05.10	1	1.1.2	17.24.17.876	19	FN	75.928	0.0422567	1.38	soft	sulfo	200	BSA	soft_sulfo_200	soft_sulfo_200_FN	0	0
map-data-2019.05.10-17.24.17.876_020.jpk-force	2019.05.10	1	1.1.2	17.24.17.876	20	FN	149.275	0.0846155	0.90437	soft	sulfo	200	BSA	soft_sulfo_200	soft_sulfo_200_FN	0	0
map-data-2019.05.10-17.24.17.876_021.jpk-force	2019.05.10	1	1.1.2	17.24.17.876	21	FN	135.531	0.0677202	1.03523	soft	sulfo	200	BSA	soft_sulfo_200	soft_sulfo_200_FN	0	0
map-data-2019.05.10-17.24.17.876_022.jpk-force	2019.05.10	1	1.1.2	17.24.17.876	22	FN	21.6223	0.000551456	0.08352	soft	sulfo	200	BSA	soft_sulfo_200	soft_sulfo_200_FN	0	0
map-data-2019.05.10-17.24.17.876_023.jpk-force	2019.05.10	1	1.1.2	17.24.17.876	23	FN	60.633	0.0200615	0.9085	soft	sulfo	200	BSA	soft_sulfo_200	soft_sulfo_200_FN	0	0
map-data-2019.05.10-17.24.17.876_024.jpk-force	2019.05.10	1	1.1.2	17.24.17.876	24	FN	104.127	0.0393017	0.8612	soft	sulfo	200	BSA	soft_sulfo_200	soft_sulfo_200_FN	0	0
map-data-2019.05.10-17.24.17.876_025.jpk-force	2019.05.10	1	1.1.2	17.24.17.876	25	FN	144.69	0.0930932	1.34409	soft	sulfo	200	BSA	soft_sulfo_200	soft_sulfo_200_FN	0	0
map-data-2019.05.10-17.24.17.876_026.jpk-force	2019.05.10	1	1.1.2	17.24.17.876	26	FN	48.2331	0.00674061	0.33097	soft	sulfo	200	BSA	soft_sulfo_200	soft_sulfo_200_FN	0	0
map-data-2019.05.10-17.24.17.876_027.jpk-force	2019.05.10	1	1.1.2	17.24.17.876	27	FN	138.224	0.08505	1.2417	soft	sulfo	200	BSA	soft_sulfo_200	soft_sulfo_200_FN	0	0
map-data-2019.05.10-17.24.17.876_028.jpk-force	2019.05.10	1	1.1.2	17.24.17.876	28	FN	225.602	0.113916	0.98357	soft	sulfo	200	BSA	soft_sulfo_200	soft_sulfo_200_FN	0	1
map-data-2019.05.10-17.24.17.876_029.jpk-force	2019.05.10	1	1.1.2	17.24.17.876	29	FN	111.578	0.0387864	0.59214	soft	sulfo	200	BSA	soft_sulfo_200	soft_sulfo_200_FN	0	0
map-data-2019.05.10-17.24.17.876_030.jpk-force	2019.05.10	1	1.1.2	17.24.17.876	30	FN	77.0475	0.0266908	0.83332	soft	sulfo	200	BSA	soft_sulfo_200	soft_sulfo_200_FN	0	0
map-data-2019.05.10-17.24.17.876_031.jpk-force	2019.05.10	1	1.1.2	17.24.17.876	31	FN	82.8579	0.0157017	0.40683	soft	sulfo	200	BSA	soft_sulfo_200	soft_sulfo_200_FN	0	0
map-data-2019.05.10-17.24.17.876_032.jpk-force	2019.05.10	1	1.1.2	17.24.17.876	32	FN	153.563	0.0518325	0.68248	soft	sulfo	200	BSA	soft_sulfo_200	soft_sulfo_200_FN	0	0
map-data-2019.05.10-17.24.17.876_033.jpk-force	2019.05.10	1	1.1.2	17.24.17.876	33	FN	69.51	0.015541	0.42366	soft	sulfo	200	BSA	soft_sulfo_200	soft_sulfo_200_FN	0	0
map-data-2019.05.10-17.24.17.876_034.jpk-force	2019.05.10	1	1.1.2	17.24.17.876	34	FN	81.5948	0.0270627	0.71249	soft	sulfo	200	BSA	soft_sulfo_200	soft_sulfo_200_FN	0	0
map-data-2019.05.10-17.24.17.876_035.jpk-force	2019.05.10	1	1.1.2	17.24.17.876	35	FN	107.741	0.0324596	0.87766	soft	sulfo	200	BSA	soft_sulfo_200	soft_sulfo_200_FN	0	0
map-data-2019.05.10-17.24.17.876_036.jpk-force	2019.05.10	1	1.1.2	17.24.17.876	36	FN	183.361	0.13146	1.19529	soft	sulfo	200	BSA	soft_sulfo_200	soft_sulfo_200_FN	0	0
map-data-2019.05.10-17.24.17.876_037.jpk-force	2019.05.10	1	1.1.2	17.24.17.876	37	FN	1308.81	1.98465	4.30325	soft	sulfo	200	BSA	soft_sulfo_200	soft_sulfo_200_FN	0	1
map-data-2019.05.10-17.24.17.876_038.jpk-force	2019.05.10	1	1.1.2	17.24.17.876	38	FN	119.661	0.0528566	0.87041	soft	sulfo	200	BSA	soft_sulfo_200	soft_sulfo_200_FN	0	0
map-data-2019.05.10-17.24.17.876_039.jpk-force	2019.05.10	1	1.1.2	17.24.17.876	39	FN	132.955	0.103001	1.37315	soft	sulfo	200	BSA	soft_sulfo_200	soft_sulfo_200_FN	0	0
map-data-2019.05.10-17.24.17.876_040.jpk-force	2019.05.10	1	1.1.2	17.24.17.876	40	FN	66.518	0.0144241	0.61445	soft	sulfo	200	BSA	soft_sulfo_200	soft_sulfo_200_FN	0	0
map-data-2019.05.10-17.24.17.876_041.jpk-force	2019.05.10	1	1.1.2	17.24.17.876	41	FN	43.6492	0.0104603	0.46491	soft	sulfo	200	BSA	soft_sulfo_200	soft_sulfo_200_FN	0	0
map-data-2019.05.10-17.24.17.876_042.jpk-force	2019.05.10	1	1.1.2	17.24.17.876	42	FN	55.0491	0.00962045	0.39812	soft	sulfo	200	BSA	soft_sulfo_200	soft_sulfo_200_FN	0	0
map-data-2019.05.10-17.24.17.876_043.jpk-force	2019.05.10	1	1.1.2	17.24.17.876	43	FN	120.56	0.0877036	1.33627	soft	sulfo	200	BSA	soft_sulfo_200	soft_sulfo_200_FN	0	0
map-data-2019.05.10-17.24.17.876_044.jpk-force	2019.05.10	1	1.1.2	17.24.17.876	44	FN	113.275	0.0588325	1.04068	soft	sulfo	200	BSA	soft_sulfo_200	soft_sulfo_200_FN	0	0
map-data-2019.05.10-17.24.17.876_045.jpk-force	2019.05.10	1	1.1.2	17.24.17.876	45	FN	116.093	0.0723929	1.39609	soft	sulfo	200	BSA	soft_sulfo_200	soft_sulfo_200_FN	0	0
map-data-2019.05.10-17.24.17.876_046.jpk-force	2019.05.10	1	1.1.2	17.24.17.876	46	FN	156.707	0.0618198	0.87416	soft	sulfo	200	BSA	soft_sulfo_200	soft_sulfo_200_FN	0	0
map-data-2019.05.10-17.24.17.876_047.jpk-force	2019.05.10	1	1.1.2	17.24.17.876	47	FN	124.068	0.0426665	0.74101	soft	sulfo	200	BSA	soft_sulfo_200	soft_sulfo_200_FN	0	0
map-data-2019.05.10-17.24.17.876_048.jpk-force	2019.05.10	1	1.1.2	17.24.17.876	48	FN	160.341	0.0740066	0.91883	soft	sulfo	200	BSA	soft_sulfo_200	soft_sulfo_200_FN	0	0
map-data-2019.05.10-17.24.17.876_049.jpk-force	2019.05.10	1	1.1.2	17.24.17.876	49	FN	83.5493	0.0334907	0.87324	soft	sulfo	200	BSA	soft_sulfo_200	soft_sulfo_200_FN	0	0
map-data-2019.05.10-17.24.17.876_050.jpk-force	2019.05.10	1	1.1.2	17.24.17.876	50	FN	195.063	0.0939761	1.23319	soft	sulfo	200	BSA	soft_sulfo_200	soft_sulfo_200_FN	0	0
map-data-2019.05.10-17.24.17.876_051.jpk-force	2019.05.10	1	1.1.2	17.24.17.876	51	FN	110.619	0.0420297	0.69829	soft	sulfo	200	BSA	soft_sulfo_200	soft_sulfo_200_FN	0	0
map-data-2019.05.10-17.24.17.876_052.jpk-force	2019.05.10	1	1.1.2	17.24.17.876	52	FN	84.8689	0.0292095	0.72543	soft	sulfo	200	BSA	soft_sulfo_200	soft_sulfo_200_FN	0	0
map-data-2019.05.10-17.24.17.876_053.jpk-force	2019.05.10	1	1.1.2	17.24.17.876	53	FN	174.734	0.0998401	1.09267	soft	sulfo	200	BSA	soft_sulfo_200	soft_sulfo_200_FN	0	0
map-data-2019.05.10-17.24.17.876_054.jpk-force	2019.05.10	1	1.1.2	17.24.17.876	54	FN	182.127	0.0762687	0.84832	soft	sulfo	200	BSA	soft_sulfo_200	soft_sulfo_200_FN	0	0
map-data-2019.05.10-17.24.17.876_055.jpk-force	2019.05.10	1	1.1.2	17.24.17.876	55	FN	35.8552	0.00930016	0.56295	soft	sulfo	200	BSA	soft_sulfo_200	soft_sulfo_200_FN	0	0
map-data-2019.05.10-17.24.17.876_056.jpk-force	2019.05.10	1	1.1.2	17.24.17.876	56	FN	70.2843	0.0208786	0.51227	soft	sulfo	200	BSA	soft_sulfo_200	soft_sulfo_200_FN	0	0
map-data-2019.05.10-17.24.17.876_057.jpk-force	2019.05.10	1	1.1.2	17.24.17.876	57	FN	102.284	0.0562366	1.16608	soft	sulfo	200	BSA	soft_sulfo_200	soft_sulfo_200_FN	0	0
map-data-2019.05.10-17.24.17.876_058.jpk-force	2019.05.10	1	1.1.2	17.24.17.876	58	FN	129.116	0.0411058	0.57295	soft	sulfo	200	BSA	soft_sulfo_200	soft_sulfo_200_FN	0	0
map-data-2019.05.10-17.24.17.876_059.jpk-force	2019.05.10	1	1.1.2	17.24.17.876	59	FN	115.179	0.0493042	1.01086	soft	sulfo	200	BSA	soft_sulfo_200	soft_sulfo_200_FN	0	0
map-data-2019.05.10-17.24.17.876_060.jpk-force	2019.05.10	1	1.1.2	17.24.17.876	60	FN	121.435	0.0918333	1.97449	soft	sulfo	200	BSA	soft_sulfo_200	soft_sulfo_200_FN	0	0
map-data-2019.05.10-17.24.17.876_061.jpk-force	2019.05.10	1	1.1.2	17.24.17.876	61	FN	139.893	0.0604669	0.96729	soft	sulfo	200	BSA	soft_sulfo_200	soft_sulfo_200_FN	0	0
map-data-2019.05.10-17.24.17.876_062.jpk-force	2019.05.10	1	1.1.2	17.24.17.876	62	FN	178.027	0.10365	1.11267	soft	sulfo	200	BSA	soft_sulfo_200	soft_sulfo_200_FN	0	0
map-data-2019.05.10-17.24.17.876_063.jpk-force	2019.05.10	1	1.1.2	17.24.17.876	63	FN	243.855	0.183634	1.72332	soft	sulfo	200	BSA	soft_sulfo_200	soft_sulfo_200_FN	0	0
map-data-2019.05.10-17.24.17.876_064.jpk-force	2019.05.10	1	1.1.2	17.24.17.876	64	FN	125.466	0.0927017	1.53065	soft	sulfo	200	BSA	soft_sulfo_200	soft_sulfo_200_FN	0	0
map-data-2019.05.10-17.24.17.876_065.jpk-force	2019.05.10	1	1.1.2	17.24.17.876	65	FN	85.0066	0.0407636	0.89981	soft	sulfo	200	BSA	soft_sulfo_200	soft_sulfo_200_FN	0	0
map-data-2019.05.10-17.24.17.876_066.jpk-force	2019.05.10	1	1.1.2	17.24.17.876	66	FN	171.133	0.0731762	0.78775	soft	sulfo	200	BSA	soft_sulfo_200	soft_sulfo_200_FN	0	0
map-data-2019.05.10-17.24.17.876_067.jpk-force	2019.05.10	1	1.1.2	17.24.17.876	67	FN	111.747	0.0364287	0.68301	soft	sulfo	200	BSA	soft_sulfo_200	soft_sulfo_200_FN	0	0
map-data-2019.05.10-17.24.17.876_068.jpk-force	2019.05.10	1	1.1.2	17.24.17.876	68	FN	122.876	0.0657546	0.93628	soft	sulfo	200	BSA	soft_sulfo_200	soft_sulfo_200_FN	0	0
map-data-2019.05.10-17.24.17.876_069.jpk-force	2019.05.10	1	1.1.2	17.24.17.876	69	FN	76.5551	0.032442	0.80949	soft	sulfo	200	BSA	soft_sulfo_200	soft_sulfo_200_FN	0	0
map-data-2019.05.10-17.24.17.876_070.jpk-force	2019.05.10	1	1.1.2	17.24.17.876	70	FN	62.852	0.0200716	0.86457	soft	sulfo	200	BSA	soft_sulfo_200	soft_sulfo_200_FN	0	0
map-data-2019.05.10-17.24.17.876_071.jpk-force	2019.05.10	1	1.1.2	17.24.17.876	71	FN	71.3981	0.018767	0.56064	soft	sulfo	200	BSA	soft_sulfo_200	soft_sulfo_200_FN	0	0
map-data-2019.05.10-17.24.17.876_072.jpk-force	2019.05.10	1	1.1.2	17.24.17.876	72	FN	81.0372	0.0228198	0.66467	soft	sulfo	200	BSA	soft_sulfo_200	soft_sulfo_200_FN	0	0
map-data-2019.05.10-17.24.17.876_073.jpk-force	2019.05.10	1	1.1.2	17.24.17.876	73	FN	82.7007	0.0287108	0.60912	soft	sulfo	200	BSA	soft_sulfo_200	soft_sulfo_200_FN	0	0
map-data-2019.05.10-17.24.17.876_074.jpk-force	2019.05.10	1	1.1.2	17.24.17.876	74	FN	140.841	0.0618487	1.15142	soft	sulfo	200	BSA	soft_sulfo_200	soft_sulfo_200_FN	0	0
map-data-2019.05.10-17.24.17.876_075.jpk-force	2019.05.10	1	1.1.2	17.24.17.876	75	FN	93.4472	0.0263371	0.77997	soft	sulfo	200	BSA	soft_sulfo_200	soft_sulfo_200_FN	0	0
map-data-2019.05.10-17.24.17.876_076.jpk-force	2019.05.10	1	1.1.2	17.24.17.876	76	FN	80.8837	0.0434557	1.07067	soft	sulfo	200	BSA	soft_sulfo_200	soft_sulfo_200_FN	0	0
map-data-2019.05.10-17.24.17.876_077.jpk-force	2019.05.10	1	1.1.2	17.24.17.876	77	FN	104.244	0.0383229	0.90948	soft	sulfo	200	BSA	soft_sulfo_200	soft_sulfo_200_FN	0	0
map-data-2019.05.10-17.24.17.876_078.jpk-force	2019.05.10	1	1.1.2	17.24.17.876	78	FN	65.5584	0.0157033	0.58073	soft	sulfo	200	BSA	soft_sulfo_200	soft_sulfo_200_FN	0	0
map-data-2019.05.10-17.24.17.876_079.jpk-force	2019.05.10	1	1.1.2	17.24.17.876	79	FN	390.727	0.444263	2.08851	soft	sulfo	200	BSA	soft_sulfo_200	soft_sulfo_200_FN	0	0
map-data-2019.05.10-17.24.17.876_080.jpk-force	2019.05.10	1	1.1.2	17.24.17.876	80	FN	116.383	0.0593239	1.32751	soft	sulfo	200	BSA	soft_sulfo_200	soft_sulfo_200_FN	0	0
map-data-2019.05.10-17.24.17.876_081.jpk-force	2019.05.10	1	1.1.2	17.24.17.876	81	FN	38.4972	0.0128239	0.66568	soft	sulfo	200	BSA	soft_sulfo_200	soft_sulfo_200_FN	0	0
map-data-2019.05.10-17.24.17.876_082.jpk-force	2019.05.10	1	1.1.2	17.24.17.876	82	FN	138.109	0.114685	1.36455	soft	sulfo	200	BSA	soft_sulfo_200	soft_sulfo_200_FN	0	0
map-data-2019.05.10-17.24.17.876_083.jpk-force	2019.05.10	1	1.1.2	17.24.17.876	83	FN	128.623	0.0801107	1.4206	soft	sulfo	200	BSA	soft_sulfo_200	soft_sulfo_200_FN	0	0
map-data-2019.05.10-17.24.17.876_084.jpk-force	2019.05.10	1	1.1.2	17.24.17.876	84	FN	158.26	0.0839364	1.05561	soft	sulfo	200	BSA	soft_sulfo_200	soft_sulfo_200_FN	0	0
map-data-2019.05.10-17.24.17.876_085.jpk-force	2019.05.10	1	1.1.2	17.24.17.876	85	FN	128.55	0.0651165	1.01966	soft	sulfo	200	BSA	soft_sulfo_200	soft_sulfo_200_FN	0	0
map-data-2019.05.10-17.24.17.876_086.jpk-force	2019.05.10	1	1.1.2	17.24.17.876	86	FN	178.491	0.081649	0.91028	soft	sulfo	200	BSA	soft_sulfo_200	soft_sulfo_200_FN	0	0
map-data-2019.05.10-17.24.17.876_087.jpk-force	2019.05.10	1	1.1.2	17.24.17.876	87	FN	75.3999	0.0258752	0.72959	soft	sulfo	200	BSA	soft_sulfo_200	soft_sulfo_200_FN	0	0
map-data-2019.05.10-17.24.17.876_088.jpk-force	2019.05.10	1	1.1.2	17.24.17.876	88	FN	100.109	0.0361169	0.62951	soft	sulfo	200	BSA	soft_sulfo_200	soft_sulfo_200_FN	0	0
map-data-2019.05.10-17.24.17.876_089.jpk-force	2019.05.10	1	1.1.2	17.24.17.876	89	FN	97.525	0.0207939	0.52029	soft	sulfo	200	BSA	soft_sulfo_200	soft_sulfo_200_FN	0	0
map-data-2019.05.10-17.24.17.876_090.jpk-force	2019.05.10	1	1.1.2	17.24.17.876	90	FN	50.9914	0.0277686	1.09571	soft	sulfo	200	BSA	soft_sulfo_200	soft_sulfo_200_FN	0	0
map-data-2019.05.10-17.24.17.876_091.jpk-force	2019.05.10	1	1.1.2	17.24.17.876	91	FN	137.801	0.0828425	1.07613	soft	sulfo	200	BSA	soft_sulfo_200	soft_sulfo_200_FN	0	0
map-data-2019.05.10-17.24.17.876_092.jpk-force	2019.05.10	1	1.1.2	17.24.17.876	92	FN	89.2758	0.0382242	0.69958	soft	sulfo	200	BSA	soft_sulfo_200	soft_sulfo_200_FN	0	0
map-data-2019.05.10-17.24.17.876_093.jpk-force	2019.05.10	1	1.1.2	17.24.17.876	93	FN	171.297	0.0757435	0.76906	soft	sulfo	200	BSA	soft_sulfo_200	soft_sulfo_200_FN	0	0
map-data-2019.05.10-17.24.17.876_094.jpk-force	2019.05.10	1	1.1.2	17.24.17.876	94	FN	104.902	0.0473706	0.8909	soft	sulfo	200	BSA	soft_sulfo_200	soft_sulfo_200_FN	0	0
map-data-2019.05.10-17.24.17.876_095.jpk-force	2019.05.10	1	1.1.2	17.24.17.876	95	FN	1607.55	2.87969	5.23078	soft	sulfo	200	BSA	soft_sulfo_200	soft_sulfo_200_FN	0	0
map-data-2019.05.10-17.24.17.876_096.jpk-force	2019.05.10	1	1.1.2	17.24.17.876	96	FN	79.6822	0.0374165	0.8603	soft	sulfo	200	BSA	soft_sulfo_200	soft_sulfo_200_FN	0	0
map-data-2019.05.10-17.24.17.876_097.jpk-force	2019.05.10	1	1.1.2	17.24.17.876	97	FN	135.351	0.0758356	0.88376	soft	sulfo	200	BSA	soft_sulfo_200	soft_sulfo_200_FN	0	0
map-data-2019.05.10-17.24.17.876_098.jpk-force	2019.05.10	1	1.1.2	17.24.17.876	98	FN	51.3952	0.0123226	0.51071	soft	sulfo	200	BSA	soft_sulfo_200	soft_sulfo_200_FN	0	0
map-data-2019.05.10-17.24.17.876_099.jpk-force	2019.05.10	1	1.1.2	17.24.17.876	99	FN	142.286	0.116091	1.43851	soft	sulfo	200	BSA	soft_sulfo_200	soft_sulfo_200_FN	0	0
map-data-2019.05.10-16.07.04.579_005.jpk-force	2019.05.10	1	1.1.4	16.07.04.579	5	FN	25.5614	0.00424233	0.3971	soft	16mM	200	BSA	soft_16mM_200	soft_16mM_200_FN	0	0
map-data-2019.05.10-16.07.04.579_006.jpk-force	2019.05.10	1	1.1.4	16.07.04.579	6	FN	74.3724	0.00776683	0.20737	soft	16mM	200	BSA	soft_16mM_200	soft_16mM_200_FN	0	0
map-data-2019.05.10-16.07.04.579_007.jpk-force	2019.05.10	1	1.1.4	16.07.04.579	7	FN	11.9079	0.000193788	0.0598	soft	16mM	200	BSA	soft_16mM_200	soft_16mM_200_FN	0	0
map-data-2019.05.10-16.07.04.579_008.jpk-force	2019.05.10	1	1.1.4	16.07.04.579	8	FN	61.4182	0.00782706	0.26226	soft	16mM	200	BSA	soft_16mM_200	soft_16mM_200_FN	0	0
map-data-2019.05.10-16.07.04.579_009.jpk-force	2019.05.10	1	1.1.4	16.07.04.579	9	FN	95.814	0.0347088	0.69696	soft	16mM	200	BSA	soft_16mM_200	soft_16mM_200_FN	0	0
map-data-2019.05.10-16.07.04.579_010.jpk-force	2019.05.10	1	1.1.4	16.07.04.579	10	FN	91.9472	0.0576923	1.12412	soft	16mM	200	BSA	soft_16mM_200	soft_16mM_200_FN	0	0
map-data-2019.05.10-16.07.04.579_011.jpk-force	2019.05.10	1	1.1.4	16.07.04.579	11	FN	84.756	0.0406609	1.00282	soft	16mM	200	BSA	soft_16mM_200	soft_16mM_200_FN	0	0
map-data-2019.05.10-16.07.04.579_012.jpk-force	2019.05.10	1	1.1.4	16.07.04.579	12	FN	77.2601	0.0237958	0.69514	soft	16mM	200	BSA	soft_16mM_200	soft_16mM_200_FN	0	0
map-data-2019.05.10-16.07.04.579_013.jpk-force	2019.05.10	1	1.1.4	16.07.04.579	13	FN	28.1313	0.0040401	0.32859	soft	16mM	200	BSA	soft_16mM_200	soft_16mM_200_FN	0	0
map-data-2019.05.10-16.07.04.579_014.jpk-force	2019.05.10	1	1.1.4	16.07.04.579	14	FN	86.4133	0.0322748	0.88567	soft	16mM	200	BSA	soft_16mM_200	soft_16mM_200_FN	0	0
map-data-2019.05.10-16.07.04.579_015.jpk-force	2019.05.10	1	1.1.4	16.07.04.579	15	FN	97.6169	0.0388828	0.9207	soft	16mM	200	BSA	soft_16mM_200	soft_16mM_200_FN	0	0
map-data-2019.05.10-16.07.04.579_016.jpk-force	2019.05.10	1	1.1.4	16.07.04.579	16	FN	480.858	0.581153	3.03271	soft	16mM	200	BSA	soft_16mM_200	soft_16mM_200_FN	0	1
map-data-2019.05.10-16.07.04.579_017.jpk-force	2019.05.10	1	1.1.4	16.07.04.579	17	FN	53.9124	0.00658024	0.23678	soft	16mM	200	BSA	soft_16mM_200	soft_16mM_200_FN	0	0
map-data-2019.05.10-16.07.04.579_018.jpk-force	2019.05.10	1	1.1.4	16.07.04.579	18	FN	128.1	0.0709566	1.02712	soft	16mM	200	BSA	soft_16mM_200	soft_16mM_200_FN	0	0
map-data-2019.05.10-16.07.04.579_019.jpk-force	2019.05.10	1	1.1.4	16.07.04.579	19	FN	110.073	0.0744405	1.61947	soft	16mM	200	BSA	soft_16mM_200	soft_16mM_200_FN	0	0
map-data-2019.05.10-16.07.04.579_020.jpk-force	2019.05.10	1	1.1.4	16.07.04.579	20	FN	119.82	0.0558645	1.0876	soft	16mM	200	BSA	soft_16mM_200	soft_16mM_200_FN	0	0
map-data-2019.05.10-16.07.04.579_023.jpk-force	2019.05.10	1	1.1.4	16.07.04.579	23	FN	14.5763	0.000204465	0.04498	soft	16mM	200	BSA	soft_16mM_200	soft_16mM_200_FN	0	0
map-data-2019.05.10-16.07.04.579_024.jpk-force	2019.05.10	1	1.1.4	16.07.04.579	24	FN	19.1993	0.00054871	0.07174	soft	16mM	200	BSA	soft_16mM_200	soft_16mM_200_FN	0	0
map-data-2019.05.10-16.07.04.579_025.jpk-force	2019.05.10	1	1.1.4	16.07.04.579	25	FN	15.5155	0.000118611	0.03232	soft	16mM	200	BSA	soft_16mM_200	soft_16mM_200_FN	0	0
map-data-2019.05.10-16.07.04.579_028.jpk-force	2019.05.10	1	1.1.4	16.07.04.579	28	FN	39.3376	0.00694454	0.39293	soft	16mM	200	BSA	soft_16mM_200	soft_16mM_200_FN	0	0
map-data-2019.05.10-16.07.04.579_031.jpk-force	2019.05.10	1	1.1.4	16.07.04.579	31	FN	107.297	0.0314862	0.62722	soft	16mM	200	BSA	soft_16mM_200	soft_16mM_200_FN	0	0
map-data-2019.05.10-16.07.04.579_032.jpk-force	2019.05.10	1	1.1.4	16.07.04.579	32	FN	30.1459	0.00287364	0.18507	soft	16mM	200	BSA	soft_16mM_200	soft_16mM_200_FN	0	0
map-data-2019.05.10-16.07.04.579_033.jpk-force	2019.05.10	1	1.1.4	16.07.04.579	33	FN	12.7139	0.000166581	0.03672	soft	16mM	200	BSA	soft_16mM_200	soft_16mM_200_FN	0	0
map-data-2019.05.10-16.07.04.579_034.jpk-force	2019.05.10	1	1.1.4	16.07.04.579	34	FN	92.4403	0.0316249	0.67186	soft	16mM	200	BSA	soft_16mM_200	soft_16mM_200_FN	0	0
map-data-2019.05.10-16.07.04.579_035.jpk-force	2019.05.10	1	1.1.4	16.07.04.579	35	FN	16.2252	0.00114115	0.18535	soft	16mM	200	BSA	soft_16mM_200	soft_16mM_200_FN	0	0
map-data-2019.05.10-16.07.04.579_036.jpk-force	2019.05.10	1	1.1.4	16.07.04.579	36	FN	52.9474	0.00375685	0.14699	soft	16mM	200	BSA	soft_16mM_200	soft_16mM_200_FN	0	0
map-data-2019.05.10-16.07.04.579_037.jpk-force	2019.05.10	1	1.1.4	16.07.04.579	37	FN	1884.14	3.54461	5.11021	soft	16mM	200	BSA	soft_16mM_200	soft_16mM_200_FN	0	0
map-data-2019.05.10-16.07.04.579_038.jpk-force	2019.05.10	1	1.1.4	16.07.04.579	38	FN	61.8369	0.0236023	0.88057	soft	16mM	200	BSA	soft_16mM_200	soft_16mM_200_FN	0	0
map-data-2019.05.10-16.07.04.579_039.jpk-force	2019.05.10	1	1.1.4	16.07.04.579	39	FN	12.0392	0.000154387	0.03619	soft	16mM	200	BSA	soft_16mM_200	soft_16mM_200_FN	0	0
map-data-2019.05.10-16.07.04.579_040.jpk-force	2019.05.10	1	1.1.4	16.07.04.579	40	FN	29.6576	0.00369636	0.31963	soft	16mM	200	BSA	soft_16mM_200	soft_16mM_200_FN	0	0
map-data-2019.05.10-16.07.04.579_041.jpk-force	2019.05.10	1	1.1.4	16.07.04.579	41	FN	110.321	0.0338684	0.55773	soft	16mM	200	BSA	soft_16mM_200	soft_16mM_200_FN	0	0
map-data-2019.05.10-16.07.04.579_042.jpk-force	2019.05.10	1	1.1.4	16.07.04.579	42	FN	104.621	0.066394	1.25237	soft	16mM	200	BSA	soft_16mM_200	soft_16mM_200_FN	0	0
map-data-2019.05.10-16.07.04.579_043.jpk-force	2019.05.10	1	1.1.4	16.07.04.579	43	FN	12.9098	0.000263778	0.06963	soft	16mM	200	BSA	soft_16mM_200	soft_16mM_200_FN	0	0
map-data-2019.05.10-16.07.04.579_044.jpk-force	2019.05.10	1	1.1.4	16.07.04.579	44	FN	118.671	0.0642349	0.96097	soft	16mM	200	BSA	soft_16mM_200	soft_16mM_200_FN	0	0
map-data-2019.05.10-16.07.04.579_045.jpk-force	2019.05.10	1	1.1.4	16.07.04.579	45	FN	31.3172	0.00654966	0.41956	soft	16mM	200	BSA	soft_16mM_200	soft_16mM_200_FN	0	0
map-data-2019.05.10-16.07.04.579_046.jpk-force	2019.05.10	1	1.1.4	16.07.04.579	46	FN	13.5227	9.87996e-05	0.03635	soft	16mM	200	BSA	soft_16mM_200	soft_16mM_200_FN	0	0
map-data-2019.05.10-16.07.04.579_047.jpk-force	2019.05.10	1	1.1.4	16.07.04.579	47	FN	745.596	1.03189	3.94754	soft	16mM	200	BSA	soft_16mM_200	soft_16mM_200_FN	0	0
map-data-2019.05.10-16.07.04.579_048.jpk-force	2019.05.10	1	1.1.4	16.07.04.579	48	FN	237.728	0.108225	0.93667	soft	16mM	200	BSA	soft_16mM_200	soft_16mM_200_FN	0	1
map-data-2019.05.10-16.07.04.579_049.jpk-force	2019.05.10	1	1.1.4	16.07.04.579	49	FN	22.6143	0.00177958	0.18074	soft	16mM	200	BSA	soft_16mM_200	soft_16mM_200_FN	0	0
map-data-2019.05.10-16.07.04.579_050.jpk-force	2019.05.10	1	1.1.4	16.07.04.579	50	FN	60.401	0.01368	0.45912	soft	16mM	200	BSA	soft_16mM_200	soft_16mM_200_FN	0	0
map-data-2019.05.10-16.07.04.579_051.jpk-force	2019.05.10	1	1.1.4	16.07.04.579	51	FN	13.779	9.11837e-05	0.02892	soft	16mM	200	BSA	soft_16mM_200	soft_16mM_200_FN	0	0
map-data-2019.05.10-16.07.04.579_052.jpk-force	2019.05.10	1	1.1.4	16.07.04.579	52	FN	30.7956	0.00459951	0.29189	soft	16mM	200	BSA	soft_16mM_200	soft_16mM_200_FN	0	0
map-data-2019.05.10-16.07.04.579_053.jpk-force	2019.05.10	1	1.1.4	16.07.04.579	53	FN	15.0582	0.000225417	0.03557	soft	16mM	200	BSA	soft_16mM_200	soft_16mM_200_FN	0	0
map-data-2019.05.10-16.07.04.579_054.jpk-force	2019.05.10	1	1.1.4	16.07.04.579	54	FN	54.5895	0.00635726	0.2387	soft	16mM	200	BSA	soft_16mM_200	soft_16mM_200_FN	0	0
map-data-2019.05.10-16.07.04.579_055.jpk-force	2019.05.10	1	1.1.4	16.07.04.579	55	FN	12.8988	0.000110814	0.04099	soft	16mM	200	BSA	soft_16mM_200	soft_16mM_200_FN	0	0
map-data-2019.05.10-16.07.04.579_056.jpk-force	2019.05.10	1	1.1.4	16.07.04.579	56	FN	15.3802	0.000614152	0.13165	soft	16mM	200	BSA	soft_16mM_200	soft_16mM_200_FN	0	0
map-data-2019.05.10-16.07.04.579_057.jpk-force	2019.05.10	1	1.1.4	16.07.04.579	57	FN	14.1405	0.000343553	0.05426	soft	16mM	200	BSA	soft_16mM_200	soft_16mM_200_FN	0	0
map-data-2019.05.10-16.07.04.579_058.jpk-force	2019.05.10	1	1.1.4	16.07.04.579	58	FN	61.0697	0.0117216	0.40917	soft	16mM	200	BSA	soft_16mM_200	soft_16mM_200_FN	0	0
map-data-2019.05.10-16.07.04.579_059.jpk-force	2019.05.10	1	1.1.4	16.07.04.579	59	FN	55.7039	0.00632824	0.22511	soft	16mM	200	BSA	soft_16mM_200	soft_16mM_200_FN	0	0
map-data-2019.05.10-16.07.04.579_060.jpk-force	2019.05.10	1	1.1.4	16.07.04.579	60	FN	21.8139	0.00115037	0.12457	soft	16mM	200	BSA	soft_16mM_200	soft_16mM_200_FN	0	0
map-data-2019.05.10-16.07.04.579_061.jpk-force	2019.05.10	1	1.1.4	16.07.04.579	61	FN	25.8136	0.00147945	0.11786	soft	16mM	200	BSA	soft_16mM_200	soft_16mM_200_FN	0	0
map-data-2019.05.10-16.07.04.579_062.jpk-force	2019.05.10	1	1.1.4	16.07.04.579	62	FN	1376.05	2.42684	4.4951	soft	16mM	200	BSA	soft_16mM_200	soft_16mM_200_FN	0	1
map-data-2019.05.10-16.07.04.579_063.jpk-force	2019.05.10	1	1.1.4	16.07.04.579	63	FN	18.1171	0.00141052	0.16563	soft	16mM	200	BSA	soft_16mM_200	soft_16mM_200_FN	0	0
map-data-2019.05.10-16.07.04.579_066.jpk-force	2019.05.10	1	1.1.4	16.07.04.579	66	FN	28.8415	0.00190822	0.12497	soft	16mM	200	BSA	soft_16mM_200	soft_16mM_200_FN	0	0
map-data-2019.05.10-16.07.04.579_067.jpk-force	2019.05.10	1	1.1.4	16.07.04.579	67	FN	500.378	0.624282	3.55896	soft	16mM	200	BSA	soft_16mM_200	soft_16mM_200_FN	0	1
map-data-2019.05.10-16.07.04.579_068.jpk-force	2019.05.10	1	1.1.4	16.07.04.579	68	FN	32.6789	0.00789347	0.45144	soft	16mM	200	BSA	soft_16mM_200	soft_16mM_200_FN	0	0
map-data-2019.05.10-16.07.04.579_069.jpk-force	2019.05.10	1	1.1.4	16.07.04.579	69	FN	12.778	0.000189247	0.04764	soft	16mM	200	BSA	soft_16mM_200	soft_16mM_200_FN	0	0
map-data-2019.05.10-16.07.04.579_070.jpk-force	2019.05.10	1	1.1.4	16.07.04.579	70	FN	14.2578	0.000125423	0.0476	soft	16mM	200	BSA	soft_16mM_200	soft_16mM_200_FN	0	0
map-data-2019.05.10-16.07.04.579_071.jpk-force	2019.05.10	1	1.1.4	16.07.04.579	71	FN	14.9913	0.000442278	0.06661	soft	16mM	200	BSA	soft_16mM_200	soft_16mM_200_FN	0	0
map-data-2019.05.10-16.07.04.579_072.jpk-force	2019.05.10	1	1.1.4	16.07.04.579	72	FN	15.8319	0.000134153	0.03765	soft	16mM	200	BSA	soft_16mM_200	soft_16mM_200_FN	0	0
map-data-2019.05.10-16.07.04.579_073.jpk-force	2019.05.10	1	1.1.4	16.07.04.579	73	FN	172.719	0.100691	1.49309	soft	16mM	200	BSA	soft_16mM_200	soft_16mM_200_FN	0	0
map-data-2019.05.10-16.07.04.579_074.jpk-force	2019.05.10	1	1.1.4	16.07.04.579	74	FN	183.42	0.139048	1.9493	soft	16mM	200	BSA	soft_16mM_200	soft_16mM_200_FN	0	0
map-data-2019.05.10-16.07.04.579_075.jpk-force	2019.05.10	1	1.1.4	16.07.04.579	75	FN	13.4263	0.000312371	0.05457	soft	16mM	200	BSA	soft_16mM_200	soft_16mM_200_FN	0	0
map-data-2019.05.10-16.07.04.579_076.jpk-force	2019.05.10	1	1.1.4	16.07.04.579	76	FN	23.1987	0.00260098	0.21392	soft	16mM	200	BSA	soft_16mM_200	soft_16mM_200_FN	0	0
map-data-2019.05.10-16.07.04.579_077.jpk-force	2019.05.10	1	1.1.4	16.07.04.579	77	FN	336.011	0.305418	2.35682	soft	16mM	200	BSA	soft_16mM_200	soft_16mM_200_FN	0	0
map-data-2019.05.10-16.07.04.579_078.jpk-force	2019.05.10	1	1.1.4	16.07.04.579	78	FN	33.1876	0.0058143	0.38114	soft	16mM	200	BSA	soft_16mM_200	soft_16mM_200_FN	0	0
map-data-2019.05.10-16.07.04.579_081.jpk-force	2019.05.10	1	1.1.4	16.07.04.579	81	FN	33.4676	0.00397866	0.27719	soft	16mM	200	BSA	soft_16mM_200	soft_16mM_200_FN	0	0
map-data-2019.05.10-16.07.04.579_082.jpk-force	2019.05.10	1	1.1.4	16.07.04.579	82	FN	397.83	0.311886	1.84208	soft	16mM	200	BSA	soft_16mM_200	soft_16mM_200_FN	0	1
map-data-2019.05.10-16.07.04.579_083.jpk-force	2019.05.10	1	1.1.4	16.07.04.579	83	FN	96.5649	0.0458996	1.17743	soft	16mM	200	BSA	soft_16mM_200	soft_16mM_200_FN	0	0
map-data-2019.05.10-16.07.04.579_084.jpk-force	2019.05.10	1	1.1.4	16.07.04.579	84	FN	453.575	0.56977	3.252	soft	16mM	200	BSA	soft_16mM_200	soft_16mM_200_FN	0	0
map-data-2019.05.10-16.07.04.579_085.jpk-force	2019.05.10	1	1.1.4	16.07.04.579	85	FN	59.922	0.00923148	0.2933	soft	16mM	200	BSA	soft_16mM_200	soft_16mM_200_FN	0	0
map-data-2019.05.10-16.07.04.579_086.jpk-force	2019.05.10	1	1.1.4	16.07.04.579	86	FN	159.562	0.094046	1.38432	soft	16mM	200	BSA	soft_16mM_200	soft_16mM_200_FN	0	0
map-data-2019.05.10-16.07.04.579_087.jpk-force	2019.05.10	1	1.1.4	16.07.04.579	87	FN	15.0518	0.00034306	0.06212	soft	16mM	200	BSA	soft_16mM_200	soft_16mM_200_FN	0	0
map-data-2019.05.10-16.07.04.579_088.jpk-force	2019.05.10	1	1.1.4	16.07.04.579	88	FN	26.2164	0.00387537	0.3093	soft	16mM	200	BSA	soft_16mM_200	soft_16mM_200_FN	0	0
map-data-2019.05.10-16.07.04.579_089.jpk-force	2019.05.10	1	1.1.4	16.07.04.579	89	FN	409.086	0.522805	3.01248	soft	16mM	200	BSA	soft_16mM_200	soft_16mM_200_FN	0	0
map-data-2019.05.10-16.07.04.579_090.jpk-force	2019.05.10	1	1.1.4	16.07.04.579	90	FN	15.0096	0.000191637	0.03177	soft	16mM	200	BSA	soft_16mM_200	soft_16mM_200_FN	0	0
map-data-2019.05.10-16.07.04.579_091.jpk-force	2019.05.10	1	1.1.4	16.07.04.579	91	FN	54.1696	0.0205908	0.68153	soft	16mM	200	BSA	soft_16mM_200	soft_16mM_200_FN	0	0
map-data-2019.05.10-16.07.04.579_092.jpk-force	2019.05.10	1	1.1.4	16.07.04.579	92	FN	19.1943	0.000764179	0.07719	soft	16mM	200	BSA	soft_16mM_200	soft_16mM_200_FN	0	0
map-data-2019.05.10-16.07.04.579_093.jpk-force	2019.05.10	1	1.1.4	16.07.04.579	93	FN	14.5617	0.000168899	0.06372	soft	16mM	200	BSA	soft_16mM_200	soft_16mM_200_FN	0	0
map-data-2019.05.10-16.07.04.579_094.jpk-force	2019.05.10	1	1.1.4	16.07.04.579	94	FN	11.8864	0.000125952	0.03482	soft	16mM	200	BSA	soft_16mM_200	soft_16mM_200_FN	0	0
map-data-2019.05.10-16.07.04.579_095.jpk-force	2019.05.10	1	1.1.4	16.07.04.579	95	FN	25.4871	0.00300804	0.22977	soft	16mM	200	BSA	soft_16mM_200	soft_16mM_200_FN	0	0
map-data-2019.05.10-16.07.04.579_096.jpk-force	2019.05.10	1	1.1.4	16.07.04.579	96	FN	69.5572	0.0164414	0.54831	soft	16mM	200	BSA	soft_16mM_200	soft_16mM_200_FN	0	0
map-data-2019.05.10-16.07.04.579_097.jpk-force	2019.05.10	1	1.1.4	16.07.04.579	97	FN	11.9814	0.000245325	0.09325	soft	16mM	200	BSA	soft_16mM_200	soft_16mM_200_FN	0	0
map-data-2019.05.10-16.07.04.579_098.jpk-force	2019.05.10	1	1.1.4	16.07.04.579	98	FN	45.9899	0.01412	0.61343	soft	16mM	200	BSA	soft_16mM_200	soft_16mM_200_FN	0	0
map-data-2019.05.10-16.07.04.579_099.jpk-force	2019.05.10	1	1.1.4	16.07.04.579	99	FN	1062.88	1.59536	4.19791	soft	16mM	200	BSA	soft_16mM_200	soft_16mM_200_FN	0	1
map-data-2019.05.10-16.24.28.702_000.jpk-force	2019.05.10	1	1.1.4	16.24.28.702	0	FN	109.263	0.0777848	1.42352	soft	16mM	200	BSA	soft_16mM_200	soft_16mM_200_FN	0	0
map-data-2019.05.10-16.24.28.702_001.jpk-force	2019.05.10	1	1.1.4	16.24.28.702	1	FN	28.1941	0.00509855	0.44781	soft	16mM	200	BSA	soft_16mM_200	soft_16mM_200_FN	0	0
map-data-2019.05.10-16.24.28.702_002.jpk-force	2019.05.10	1	1.1.4	16.24.28.702	2	FN	168.617	0.0733752	0.8461	soft	16mM	200	BSA	soft_16mM_200	soft_16mM_200_FN	0	0
map-data-2019.05.10-16.24.28.702_003.jpk-force	2019.05.10	1	1.1.4	16.24.28.702	3	FN	14.544	0.000238518	0.05526	soft	16mM	200	BSA	soft_16mM_200	soft_16mM_200_FN	0	0
map-data-2019.05.10-16.24.28.702_004.jpk-force	2019.05.10	1	1.1.4	16.24.28.702	4	FN	30.9757	0.00369321	0.28265	soft	16mM	200	BSA	soft_16mM_200	soft_16mM_200_FN	0	0
map-data-2019.05.10-16.24.28.702_005.jpk-force	2019.05.10	1	1.1.4	16.24.28.702	5	FN	179.238	0.17636	2.08257	soft	16mM	200	BSA	soft_16mM_200	soft_16mM_200_FN	0	0
map-data-2019.05.10-16.24.28.702_006.jpk-force	2019.05.10	1	1.1.4	16.24.28.702	6	FN	186.996	0.0937458	1.21006	soft	16mM	200	BSA	soft_16mM_200	soft_16mM_200_FN	0	0
map-data-2019.05.10-16.24.28.702_007.jpk-force	2019.05.10	1	1.1.4	16.24.28.702	7	FN	57.5575	0.0042043	0.14129	soft	16mM	200	BSA	soft_16mM_200	soft_16mM_200_FN	0	0
map-data-2019.05.10-16.24.28.702_008.jpk-force	2019.05.10	1	1.1.4	16.24.28.702	8	FN	14.646	0.00047089	0.10903	soft	16mM	200	BSA	soft_16mM_200	soft_16mM_200_FN	0	0
map-data-2019.05.10-16.24.28.702_009.jpk-force	2019.05.10	1	1.1.4	16.24.28.702	9	FN	20.3875	0.000496538	0.05401	soft	16mM	200	BSA	soft_16mM_200	soft_16mM_200_FN	0	0
map-data-2019.05.10-16.24.28.702_010.jpk-force	2019.05.10	1	1.1.4	16.24.28.702	10	FN	1235.25	2.93515	6.16973	soft	16mM	200	BSA	soft_16mM_200	soft_16mM_200_FN	0	0
map-data-2019.05.10-16.24.28.702_011.jpk-force	2019.05.10	1	1.1.4	16.24.28.702	11	FN	108.071	0.072191	1.38113	soft	16mM	200	BSA	soft_16mM_200	soft_16mM_200_FN	0	0
map-data-2019.05.10-16.24.28.702_012.jpk-force	2019.05.10	1	1.1.4	16.24.28.702	12	FN	13.6739	0.000515774	0.09522	soft	16mM	200	BSA	soft_16mM_200	soft_16mM_200_FN	0	0
map-data-2019.05.10-16.24.28.702_013.jpk-force	2019.05.10	1	1.1.4	16.24.28.702	13	FN	227.693	0.206261	1.86993	soft	16mM	200	BSA	soft_16mM_200	soft_16mM_200_FN	0	0
map-data-2019.05.10-16.24.28.702_014.jpk-force	2019.05.10	1	1.1.4	16.24.28.702	14	FN	138.937	0.0850115	1.2819	soft	16mM	200	BSA	soft_16mM_200	soft_16mM_200_FN	0	0
map-data-2019.05.10-16.24.28.702_015.jpk-force	2019.05.10	1	1.1.4	16.24.28.702	15	FN	13.4557	0.000313023	0.08655	soft	16mM	200	BSA	soft_16mM_200	soft_16mM_200_FN	0	0
map-data-2019.05.10-16.24.28.702_016.jpk-force	2019.05.10	1	1.1.4	16.24.28.702	16	FN	12.1885	0.000570621	0.1829	soft	16mM	200	BSA	soft_16mM_200	soft_16mM_200_FN	0	0
map-data-2019.05.10-16.24.28.702_017.jpk-force	2019.05.10	1	1.1.4	16.24.28.702	17	FN	73.8789	0.0144519	0.36925	soft	16mM	200	BSA	soft_16mM_200	soft_16mM_200_FN	0	0
map-data-2019.05.10-16.24.28.702_018.jpk-force	2019.05.10	1	1.1.4	16.24.28.702	18	FN	68.3495	0.0307788	0.98167	soft	16mM	200	BSA	soft_16mM_200	soft_16mM_200_FN	0	0
map-data-2019.05.10-16.24.28.702_019.jpk-force	2019.05.10	1	1.1.4	16.24.28.702	19	FN	18.8617	0.000980213	0.15521	soft	16mM	200	BSA	soft_16mM_200	soft_16mM_200_FN	0	0
map-data-2019.05.10-16.24.28.702_020.jpk-force	2019.05.10	1	1.1.4	16.24.28.702	20	FN	17.3421	0.000751353	0.11856	soft	16mM	200	BSA	soft_16mM_200	soft_16mM_200_FN	0	0
map-data-2019.05.10-16.24.28.702_021.jpk-force	2019.05.10	1	1.1.4	16.24.28.702	21	FN	157.474	0.155732	2.25814	soft	16mM	200	BSA	soft_16mM_200	soft_16mM_200_FN	0	0
map-data-2019.05.10-16.24.28.702_022.jpk-force	2019.05.10	1	1.1.4	16.24.28.702	22	FN	145.735	0.0545519	0.73232	soft	16mM	200	BSA	soft_16mM_200	soft_16mM_200_FN	0	0
map-data-2019.05.10-16.24.28.702_023.jpk-force	2019.05.10	1	1.1.4	16.24.28.702	23	FN	21.9573	0.00378253	0.36327	soft	16mM	200	BSA	soft_16mM_200	soft_16mM_200_FN	0	0
map-data-2019.05.10-16.24.28.702_024.jpk-force	2019.05.10	1	1.1.4	16.24.28.702	24	FN	175.023	0.12555	1.64097	soft	16mM	200	BSA	soft_16mM_200	soft_16mM_200_FN	0	0
map-data-2019.05.10-16.24.28.702_025.jpk-force	2019.05.10	1	1.1.4	16.24.28.702	25	FN	96.2251	0.0711066	1.38647	soft	16mM	200	BSA	soft_16mM_200	soft_16mM_200_FN	0	0
map-data-2019.05.10-16.24.28.702_026.jpk-force	2019.05.10	1	1.1.4	16.24.28.702	26	FN	415.922	0.653082	3.21212	soft	16mM	200	BSA	soft_16mM_200	soft_16mM_200_FN	0	0
map-data-2019.05.10-16.24.28.702_027.jpk-force	2019.05.10	1	1.1.4	16.24.28.702	27	FN	88.671	0.0431681	0.87507	soft	16mM	200	BSA	soft_16mM_200	soft_16mM_200_FN	0	0
map-data-2019.05.10-16.24.28.702_028.jpk-force	2019.05.10	1	1.1.4	16.24.28.702	28	FN	410.402	0.564636	3.0196	soft	16mM	200	BSA	soft_16mM_200	soft_16mM_200_FN	0	0
map-data-2019.05.10-16.24.28.702_029.jpk-force	2019.05.10	1	1.1.4	16.24.28.702	29	FN	155.561	0.136606	2.10175	soft	16mM	200	BSA	soft_16mM_200	soft_16mM_200_FN	0	0
map-data-2019.05.10-16.24.28.702_030.jpk-force	2019.05.10	1	1.1.4	16.24.28.702	30	FN	14.0726	0.000183524	0.0584	soft	16mM	200	BSA	soft_16mM_200	soft_16mM_200_FN	0	0
map-data-2019.05.10-16.24.28.702_031.jpk-force	2019.05.10	1	1.1.4	16.24.28.702	31	FN	71.3823	0.0270995	0.87244	soft	16mM	200	BSA	soft_16mM_200	soft_16mM_200_FN	0	0
map-data-2019.05.10-16.24.28.702_032.jpk-force	2019.05.10	1	1.1.4	16.24.28.702	32	FN	922.896	1.59317	4.70312	soft	16mM	200	BSA	soft_16mM_200	soft_16mM_200_FN	0	0
map-data-2019.05.10-16.24.28.702_033.jpk-force	2019.05.10	1	1.1.4	16.24.28.702	33	FN	690.512	1.19221	4.14842	soft	16mM	200	BSA	soft_16mM_200	soft_16mM_200_FN	0	0
map-data-2019.05.10-16.24.28.702_034.jpk-force	2019.05.10	1	1.1.4	16.24.28.702	34	FN	31.7908	0.00539121	0.37603	soft	16mM	200	BSA	soft_16mM_200	soft_16mM_200_FN	0	0
map-data-2019.05.10-16.24.28.702_035.jpk-force	2019.05.10	1	1.1.4	16.24.28.702	35	FN	29.146	0.000965102	0.17817	soft	16mM	200	BSA	soft_16mM_200	soft_16mM_200_FN	0	0
map-data-2019.05.10-16.24.28.702_036.jpk-force	2019.05.10	1	1.1.4	16.24.28.702	36	FN	34.9356	0.00289933	0.18343	soft	16mM	200	BSA	soft_16mM_200	soft_16mM_200_FN	0	0
map-data-2019.05.10-16.24.28.702_037.jpk-force	2019.05.10	1	1.1.4	16.24.28.702	37	FN	36.1702	0.00560282	0.39324	soft	16mM	200	BSA	soft_16mM_200	soft_16mM_200_FN	0	0
map-data-2019.05.10-16.24.28.702_038.jpk-force	2019.05.10	1	1.1.4	16.24.28.702	38	FN	126.942	0.0926431	1.72806	soft	16mM	200	BSA	soft_16mM_200	soft_16mM_200_FN	0	0
map-data-2019.05.10-16.24.28.702_039.jpk-force	2019.05.10	1	1.1.4	16.24.28.702	39	FN	13.5507	0.000250983	0.07369	soft	16mM	200	BSA	soft_16mM_200	soft_16mM_200_FN	0	0
map-data-2019.05.10-16.24.28.702_040.jpk-force	2019.05.10	1	1.1.4	16.24.28.702	40	FN	24.5634	0.00234135	0.39103	soft	16mM	200	BSA	soft_16mM_200	soft_16mM_200_FN	0	0
map-data-2019.05.10-16.24.28.702_041.jpk-force	2019.05.10	1	1.1.4	16.24.28.702	41	FN	372.157	0.457169	2.92156	soft	16mM	200	BSA	soft_16mM_200	soft_16mM_200_FN	0	0
map-data-2019.05.10-16.24.28.702_042.jpk-force	2019.05.10	1	1.1.4	16.24.28.702	42	FN	63.7494	0.025736	1.03513	soft	16mM	200	BSA	soft_16mM_200	soft_16mM_200_FN	0	0
map-data-2019.05.10-16.24.28.702_043.jpk-force	2019.05.10	1	1.1.4	16.24.28.702	43	FN	279.804	0.407461	3.25269	soft	16mM	200	BSA	soft_16mM_200	soft_16mM_200_FN	0	0
map-data-2019.05.10-16.24.28.702_044.jpk-force	2019.05.10	1	1.1.4	16.24.28.702	44	FN	58.9561	0.0228579	0.92401	soft	16mM	200	BSA	soft_16mM_200	soft_16mM_200_FN	0	0
map-data-2019.05.10-16.24.28.702_045.jpk-force	2019.05.10	1	1.1.4	16.24.28.702	45	FN	372.661	0.506733	3.09618	soft	16mM	200	BSA	soft_16mM_200	soft_16mM_200_FN	0	0
map-data-2019.05.10-16.24.28.702_046.jpk-force	2019.05.10	1	1.1.4	16.24.28.702	46	FN	39.5799	0.0118869	0.59712	soft	16mM	200	BSA	soft_16mM_200	soft_16mM_200_FN	0	0
map-data-2019.05.10-16.24.28.702_047.jpk-force	2019.05.10	1	1.1.4	16.24.28.702	47	FN	37.2841	0.00715046	0.36712	soft	16mM	200	BSA	soft_16mM_200	soft_16mM_200_FN	0	0
map-data-2019.05.10-16.24.28.702_048.jpk-force	2019.05.10	1	1.1.4	16.24.28.702	48	FN	12.0913	0.000424087	0.1245	soft	16mM	200	BSA	soft_16mM_200	soft_16mM_200_FN	0	0
map-data-2019.05.10-16.24.28.702_049.jpk-force	2019.05.10	1	1.1.4	16.24.28.702	49	FN	36.6178	0.00570565	0.3138	soft	16mM	200	BSA	soft_16mM_200	soft_16mM_200_FN	0	0
map-data-2019.05.10-16.24.28.702_050.jpk-force	2019.05.10	1	1.1.4	16.24.28.702	50	FN	67.8076	0.0222076	0.61215	soft	16mM	200	BSA	soft_16mM_200	soft_16mM_200_FN	0	0
map-data-2019.05.10-16.24.28.702_051.jpk-force	2019.05.10	1	1.1.4	16.24.28.702	51	FN	124.129	0.0961096	1.61736	soft	16mM	200	BSA	soft_16mM_200	soft_16mM_200_FN	0	0
map-data-2019.05.10-16.24.28.702_052.jpk-force	2019.05.10	1	1.1.4	16.24.28.702	52	FN	32.0945	0.0045089	0.30576	soft	16mM	200	BSA	soft_16mM_200	soft_16mM_200_FN	0	0
map-data-2019.05.10-16.24.28.702_053.jpk-force	2019.05.10	1	1.1.4	16.24.28.702	53	FN	208.392	0.3192	3.24779	soft	16mM	200	BSA	soft_16mM_200	soft_16mM_200_FN	0	0
map-data-2019.05.10-16.24.28.702_054.jpk-force	2019.05.10	1	1.1.4	16.24.28.702	54	FN	51.7396	0.0166873	0.81587	soft	16mM	200	BSA	soft_16mM_200	soft_16mM_200_FN	0	0
map-data-2019.05.10-16.24.28.702_055.jpk-force	2019.05.10	1	1.1.4	16.24.28.702	55	FN	170.597	0.0408922	0.51402	soft	16mM	200	BSA	soft_16mM_200	soft_16mM_200_FN	0	0
map-data-2019.05.10-16.24.28.702_056.jpk-force	2019.05.10	1	1.1.4	16.24.28.702	56	FN	106.266	0.0343054	0.63544	soft	16mM	200	BSA	soft_16mM_200	soft_16mM_200_FN	0	0
map-data-2019.05.10-16.24.28.702_057.jpk-force	2019.05.10	1	1.1.4	16.24.28.702	57	FN	78.2843	0.0169621	0.44734	soft	16mM	200	BSA	soft_16mM_200	soft_16mM_200_FN	0	0
map-data-2019.05.10-16.24.28.702_058.jpk-force	2019.05.10	1	1.1.4	16.24.28.702	58	FN	14.3382	0.000154035	0.0331	soft	16mM	200	BSA	soft_16mM_200	soft_16mM_200_FN	0	0
map-data-2019.05.10-16.24.28.702_059.jpk-force	2019.05.10	1	1.1.4	16.24.28.702	59	FN	25.2086	0.00244903	0.2016	soft	16mM	200	BSA	soft_16mM_200	soft_16mM_200_FN	0	0
map-data-2019.05.10-16.24.28.702_060.jpk-force	2019.05.10	1	1.1.4	16.24.28.702	60	FN	12.2439	0.000290976	0.0677	soft	16mM	200	BSA	soft_16mM_200	soft_16mM_200_FN	0	0
map-data-2019.05.10-16.24.28.702_061.jpk-force	2019.05.10	1	1.1.4	16.24.28.702	61	FN	332.299	1.36578	7.10108	soft	16mM	200	BSA	soft_16mM_200	soft_16mM_200_FN	0	0
map-data-2019.05.10-16.24.28.702_062.jpk-force	2019.05.10	1	1.1.4	16.24.28.702	62	FN	78.8424	0.0807769	2.36074	soft	16mM	200	BSA	soft_16mM_200	soft_16mM_200_FN	0	0
map-data-2019.05.10-16.24.28.702_063.jpk-force	2019.05.10	1	1.1.4	16.24.28.702	63	FN	43.099	0.0190659	0.79818	soft	16mM	200	BSA	soft_16mM_200	soft_16mM_200_FN	0	0
map-data-2019.05.10-16.24.28.702_064.jpk-force	2019.05.10	1	1.1.4	16.24.28.702	64	FN	206.099	0.509886	6.33265	soft	16mM	200	BSA	soft_16mM_200	soft_16mM_200_FN	0	1
map-data-2019.05.10-16.24.28.702_065.jpk-force	2019.05.10	1	1.1.4	16.24.28.702	65	FN	141.811	0.200353	3.29522	soft	16mM	200	BSA	soft_16mM_200	soft_16mM_200_FN	0	0
map-data-2019.05.10-16.24.28.702_066.jpk-force	2019.05.10	1	1.1.4	16.24.28.702	66	FN	206.465	0.418672	5.10988	soft	16mM	200	BSA	soft_16mM_200	soft_16mM_200_FN	0	0
map-data-2019.05.10-16.24.28.702_069.jpk-force	2019.05.10	1	1.1.4	16.24.28.702	69	FN	15.4825	0.00116842	0.20246	soft	16mM	200	BSA	soft_16mM_200	soft_16mM_200_FN	0	0
map-data-2019.05.10-16.24.28.702_070.jpk-force	2019.05.10	1	1.1.4	16.24.28.702	70	FN	173.161	0.136217	1.76015	soft	16mM	200	BSA	soft_16mM_200	soft_16mM_200_FN	0	0
map-data-2019.05.10-16.24.28.702_071.jpk-force	2019.05.10	1	1.1.4	16.24.28.702	71	FN	33.8942	0.00699095	0.3975	soft	16mM	200	BSA	soft_16mM_200	soft_16mM_200_FN	0	0
map-data-2019.05.10-16.24.28.702_072.jpk-force	2019.05.10	1	1.1.4	16.24.28.702	72	FN	135.636	0.0709229	1.1317	soft	16mM	200	BSA	soft_16mM_200	soft_16mM_200_FN	0	0
map-data-2019.05.10-16.24.28.702_073.jpk-force	2019.05.10	1	1.1.4	16.24.28.702	73	FN	406.998	0.473994	2.7692	soft	16mM	200	BSA	soft_16mM_200	soft_16mM_200_FN	0	0
map-data-2019.05.10-16.24.28.702_074.jpk-force	2019.05.10	1	1.1.4	16.24.28.702	74	FN	38.8123	0.0133047	0.82946	soft	16mM	200	BSA	soft_16mM_200	soft_16mM_200_FN	0	0
map-data-2019.05.10-16.24.28.702_075.jpk-force	2019.05.10	1	1.1.4	16.24.28.702	75	FN	13.2436	0.000335256	0.06557	soft	16mM	200	BSA	soft_16mM_200	soft_16mM_200_FN	0	0
map-data-2019.05.10-16.24.28.702_076.jpk-force	2019.05.10	1	1.1.4	16.24.28.702	76	FN	48.8858	0.0103757	0.40158	soft	16mM	200	BSA	soft_16mM_200	soft_16mM_200_FN	0	0
map-data-2019.05.10-16.24.28.702_077.jpk-force	2019.05.10	1	1.1.4	16.24.28.702	77	FN	19.286	0.00328453	0.45021	soft	16mM	200	BSA	soft_16mM_200	soft_16mM_200_FN	0	0
map-data-2019.05.10-16.24.28.702_078.jpk-force	2019.05.10	1	1.1.4	16.24.28.702	78	FN	32.0621	0.0078627	0.49581	soft	16mM	200	BSA	soft_16mM_200	soft_16mM_200_FN	0	0
map-data-2019.05.10-16.24.28.702_079.jpk-force	2019.05.10	1	1.1.4	16.24.28.702	79	FN	36.1954	0.00470364	0.30113	soft	16mM	200	BSA	soft_16mM_200	soft_16mM_200_FN	0	0
map-data-2019.05.10-16.24.28.702_080.jpk-force	2019.05.10	1	1.1.4	16.24.28.702	80	FN	17.1391	0.00101113	0.19928	soft	16mM	200	BSA	soft_16mM_200	soft_16mM_200_FN	0	0
map-data-2019.05.10-16.24.28.702_083.jpk-force	2019.05.10	1	1.1.4	16.24.28.702	83	FN	63.0503	0.0347642	0.8198	soft	16mM	200	BSA	soft_16mM_200	soft_16mM_200_FN	0	0
map-data-2019.05.10-16.24.28.702_084.jpk-force	2019.05.10	1	1.1.4	16.24.28.702	84	FN	37.9408	0.00937164	0.50098	soft	16mM	200	BSA	soft_16mM_200	soft_16mM_200_FN	0	0
map-data-2019.05.10-16.24.28.702_085.jpk-force	2019.05.10	1	1.1.4	16.24.28.702	85	FN	11.7625	0.000123143	0.04228	soft	16mM	200	BSA	soft_16mM_200	soft_16mM_200_FN	0	0
map-data-2019.05.10-16.24.28.702_086.jpk-force	2019.05.10	1	1.1.4	16.24.28.702	86	FN	66.2974	0.0190175	0.79893	soft	16mM	200	BSA	soft_16mM_200	soft_16mM_200_FN	0	0
map-data-2019.05.10-16.24.28.702_088.jpk-force	2019.05.10	1	1.1.4	16.24.28.702	88	FN	96.7808	0.0548286	1.24897	soft	16mM	200	BSA	soft_16mM_200	soft_16mM_200_FN	0	0
map-data-2019.05.10-16.24.28.702_089.jpk-force	2019.05.10	1	1.1.4	16.24.28.702	89	FN	11.9446	0.000157484	0.0462	soft	16mM	200	BSA	soft_16mM_200	soft_16mM_200_FN	0	0
map-data-2019.05.10-16.24.28.702_090.jpk-force	2019.05.10	1	1.1.4	16.24.28.702	90	FN	25.7974	0.00327861	0.2827	soft	16mM	200	BSA	soft_16mM_200	soft_16mM_200_FN	0	0
map-data-2019.05.10-16.24.28.702_091.jpk-force	2019.05.10	1	1.1.4	16.24.28.702	91	FN	423.466	0.495178	2.75439	soft	16mM	200	BSA	soft_16mM_200	soft_16mM_200_FN	0	1
map-data-2019.05.10-16.24.28.702_092.jpk-force	2019.05.10	1	1.1.4	16.24.28.702	92	FN	243.361	0.243968	2.23548	soft	16mM	200	BSA	soft_16mM_200	soft_16mM_200_FN	0	0
map-data-2019.05.10-16.24.28.702_093.jpk-force	2019.05.10	1	1.1.4	16.24.28.702	93	FN	167.509	0.109547	1.35087	soft	16mM	200	BSA	soft_16mM_200	soft_16mM_200_FN	0	0
map-data-2019.05.10-16.24.28.702_094.jpk-force	2019.05.10	1	1.1.4	16.24.28.702	94	FN	12.8941	0.000140103	0.04462	soft	16mM	200	BSA	soft_16mM_200	soft_16mM_200_FN	0	0
map-data-2019.05.10-16.24.28.702_095.jpk-force	2019.05.10	1	1.1.4	16.24.28.702	95	FN	111.672	0.0837028	1.28702	soft	16mM	200	BSA	soft_16mM_200	soft_16mM_200_FN	0	0
map-data-2019.05.10-16.24.28.702_096.jpk-force	2019.05.10	1	1.1.4	16.24.28.702	96	FN	129.399	0.108697	1.43825	soft	16mM	200	BSA	soft_16mM_200	soft_16mM_200_FN	0	0
map-data-2019.05.10-16.24.28.702_097.jpk-force	2019.05.10	1	1.1.4	16.24.28.702	97	FN	90.046	0.0550642	1.09358	soft	16mM	200	BSA	soft_16mM_200	soft_16mM_200_FN	0	0
map-data-2019.05.10-16.24.28.702_098.jpk-force	2019.05.10	1	1.1.4	16.24.28.702	98	FN	73.4972	0.0273601	0.81071	soft	16mM	200	BSA	soft_16mM_200	soft_16mM_200_FN	0	0
map-data-2019.05.10-16.24.28.702_099.jpk-force	2019.05.10	1	1.1.4	16.24.28.702	99	FN	103.715	0.0805174	1.82059	soft	16mM	200	BSA	soft_16mM_200	soft_16mM_200_FN	0	0
map-data-2019.05.10-15.08.18.412_000.jpk-force	2019.05.10	1	1.1.6	15.08.18.412	0	FN	192.713	0.0849117	0.85421	soft	48mM	200	BSA	soft_48mM_200	soft_48mM_200_FN	0	0
map-data-2019.05.10-15.08.18.412_001.jpk-force	2019.05.10	1	1.1.6	15.08.18.412	1	FN	320.699	0.104492	0.73123	soft	48mM	200	BSA	soft_48mM_200	soft_48mM_200_FN	0	1
map-data-2019.05.10-15.08.18.412_002.jpk-force	2019.05.10	1	1.1.6	15.08.18.412	2	FN	223.228	0.0873388	0.73557	soft	48mM	200	BSA	soft_48mM_200	soft_48mM_200_FN	0	1
map-data-2019.05.10-15.08.18.412_003.jpk-force	2019.05.10	1	1.1.6	15.08.18.412	3	FN	54.5985	0.00678936	0.28723	soft	48mM	200	BSA	soft_48mM_200	soft_48mM_200_FN	0	0
map-data-2019.05.10-15.08.18.412_004.jpk-force	2019.05.10	1	1.1.6	15.08.18.412	4	FN	1050.88	0.010265	0.0449	soft	48mM	200	BSA	soft_48mM_200	soft_48mM_200_FN	0	0
map-data-2019.05.10-15.08.18.412_005.jpk-force	2019.05.10	1	1.1.6	15.08.18.412	5	FN	2765.82	2.88387	3.08595	soft	48mM	200	BSA	soft_48mM_200	soft_48mM_200_FN	0	1
map-data-2019.05.10-15.08.18.412_006.jpk-force	2019.05.10	1	1.1.6	15.08.18.412	6	FN	83.0648	0.0214025	0.45835	soft	48mM	200	BSA	soft_48mM_200	soft_48mM_200_FN	0	0
map-data-2019.05.10-15.08.18.412_007.jpk-force	2019.05.10	1	1.1.6	15.08.18.412	7	FN	31.3364	0.000944479	0.08424	soft	48mM	200	BSA	soft_48mM_200	soft_48mM_200_FN	0	0
map-data-2019.05.10-15.08.18.412_008.jpk-force	2019.05.10	1	1.1.6	15.08.18.412	8	FN	130.187	0.0460989	0.66865	soft	48mM	200	BSA	soft_48mM_200	soft_48mM_200_FN	0	0
map-data-2019.05.10-15.08.18.412_010.jpk-force	2019.05.10	1	1.1.6	15.08.18.412	10	FN	1439.17	1.94622	3.57219	soft	48mM	200	BSA	soft_48mM_200	soft_48mM_200_FN	0	1
map-data-2019.05.10-15.08.18.412_011.jpk-force	2019.05.10	1	1.1.6	15.08.18.412	11	FN	25.2745	0.000497914	0.06813	soft	48mM	200	BSA	soft_48mM_200	soft_48mM_200_FN	0	0
map-data-2019.05.10-15.08.18.412_012.jpk-force	2019.05.10	1	1.1.6	15.08.18.412	12	FN	111.288	0.0181463	0.34878	soft	48mM	200	BSA	soft_48mM_200	soft_48mM_200_FN	0	0
map-data-2019.05.10-15.08.18.412_013.jpk-force	2019.05.10	1	1.1.6	15.08.18.412	13	FN	211.262	0.0881937	0.94345	soft	48mM	200	BSA	soft_48mM_200	soft_48mM_200_FN	0	0
map-data-2019.05.10-15.08.18.412_014.jpk-force	2019.05.10	1	1.1.6	15.08.18.412	14	FN	62.947	0.00594659	0.20148	soft	48mM	200	BSA	soft_48mM_200	soft_48mM_200_FN	0	0
map-data-2019.05.10-15.08.18.412_015.jpk-force	2019.05.10	1	1.1.6	15.08.18.412	15	FN	23.8061	0.000384572	0.05962	soft	48mM	200	BSA	soft_48mM_200	soft_48mM_200_FN	0	0
map-data-2019.05.10-15.08.18.412_016.jpk-force	2019.05.10	1	1.1.6	15.08.18.412	16	FN	80.5589	0.0170481	0.42915	soft	48mM	200	BSA	soft_48mM_200	soft_48mM_200_FN	0	0
map-data-2019.05.10-15.08.18.412_017.jpk-force	2019.05.10	1	1.1.6	15.08.18.412	17	FN	139.87	0.0359772	0.54864	soft	48mM	200	BSA	soft_48mM_200	soft_48mM_200_FN	0	0
map-data-2019.05.10-15.08.18.412_018.jpk-force	2019.05.10	1	1.1.6	15.08.18.412	18	FN	169.309	0.0625552	0.74606	soft	48mM	200	BSA	soft_48mM_200	soft_48mM_200_FN	0	0
map-data-2019.05.10-15.08.18.412_019.jpk-force	2019.05.10	1	1.1.6	15.08.18.412	19	FN	152.082	0.0341188	0.40032	soft	48mM	200	BSA	soft_48mM_200	soft_48mM_200_FN	0	0
map-data-2019.05.10-15.08.18.412_020.jpk-force	2019.05.10	1	1.1.6	15.08.18.412	20	FN	169.134	0.0706277	0.79572	soft	48mM	200	BSA	soft_48mM_200	soft_48mM_200_FN	0	0
map-data-2019.05.10-15.08.18.412_021.jpk-force	2019.05.10	1	1.1.6	15.08.18.412	21	FN	84.8174	0.00687083	0.20445	soft	48mM	200	BSA	soft_48mM_200	soft_48mM_200_FN	0	0
map-data-2019.05.10-15.08.18.412_022.jpk-force	2019.05.10	1	1.1.6	15.08.18.412	22	FN	234.014	0.176915	1.45641	soft	48mM	200	BSA	soft_48mM_200	soft_48mM_200_FN	0	0
map-data-2019.05.10-15.08.18.412_023.jpk-force	2019.05.10	1	1.1.6	15.08.18.412	23	FN	94.8835	0.0176825	0.41381	soft	48mM	200	BSA	soft_48mM_200	soft_48mM_200_FN	0	0
map-data-2019.05.10-15.08.18.412_024.jpk-force	2019.05.10	1	1.1.6	15.08.18.412	24	FN	268.36	0.0614892	0.45667	soft	48mM	200	BSA	soft_48mM_200	soft_48mM_200_FN	0	0
map-data-2019.05.10-15.08.18.412_025.jpk-force	2019.05.10	1	1.1.6	15.08.18.412	25	FN	77.9144	0.00804874	0.22575	soft	48mM	200	BSA	soft_48mM_200	soft_48mM_200_FN	0	0
map-data-2019.05.10-15.08.18.412_026.jpk-force	2019.05.10	1	1.1.6	15.08.18.412	26	FN	39.4974	0.00106869	0.04999	soft	48mM	200	BSA	soft_48mM_200	soft_48mM_200_FN	0	0
map-data-2019.05.10-15.08.18.412_027.jpk-force	2019.05.10	1	1.1.6	15.08.18.412	27	FN	257.284	0.0493388	0.41016	soft	48mM	200	BSA	soft_48mM_200	soft_48mM_200_FN	0	0
map-data-2019.05.10-15.08.18.412_028.jpk-force	2019.05.10	1	1.1.6	15.08.18.412	28	FN	178.075	0.0534922	0.58574	soft	48mM	200	BSA	soft_48mM_200	soft_48mM_200_FN	0	0
map-data-2019.05.10-15.08.18.412_029.jpk-force	2019.05.10	1	1.1.6	15.08.18.412	29	FN	72.3121	0.0147048	0.53342	soft	48mM	200	BSA	soft_48mM_200	soft_48mM_200_FN	0	0
map-data-2019.05.10-15.08.18.412_030.jpk-force	2019.05.10	1	1.1.6	15.08.18.412	30	FN	55.3662	0.00652942	0.2496	soft	48mM	200	BSA	soft_48mM_200	soft_48mM_200_FN	0	0
map-data-2019.05.10-15.08.18.412_031.jpk-force	2019.05.10	1	1.1.6	15.08.18.412	31	FN	110.888	0.011314	0.22512	soft	48mM	200	BSA	soft_48mM_200	soft_48mM_200_FN	0	0
map-data-2019.05.10-15.08.18.412_032.jpk-force	2019.05.10	1	1.1.6	15.08.18.412	32	FN	52.6006	0.00728706	0.28597	soft	48mM	200	BSA	soft_48mM_200	soft_48mM_200_FN	0	0
map-data-2019.05.10-15.08.18.412_033.jpk-force	2019.05.10	1	1.1.6	15.08.18.412	33	FN	86.7266	0.00936608	0.26851	soft	48mM	200	BSA	soft_48mM_200	soft_48mM_200_FN	0	0
map-data-2019.05.10-15.08.18.412_034.jpk-force	2019.05.10	1	1.1.6	15.08.18.412	34	FN	65.5541	0.00353411	0.11776	soft	48mM	200	BSA	soft_48mM_200	soft_48mM_200_FN	0	0
map-data-2019.05.10-15.08.18.412_035.jpk-force	2019.05.10	1	1.1.6	15.08.18.412	35	FN	153.552	0.0531628	0.6498	soft	48mM	200	BSA	soft_48mM_200	soft_48mM_200_FN	0	0
map-data-2019.05.10-15.08.18.412_036.jpk-force	2019.05.10	1	1.1.6	15.08.18.412	36	FN	166.647	0.0372838	0.40473	soft	48mM	200	BSA	soft_48mM_200	soft_48mM_200_FN	0	0
map-data-2019.05.10-15.08.18.412_037.jpk-force	2019.05.10	1	1.1.6	15.08.18.412	37	FN	309.324	0.171616	0.88021	soft	48mM	200	BSA	soft_48mM_200	soft_48mM_200_FN	0	1
map-data-2019.05.10-15.08.18.412_038.jpk-force	2019.05.10	1	1.1.6	15.08.18.412	38	FN	1468.06	1.62452	2.82291	soft	48mM	200	BSA	soft_48mM_200	soft_48mM_200_FN	0	1
map-data-2019.05.10-15.08.18.412_039.jpk-force	2019.05.10	1	1.1.6	15.08.18.412	39	FN	1105.66	1.58319	3.60681	soft	48mM	200	BSA	soft_48mM_200	soft_48mM_200_FN	0	1
map-data-2019.05.10-15.08.18.412_040.jpk-force	2019.05.10	1	1.1.6	15.08.18.412	40	FN	2397.64	3.8359	3.6034	soft	48mM	200	BSA	soft_48mM_200	soft_48mM_200_FN	0	1
map-data-2019.05.10-15.08.18.412_041.jpk-force	2019.05.10	1	1.1.6	15.08.18.412	41	FN	413.104	0.203609	0.7534	soft	48mM	200	BSA	soft_48mM_200	soft_48mM_200_FN	0	1
map-data-2019.05.10-15.08.18.412_042.jpk-force	2019.05.10	1	1.1.6	15.08.18.412	42	FN	3313.93	6.03106	4.1227	soft	48mM	200	BSA	soft_48mM_200	soft_48mM_200_FN	0	1
map-data-2019.05.10-15.08.18.412_043.jpk-force	2019.05.10	1	1.1.6	15.08.18.412	43	FN	2202.18	3.05252	3.69997	soft	48mM	200	BSA	soft_48mM_200	soft_48mM_200_FN	0	1
map-data-2019.05.10-15.08.18.412_044.jpk-force	2019.05.10	1	1.1.6	15.08.18.412	44	FN	90.7564	0.00414677	0.15673	soft	48mM	200	BSA	soft_48mM_200	soft_48mM_200_FN	0	0
map-data-2019.05.10-15.08.18.412_045.jpk-force	2019.05.10	1	1.1.6	15.08.18.412	45	FN	68.6471	0.0102081	0.30458	soft	48mM	200	BSA	soft_48mM_200	soft_48mM_200_FN	0	0
map-data-2019.05.10-15.08.18.412_046.jpk-force	2019.05.10	1	1.1.6	15.08.18.412	46	FN	76.8765	0.00906892	0.29338	soft	48mM	200	BSA	soft_48mM_200	soft_48mM_200_FN	0	0
map-data-2019.05.10-15.08.18.412_047.jpk-force	2019.05.10	1	1.1.6	15.08.18.412	47	FN	19.6965	0.00015972	0.0293	soft	48mM	200	BSA	soft_48mM_200	soft_48mM_200_FN	0	0
map-data-2019.05.10-15.08.18.412_048.jpk-force	2019.05.10	1	1.1.6	15.08.18.412	48	FN	48.6167	0.00369189	0.20794	soft	48mM	200	BSA	soft_48mM_200	soft_48mM_200_FN	0	0
map-data-2019.05.10-15.08.18.412_049.jpk-force	2019.05.10	1	1.1.6	15.08.18.412	49	FN	515.522	0.324347	1.51261	soft	48mM	200	BSA	soft_48mM_200	soft_48mM_200_FN	0	1
map-data-2019.05.10-15.08.18.412_050.jpk-force	2019.05.10	1	1.1.6	15.08.18.412	50	FN	137.888	0.0198751	0.27258	soft	48mM	200	BSA	soft_48mM_200	soft_48mM_200_FN	0	0
map-data-2019.05.10-15.08.18.412_051.jpk-force	2019.05.10	1	1.1.6	15.08.18.412	51	FN	83.1162	0.00434753	0.14791	soft	48mM	200	BSA	soft_48mM_200	soft_48mM_200_FN	0	0
map-data-2019.05.10-15.08.18.412_052.jpk-force	2019.05.10	1	1.1.6	15.08.18.412	52	FN	88.0904	0.0157574	0.41913	soft	48mM	200	BSA	soft_48mM_200	soft_48mM_200_FN	0	0
map-data-2019.05.10-15.08.18.412_053.jpk-force	2019.05.10	1	1.1.6	15.08.18.412	53	FN	134.224	0.0324656	0.55361	soft	48mM	200	BSA	soft_48mM_200	soft_48mM_200_FN	0	0
map-data-2019.05.10-15.08.18.412_054.jpk-force	2019.05.10	1	1.1.6	15.08.18.412	54	FN	1201.03	1.26325	3.66401	soft	48mM	200	BSA	soft_48mM_200	soft_48mM_200_FN	0	1
map-data-2019.05.10-15.08.18.412_055.jpk-force	2019.05.10	1	1.1.6	15.08.18.412	55	FN	1606.56	1.19774	2.1458	soft	48mM	200	BSA	soft_48mM_200	soft_48mM_200_FN	0	1
map-data-2019.05.10-15.08.18.412_056.jpk-force	2019.05.10	1	1.1.6	15.08.18.412	56	FN	2612.53	3.75538	3.57826	soft	48mM	200	BSA	soft_48mM_200	soft_48mM_200_FN	0	1
map-data-2019.05.10-15.08.18.412_057.jpk-force	2019.05.10	1	1.1.6	15.08.18.412	57	FN	830.4	1.07495	2.9955	soft	48mM	200	BSA	soft_48mM_200	soft_48mM_200_FN	0	1
map-data-2019.05.10-15.08.18.412_058.jpk-force	2019.05.10	1	1.1.6	15.08.18.412	58	FN	4963.32	6.96878	3.6349	soft	48mM	200	BSA	soft_48mM_200	soft_48mM_200_FN	0	0
map-data-2019.05.10-15.08.18.412_059.jpk-force	2019.05.10	1	1.1.6	15.08.18.412	59	FN	2529.35	4.01574	3.9772	soft	48mM	200	BSA	soft_48mM_200	soft_48mM_200_FN	0	1
map-data-2019.05.10-15.08.18.412_060.jpk-force	2019.05.10	1	1.1.6	15.08.18.412	60	FN	7016.34	16.613	5.1383	soft	48mM	200	BSA	soft_48mM_200	soft_48mM_200_FN	0	0
map-data-2019.05.10-15.08.18.412_061.jpk-force	2019.05.10	1	1.1.6	15.08.18.412	61	FN	3732.34	6.99875	4.535	soft	48mM	200	BSA	soft_48mM_200	soft_48mM_200_FN	0	1
map-data-2019.05.10-15.08.18.412_062.jpk-force	2019.05.10	1	1.1.6	15.08.18.412	62	FN	5890.56	11.7894	4.7692	soft	48mM	200	BSA	soft_48mM_200	soft_48mM_200_FN	0	0
map-data-2019.05.10-15.08.18.412_063.jpk-force	2019.05.10	1	1.1.6	15.08.18.412	63	FN	558.738	0.644418	2.1645	soft	48mM	200	BSA	soft_48mM_200	soft_48mM_200_FN	0	1
map-data-2019.05.10-15.08.18.412_064.jpk-force	2019.05.10	1	1.1.6	15.08.18.412	64	FN	2614.31	2.9661	3.1122	soft	48mM	200	BSA	soft_48mM_200	soft_48mM_200_FN	0	1
map-data-2019.05.10-15.08.18.412_065.jpk-force	2019.05.10	1	1.1.6	15.08.18.412	65	FN	2340.7	2.25048	2.35522	soft	48mM	200	BSA	soft_48mM_200	soft_48mM_200_FN	0	1
map-data-2019.05.10-15.08.18.412_066.jpk-force	2019.05.10	1	1.1.6	15.08.18.412	66	FN	661.337	0.649041	2.0466	soft	48mM	200	BSA	soft_48mM_200	soft_48mM_200_FN	0	1
map-data-2019.05.10-15.08.18.412_067.jpk-force	2019.05.10	1	1.1.6	15.08.18.412	67	FN	124.707	0.0229546	0.43868	soft	48mM	200	BSA	soft_48mM_200	soft_48mM_200_FN	0	0
map-data-2019.05.10-15.08.18.412_068.jpk-force	2019.05.10	1	1.1.6	15.08.18.412	68	FN	118.367	0.0175312	0.27554	soft	48mM	200	BSA	soft_48mM_200	soft_48mM_200_FN	0	0
map-data-2019.05.10-15.08.18.412_069.jpk-force	2019.05.10	1	1.1.6	15.08.18.412	69	FN	53.742	0.00317618	0.12374	soft	48mM	200	BSA	soft_48mM_200	soft_48mM_200_FN	0	0
map-data-2019.05.10-15.08.18.412_070.jpk-force	2019.05.10	1	1.1.6	15.08.18.412	70	FN	2787.7	2.99293	2.97267	soft	48mM	200	BSA	soft_48mM_200	soft_48mM_200_FN	0	1
map-data-2019.05.10-15.08.18.412_071.jpk-force	2019.05.10	1	1.1.6	15.08.18.412	71	FN	3568.68	5.27232	3.71473	soft	48mM	200	BSA	soft_48mM_200	soft_48mM_200_FN	0	1
map-data-2019.05.10-15.08.18.412_072.jpk-force	2019.05.10	1	1.1.6	15.08.18.412	72	FN	340.033	0.23122	1.2795	soft	48mM	200	BSA	soft_48mM_200	soft_48mM_200_FN	0	1
map-data-2019.05.10-15.08.18.412_073.jpk-force	2019.05.10	1	1.1.6	15.08.18.412	73	FN	461.998	0.328313	1.2915	soft	48mM	200	BSA	soft_48mM_200	soft_48mM_200_FN	0	1
map-data-2019.05.10-15.08.18.412_074.jpk-force	2019.05.10	1	1.1.6	15.08.18.412	74	FN	2048.93	2.73004	2.7874	soft	48mM	200	BSA	soft_48mM_200	soft_48mM_200_FN	0	1
map-data-2019.05.10-15.08.18.412_075.jpk-force	2019.05.10	1	1.1.6	15.08.18.412	75	FN	478.782	0.497189	1.9108	soft	48mM	200	BSA	soft_48mM_200	soft_48mM_200_FN	0	1
map-data-2019.05.10-15.08.18.412_086.jpk-force	2019.05.10	1	1.1.6	15.08.18.412	86	FN	1738.29	2.03331	3.3717	soft	48mM	200	BSA	soft_48mM_200	soft_48mM_200_FN	0	1
map-data-2019.05.10-15.08.18.412_087.jpk-force	2019.05.10	1	1.1.6	15.08.18.412	87	FN	1378.27	1.38018	2.5473	soft	48mM	200	BSA	soft_48mM_200	soft_48mM_200_FN	0	1
map-data-2019.05.10-15.08.18.412_088.jpk-force	2019.05.10	1	1.1.6	15.08.18.412	88	FN	349.07	0.229255	1.14104	soft	48mM	200	BSA	soft_48mM_200	soft_48mM_200_FN	0	1
map-data-2019.05.10-15.08.18.412_089.jpk-force	2019.05.10	1	1.1.6	15.08.18.412	89	FN	28.6175	0.00301873	0.2579	soft	48mM	200	BSA	soft_48mM_200	soft_48mM_200_FN	0	0
map-data-2019.05.10-15.08.18.412_090.jpk-force	2019.05.10	1	1.1.6	15.08.18.412	90	FN	2712.67	3.19578	3.01528	soft	48mM	200	BSA	soft_48mM_200	soft_48mM_200_FN	0	1
map-data-2019.05.10-15.08.18.412_091.jpk-force	2019.05.10	1	1.1.6	15.08.18.412	91	FN	332.042	0.0970074	0.6077	soft	48mM	200	BSA	soft_48mM_200	soft_48mM_200_FN	0	0
map-data-2019.05.10-15.08.18.412_092.jpk-force	2019.05.10	1	1.1.6	15.08.18.412	92	FN	291.812	0.133811	0.9643	soft	48mM	200	BSA	soft_48mM_200	soft_48mM_200_FN	0	1
map-data-2019.05.10-15.08.18.412_093.jpk-force	2019.05.10	1	1.1.6	15.08.18.412	93	FN	2662.46	4.88288	4.343	soft	48mM	200	BSA	soft_48mM_200	soft_48mM_200_FN	0	1
map-data-2019.05.10-15.08.18.412_094.jpk-force	2019.05.10	1	1.1.6	15.08.18.412	94	FN	259.817	0.149427	0.9191	soft	48mM	200	BSA	soft_48mM_200	soft_48mM_200_FN	0	1
map-data-2019.05.10-15.17.09.789_000.jpk-force	2019.05.10	1	1.1.6	15.17.09.789	0	FN	507.06	0.345693	1.0794	soft	48mM	200	BSA	soft_48mM_200	soft_48mM_200_FN	0	1
map-data-2019.05.10-15.17.09.789_001.jpk-force	2019.05.10	1	1.1.6	15.17.09.789	1	FN	2727.54	4.28839	4.19917	soft	48mM	200	BSA	soft_48mM_200	soft_48mM_200_FN	0	1
map-data-2019.05.10-15.17.09.789_002.jpk-force	2019.05.10	1	1.1.6	15.17.09.789	2	FN	123.598	0.0210163	0.31933	soft	48mM	200	BSA	soft_48mM_200	soft_48mM_200_FN	0	0
map-data-2019.05.10-15.17.09.789_003.jpk-force	2019.05.10	1	1.1.6	15.17.09.789	3	FN	42.8693	0.00278813	0.15681	soft	48mM	200	BSA	soft_48mM_200	soft_48mM_200_FN	0	0
map-data-2019.05.10-15.17.09.789_004.jpk-force	2019.05.10	1	1.1.6	15.17.09.789	4	FN	218.61	0.0364146	0.31184	soft	48mM	200	BSA	soft_48mM_200	soft_48mM_200_FN	0	0
map-data-2019.05.10-15.17.09.789_005.jpk-force	2019.05.10	1	1.1.6	15.17.09.789	5	FN	44.383	0.00200846	0.11507	soft	48mM	200	BSA	soft_48mM_200	soft_48mM_200_FN	0	0
map-data-2019.05.10-15.17.09.789_006.jpk-force	2019.05.10	1	1.1.6	15.17.09.789	6	FN	1495.41	1.30145	2.48673	soft	48mM	200	BSA	soft_48mM_200	soft_48mM_200_FN	0	1
map-data-2019.05.10-15.17.09.789_007.jpk-force	2019.05.10	1	1.1.6	15.17.09.789	7	FN	178.569	0.0342169	0.35933	soft	48mM	200	BSA	soft_48mM_200	soft_48mM_200_FN	0	0
map-data-2019.05.10-15.17.09.789_008.jpk-force	2019.05.10	1	1.1.6	15.17.09.789	8	FN	70.2185	0.00902438	0.26862	soft	48mM	200	BSA	soft_48mM_200	soft_48mM_200_FN	0	0
map-data-2019.05.10-15.17.09.789_009.jpk-force	2019.05.10	1	1.1.6	15.17.09.789	9	FN	41.7185	0.00267104	0.12706	soft	48mM	200	BSA	soft_48mM_200	soft_48mM_200_FN	0	0
map-data-2019.05.10-15.17.09.789_010.jpk-force	2019.05.10	1	1.1.6	15.17.09.789	10	FN	66.4205	0.00712649	0.22502	soft	48mM	200	BSA	soft_48mM_200	soft_48mM_200_FN	0	0
map-data-2019.05.10-15.17.09.789_011.jpk-force	2019.05.10	1	1.1.6	15.17.09.789	11	FN	561.786	0.258384	0.85741	soft	48mM	200	BSA	soft_48mM_200	soft_48mM_200_FN	0	1
map-data-2019.05.10-15.17.09.789_012.jpk-force	2019.05.10	1	1.1.6	15.17.09.789	12	FN	4371.39	7.09602	4.37952	soft	48mM	200	BSA	soft_48mM_200	soft_48mM_200_FN	0	0
map-data-2019.05.10-15.17.09.789_015.jpk-force	2019.05.10	1	1.1.6	15.17.09.789	15	FN	1680.42	1.05004	1.95743	soft	48mM	200	BSA	soft_48mM_200	soft_48mM_200_FN	0	1
map-data-2019.05.10-15.17.09.789_016.jpk-force	2019.05.10	1	1.1.6	15.17.09.789	16	FN	126.517	0.0343937	0.44398	soft	48mM	200	BSA	soft_48mM_200	soft_48mM_200_FN	0	0
map-data-2019.05.10-15.17.09.789_017.jpk-force	2019.05.10	1	1.1.6	15.17.09.789	17	FN	312.046	0.0740896	0.40368	soft	48mM	200	BSA	soft_48mM_200	soft_48mM_200_FN	0	0
map-data-2019.05.10-15.17.09.789_018.jpk-force	2019.05.10	1	1.1.6	15.17.09.789	18	FN	203.625	0.0357354	0.35808	soft	48mM	200	BSA	soft_48mM_200	soft_48mM_200_FN	0	0
map-data-2019.05.10-15.17.09.789_019.jpk-force	2019.05.10	1	1.1.6	15.17.09.789	19	FN	1292.64	1.57472	2.17219	soft	48mM	200	BSA	soft_48mM_200	soft_48mM_200_FN	0	1
map-data-2019.05.10-15.17.09.789_020.jpk-force	2019.05.10	1	1.1.6	15.17.09.789	20	FN	44.226	0.00493062	0.2281	soft	48mM	200	BSA	soft_48mM_200	soft_48mM_200_FN	0	0
map-data-2019.05.10-15.17.09.789_021.jpk-force	2019.05.10	1	1.1.6	15.17.09.789	21	FN	75.8643	0.011038	0.34462	soft	48mM	200	BSA	soft_48mM_200	soft_48mM_200_FN	0	0
map-data-2019.05.10-15.17.09.789_022.jpk-force	2019.05.10	1	1.1.6	15.17.09.789	22	FN	192.375	0.03408	0.32576	soft	48mM	200	BSA	soft_48mM_200	soft_48mM_200_FN	0	0
map-data-2019.05.10-15.17.09.789_023.jpk-force	2019.05.10	1	1.1.6	15.17.09.789	23	FN	243.975	0.0350302	0.30492	soft	48mM	200	BSA	soft_48mM_200	soft_48mM_200_FN	0	0
map-data-2019.05.10-15.17.09.789_024.jpk-force	2019.05.10	1	1.1.6	15.17.09.789	24	FN	557.67	0.45549	1.34509	soft	48mM	200	BSA	soft_48mM_200	soft_48mM_200_FN	0	1
map-data-2019.05.10-15.17.09.789_025.jpk-force	2019.05.10	1	1.1.6	15.17.09.789	25	FN	416.901	0.239919	1.33979	soft	48mM	200	BSA	soft_48mM_200	soft_48mM_200_FN	0	1
map-data-2019.05.10-15.17.09.789_026.jpk-force	2019.05.10	1	1.1.6	15.17.09.789	26	FN	535.836	0.259409	1.05468	soft	48mM	200	BSA	soft_48mM_200	soft_48mM_200_FN	0	1
map-data-2019.05.10-15.17.09.789_027.jpk-force	2019.05.10	1	1.1.6	15.17.09.789	27	FN	867.594	1.25159	2.88821	soft	48mM	200	BSA	soft_48mM_200	soft_48mM_200_FN	0	1
map-data-2019.05.10-15.17.09.789_028.jpk-force	2019.05.10	1	1.1.6	15.17.09.789	28	FN	1783.94	2.75558	4.36451	soft	48mM	200	BSA	soft_48mM_200	soft_48mM_200_FN	0	1
map-data-2019.05.10-15.17.09.789_029.jpk-force	2019.05.10	1	1.1.6	15.17.09.789	29	FN	156.537	0.0445876	0.51799	soft	48mM	200	BSA	soft_48mM_200	soft_48mM_200_FN	0	0
map-data-2019.05.10-15.17.09.789_030.jpk-force	2019.05.10	1	1.1.6	15.17.09.789	30	FN	1839.91	3.0961	4.60271	soft	48mM	200	BSA	soft_48mM_200	soft_48mM_200_FN	0	1
map-data-2019.05.10-15.17.09.789_031.jpk-force	2019.05.10	1	1.1.6	15.17.09.789	31	FN	490.836	0.337852	1.48213	soft	48mM	200	BSA	soft_48mM_200	soft_48mM_200_FN	0	1
map-data-2019.05.10-15.17.09.789_032.jpk-force	2019.05.10	1	1.1.6	15.17.09.789	32	FN	2027.47	3.80984	4.4981	soft	48mM	200	BSA	soft_48mM_200	soft_48mM_200_FN	0	1
map-data-2019.05.10-15.17.09.789_034.jpk-force	2019.05.10	1	1.1.6	15.17.09.789	34	FN	3096.52	4.94544	4.37863	soft	48mM	200	BSA	soft_48mM_200	soft_48mM_200_FN	0	1
map-data-2019.05.10-15.17.09.789_035.jpk-force	2019.05.10	1	1.1.6	15.17.09.789	35	FN	241.193	0.0495896	0.4022	soft	48mM	200	BSA	soft_48mM_200	soft_48mM_200_FN	0	0
map-data-2019.05.10-15.17.09.789_036.jpk-force	2019.05.10	1	1.1.6	15.17.09.789	36	FN	142.094	0.020913	0.27013	soft	48mM	200	BSA	soft_48mM_200	soft_48mM_200_FN	0	0
map-data-2019.05.10-15.17.09.789_037.jpk-force	2019.05.10	1	1.1.6	15.17.09.789	37	FN	140.635	0.0439248	0.65245	soft	48mM	200	BSA	soft_48mM_200	soft_48mM_200_FN	0	0
map-data-2019.05.10-15.17.09.789_038.jpk-force	2019.05.10	1	1.1.6	15.17.09.789	38	FN	94.7254	0.0135351	0.25663	soft	48mM	200	BSA	soft_48mM_200	soft_48mM_200_FN	0	0
map-data-2019.05.10-15.17.09.789_039.jpk-force	2019.05.10	1	1.1.6	15.17.09.789	39	FN	22.3207	0.000149565	0.02688	soft	48mM	200	BSA	soft_48mM_200	soft_48mM_200_FN	0	0
map-data-2019.05.10-15.17.09.789_040.jpk-force	2019.05.10	1	1.1.6	15.17.09.789	40	FN	112.813	0.0231219	0.42215	soft	48mM	200	BSA	soft_48mM_200	soft_48mM_200_FN	0	0
map-data-2019.05.10-15.17.09.789_041.jpk-force	2019.05.10	1	1.1.6	15.17.09.789	41	FN	47.5442	0.00338447	0.12693	soft	48mM	200	BSA	soft_48mM_200	soft_48mM_200_FN	0	0
map-data-2019.05.10-15.17.09.789_042.jpk-force	2019.05.10	1	1.1.6	15.17.09.789	42	FN	79.3843	0.0110479	0.23496	soft	48mM	200	BSA	soft_48mM_200	soft_48mM_200_FN	0	0
map-data-2019.05.10-15.17.09.789_043.jpk-force	2019.05.10	1	1.1.6	15.17.09.789	43	FN	34.3012	0.00145543	0.09004	soft	48mM	200	BSA	soft_48mM_200	soft_48mM_200_FN	0	0
map-data-2019.05.10-15.17.09.789_044.jpk-force	2019.05.10	1	1.1.6	15.17.09.789	44	FN	125.961	0.0195277	0.32927	soft	48mM	200	BSA	soft_48mM_200	soft_48mM_200_FN	0	0
map-data-2019.05.10-15.17.09.789_045.jpk-force	2019.05.10	1	1.1.6	15.17.09.789	45	FN	1689.77	2.01914	2.58283	soft	48mM	200	BSA	soft_48mM_200	soft_48mM_200_FN	0	1
map-data-2019.05.10-15.17.09.789_046.jpk-force	2019.05.10	1	1.1.6	15.17.09.789	46	FN	635.847	0.245024	0.80697	soft	48mM	200	BSA	soft_48mM_200	soft_48mM_200_FN	0	1
map-data-2019.05.10-15.17.09.789_047.jpk-force	2019.05.10	1	1.1.6	15.17.09.789	47	FN	368.403	0.286345	1.5761	soft	48mM	200	BSA	soft_48mM_200	soft_48mM_200_FN	0	1
map-data-2019.05.10-15.17.09.789_055.jpk-force	2019.05.10	1	1.1.6	15.17.09.789	55	FN	1530.9	1.3181	2.43527	soft	48mM	200	BSA	soft_48mM_200	soft_48mM_200_FN	0	1
map-data-2019.05.10-15.17.09.789_056.jpk-force	2019.05.10	1	1.1.6	15.17.09.789	56	FN	66.6154	0.0106303	0.33653	soft	48mM	200	BSA	soft_48mM_200	soft_48mM_200_FN	0	0
map-data-2019.05.10-15.17.09.789_057.jpk-force	2019.05.10	1	1.1.6	15.17.09.789	57	FN	88.8975	0.000355591	0.0564	soft	48mM	200	BSA	soft_48mM_200	soft_48mM_200_FN	0	0
map-data-2019.05.10-15.17.09.789_058.jpk-force	2019.05.10	1	1.1.6	15.17.09.789	58	FN	606.211	0.437467	1.75317	soft	48mM	200	BSA	soft_48mM_200	soft_48mM_200_FN	0	1
map-data-2019.05.10-15.17.09.789_059.jpk-force	2019.05.10	1	1.1.6	15.17.09.789	59	FN	40.0819	0.00135497	0.092	soft	48mM	200	BSA	soft_48mM_200	soft_48mM_200_FN	0	0
map-data-2019.05.10-15.17.09.789_060.jpk-force	2019.05.10	1	1.1.6	15.17.09.789	60	FN	73.9068	0.00749422	0.22909	soft	48mM	200	BSA	soft_48mM_200	soft_48mM_200_FN	0	0
map-data-2019.05.10-15.17.09.789_061.jpk-force	2019.05.10	1	1.1.6	15.17.09.789	61	FN	45.6378	0.000215961	0.02642	soft	48mM	200	BSA	soft_48mM_200	soft_48mM_200_FN	0	0
map-data-2019.05.10-15.17.09.789_062.jpk-force	2019.05.10	1	1.1.6	15.17.09.789	62	FN	70.3514	0.00912277	0.29513	soft	48mM	200	BSA	soft_48mM_200	soft_48mM_200_FN	0	0
map-data-2019.05.10-15.17.09.789_063.jpk-force	2019.05.10	1	1.1.6	15.17.09.789	63	FN	51.7001	0.00540482	0.21699	soft	48mM	200	BSA	soft_48mM_200	soft_48mM_200_FN	0	0
map-data-2019.05.10-15.17.09.789_064.jpk-force	2019.05.10	1	1.1.6	15.17.09.789	64	FN	37.7073	0.00211479	0.16244	soft	48mM	200	BSA	soft_48mM_200	soft_48mM_200_FN	0	0
map-data-2019.05.10-15.17.09.789_065.jpk-force	2019.05.10	1	1.1.6	15.17.09.789	65	FN	390.454	0.0950206	0.56085	soft	48mM	200	BSA	soft_48mM_200	soft_48mM_200_FN	0	0
map-data-2019.05.10-15.17.09.789_066.jpk-force	2019.05.10	1	1.1.6	15.17.09.789	66	FN	1578.6	1.89115	2.14057	soft	48mM	200	BSA	soft_48mM_200	soft_48mM_200_FN	0	1
map-data-2019.05.10-15.17.09.789_067.jpk-force	2019.05.10	1	1.1.6	15.17.09.789	67	FN	1786.53	2.81774	3.66262	soft	48mM	200	BSA	soft_48mM_200	soft_48mM_200_FN	0	1
map-data-2019.05.10-15.17.09.789_068.jpk-force	2019.05.10	1	1.1.6	15.17.09.789	68	FN	382.142	0.298503	1.72756	soft	48mM	200	BSA	soft_48mM_200	soft_48mM_200_FN	0	1
map-data-2019.05.10-15.17.09.789_069.jpk-force	2019.05.10	1	1.1.6	15.17.09.789	69	FN	1348.35	2.80995	4.61746	soft	48mM	200	BSA	soft_48mM_200	soft_48mM_200_FN	0	1
map-data-2019.05.10-15.17.09.789_070.jpk-force	2019.05.10	1	1.1.6	15.17.09.789	70	FN	2613.54	6.19299	4.26039	soft	48mM	200	BSA	soft_48mM_200	soft_48mM_200_FN	0	1
map-data-2019.05.10-15.17.09.789_072.jpk-force	2019.05.10	1	1.1.6	15.17.09.789	72	FN	774.871	1.02125	3.11155	soft	48mM	200	BSA	soft_48mM_200	soft_48mM_200_FN	0	1
map-data-2019.05.10-15.17.09.789_073.jpk-force	2019.05.10	1	1.1.6	15.17.09.789	73	FN	3083.85	6.57025	4.78186	soft	48mM	200	BSA	soft_48mM_200	soft_48mM_200_FN	0	1
map-data-2019.05.10-15.17.09.789_074.jpk-force	2019.05.10	1	1.1.6	15.17.09.789	74	FN	215.458	0.11466	0.99116	soft	48mM	200	BSA	soft_48mM_200	soft_48mM_200_FN	0	1
map-data-2019.05.10-15.17.09.789_075.jpk-force	2019.05.10	1	1.1.6	15.17.09.789	75	FN	102.806	0.0183454	0.28938	soft	48mM	200	BSA	soft_48mM_200	soft_48mM_200_FN	0	0
map-data-2019.05.10-15.17.09.789_076.jpk-force	2019.05.10	1	1.1.6	15.17.09.789	76	FN	85.3648	0.018754	0.45723	soft	48mM	200	BSA	soft_48mM_200	soft_48mM_200_FN	0	0
map-data-2019.05.10-15.17.09.789_077.jpk-force	2019.05.10	1	1.1.6	15.17.09.789	77	FN	53.7025	0.00384049	0.14916	soft	48mM	200	BSA	soft_48mM_200	soft_48mM_200_FN	0	0
map-data-2019.05.10-15.17.09.789_078.jpk-force	2019.05.10	1	1.1.6	15.17.09.789	78	FN	1223.18	0.996017	2.33498	soft	48mM	200	BSA	soft_48mM_200	soft_48mM_200_FN	0	1
map-data-2019.05.10-15.17.09.789_079.jpk-force	2019.05.10	1	1.1.6	15.17.09.789	79	FN	44.3242	0.00536452	0.24939	soft	48mM	200	BSA	soft_48mM_200	soft_48mM_200_FN	0	0
map-data-2019.05.10-15.17.09.789_080.jpk-force	2019.05.10	1	1.1.6	15.17.09.789	80	FN	171.603	0.0694493	0.71363	soft	48mM	200	BSA	soft_48mM_200	soft_48mM_200_FN	0	0
map-data-2019.05.10-15.17.09.789_081.jpk-force	2019.05.10	1	1.1.6	15.17.09.789	81	FN	120.022	0.0533005	0.78252	soft	48mM	200	BSA	soft_48mM_200	soft_48mM_200_FN	0	0
map-data-2019.05.10-15.17.09.789_082.jpk-force	2019.05.10	1	1.1.6	15.17.09.789	82	FN	112.672	0.0104108	0.24523	soft	48mM	200	BSA	soft_48mM_200	soft_48mM_200_FN	0	0
map-data-2019.05.10-15.17.09.789_083.jpk-force	2019.05.10	1	1.1.6	15.17.09.789	83	FN	52.3326	0.0033757	0.13347	soft	48mM	200	BSA	soft_48mM_200	soft_48mM_200_FN	0	0
map-data-2019.05.10-15.17.09.789_084.jpk-force	2019.05.10	1	1.1.6	15.17.09.789	84	FN	79.0132	0.00595897	0.162	soft	48mM	200	BSA	soft_48mM_200	soft_48mM_200_FN	0	0
map-data-2019.05.10-15.17.09.789_085.jpk-force	2019.05.10	1	1.1.6	15.17.09.789	85	FN	42.0505	0.00490484	0.24135	soft	48mM	200	BSA	soft_48mM_200	soft_48mM_200_FN	0	0
map-data-2019.05.10-15.17.09.789_086.jpk-force	2019.05.10	1	1.1.6	15.17.09.789	86	FN	147.08	0.0368315	0.47221	soft	48mM	200	BSA	soft_48mM_200	soft_48mM_200_FN	0	0
map-data-2019.05.10-15.17.09.789_087.jpk-force	2019.05.10	1	1.1.6	15.17.09.789	87	FN	800.907	1.00547	2.52065	soft	48mM	200	BSA	soft_48mM_200	soft_48mM_200_FN	0	1
map-data-2019.05.10-15.17.09.789_088.jpk-force	2019.05.10	1	1.1.6	15.17.09.789	88	FN	594.3	0.584569	1.85071	soft	48mM	200	BSA	soft_48mM_200	soft_48mM_200_FN	0	1
map-data-2019.05.10-15.17.09.789_089.jpk-force	2019.05.10	1	1.1.6	15.17.09.789	89	FN	2675.13	4.00431	4.0478	soft	48mM	200	BSA	soft_48mM_200	soft_48mM_200_FN	0	1
map-data-2019.05.10-15.17.09.789_090.jpk-force	2019.05.10	1	1.1.6	15.17.09.789	90	FN	1879.54	2.74011	4.25703	soft	48mM	200	BSA	soft_48mM_200	soft_48mM_200_FN	0	1
map-data-2019.05.10-15.17.09.789_091.jpk-force	2019.05.10	1	1.1.6	15.17.09.789	91	FN	545.128	0.27595	0.92725	soft	48mM	200	BSA	soft_48mM_200	soft_48mM_200_FN	0	1
map-data-2019.05.10-15.17.09.789_092.jpk-force	2019.05.10	1	1.1.6	15.17.09.789	92	FN	277.449	0.18474	1.42696	soft	48mM	200	BSA	soft_48mM_200	soft_48mM_200_FN	0	1
map-data-2019.05.10-15.17.09.789_093.jpk-force	2019.05.10	1	1.1.6	15.17.09.789	93	FN	84.0957	0.0220738	0.5274	soft	48mM	200	BSA	soft_48mM_200	soft_48mM_200_FN	0	0
map-data-2019.05.10-15.17.09.789_094.jpk-force	2019.05.10	1	1.1.6	15.17.09.789	94	FN	76.053	0.0127202	0.3301	soft	48mM	200	BSA	soft_48mM_200	soft_48mM_200_FN	0	0
map-data-2019.05.10-15.17.09.789_095.jpk-force	2019.05.10	1	1.1.6	15.17.09.789	95	FN	63.74	0.00791214	0.24546	soft	48mM	200	BSA	soft_48mM_200	soft_48mM_200_FN	0	0
map-data-2019.05.10-15.17.09.789_096.jpk-force	2019.05.10	1	1.1.6	15.17.09.789	96	FN	101.64	0.0235961	0.40859	soft	48mM	200	BSA	soft_48mM_200	soft_48mM_200_FN	0	0
map-data-2019.05.10-15.17.09.789_097.jpk-force	2019.05.10	1	1.1.6	15.17.09.789	97	FN	107.589	0.0341958	0.6643	soft	48mM	200	BSA	soft_48mM_200	soft_48mM_200_FN	0	0
map-data-2019.05.10-15.17.09.789_098.jpk-force	2019.05.10	1	1.1.6	15.17.09.789	98	FN	67.6737	0.0122297	0.3844	soft	48mM	200	BSA	soft_48mM_200	soft_48mM_200_FN	0	0
map-data-2019.05.10-15.17.09.789_099.jpk-force	2019.05.10	1	1.1.6	15.17.09.789	99	FN	55.0092	0.00360213	0.13302	soft	48mM	200	BSA	soft_48mM_200	soft_48mM_200_FN	0	0
map-data-2019.05.10-15.26.49.280_002.jpk-force	2019.05.10	1	1.1.6	15.26.49.280	2	FN	3921.64	6.03472	4.06415	soft	48mM	200	BSA	soft_48mM_200	soft_48mM_200_FN	0	1
map-data-2019.05.10-15.26.49.280_003.jpk-force	2019.05.10	1	1.1.6	15.26.49.280	3	FN	6007.21	12.3466	5.08746	soft	48mM	200	BSA	soft_48mM_200	soft_48mM_200_FN	0	0
map-data-2019.05.10-15.26.49.280_004.jpk-force	2019.05.10	1	1.1.6	15.26.49.280	4	FN	1625.41	2.08522	3.25788	soft	48mM	200	BSA	soft_48mM_200	soft_48mM_200_FN	0	1
map-data-2019.05.10-15.26.49.280_005.jpk-force	2019.05.10	1	1.1.6	15.26.49.280	5	FN	3524.93	5.93687	4.75869	soft	48mM	200	BSA	soft_48mM_200	soft_48mM_200_FN	0	0
map-data-2019.05.10-15.26.49.280_006.jpk-force	2019.05.10	1	1.1.6	15.26.49.280	6	FN	543.591	0.309431	1.07613	soft	48mM	200	BSA	soft_48mM_200	soft_48mM_200_FN	0	1
map-data-2019.05.10-15.26.49.280_007.jpk-force	2019.05.10	1	1.1.6	15.26.49.280	7	FN	514.104	0.394186	1.27447	soft	48mM	200	BSA	soft_48mM_200	soft_48mM_200_FN	0	1
map-data-2019.05.10-15.26.49.280_008.jpk-force	2019.05.10	1	1.1.6	15.26.49.280	8	FN	209.976	0.0611843	0.52557	soft	48mM	200	BSA	soft_48mM_200	soft_48mM_200_FN	0	0
map-data-2019.05.10-15.26.49.280_009.jpk-force	2019.05.10	1	1.1.6	15.26.49.280	9	FN	216.023	0.0493945	0.40339	soft	48mM	200	BSA	soft_48mM_200	soft_48mM_200_FN	0	0
map-data-2019.05.10-15.26.49.280_010.jpk-force	2019.05.10	1	1.1.6	15.26.49.280	10	FN	8031	18.8093	5.85923	soft	48mM	200	BSA	soft_48mM_200	soft_48mM_200_FN	0	0
map-data-2019.05.10-15.26.49.280_011.jpk-force	2019.05.10	1	1.1.6	15.26.49.280	11	FN	279.609	0.0907178	0.65862	soft	48mM	200	BSA	soft_48mM_200	soft_48mM_200_FN	0	0
map-data-2019.05.10-15.26.49.280_012.jpk-force	2019.05.10	1	1.1.6	15.26.49.280	12	FN	138.836	0.0289922	0.46471	soft	48mM	200	BSA	soft_48mM_200	soft_48mM_200_FN	0	0
map-data-2019.05.10-15.26.49.280_013.jpk-force	2019.05.10	1	1.1.6	15.26.49.280	13	FN	206.985	0.162578	1.50495	soft	48mM	200	BSA	soft_48mM_200	soft_48mM_200_FN	0	0
map-data-2019.05.10-15.26.49.280_014.jpk-force	2019.05.10	1	1.1.6	15.26.49.280	14	FN	130.157	0.0585415	0.78605	soft	48mM	200	BSA	soft_48mM_200	soft_48mM_200_FN	0	0
map-data-2019.05.10-15.26.49.280_015.jpk-force	2019.05.10	1	1.1.6	15.26.49.280	15	FN	271.556	0.119774	0.82152	soft	48mM	200	BSA	soft_48mM_200	soft_48mM_200_FN	0	1
map-data-2019.05.10-15.26.49.280_016.jpk-force	2019.05.10	1	1.1.6	15.26.49.280	16	FN	1767.68	2.34684	3.14019	soft	48mM	200	BSA	soft_48mM_200	soft_48mM_200_FN	0	1
map-data-2019.05.10-15.26.49.280_017.jpk-force	2019.05.10	1	1.1.6	15.26.49.280	17	FN	297.43	0.223826	1.70516	soft	48mM	200	BSA	soft_48mM_200	soft_48mM_200_FN	0	1
map-data-2019.05.10-15.26.49.280_018.jpk-force	2019.05.10	1	1.1.6	15.26.49.280	18	FN	811.631	0.785405	1.83623	soft	48mM	200	BSA	soft_48mM_200	soft_48mM_200_FN	0	1
map-data-2019.05.10-15.26.49.280_019.jpk-force	2019.05.10	1	1.1.6	15.26.49.280	19	FN	1321.49	1.37165	2.76587	soft	48mM	200	BSA	soft_48mM_200	soft_48mM_200_FN	0	1
map-data-2019.05.10-15.26.49.280_020.jpk-force	2019.05.10	1	1.1.6	15.26.49.280	20	FN	1533.39	1.77533	3.94198	soft	48mM	200	BSA	soft_48mM_200	soft_48mM_200_FN	0	1
map-data-2019.05.10-15.26.49.280_021.jpk-force	2019.05.10	1	1.1.6	15.26.49.280	21	FN	501.504	0.339042	1.23888	soft	48mM	200	BSA	soft_48mM_200	soft_48mM_200_FN	0	1
map-data-2019.05.10-15.26.49.280_022.jpk-force	2019.05.10	1	1.1.6	15.26.49.280	22	FN	333.729	0.502752	2.57069	soft	48mM	200	BSA	soft_48mM_200	soft_48mM_200_FN	0	0
map-data-2019.05.10-15.26.49.280_023.jpk-force	2019.05.10	1	1.1.6	15.26.49.280	23	FN	2965.01	4.57425	3.83354	soft	48mM	200	BSA	soft_48mM_200	soft_48mM_200_FN	0	1
map-data-2019.05.10-15.26.49.280_024.jpk-force	2019.05.10	1	1.1.6	15.26.49.280	24	FN	145.288	0.0886309	1.07978	soft	48mM	200	BSA	soft_48mM_200	soft_48mM_200_FN	0	0
map-data-2019.05.10-15.26.49.280_025.jpk-force	2019.05.10	1	1.1.6	15.26.49.280	25	FN	285.338	0.222416	1.66486	soft	48mM	200	BSA	soft_48mM_200	soft_48mM_200_FN	0	0
map-data-2019.05.10-15.26.49.280_026.jpk-force	2019.05.10	1	1.1.6	15.26.49.280	26	FN	379.354	0.231644	1.13211	soft	48mM	200	BSA	soft_48mM_200	soft_48mM_200_FN	0	1
map-data-2019.05.10-15.26.49.280_027.jpk-force	2019.05.10	1	1.1.6	15.26.49.280	27	FN	996.507	1.49555	3.4846	soft	48mM	200	BSA	soft_48mM_200	soft_48mM_200_FN	0	1
map-data-2019.05.10-15.26.49.280_028.jpk-force	2019.05.10	1	1.1.6	15.26.49.280	28	FN	1937.21	2.07986	3.03666	soft	48mM	200	BSA	soft_48mM_200	soft_48mM_200_FN	0	1
map-data-2019.05.10-15.26.49.280_029.jpk-force	2019.05.10	1	1.1.6	15.26.49.280	29	FN	266.699	0.104388	0.7163	soft	48mM	200	BSA	soft_48mM_200	soft_48mM_200_FN	0	1
map-data-2019.05.10-15.26.49.280_030.jpk-force	2019.05.10	1	1.1.6	15.26.49.280	30	FN	261.701	0.092566	0.78715	soft	48mM	200	BSA	soft_48mM_200	soft_48mM_200_FN	0	1
map-data-2019.05.10-15.26.49.280_031.jpk-force	2019.05.10	1	1.1.6	15.26.49.280	31	FN	189.958	0.101517	0.83891	soft	48mM	200	BSA	soft_48mM_200	soft_48mM_200_FN	0	0
map-data-2019.05.10-15.26.49.280_032.jpk-force	2019.05.10	1	1.1.6	15.26.49.280	32	FN	1835.67	2.65775	4.89507	soft	48mM	200	BSA	soft_48mM_200	soft_48mM_200_FN	0	1
map-data-2019.05.10-15.26.49.280_033.jpk-force	2019.05.10	1	1.1.6	15.26.49.280	33	FN	1861.81	2.64895	4.22282	soft	48mM	200	BSA	soft_48mM_200	soft_48mM_200_FN	0	1
map-data-2019.05.10-15.26.49.280_034.jpk-force	2019.05.10	1	1.1.6	15.26.49.280	34	FN	254.986	0.129293	0.91134	soft	48mM	200	BSA	soft_48mM_200	soft_48mM_200_FN	0	1
map-data-2019.05.10-15.26.49.280_035.jpk-force	2019.05.10	1	1.1.6	15.26.49.280	35	FN	1825.63	2.75915	4.21016	soft	48mM	200	BSA	soft_48mM_200	soft_48mM_200_FN	0	1
map-data-2019.05.10-15.26.49.280_036.jpk-force	2019.05.10	1	1.1.6	15.26.49.280	36	FN	291.321	0.238302	1.35975	soft	48mM	200	BSA	soft_48mM_200	soft_48mM_200_FN	0	1
map-data-2019.05.10-15.26.49.280_037.jpk-force	2019.05.10	1	1.1.6	15.26.49.280	37	FN	577.569	0.364373	1.4306	soft	48mM	200	BSA	soft_48mM_200	soft_48mM_200_FN	0	1
map-data-2019.05.10-15.26.49.280_038.jpk-force	2019.05.10	1	1.1.6	15.26.49.280	38	FN	2425.25	4.23265	4.64409	soft	48mM	200	BSA	soft_48mM_200	soft_48mM_200_FN	0	1
map-data-2019.05.10-15.26.49.280_039.jpk-force	2019.05.10	1	1.1.6	15.26.49.280	39	FN	1000.01	0.828575	2.00895	soft	48mM	200	BSA	soft_48mM_200	soft_48mM_200_FN	0	1
map-data-2019.05.10-15.26.49.280_040.jpk-force	2019.05.10	1	1.1.6	15.26.49.280	40	FN	1627.26	2.2415	4.18359	soft	48mM	200	BSA	soft_48mM_200	soft_48mM_200_FN	0	1
map-data-2019.05.10-15.26.49.280_041.jpk-force	2019.05.10	1	1.1.6	15.26.49.280	41	FN	305.405	0.096149	0.58564	soft	48mM	200	BSA	soft_48mM_200	soft_48mM_200_FN	0	0
map-data-2019.05.10-15.26.49.280_042.jpk-force	2019.05.10	1	1.1.6	15.26.49.280	42	FN	273.179	0.215643	1.54785	soft	48mM	200	BSA	soft_48mM_200	soft_48mM_200_FN	0	0
map-data-2019.05.10-15.26.49.280_043.jpk-force	2019.05.10	1	1.1.6	15.26.49.280	43	FN	2249.14	2.95548	4.02301	soft	48mM	200	BSA	soft_48mM_200	soft_48mM_200_FN	0	1
map-data-2019.05.10-15.26.49.280_044.jpk-force	2019.05.10	1	1.1.6	15.26.49.280	44	FN	199.156	0.133995	1.37418	soft	48mM	200	BSA	soft_48mM_200	soft_48mM_200_FN	0	0
map-data-2019.05.10-15.26.49.280_045.jpk-force	2019.05.10	1	1.1.6	15.26.49.280	45	FN	2661.24	4.05446	4.2863	soft	48mM	200	BSA	soft_48mM_200	soft_48mM_200_FN	0	1
map-data-2019.05.10-15.26.49.280_046.jpk-force	2019.05.10	1	1.1.6	15.26.49.280	46	FN	206.639	0.188149	1.81427	soft	48mM	200	BSA	soft_48mM_200	soft_48mM_200_FN	0	0
map-data-2019.05.10-15.26.49.280_047.jpk-force	2019.05.10	1	1.1.6	15.26.49.280	47	FN	827.999	0.840595	2.54208	soft	48mM	200	BSA	soft_48mM_200	soft_48mM_200_FN	0	1
map-data-2019.05.10-15.26.49.280_048.jpk-force	2019.05.10	1	1.1.6	15.26.49.280	48	FN	592.634	0.801311	3.38682	soft	48mM	200	BSA	soft_48mM_200	soft_48mM_200_FN	0	1
map-data-2019.05.10-15.26.49.280_049.jpk-force	2019.05.10	1	1.1.6	15.26.49.280	49	FN	2148	2.95201	3.89187	soft	48mM	200	BSA	soft_48mM_200	soft_48mM_200_FN	0	1
map-data-2019.05.10-15.26.49.280_050.jpk-force	2019.05.10	1	1.1.6	15.26.49.280	50	FN	3864.68	5.91092	4.25606	soft	48mM	200	BSA	soft_48mM_200	soft_48mM_200_FN	0	1
map-data-2019.05.10-15.26.49.280_051.jpk-force	2019.05.10	1	1.1.6	15.26.49.280	51	FN	900.441	0.801171	2.21757	soft	48mM	200	BSA	soft_48mM_200	soft_48mM_200_FN	0	1
map-data-2019.05.10-15.26.49.280_052.jpk-force	2019.05.10	1	1.1.6	15.26.49.280	52	FN	287.078	0.0868334	0.50568	soft	48mM	200	BSA	soft_48mM_200	soft_48mM_200_FN	0	0
map-data-2019.05.10-15.26.49.280_053.jpk-force	2019.05.10	1	1.1.6	15.26.49.280	53	FN	392.557	0.224036	1.35009	soft	48mM	200	BSA	soft_48mM_200	soft_48mM_200_FN	0	1
map-data-2019.05.10-15.26.49.280_054.jpk-force	2019.05.10	1	1.1.6	15.26.49.280	54	FN	211.287	0.0505009	0.45817	soft	48mM	200	BSA	soft_48mM_200	soft_48mM_200_FN	0	0
map-data-2019.05.10-15.26.49.280_055.jpk-force	2019.05.10	1	1.1.6	15.26.49.280	55	FN	631.772	0.475221	1.65142	soft	48mM	200	BSA	soft_48mM_200	soft_48mM_200_FN	0	1
map-data-2019.05.10-15.26.49.280_056.jpk-force	2019.05.10	1	1.1.6	15.26.49.280	56	FN	1172.41	1.52196	3.90369	soft	48mM	200	BSA	soft_48mM_200	soft_48mM_200_FN	0	1
map-data-2019.05.10-15.26.49.280_057.jpk-force	2019.05.10	1	1.1.6	15.26.49.280	57	FN	329.875	0.285202	2.17331	soft	48mM	200	BSA	soft_48mM_200	soft_48mM_200_FN	0	0
map-data-2019.05.10-15.26.49.280_058.jpk-force	2019.05.10	1	1.1.6	15.26.49.280	58	FN	308.519	0.105043	0.96978	soft	48mM	200	BSA	soft_48mM_200	soft_48mM_200_FN	0	1
map-data-2019.05.10-15.26.49.280_059.jpk-force	2019.05.10	1	1.1.6	15.26.49.280	59	FN	112.753	0.0205859	0.55323	soft	48mM	200	BSA	soft_48mM_200	soft_48mM_200_FN	0	0
map-data-2019.05.10-15.26.49.280_060.jpk-force	2019.05.10	1	1.1.6	15.26.49.280	60	FN	802.734	0.770868	2.80446	soft	48mM	200	BSA	soft_48mM_200	soft_48mM_200_FN	0	1
map-data-2019.05.10-15.26.49.280_061.jpk-force	2019.05.10	1	1.1.6	15.26.49.280	61	FN	1623.8	1.36022	2.13754	soft	48mM	200	BSA	soft_48mM_200	soft_48mM_200_FN	0	1
map-data-2019.05.10-15.26.49.280_062.jpk-force	2019.05.10	1	1.1.6	15.26.49.280	62	FN	262.444	0.162872	1.10747	soft	48mM	200	BSA	soft_48mM_200	soft_48mM_200_FN	0	1
map-data-2019.05.10-15.26.49.280_063.jpk-force	2019.05.10	1	1.1.6	15.26.49.280	63	FN	359.387	0.10826	0.70947	soft	48mM	200	BSA	soft_48mM_200	soft_48mM_200_FN	0	0
map-data-2019.05.10-15.26.49.280_064.jpk-force	2019.05.10	1	1.1.6	15.26.49.280	64	FN	292.118	0.0597305	0.3865	soft	48mM	200	BSA	soft_48mM_200	soft_48mM_200_FN	0	0
map-data-2019.05.10-15.26.49.280_065.jpk-force	2019.05.10	1	1.1.6	15.26.49.280	65	FN	1915.56	2.81149	3.75642	soft	48mM	200	BSA	soft_48mM_200	soft_48mM_200_FN	0	1
map-data-2019.05.10-15.26.49.280_066.jpk-force	2019.05.10	1	1.1.6	15.26.49.280	66	FN	108.284	0.0112002	0.20966	soft	48mM	200	BSA	soft_48mM_200	soft_48mM_200_FN	0	0
map-data-2019.05.10-15.26.49.280_067.jpk-force	2019.05.10	1	1.1.6	15.26.49.280	67	FN	2538.04	3.36982	3.30788	soft	48mM	200	BSA	soft_48mM_200	soft_48mM_200_FN	0	1
map-data-2019.05.10-15.26.49.280_068.jpk-force	2019.05.10	1	1.1.6	15.26.49.280	68	FN	1578.53	1.74624	3.59867	soft	48mM	200	BSA	soft_48mM_200	soft_48mM_200_FN	0	1
map-data-2019.05.10-15.26.49.280_069.jpk-force	2019.05.10	1	1.1.6	15.26.49.280	69	FN	1588.18	1.4824	2.87296	soft	48mM	200	BSA	soft_48mM_200	soft_48mM_200_FN	0	1
map-data-2019.05.10-15.26.49.280_070.jpk-force	2019.05.10	1	1.1.6	15.26.49.280	70	FN	261.533	0.0561128	0.4692	soft	48mM	200	BSA	soft_48mM_200	soft_48mM_200_FN	0	0
map-data-2019.05.10-15.26.49.280_071.jpk-force	2019.05.10	1	1.1.6	15.26.49.280	71	FN	2481.87	2.40587	2.54808	soft	48mM	200	BSA	soft_48mM_200	soft_48mM_200_FN	0	1
map-data-2019.05.10-15.26.49.280_072.jpk-force	2019.05.10	1	1.1.6	15.26.49.280	72	FN	393.748	0.296945	1.47763	soft	48mM	200	BSA	soft_48mM_200	soft_48mM_200_FN	0	1
map-data-2019.05.10-15.26.49.280_073.jpk-force	2019.05.10	1	1.1.6	15.26.49.280	73	FN	2103.27	2.77098	4.38917	soft	48mM	200	BSA	soft_48mM_200	soft_48mM_200_FN	0	1
map-data-2019.05.10-15.26.49.280_074.jpk-force	2019.05.10	1	1.1.6	15.26.49.280	74	FN	267.308	0.156095	1.08126	soft	48mM	200	BSA	soft_48mM_200	soft_48mM_200_FN	0	1
map-data-2019.05.10-15.26.49.280_075.jpk-force	2019.05.10	1	1.1.6	15.26.49.280	75	FN	370.961	0.167859	1.03453	soft	48mM	200	BSA	soft_48mM_200	soft_48mM_200_FN	0	1
map-data-2019.05.10-15.26.49.280_076.jpk-force	2019.05.10	1	1.1.6	15.26.49.280	76	FN	130.028	0.0490695	0.76989	soft	48mM	200	BSA	soft_48mM_200	soft_48mM_200_FN	0	0
map-data-2019.05.10-15.26.49.280_077.jpk-force	2019.05.10	1	1.1.6	15.26.49.280	77	FN	741.1	0.646103	2.44069	soft	48mM	200	BSA	soft_48mM_200	soft_48mM_200_FN	0	1
map-data-2019.05.10-15.26.49.280_078.jpk-force	2019.05.10	1	1.1.6	15.26.49.280	78	FN	499.945	0.0645039	0.27757	soft	48mM	200	BSA	soft_48mM_200	soft_48mM_200_FN	0	0
map-data-2019.05.10-15.26.49.280_079.jpk-force	2019.05.10	1	1.1.6	15.26.49.280	79	FN	2022.74	3.12889	4.42715	soft	48mM	200	BSA	soft_48mM_200	soft_48mM_200_FN	0	1
map-data-2019.05.10-15.26.49.280_080.jpk-force	2019.05.10	1	1.1.6	15.26.49.280	80	FN	2369.68	3.42351	4.35803	soft	48mM	200	BSA	soft_48mM_200	soft_48mM_200_FN	0	1
map-data-2019.05.10-15.26.49.280_081.jpk-force	2019.05.10	1	1.1.6	15.26.49.280	81	FN	2550.42	3.98629	4.12702	soft	48mM	200	BSA	soft_48mM_200	soft_48mM_200_FN	0	1
map-data-2019.05.10-15.26.49.280_082.jpk-force	2019.05.10	1	1.1.6	15.26.49.280	82	FN	345.634	0.260795	1.86679	soft	48mM	200	BSA	soft_48mM_200	soft_48mM_200_FN	0	0
map-data-2019.05.10-15.26.49.280_083.jpk-force	2019.05.10	1	1.1.6	15.26.49.280	83	FN	665.987	0.245738	0.84084	soft	48mM	200	BSA	soft_48mM_200	soft_48mM_200_FN	0	1
map-data-2019.05.10-15.26.49.280_084.jpk-force	2019.05.10	1	1.1.6	15.26.49.280	84	FN	1068.36	1.45145	3.44813	soft	48mM	200	BSA	soft_48mM_200	soft_48mM_200_FN	0	1
map-data-2019.05.10-15.26.49.280_085.jpk-force	2019.05.10	1	1.1.6	15.26.49.280	85	FN	1034.41	1.30458	2.5889	soft	48mM	200	BSA	soft_48mM_200	soft_48mM_200_FN	0	1
map-data-2019.05.10-15.26.49.280_086.jpk-force	2019.05.10	1	1.1.6	15.26.49.280	86	FN	2170.72	2.83783	3.30092	soft	48mM	200	BSA	soft_48mM_200	soft_48mM_200_FN	0	1
map-data-2019.05.10-15.26.49.280_087.jpk-force	2019.05.10	1	1.1.6	15.26.49.280	87	FN	121.993	0.0193241	0.32338	soft	48mM	200	BSA	soft_48mM_200	soft_48mM_200_FN	0	0
map-data-2019.05.10-15.26.49.280_088.jpk-force	2019.05.10	1	1.1.6	15.26.49.280	88	FN	3548.75	6.69222	4.42872	soft	48mM	200	BSA	soft_48mM_200	soft_48mM_200_FN	0	1
map-data-2019.05.10-15.26.49.280_089.jpk-force	2019.05.10	1	1.1.6	15.26.49.280	89	FN	1666.07	1.6514	2.88357	soft	48mM	200	BSA	soft_48mM_200	soft_48mM_200_FN	0	1
map-data-2019.05.10-15.26.49.280_090.jpk-force	2019.05.10	1	1.1.6	15.26.49.280	90	FN	154.395	0.0580869	0.66636	soft	48mM	200	BSA	soft_48mM_200	soft_48mM_200_FN	0	0
map-data-2019.05.10-15.26.49.280_091.jpk-force	2019.05.10	1	1.1.6	15.26.49.280	91	FN	126.016	0.05416	0.68886	soft	48mM	200	BSA	soft_48mM_200	soft_48mM_200_FN	0	0
map-data-2019.05.10-15.26.49.280_092.jpk-force	2019.05.10	1	1.1.6	15.26.49.280	92	FN	313.279	0.159431	1.06382	soft	48mM	200	BSA	soft_48mM_200	soft_48mM_200_FN	0	1
map-data-2019.05.10-15.26.49.280_093.jpk-force	2019.05.10	1	1.1.6	15.26.49.280	93	FN	470.77	0.351304	1.37154	soft	48mM	200	BSA	soft_48mM_200	soft_48mM_200_FN	0	1
map-data-2019.05.10-15.26.49.280_094.jpk-force	2019.05.10	1	1.1.6	15.26.49.280	94	FN	92.3901	0.0122034	0.35933	soft	48mM	200	BSA	soft_48mM_200	soft_48mM_200_FN	0	0
map-data-2019.05.10-15.26.49.280_095.jpk-force	2019.05.10	1	1.1.6	15.26.49.280	95	FN	103.6	0.0266149	0.5852	soft	48mM	200	BSA	soft_48mM_200	soft_48mM_200_FN	0	0
map-data-2019.05.10-15.26.49.280_096.jpk-force	2019.05.10	1	1.1.6	15.26.49.280	96	FN	128.193	0.0233619	0.37537	soft	48mM	200	BSA	soft_48mM_200	soft_48mM_200_FN	0	0
map-data-2019.05.10-15.26.49.280_097.jpk-force	2019.05.10	1	1.1.6	15.26.49.280	97	FN	2186.61	2.4495	2.69451	soft	48mM	200	BSA	soft_48mM_200	soft_48mM_200_FN	0	1
map-data-2019.05.10-15.26.49.280_098.jpk-force	2019.05.10	1	1.1.6	15.26.49.280	98	FN	1619.34	2.10201	3.18713	soft	48mM	200	BSA	soft_48mM_200	soft_48mM_200_FN	0	1
map-data-2019.05.10-15.26.49.280_099.jpk-force	2019.05.10	1	1.1.6	15.26.49.280	99	FN	831.675	1.07066	2.63133	soft	48mM	200	BSA	soft_48mM_200	soft_48mM_200_FN	0	1
map-data-2019.05.10-14.07.49.538_000.jpk-force	2019.05.10	1	1.1.8	14.07.49.538	0	FN	57.3	0.0314774	1.14791	soft	80mM	200	BSA	soft_80mM_200	soft_80mM_200_FN	0	0
map-data-2019.05.10-14.07.49.538_001.jpk-force	2019.05.10	1	1.1.8	14.07.49.538	1	FN	93.783	0.0315243	0.90886	soft	80mM	200	BSA	soft_80mM_200	soft_80mM_200_FN	0	0
map-data-2019.05.10-14.07.49.538_002.jpk-force	2019.05.10	1	1.1.8	14.07.49.538	2	FN	93.487	0.032323	0.87979	soft	80mM	200	BSA	soft_80mM_200	soft_80mM_200_FN	0	0
map-data-2019.05.10-14.07.49.538_003.jpk-force	2019.05.10	1	1.1.8	14.07.49.538	3	FN	2630.49	2.61058	2.85029	soft	80mM	200	BSA	soft_80mM_200	soft_80mM_200_FN	0	1
map-data-2019.05.10-14.07.49.538_004.jpk-force	2019.05.10	1	1.1.8	14.07.49.538	4	FN	63.2685	0.018237	0.64545	soft	80mM	200	BSA	soft_80mM_200	soft_80mM_200_FN	0	0
map-data-2019.05.10-14.07.49.538_005.jpk-force	2019.05.10	1	1.1.8	14.07.49.538	5	FN	97.3092	0.0289094	0.94842	soft	80mM	200	BSA	soft_80mM_200	soft_80mM_200_FN	0	0
map-data-2019.05.10-14.07.49.538_006.jpk-force	2019.05.10	1	1.1.8	14.07.49.538	6	FN	392.983	0.134306	0.90421	soft	80mM	200	BSA	soft_80mM_200	soft_80mM_200_FN	0	1
map-data-2019.05.10-14.07.49.538_007.jpk-force	2019.05.10	1	1.1.8	14.07.49.538	7	FN	41.5135	0.0091992	0.46662	soft	80mM	200	BSA	soft_80mM_200	soft_80mM_200_FN	0	0
map-data-2019.05.10-14.07.49.538_008.jpk-force	2019.05.10	1	1.1.8	14.07.49.538	8	FN	42.7683	0.00845452	0.42902	soft	80mM	200	BSA	soft_80mM_200	soft_80mM_200_FN	0	0
map-data-2019.05.10-14.07.49.538_009.jpk-force	2019.05.10	1	1.1.8	14.07.49.538	9	FN	44.6013	0.00819872	0.45603	soft	80mM	200	BSA	soft_80mM_200	soft_80mM_200_FN	0	0
map-data-2019.05.10-14.07.49.538_010.jpk-force	2019.05.10	1	1.1.8	14.07.49.538	10	FN	60.5671	0.0103374	0.39472	soft	80mM	200	BSA	soft_80mM_200	soft_80mM_200_FN	0	0
map-data-2019.05.10-14.07.49.538_011.jpk-force	2019.05.10	1	1.1.8	14.07.49.538	11	FN	45.5674	0.00488898	0.25192	soft	80mM	200	BSA	soft_80mM_200	soft_80mM_200_FN	0	0
map-data-2019.05.10-14.07.49.538_012.jpk-force	2019.05.10	1	1.1.8	14.07.49.538	12	FN	45.9954	0.010082	0.45351	soft	80mM	200	BSA	soft_80mM_200	soft_80mM_200_FN	0	0
map-data-2019.05.10-14.07.49.538_013.jpk-force	2019.05.10	1	1.1.8	14.07.49.538	13	FN	45.2156	0.011121	0.65795	soft	80mM	200	BSA	soft_80mM_200	soft_80mM_200_FN	0	0
map-data-2019.05.10-14.07.49.538_014.jpk-force	2019.05.10	1	1.1.8	14.07.49.538	14	FN	43.7578	0.0142215	0.79271	soft	80mM	200	BSA	soft_80mM_200	soft_80mM_200_FN	0	0
map-data-2019.05.10-14.07.49.538_015.jpk-force	2019.05.10	1	1.1.8	14.07.49.538	15	FN	355.728	0.17057	1.39079	soft	80mM	200	BSA	soft_80mM_200	soft_80mM_200_FN	0	1
map-data-2019.05.10-14.07.49.538_016.jpk-force	2019.05.10	1	1.1.8	14.07.49.538	16	FN	55.8951	0.0193704	0.89652	soft	80mM	200	BSA	soft_80mM_200	soft_80mM_200_FN	0	0
map-data-2019.05.10-14.07.49.538_017.jpk-force	2019.05.10	1	1.1.8	14.07.49.538	17	FN	100.498	0.0268526	0.61209	soft	80mM	200	BSA	soft_80mM_200	soft_80mM_200_FN	0	0
map-data-2019.05.10-14.07.49.538_018.jpk-force	2019.05.10	1	1.1.8	14.07.49.538	18	FN	876.194	0.765875	3.36485	soft	80mM	200	BSA	soft_80mM_200	soft_80mM_200_FN	0	1
map-data-2019.05.10-14.07.49.538_019.jpk-force	2019.05.10	1	1.1.8	14.07.49.538	19	FN	116.502	0.048442	1.07661	soft	80mM	200	BSA	soft_80mM_200	soft_80mM_200_FN	0	0
map-data-2019.05.10-14.07.49.538_020.jpk-force	2019.05.10	1	1.1.8	14.07.49.538	20	FN	4227.18	7.26172	4.13578	soft	80mM	200	BSA	soft_80mM_200	soft_80mM_200_FN	0	0
map-data-2019.05.10-14.07.49.538_021.jpk-force	2019.05.10	1	1.1.8	14.07.49.538	21	FN	1440.69	1.71751	3.32396	soft	80mM	200	BSA	soft_80mM_200	soft_80mM_200_FN	0	1
map-data-2019.05.10-14.07.49.538_022.jpk-force	2019.05.10	1	1.1.8	14.07.49.538	22	FN	151.824	0.0493945	0.69549	soft	80mM	200	BSA	soft_80mM_200	soft_80mM_200_FN	0	0
map-data-2019.05.10-14.07.49.538_023.jpk-force	2019.05.10	1	1.1.8	14.07.49.538	23	FN	127.54	0.0444407	0.71245	soft	80mM	200	BSA	soft_80mM_200	soft_80mM_200_FN	0	0
map-data-2019.05.10-14.07.49.538_024.jpk-force	2019.05.10	1	1.1.8	14.07.49.538	24	FN	64.1536	0.0129535	0.54198	soft	80mM	200	BSA	soft_80mM_200	soft_80mM_200_FN	0	0
map-data-2019.05.10-14.07.49.538_025.jpk-force	2019.05.10	1	1.1.8	14.07.49.538	25	FN	66.891	0.00946304	0.29421	soft	80mM	200	BSA	soft_80mM_200	soft_80mM_200_FN	0	0
map-data-2019.05.10-14.07.49.538_026.jpk-force	2019.05.10	1	1.1.8	14.07.49.538	26	FN	33.7432	0.0103913	0.63128	soft	80mM	200	BSA	soft_80mM_200	soft_80mM_200_FN	0	0
map-data-2019.05.10-14.07.49.538_027.jpk-force	2019.05.10	1	1.1.8	14.07.49.538	27	FN	39.3557	0.00392947	0.24056	soft	80mM	200	BSA	soft_80mM_200	soft_80mM_200_FN	0	0
map-data-2019.05.10-14.07.49.538_028.jpk-force	2019.05.10	1	1.1.8	14.07.49.538	28	FN	35.0322	0.00704803	0.42744	soft	80mM	200	BSA	soft_80mM_200	soft_80mM_200_FN	0	0
map-data-2019.05.10-14.07.49.538_029.jpk-force	2019.05.10	1	1.1.8	14.07.49.538	29	FN	39.8459	0.00538055	0.36343	soft	80mM	200	BSA	soft_80mM_200	soft_80mM_200_FN	0	0
map-data-2019.05.10-14.07.49.538_030.jpk-force	2019.05.10	1	1.1.8	14.07.49.538	30	FN	50.7256	0.00433865	0.19768	soft	80mM	200	BSA	soft_80mM_200	soft_80mM_200_FN	0	0
map-data-2019.05.10-14.07.49.538_031.jpk-force	2019.05.10	1	1.1.8	14.07.49.538	31	FN	2741.12	2.61959	2.5771	soft	80mM	200	BSA	soft_80mM_200	soft_80mM_200_FN	0	0
map-data-2019.05.10-14.07.49.538_032.jpk-force	2019.05.10	1	1.1.8	14.07.49.538	32	FN	46.2224	0.0222355	1.22825	soft	80mM	200	BSA	soft_80mM_200	soft_80mM_200_FN	0	0
map-data-2019.05.10-14.07.49.538_033.jpk-force	2019.05.10	1	1.1.8	14.07.49.538	33	FN	92.7899	0.0210839	0.74909	soft	80mM	200	BSA	soft_80mM_200	soft_80mM_200_FN	0	0
map-data-2019.05.10-14.07.49.538_034.jpk-force	2019.05.10	1	1.1.8	14.07.49.538	34	FN	37.3796	0.00892126	0.51316	soft	80mM	200	BSA	soft_80mM_200	soft_80mM_200_FN	0	0
map-data-2019.05.10-14.07.49.538_035.jpk-force	2019.05.10	1	1.1.8	14.07.49.538	35	FN	432.572	0.277038	1.76613	soft	80mM	200	BSA	soft_80mM_200	soft_80mM_200_FN	0	1
map-data-2019.05.10-14.07.49.538_036.jpk-force	2019.05.10	1	1.1.8	14.07.49.538	36	FN	1517.04	1.25815	2.50107	soft	80mM	200	BSA	soft_80mM_200	soft_80mM_200_FN	0	1
map-data-2019.05.10-14.07.49.538_037.jpk-force	2019.05.10	1	1.1.8	14.07.49.538	37	FN	378.208	0.170734	0.8272	soft	80mM	200	BSA	soft_80mM_200	soft_80mM_200_FN	0	1
map-data-2019.05.10-14.07.49.538_038.jpk-force	2019.05.10	1	1.1.8	14.07.49.538	38	FN	45.3782	0.00992806	0.58097	soft	80mM	200	BSA	soft_80mM_200	soft_80mM_200_FN	0	0
map-data-2019.05.10-14.07.49.538_039.jpk-force	2019.05.10	1	1.1.8	14.07.49.538	39	FN	44.8865	0.0112383	0.52668	soft	80mM	200	BSA	soft_80mM_200	soft_80mM_200_FN	0	0
map-data-2019.05.10-14.07.49.538_040.jpk-force	2019.05.10	1	1.1.8	14.07.49.538	40	FN	39.3514	0.00746762	0.42844	soft	80mM	200	BSA	soft_80mM_200	soft_80mM_200_FN	0	0
map-data-2019.05.10-14.07.49.538_041.jpk-force	2019.05.10	1	1.1.8	14.07.49.538	41	FN	47.9916	0.00582748	0.20993	soft	80mM	200	BSA	soft_80mM_200	soft_80mM_200_FN	0	0
map-data-2019.05.10-14.07.49.538_042.jpk-force	2019.05.10	1	1.1.8	14.07.49.538	42	FN	34.8069	0.00736744	0.47686	soft	80mM	200	BSA	soft_80mM_200	soft_80mM_200_FN	0	0
map-data-2019.05.10-14.07.49.538_043.jpk-force	2019.05.10	1	1.1.8	14.07.49.538	43	FN	80.6681	0.00948011	0.23677	soft	80mM	200	BSA	soft_80mM_200	soft_80mM_200_FN	0	0
map-data-2019.05.10-14.07.49.538_044.jpk-force	2019.05.10	1	1.1.8	14.07.49.538	44	FN	39.2143	0.00515863	0.37551	soft	80mM	200	BSA	soft_80mM_200	soft_80mM_200_FN	0	0
map-data-2019.05.10-14.07.49.538_045.jpk-force	2019.05.10	1	1.1.8	14.07.49.538	45	FN	62.8038	0.0128496	0.49439	soft	80mM	200	BSA	soft_80mM_200	soft_80mM_200_FN	0	0
map-data-2019.05.10-14.07.49.538_046.jpk-force	2019.05.10	1	1.1.8	14.07.49.538	46	FN	1020.01	0.975519	2.29813	soft	80mM	200	BSA	soft_80mM_200	soft_80mM_200_FN	0	1
map-data-2019.05.10-14.07.49.538_047.jpk-force	2019.05.10	1	1.1.8	14.07.49.538	47	FN	101.753	0.0146478	0.34932	soft	80mM	200	BSA	soft_80mM_200	soft_80mM_200_FN	0	0
map-data-2019.05.10-14.07.49.538_048.jpk-force	2019.05.10	1	1.1.8	14.07.49.538	48	FN	32.8627	0.00300338	0.19514	soft	80mM	200	BSA	soft_80mM_200	soft_80mM_200_FN	0	0
map-data-2019.05.10-14.07.49.538_049.jpk-force	2019.05.10	1	1.1.8	14.07.49.538	49	FN	97.1916	0.00863436	0.22679	soft	80mM	200	BSA	soft_80mM_200	soft_80mM_200_FN	0	0
map-data-2019.05.10-14.07.49.538_050.jpk-force	2019.05.10	1	1.1.8	14.07.49.538	50	FN	1981.11	2.13398	3.12452	soft	80mM	200	BSA	soft_80mM_200	soft_80mM_200_FN	0	1
map-data-2019.05.10-14.07.49.538_051.jpk-force	2019.05.10	1	1.1.8	14.07.49.538	51	FN	88.309	0.0110926	0.2792	soft	80mM	200	BSA	soft_80mM_200	soft_80mM_200_FN	0	0
map-data-2019.05.10-14.07.49.538_052.jpk-force	2019.05.10	1	1.1.8	14.07.49.538	52	FN	137.636	0.0220427	0.39913	soft	80mM	200	BSA	soft_80mM_200	soft_80mM_200_FN	0	0
map-data-2019.05.10-14.07.49.538_053.jpk-force	2019.05.10	1	1.1.8	14.07.49.538	53	FN	32.7315	0.010159	0.68017	soft	80mM	200	BSA	soft_80mM_200	soft_80mM_200_FN	0	0
map-data-2019.05.10-14.07.49.538_054.jpk-force	2019.05.10	1	1.1.8	14.07.49.538	54	FN	50.4392	0.00581822	0.24403	soft	80mM	200	BSA	soft_80mM_200	soft_80mM_200_FN	0	0
map-data-2019.05.10-14.07.49.538_055.jpk-force	2019.05.10	1	1.1.8	14.07.49.538	55	FN	38.9735	0.00732873	0.41729	soft	80mM	200	BSA	soft_80mM_200	soft_80mM_200_FN	0	0
map-data-2019.05.10-14.07.49.538_056.jpk-force	2019.05.10	1	1.1.8	14.07.49.538	56	FN	66.5207	0.0121827	0.38635	soft	80mM	200	BSA	soft_80mM_200	soft_80mM_200_FN	0	0
map-data-2019.05.10-14.07.49.538_057.jpk-force	2019.05.10	1	1.1.8	14.07.49.538	57	FN	95.4615	0.0177274	0.62011	soft	80mM	200	BSA	soft_80mM_200	soft_80mM_200_FN	0	0
map-data-2019.05.10-14.07.49.538_058.jpk-force	2019.05.10	1	1.1.8	14.07.49.538	58	FN	50.1529	0.00706338	0.4403	soft	80mM	200	BSA	soft_80mM_200	soft_80mM_200_FN	0	0
map-data-2019.05.10-14.07.49.538_059.jpk-force	2019.05.10	1	1.1.8	14.07.49.538	59	FN	39.4645	0.00822953	0.48443	soft	80mM	200	BSA	soft_80mM_200	soft_80mM_200_FN	0	0
map-data-2019.05.10-14.07.49.538_060.jpk-force	2019.05.10	1	1.1.8	14.07.49.538	60	FN	41.1658	0.00459432	0.30992	soft	80mM	200	BSA	soft_80mM_200	soft_80mM_200_FN	0	0
map-data-2019.05.10-14.07.49.538_061.jpk-force	2019.05.10	1	1.1.8	14.07.49.538	61	FN	80.6995	0.0147369	0.38092	soft	80mM	200	BSA	soft_80mM_200	soft_80mM_200_FN	0	0
map-data-2019.05.10-14.07.49.538_062.jpk-force	2019.05.10	1	1.1.8	14.07.49.538	62	FN	88.025	0.0197933	0.37048	soft	80mM	200	BSA	soft_80mM_200	soft_80mM_200_FN	0	0
map-data-2019.05.10-14.07.49.538_063.jpk-force	2019.05.10	1	1.1.8	14.07.49.538	63	FN	199.833	0.107401	0.9997	soft	80mM	200	BSA	soft_80mM_200	soft_80mM_200_FN	0	0
map-data-2019.05.10-14.07.49.538_064.jpk-force	2019.05.10	1	1.1.8	14.07.49.538	64	FN	36.8772	0.00480853	0.3584	soft	80mM	200	BSA	soft_80mM_200	soft_80mM_200_FN	0	0
map-data-2019.05.10-14.07.49.538_065.jpk-force	2019.05.10	1	1.1.8	14.07.49.538	65	FN	75.7979	0.01831	0.5548	soft	80mM	200	BSA	soft_80mM_200	soft_80mM_200_FN	0	0
map-data-2019.05.10-14.07.49.538_066.jpk-force	2019.05.10	1	1.1.8	14.07.49.538	66	FN	76.8556	0.0155621	0.51402	soft	80mM	200	BSA	soft_80mM_200	soft_80mM_200_FN	0	0
map-data-2019.05.10-14.07.49.538_067.jpk-force	2019.05.10	1	1.1.8	14.07.49.538	67	FN	182.087	0.0487065	0.58108	soft	80mM	200	BSA	soft_80mM_200	soft_80mM_200_FN	0	0
map-data-2019.05.10-14.07.49.538_068.jpk-force	2019.05.10	1	1.1.8	14.07.49.538	68	FN	977.847	0.749537	2.4574	soft	80mM	200	BSA	soft_80mM_200	soft_80mM_200_FN	0	1
map-data-2019.05.10-14.07.49.538_069.jpk-force	2019.05.10	1	1.1.8	14.07.49.538	69	FN	26.5142	0.000952385	0.0854	soft	80mM	200	BSA	soft_80mM_200	soft_80mM_200_FN	0	0
map-data-2019.05.10-14.07.49.538_070.jpk-force	2019.05.10	1	1.1.8	14.07.49.538	70	FN	50.6453	0.00794466	0.3075	soft	80mM	200	BSA	soft_80mM_200	soft_80mM_200_FN	0	0
map-data-2019.05.10-14.07.49.538_071.jpk-force	2019.05.10	1	1.1.8	14.07.49.538	71	FN	2284.98	3.47723	3.5713	soft	80mM	200	BSA	soft_80mM_200	soft_80mM_200_FN	0	1
map-data-2019.05.10-14.07.49.538_072.jpk-force	2019.05.10	1	1.1.8	14.07.49.538	72	FN	1390.87	1.25724	2.7337	soft	80mM	200	BSA	soft_80mM_200	soft_80mM_200_FN	0	1
map-data-2019.05.10-14.07.49.538_073.jpk-force	2019.05.10	1	1.1.8	14.07.49.538	73	FN	46.8244	0.0209259	1.07043	soft	80mM	200	BSA	soft_80mM_200	soft_80mM_200_FN	0	0
map-data-2019.05.10-14.07.49.538_074.jpk-force	2019.05.10	1	1.1.8	14.07.49.538	74	FN	228.054	0.0983362	0.81104	soft	80mM	200	BSA	soft_80mM_200	soft_80mM_200_FN	0	1
map-data-2019.05.10-14.07.49.538_075.jpk-force	2019.05.10	1	1.1.8	14.07.49.538	75	FN	137.957	0.0330077	0.49081	soft	80mM	200	BSA	soft_80mM_200	soft_80mM_200_FN	0	0
map-data-2019.05.10-14.07.49.538_076.jpk-force	2019.05.10	1	1.1.8	14.07.49.538	76	FN	51.9822	0.0048287	0.2833	soft	80mM	200	BSA	soft_80mM_200	soft_80mM_200_FN	0	0
map-data-2019.05.10-14.07.49.538_077.jpk-force	2019.05.10	1	1.1.8	14.07.49.538	77	FN	141.773	0.0236234	0.42152	soft	80mM	200	BSA	soft_80mM_200	soft_80mM_200_FN	0	0
map-data-2019.05.10-14.07.49.538_078.jpk-force	2019.05.10	1	1.1.8	14.07.49.538	78	FN	150.209	0.0556242	0.77209	soft	80mM	200	BSA	soft_80mM_200	soft_80mM_200_FN	0	0
map-data-2019.05.10-14.07.49.538_079.jpk-force	2019.05.10	1	1.1.8	14.07.49.538	79	FN	29.0436	0.0020315	0.1493	soft	80mM	200	BSA	soft_80mM_200	soft_80mM_200_FN	0	0
map-data-2019.05.10-14.07.49.538_080.jpk-force	2019.05.10	1	1.1.8	14.07.49.538	80	FN	26.9666	0.00218243	0.185	soft	80mM	200	BSA	soft_80mM_200	soft_80mM_200_FN	0	0
map-data-2019.05.10-14.07.49.538_081.jpk-force	2019.05.10	1	1.1.8	14.07.49.538	81	FN	59.5561	0.0110029	0.3999	soft	80mM	200	BSA	soft_80mM_200	soft_80mM_200_FN	0	0
map-data-2019.05.10-14.07.49.538_082.jpk-force	2019.05.10	1	1.1.8	14.07.49.538	82	FN	49.7962	0.00956422	0.5495	soft	80mM	200	BSA	soft_80mM_200	soft_80mM_200_FN	0	0
map-data-2019.05.10-14.07.49.538_083.jpk-force	2019.05.10	1	1.1.8	14.07.49.538	83	FN	41.8493	0.00431846	0.2048	soft	80mM	200	BSA	soft_80mM_200	soft_80mM_200_FN	0	0
map-data-2019.05.10-14.07.49.538_084.jpk-force	2019.05.10	1	1.1.8	14.07.49.538	84	FN	50.0336	0.0127334	0.5157	soft	80mM	200	BSA	soft_80mM_200	soft_80mM_200_FN	0	0
map-data-2019.05.10-14.07.49.538_085.jpk-force	2019.05.10	1	1.1.8	14.07.49.538	85	FN	73.2169	0.0164855	0.4387	soft	80mM	200	BSA	soft_80mM_200	soft_80mM_200_FN	0	0
map-data-2019.05.10-14.07.49.538_086.jpk-force	2019.05.10	1	1.1.8	14.07.49.538	86	FN	105.58	0.0322125	0.5391	soft	80mM	200	BSA	soft_80mM_200	soft_80mM_200_FN	0	0
map-data-2019.05.10-14.07.49.538_087.jpk-force	2019.05.10	1	1.1.8	14.07.49.538	87	FN	60.188	0.0134248	0.4666	soft	80mM	200	BSA	soft_80mM_200	soft_80mM_200_FN	0	0
map-data-2019.05.10-14.07.49.538_088.jpk-force	2019.05.10	1	1.1.8	14.07.49.538	88	FN	44.595	0.00890082	0.3555	soft	80mM	200	BSA	soft_80mM_200	soft_80mM_200_FN	0	0
map-data-2019.05.10-14.07.49.538_089.jpk-force	2019.05.10	1	1.1.8	14.07.49.538	89	FN	56.0337	0.00329574	0.196	soft	80mM	200	BSA	soft_80mM_200	soft_80mM_200_FN	0	0
map-data-2019.05.10-14.07.49.538_090.jpk-force	2019.05.10	1	1.1.8	14.07.49.538	90	FN	28.2813	0.000498222	0.0553	soft	80mM	200	BSA	soft_80mM_200	soft_80mM_200_FN	0	0
map-data-2019.05.10-14.07.49.538_091.jpk-force	2019.05.10	1	1.1.8	14.07.49.538	91	FN	189.626	0.0690231	1.0075	soft	80mM	200	BSA	soft_80mM_200	soft_80mM_200_FN	0	0
map-data-2019.05.10-14.07.49.538_092.jpk-force	2019.05.10	1	1.1.8	14.07.49.538	92	FN	82.4131	0.0200649	0.5009	soft	80mM	200	BSA	soft_80mM_200	soft_80mM_200_FN	0	0
map-data-2019.05.10-14.07.49.538_093.jpk-force	2019.05.10	1	1.1.8	14.07.49.538	93	FN	153.99	0.0398443	0.5559	soft	80mM	200	BSA	soft_80mM_200	soft_80mM_200_FN	0	0
map-data-2019.05.10-14.07.49.538_094.jpk-force	2019.05.10	1	1.1.8	14.07.49.538	94	FN	263.947	0.113235	0.8332	soft	80mM	200	BSA	soft_80mM_200	soft_80mM_200_FN	0	1
map-data-2019.05.10-14.07.49.538_095.jpk-force	2019.05.10	1	1.1.8	14.07.49.538	95	FN	71.5225	0.00762268	0.394	soft	80mM	200	BSA	soft_80mM_200	soft_80mM_200_FN	0	0
map-data-2019.05.10-14.07.49.538_096.jpk-force	2019.05.10	1	1.1.8	14.07.49.538	96	FN	81.7375	0.0172172	0.3917	soft	80mM	200	BSA	soft_80mM_200	soft_80mM_200_FN	0	0
map-data-2019.05.10-14.07.49.538_097.jpk-force	2019.05.10	1	1.1.8	14.07.49.538	97	FN	373.956	0.250737	2.3722	soft	80mM	200	BSA	soft_80mM_200	soft_80mM_200_FN	0	0
map-data-2019.05.10-14.07.49.538_098.jpk-force	2019.05.10	1	1.1.8	14.07.49.538	98	FN	40.4421	0.00753381	0.4232	soft	80mM	200	BSA	soft_80mM_200	soft_80mM_200_FN	0	0
map-data-2019.05.10-14.07.49.538_099.jpk-force	2019.05.10	1	1.1.8	14.07.49.538	99	FN	40.3959	0.00933634	0.6718	soft	80mM	200	BSA	soft_80mM_200	soft_80mM_200_FN	0	0
map-data-2019.05.10-14.18.02.219_000.jpk-force	2019.05.10	1	1.1.8	14.18.02.219	0	FN	33.3375	0.000675924	0.05603	soft	80mM	200	BSA	soft_80mM_200	soft_80mM_200_FN	0	0
map-data-2019.05.10-14.18.02.219_001.jpk-force	2019.05.10	1	1.1.8	14.18.02.219	1	FN	119.519	0.0155885	0.24803	soft	80mM	200	BSA	soft_80mM_200	soft_80mM_200_FN	0	0
map-data-2019.05.10-14.18.02.219_002.jpk-force	2019.05.10	1	1.1.8	14.18.02.219	2	FN	58.2659	0.00492931	0.17121	soft	80mM	200	BSA	soft_80mM_200	soft_80mM_200_FN	0	0
map-data-2019.05.10-14.18.02.219_003.jpk-force	2019.05.10	1	1.1.8	14.18.02.219	3	FN	91.1406	0.0204854	0.41374	soft	80mM	200	BSA	soft_80mM_200	soft_80mM_200_FN	0	0
map-data-2019.05.10-14.18.02.219_004.jpk-force	2019.05.10	1	1.1.8	14.18.02.219	4	FN	1502.63	1.88537	3.66821	soft	80mM	200	BSA	soft_80mM_200	soft_80mM_200_FN	0	1
map-data-2019.05.10-14.18.02.219_005.jpk-force	2019.05.10	1	1.1.8	14.18.02.219	5	FN	1033.03	1.11469	2.64563	soft	80mM	200	BSA	soft_80mM_200	soft_80mM_200_FN	0	1
map-data-2019.05.10-14.18.02.219_006.jpk-force	2019.05.10	1	1.1.8	14.18.02.219	6	FN	62.0981	0.00400481	0.17645	soft	80mM	200	BSA	soft_80mM_200	soft_80mM_200_FN	0	0
map-data-2019.05.10-14.18.02.219_007.jpk-force	2019.05.10	1	1.1.8	14.18.02.219	7	FN	64.8765	0.00668614	0.24601	soft	80mM	200	BSA	soft_80mM_200	soft_80mM_200_FN	0	0
map-data-2019.05.10-14.18.02.219_008.jpk-force	2019.05.10	1	1.1.8	14.18.02.219	8	FN	98.3851	0.0186531	0.4469	soft	80mM	200	BSA	soft_80mM_200	soft_80mM_200_FN	0	0
map-data-2019.05.10-14.18.02.219_009.jpk-force	2019.05.10	1	1.1.8	14.18.02.219	9	FN	59.0902	0.00812756	0.32569	soft	80mM	200	BSA	soft_80mM_200	soft_80mM_200_FN	0	0
map-data-2019.05.10-14.18.02.219_010.jpk-force	2019.05.10	1	1.1.8	14.18.02.219	10	FN	42.6667	0.00195781	0.11736	soft	80mM	200	BSA	soft_80mM_200	soft_80mM_200_FN	0	0
map-data-2019.05.10-14.18.02.219_011.jpk-force	2019.05.10	1	1.1.8	14.18.02.219	11	FN	70.6184	0.0096315	0.33336	soft	80mM	200	BSA	soft_80mM_200	soft_80mM_200_FN	0	0
map-data-2019.05.10-14.18.02.219_012.jpk-force	2019.05.10	1	1.1.8	14.18.02.219	12	FN	250.207	0.0857585	0.65513	soft	80mM	200	BSA	soft_80mM_200	soft_80mM_200_FN	0	0
map-data-2019.05.10-14.18.02.219_014.jpk-force	2019.05.10	1	1.1.8	14.18.02.219	14	FN	52.6598	0.00967639	0.38381	soft	80mM	200	BSA	soft_80mM_200	soft_80mM_200_FN	0	0
map-data-2019.05.10-14.18.02.219_015.jpk-force	2019.05.10	1	1.1.8	14.18.02.219	15	FN	75.4574	0.00652392	0.21045	soft	80mM	200	BSA	soft_80mM_200	soft_80mM_200_FN	0	0
map-data-2019.05.10-14.18.02.219_016.jpk-force	2019.05.10	1	1.1.8	14.18.02.219	16	FN	117.008	0.0170891	0.3734	soft	80mM	200	BSA	soft_80mM_200	soft_80mM_200_FN	0	0
map-data-2019.05.10-14.18.02.219_017.jpk-force	2019.05.10	1	1.1.8	14.18.02.219	17	FN	172.444	0.0427716	0.4938	soft	80mM	200	BSA	soft_80mM_200	soft_80mM_200_FN	0	0
map-data-2019.05.10-14.18.02.219_018.jpk-force	2019.05.10	1	1.1.8	14.18.02.219	18	FN	39.5491	0.00239095	0.14759	soft	80mM	200	BSA	soft_80mM_200	soft_80mM_200_FN	0	0
map-data-2019.05.10-14.18.02.219_019.jpk-force	2019.05.10	1	1.1.8	14.18.02.219	19	FN	78.7773	0.00728924	0.27902	soft	80mM	200	BSA	soft_80mM_200	soft_80mM_200_FN	0	0
map-data-2019.05.10-14.18.02.219_020.jpk-force	2019.05.10	1	1.1.8	14.18.02.219	20	FN	81.9549	0.0122124	0.316	soft	80mM	200	BSA	soft_80mM_200	soft_80mM_200_FN	0	0
map-data-2019.05.10-14.18.02.219_021.jpk-force	2019.05.10	1	1.1.8	14.18.02.219	21	FN	141.67	0.0371712	0.63703	soft	80mM	200	BSA	soft_80mM_200	soft_80mM_200_FN	0	0
map-data-2019.05.10-14.18.02.219_022.jpk-force	2019.05.10	1	1.1.8	14.18.02.219	22	FN	147.191	0.0520826	0.65079	soft	80mM	200	BSA	soft_80mM_200	soft_80mM_200_FN	0	0
map-data-2019.05.10-14.18.02.219_023.jpk-force	2019.05.10	1	1.1.8	14.18.02.219	23	FN	107.486	0.0115521	0.22665	soft	80mM	200	BSA	soft_80mM_200	soft_80mM_200_FN	0	0
map-data-2019.05.10-14.18.02.219_024.jpk-force	2019.05.10	1	1.1.8	14.18.02.219	24	FN	86.7126	0.0195619	0.45298	soft	80mM	200	BSA	soft_80mM_200	soft_80mM_200_FN	0	0
map-data-2019.05.10-14.18.02.219_025.jpk-force	2019.05.10	1	1.1.8	14.18.02.219	25	FN	31.4742	0.00138229	0.09371	soft	80mM	200	BSA	soft_80mM_200	soft_80mM_200_FN	0	0
map-data-2019.05.10-14.18.02.219_026.jpk-force	2019.05.10	1	1.1.8	14.18.02.219	26	FN	62.5842	0.00552156	0.21444	soft	80mM	200	BSA	soft_80mM_200	soft_80mM_200_FN	0	0
map-data-2019.05.10-14.18.02.219_027.jpk-force	2019.05.10	1	1.1.8	14.18.02.219	27	FN	1961.58	1.63326	2.56248	soft	80mM	200	BSA	soft_80mM_200	soft_80mM_200_FN	0	1
map-data-2019.05.10-14.18.02.219_028.jpk-force	2019.05.10	1	1.1.8	14.18.02.219	28	FN	52.1719	0.00347698	0.13561	soft	80mM	200	BSA	soft_80mM_200	soft_80mM_200_FN	0	0
map-data-2019.05.10-14.18.02.219_029.jpk-force	2019.05.10	1	1.1.8	14.18.02.219	29	FN	39.3576	0.00370021	0.20881	soft	80mM	200	BSA	soft_80mM_200	soft_80mM_200_FN	0	0
map-data-2019.05.10-14.18.02.219_030.jpk-force	2019.05.10	1	1.1.8	14.18.02.219	30	FN	50.7333	0.002576	0.14208	soft	80mM	200	BSA	soft_80mM_200	soft_80mM_200_FN	0	0
map-data-2019.05.10-14.18.02.219_031.jpk-force	2019.05.10	1	1.1.8	14.18.02.219	31	FN	85.9263	0.016034	0.46205	soft	80mM	200	BSA	soft_80mM_200	soft_80mM_200_FN	0	0
map-data-2019.05.10-14.18.02.219_032.jpk-force	2019.05.10	1	1.1.8	14.18.02.219	32	FN	2420.79	4.83753	3.7999	soft	80mM	200	BSA	soft_80mM_200	soft_80mM_200_FN	0	1
map-data-2019.05.10-14.18.02.219_033.jpk-force	2019.05.10	1	1.1.8	14.18.02.219	33	FN	61.8158	0.013261	0.46208	soft	80mM	200	BSA	soft_80mM_200	soft_80mM_200_FN	0	0
map-data-2019.05.10-14.18.02.219_034.jpk-force	2019.05.10	1	1.1.8	14.18.02.219	34	FN	88.0646	0.0108564	0.24397	soft	80mM	200	BSA	soft_80mM_200	soft_80mM_200_FN	0	0
map-data-2019.05.10-14.18.02.219_035.jpk-force	2019.05.10	1	1.1.8	14.18.02.219	35	FN	69.8905	0.00551515	0.16806	soft	80mM	200	BSA	soft_80mM_200	soft_80mM_200_FN	0	0
map-data-2019.05.10-14.18.02.219_036.jpk-force	2019.05.10	1	1.1.8	14.18.02.219	36	FN	486.665	0.281578	1.86067	soft	80mM	200	BSA	soft_80mM_200	soft_80mM_200_FN	0	1
map-data-2019.05.10-14.18.02.219_037.jpk-force	2019.05.10	1	1.1.8	14.18.02.219	37	FN	85.9806	0.0157492	0.45307	soft	80mM	200	BSA	soft_80mM_200	soft_80mM_200_FN	0	0
map-data-2019.05.10-14.18.02.219_038.jpk-force	2019.05.10	1	1.1.8	14.18.02.219	38	FN	129.797	0.0234561	0.356	soft	80mM	200	BSA	soft_80mM_200	soft_80mM_200_FN	0	0
map-data-2019.05.10-14.18.02.219_039.jpk-force	2019.05.10	1	1.1.8	14.18.02.219	39	FN	43.8742	0.00244901	0.12007	soft	80mM	200	BSA	soft_80mM_200	soft_80mM_200_FN	0	0
map-data-2019.05.10-14.18.02.219_040.jpk-force	2019.05.10	1	1.1.8	14.18.02.219	40	FN	25.6223	0.000317895	0.04109	soft	80mM	200	BSA	soft_80mM_200	soft_80mM_200_FN	0	0
map-data-2019.05.10-14.18.02.219_041.jpk-force	2019.05.10	1	1.1.8	14.18.02.219	41	FN	109.555	0.010564	0.20505	soft	80mM	200	BSA	soft_80mM_200	soft_80mM_200_FN	0	0
map-data-2019.05.10-14.18.02.219_042.jpk-force	2019.05.10	1	1.1.8	14.18.02.219	42	FN	38.1011	0.00120663	0.05685	soft	80mM	200	BSA	soft_80mM_200	soft_80mM_200_FN	0	0
map-data-2019.05.10-14.18.02.219_043.jpk-force	2019.05.10	1	1.1.8	14.18.02.219	43	FN	26.1429	0.000265797	0.03195	soft	80mM	200	BSA	soft_80mM_200	soft_80mM_200_FN	0	0
map-data-2019.05.10-14.18.02.219_044.jpk-force	2019.05.10	1	1.1.8	14.18.02.219	44	FN	27.4263	0.000262861	0.032	soft	80mM	200	BSA	soft_80mM_200	soft_80mM_200_FN	0	0
map-data-2019.05.10-14.18.02.219_045.jpk-force	2019.05.10	1	1.1.8	14.18.02.219	45	FN	958.38	0.835529	2.33928	soft	80mM	200	BSA	soft_80mM_200	soft_80mM_200_FN	0	1
map-data-2019.05.10-14.18.02.219_046.jpk-force	2019.05.10	1	1.1.8	14.18.02.219	46	FN	192.867	0.0803039	0.8374	soft	80mM	200	BSA	soft_80mM_200	soft_80mM_200_FN	0	0
map-data-2019.05.10-14.18.02.219_047.jpk-force	2019.05.10	1	1.1.8	14.18.02.219	47	FN	27.4534	0.000373558	0.03733	soft	80mM	200	BSA	soft_80mM_200	soft_80mM_200_FN	0	0
map-data-2019.05.10-14.18.02.219_048.jpk-force	2019.05.10	1	1.1.8	14.18.02.219	48	FN	88.9251	0.013484	0.3321	soft	80mM	200	BSA	soft_80mM_200	soft_80mM_200_FN	0	0
map-data-2019.05.10-14.18.02.219_049.jpk-force	2019.05.10	1	1.1.8	14.18.02.219	49	FN	144.553	0.0525726	0.72279	soft	80mM	200	BSA	soft_80mM_200	soft_80mM_200_FN	0	0
map-data-2019.05.10-14.18.02.219_050.jpk-force	2019.05.10	1	1.1.8	14.18.02.219	50	FN	292.798	0.160439	1.47801	soft	80mM	200	BSA	soft_80mM_200	soft_80mM_200_FN	0	0
map-data-2019.05.10-14.18.02.219_051.jpk-force	2019.05.10	1	1.1.8	14.18.02.219	51	FN	32.062	0.00119955	0.07385	soft	80mM	200	BSA	soft_80mM_200	soft_80mM_200_FN	0	0
map-data-2019.05.10-14.18.02.219_052.jpk-force	2019.05.10	1	1.1.8	14.18.02.219	52	FN	42.8562	0.00303492	0.14869	soft	80mM	200	BSA	soft_80mM_200	soft_80mM_200_FN	0	0
map-data-2019.05.10-14.18.02.219_053.jpk-force	2019.05.10	1	1.1.8	14.18.02.219	53	FN	46.7097	0.00418621	0.18544	soft	80mM	200	BSA	soft_80mM_200	soft_80mM_200_FN	0	0
map-data-2019.05.10-14.18.02.219_054.jpk-force	2019.05.10	1	1.1.8	14.18.02.219	54	FN	868.768	0.440707	1.49147	soft	80mM	200	BSA	soft_80mM_200	soft_80mM_200_FN	0	1
map-data-2019.05.10-14.18.02.219_055.jpk-force	2019.05.10	1	1.1.8	14.18.02.219	55	FN	64.8255	0.0115247	0.3385	soft	80mM	200	BSA	soft_80mM_200	soft_80mM_200_FN	0	0
map-data-2019.05.10-14.18.02.219_056.jpk-force	2019.05.10	1	1.1.8	14.18.02.219	56	FN	31.9374	0.000997624	0.11342	soft	80mM	200	BSA	soft_80mM_200	soft_80mM_200_FN	0	0
map-data-2019.05.10-14.18.02.219_057.jpk-force	2019.05.10	1	1.1.8	14.18.02.219	57	FN	39.5565	0.00105473	0.07108	soft	80mM	200	BSA	soft_80mM_200	soft_80mM_200_FN	0	0
map-data-2019.05.10-14.18.02.219_058.jpk-force	2019.05.10	1	1.1.8	14.18.02.219	58	FN	40.0175	0.00362788	0.20383	soft	80mM	200	BSA	soft_80mM_200	soft_80mM_200_FN	0	0
map-data-2019.05.10-14.18.02.219_059.jpk-force	2019.05.10	1	1.1.8	14.18.02.219	59	FN	32.5744	0.000470635	0.05481	soft	80mM	200	BSA	soft_80mM_200	soft_80mM_200_FN	0	0
map-data-2019.05.10-14.18.02.219_060.jpk-force	2019.05.10	1	1.1.8	14.18.02.219	60	FN	70.5874	0.0053523	0.16403	soft	80mM	200	BSA	soft_80mM_200	soft_80mM_200_FN	0	0
map-data-2019.05.10-14.18.02.219_061.jpk-force	2019.05.10	1	1.1.8	14.18.02.219	61	FN	28.7373	0.000312405	0.0484	soft	80mM	200	BSA	soft_80mM_200	soft_80mM_200_FN	0	0
map-data-2019.05.10-14.18.02.219_062.jpk-force	2019.05.10	1	1.1.8	14.18.02.219	62	FN	25.4852	0.00034537	0.05582	soft	80mM	200	BSA	soft_80mM_200	soft_80mM_200_FN	0	0
map-data-2019.05.10-14.18.02.219_063.jpk-force	2019.05.10	1	1.1.8	14.18.02.219	63	FN	36.7473	0.00287452	0.17145	soft	80mM	200	BSA	soft_80mM_200	soft_80mM_200_FN	0	0
map-data-2019.05.10-14.18.02.219_064.jpk-force	2019.05.10	1	1.1.8	14.18.02.219	64	FN	113.935	0.0352713	0.4978	soft	80mM	200	BSA	soft_80mM_200	soft_80mM_200_FN	0	0
map-data-2019.05.10-14.18.02.219_065.jpk-force	2019.05.10	1	1.1.8	14.18.02.219	65	FN	61.8588	0.00417758	0.16712	soft	80mM	200	BSA	soft_80mM_200	soft_80mM_200_FN	0	0
map-data-2019.05.10-14.18.02.219_066.jpk-force	2019.05.10	1	1.1.8	14.18.02.219	66	FN	32.0581	0.000574535	0.05835	soft	80mM	200	BSA	soft_80mM_200	soft_80mM_200_FN	0	0
map-data-2019.05.10-14.18.02.219_067.jpk-force	2019.05.10	1	1.1.8	14.18.02.219	67	FN	143.699	0.0342243	0.48957	soft	80mM	200	BSA	soft_80mM_200	soft_80mM_200_FN	0	0
map-data-2019.05.10-14.18.02.219_068.jpk-force	2019.05.10	1	1.1.8	14.18.02.219	68	FN	238.413	0.0708285	0.81437	soft	80mM	200	BSA	soft_80mM_200	soft_80mM_200_FN	0	1
map-data-2019.05.10-14.18.02.219_069.jpk-force	2019.05.10	1	1.1.8	14.18.02.219	69	FN	27.8453	0.000292058	0.0322	soft	80mM	200	BSA	soft_80mM_200	soft_80mM_200_FN	0	0
map-data-2019.05.10-14.18.02.219_070.jpk-force	2019.05.10	1	1.1.8	14.18.02.219	70	FN	65.0608	0.0143395	0.42012	soft	80mM	200	BSA	soft_80mM_200	soft_80mM_200_FN	0	0
map-data-2019.05.10-14.18.02.219_071.jpk-force	2019.05.10	1	1.1.8	14.18.02.219	71	FN	1751.75	1.43164	2.34254	soft	80mM	200	BSA	soft_80mM_200	soft_80mM_200_FN	0	1
map-data-2019.05.10-14.18.02.219_072.jpk-force	2019.05.10	1	1.1.8	14.18.02.219	72	FN	1101.25	0.741599	2.2811	soft	80mM	200	BSA	soft_80mM_200	soft_80mM_200_FN	0	1
map-data-2019.05.10-14.18.02.219_073.jpk-force	2019.05.10	1	1.1.8	14.18.02.219	73	FN	237.665	0.115637	1.05108	soft	80mM	200	BSA	soft_80mM_200	soft_80mM_200_FN	0	1
map-data-2019.05.10-14.18.02.219_074.jpk-force	2019.05.10	1	1.1.8	14.18.02.219	74	FN	56.4022	0.00201735	0.08587	soft	80mM	200	BSA	soft_80mM_200	soft_80mM_200_FN	0	0
map-data-2019.05.10-14.18.02.219_075.jpk-force	2019.05.10	1	1.1.8	14.18.02.219	75	FN	30.8509	0.00150992	0.11001	soft	80mM	200	BSA	soft_80mM_200	soft_80mM_200_FN	0	0
map-data-2019.05.10-14.18.02.219_076.jpk-force	2019.05.10	1	1.1.8	14.18.02.219	76	FN	30.8788	0.000369964	0.026	soft	80mM	200	BSA	soft_80mM_200	soft_80mM_200_FN	0	0
map-data-2019.05.10-14.18.02.219_077.jpk-force	2019.05.10	1	1.1.8	14.18.02.219	77	FN	49.4375	0.00310391	0.1575	soft	80mM	200	BSA	soft_80mM_200	soft_80mM_200_FN	0	0
map-data-2019.05.10-14.18.02.219_078.jpk-force	2019.05.10	1	1.1.8	14.18.02.219	78	FN	31.562	0.000545425	0.0506	soft	80mM	200	BSA	soft_80mM_200	soft_80mM_200_FN	0	0
map-data-2019.05.10-14.18.02.219_079.jpk-force	2019.05.10	1	1.1.8	14.18.02.219	79	FN	31.8733	0.000505416	0.05306	soft	80mM	200	BSA	soft_80mM_200	soft_80mM_200_FN	0	0
map-data-2019.05.10-14.18.02.219_080.jpk-force	2019.05.10	1	1.1.8	14.18.02.219	80	FN	24.385	0.000654021	0.05843	soft	80mM	200	BSA	soft_80mM_200	soft_80mM_200_FN	0	0
map-data-2019.05.10-14.18.02.219_081.jpk-force	2019.05.10	1	1.1.8	14.18.02.219	81	FN	447.566	0.0152729	0.29022	soft	80mM	200	BSA	soft_80mM_200	soft_80mM_200_FN	0	0
map-data-2019.05.10-14.18.02.219_082.jpk-force	2019.05.10	1	1.1.8	14.18.02.219	82	FN	96.5993	0.00952964	0.17838	soft	80mM	200	BSA	soft_80mM_200	soft_80mM_200_FN	0	0
map-data-2019.05.10-14.18.02.219_083.jpk-force	2019.05.10	1	1.1.8	14.18.02.219	83	FN	33.032	0.000256565	0.0207	soft	80mM	200	BSA	soft_80mM_200	soft_80mM_200_FN	0	0
map-data-2019.05.10-14.18.02.219_084.jpk-force	2019.05.10	1	1.1.8	14.18.02.219	84	FN	23.1145	0.000324997	0.0502	soft	80mM	200	BSA	soft_80mM_200	soft_80mM_200_FN	0	0
map-data-2019.05.10-14.18.02.219_085.jpk-force	2019.05.10	1	1.1.8	14.18.02.219	85	FN	27.5575	0.000447906	0.04103	soft	80mM	200	BSA	soft_80mM_200	soft_80mM_200_FN	0	0
map-data-2019.05.10-14.18.02.219_086.jpk-force	2019.05.10	1	1.1.8	14.18.02.219	86	FN	71.4491	0.00648979	0.17715	soft	80mM	200	BSA	soft_80mM_200	soft_80mM_200_FN	0	0
map-data-2019.05.10-14.18.02.219_087.jpk-force	2019.05.10	1	1.1.8	14.18.02.219	87	FN	54.315	0.0011099	0.04213	soft	80mM	200	BSA	soft_80mM_200	soft_80mM_200_FN	0	0
map-data-2019.05.10-14.18.02.219_088.jpk-force	2019.05.10	1	1.1.8	14.18.02.219	88	FN	69.7792	0.00779035	0.19499	soft	80mM	200	BSA	soft_80mM_200	soft_80mM_200_FN	0	0
map-data-2019.05.10-14.18.02.219_089.jpk-force	2019.05.10	1	1.1.8	14.18.02.219	89	FN	27.5221	0.000932136	0.09676	soft	80mM	200	BSA	soft_80mM_200	soft_80mM_200_FN	0	0
map-data-2019.05.10-14.18.02.219_090.jpk-force	2019.05.10	1	1.1.8	14.18.02.219	90	FN	31.038	0.00203361	0.13745	soft	80mM	200	BSA	soft_80mM_200	soft_80mM_200_FN	0	0
map-data-2019.05.10-14.18.02.219_091.jpk-force	2019.05.10	1	1.1.8	14.18.02.219	91	FN	35.3037	0.000405673	0.03899	soft	80mM	200	BSA	soft_80mM_200	soft_80mM_200_FN	0	0
map-data-2019.05.10-14.18.02.219_092.jpk-force	2019.05.10	1	1.1.8	14.18.02.219	92	FN	24.6149	0.000248911	0.0546	soft	80mM	200	BSA	soft_80mM_200	soft_80mM_200_FN	0	0
map-data-2019.05.10-14.18.02.219_093.jpk-force	2019.05.10	1	1.1.8	14.18.02.219	93	FN	23.8289	0.000311778	0.0425	soft	80mM	200	BSA	soft_80mM_200	soft_80mM_200_FN	0	0
map-data-2019.05.10-14.18.02.219_094.jpk-force	2019.05.10	1	1.1.8	14.18.02.219	94	FN	121.733	0.0235328	0.39442	soft	80mM	200	BSA	soft_80mM_200	soft_80mM_200_FN	0	0
map-data-2019.05.10-14.18.02.219_095.jpk-force	2019.05.10	1	1.1.8	14.18.02.219	95	FN	26.7069	0.000399974	0.0378	soft	80mM	200	BSA	soft_80mM_200	soft_80mM_200_FN	0	0
map-data-2019.05.10-14.18.02.219_096.jpk-force	2019.05.10	1	1.1.8	14.18.02.219	96	FN	46.682	0.00181752	0.06609	soft	80mM	200	BSA	soft_80mM_200	soft_80mM_200_FN	0	0
map-data-2019.05.10-14.18.02.219_097.jpk-force	2019.05.10	1	1.1.8	14.18.02.219	97	FN	61.8334	0.00830564	0.26426	soft	80mM	200	BSA	soft_80mM_200	soft_80mM_200_FN	0	0
map-data-2019.05.10-14.18.02.219_098.jpk-force	2019.05.10	1	1.1.8	14.18.02.219	98	FN	24.3237	0.000383903	0.0354	soft	80mM	200	BSA	soft_80mM_200	soft_80mM_200_FN	0	0
map-data-2019.05.10-14.18.02.219_099.jpk-force	2019.05.10	1	1.1.8	14.18.02.219	99	FN	26.6742	0.000510357	0.0613	soft	80mM	200	BSA	soft_80mM_200	soft_80mM_200_FN	0	0
map-data-2019.05.10-14.27.30.568_000.jpk-force	2019.05.10	1	1.1.8	14.27.30.568	0	FN	1613.1	2.51065	3.79035	soft	80mM	200	BSA	soft_80mM_200	soft_80mM_200_FN	0	1
map-data-2019.05.10-14.27.30.568_001.jpk-force	2019.05.10	1	1.1.8	14.27.30.568	1	FN	490.61	0.384406	1.58646	soft	80mM	200	BSA	soft_80mM_200	soft_80mM_200_FN	0	1
map-data-2019.05.10-14.27.30.568_002.jpk-force	2019.05.10	1	1.1.8	14.27.30.568	2	FN	408.083	0.331289	1.74216	soft	80mM	200	BSA	soft_80mM_200	soft_80mM_200_FN	0	1
map-data-2019.05.10-14.27.30.568_003.jpk-force	2019.05.10	1	1.1.8	14.27.30.568	3	FN	343.939	0.218309	1.9303	soft	80mM	200	BSA	soft_80mM_200	soft_80mM_200_FN	0	0
map-data-2019.05.10-14.27.30.568_006.jpk-force	2019.05.10	1	1.1.8	14.27.30.568	6	FN	565.62	0.601537	2.67114	soft	80mM	200	BSA	soft_80mM_200	soft_80mM_200_FN	0	1
map-data-2019.05.10-14.27.30.568_007.jpk-force	2019.05.10	1	1.1.8	14.27.30.568	7	FN	444.118	0.386571	2.75984	soft	80mM	200	BSA	soft_80mM_200	soft_80mM_200_FN	0	1
map-data-2019.05.10-14.27.30.568_008.jpk-force	2019.05.10	1	1.1.8	14.27.30.568	8	FN	659.906	0.519851	2.75481	soft	80mM	200	BSA	soft_80mM_200	soft_80mM_200_FN	0	1
map-data-2019.05.10-14.27.30.568_009.jpk-force	2019.05.10	1	1.1.8	14.27.30.568	9	FN	565.012	0.48455	2.57694	soft	80mM	200	BSA	soft_80mM_200	soft_80mM_200_FN	0	1
map-data-2019.05.10-14.27.30.568_010.jpk-force	2019.05.10	1	1.1.8	14.27.30.568	10	FN	602.827	0.563317	2.77884	soft	80mM	200	BSA	soft_80mM_200	soft_80mM_200_FN	0	1
map-data-2019.05.10-14.27.30.568_011.jpk-force	2019.05.10	1	1.1.8	14.27.30.568	11	FN	763.518	0.662619	2.60056	soft	80mM	200	BSA	soft_80mM_200	soft_80mM_200_FN	0	1
map-data-2019.05.10-14.27.30.568_012.jpk-force	2019.05.10	1	1.1.8	14.27.30.568	12	FN	618.074	0.595	2.73546	soft	80mM	200	BSA	soft_80mM_200	soft_80mM_200_FN	0	1
map-data-2019.05.10-14.27.30.568_013.jpk-force	2019.05.10	1	1.1.8	14.27.30.568	13	FN	799.298	0.783762	2.83644	soft	80mM	200	BSA	soft_80mM_200	soft_80mM_200_FN	0	1
map-data-2019.05.10-14.27.30.568_014.jpk-force	2019.05.10	1	1.1.8	14.27.30.568	14	FN	816.018	0.772045	2.77067	soft	80mM	200	BSA	soft_80mM_200	soft_80mM_200_FN	0	1
map-data-2019.05.10-14.27.30.568_015.jpk-force	2019.05.10	1	1.1.8	14.27.30.568	15	FN	514.221	0.460347	2.76588	soft	80mM	200	BSA	soft_80mM_200	soft_80mM_200_FN	0	1
map-data-2019.05.10-14.27.30.568_016.jpk-force	2019.05.10	1	1.1.8	14.27.30.568	16	FN	178.27	0.221533	2.7436	soft	80mM	200	BSA	soft_80mM_200	soft_80mM_200_FN	0	0
map-data-2019.05.10-14.27.30.568_017.jpk-force	2019.05.10	1	1.1.8	14.27.30.568	17	FN	220.492	0.147209	1.87511	soft	80mM	200	BSA	soft_80mM_200	soft_80mM_200_FN	0	0
map-data-2019.05.10-14.27.30.568_018.jpk-force	2019.05.10	1	1.1.8	14.27.30.568	18	FN	607.954	0.856251	2.66321	soft	80mM	200	BSA	soft_80mM_200	soft_80mM_200_FN	0	1
map-data-2019.05.10-14.27.30.568_019.jpk-force	2019.05.10	1	1.1.8	14.27.30.568	19	FN	452.334	0.415888	1.72769	soft	80mM	200	BSA	soft_80mM_200	soft_80mM_200_FN	0	1
map-data-2019.05.10-14.27.30.568_020.jpk-force	2019.05.10	1	1.1.8	14.27.30.568	20	FN	2011.02	3.35213	4.47625	soft	80mM	200	BSA	soft_80mM_200	soft_80mM_200_FN	0	1
map-data-2019.05.10-14.27.30.568_021.jpk-force	2019.05.10	1	1.1.8	14.27.30.568	21	FN	410.123	0.298657	2.13488	soft	80mM	200	BSA	soft_80mM_200	soft_80mM_200_FN	0	0
map-data-2019.05.10-14.27.30.568_022.jpk-force	2019.05.10	1	1.1.8	14.27.30.568	22	FN	220.323	0.233136	2.58627	soft	80mM	200	BSA	soft_80mM_200	soft_80mM_200_FN	0	0
map-data-2019.05.10-14.27.30.568_023.jpk-force	2019.05.10	1	1.1.8	14.27.30.568	23	FN	485.49	0.420459	2.64834	soft	80mM	200	BSA	soft_80mM_200	soft_80mM_200_FN	0	1
map-data-2019.05.10-14.27.30.568_024.jpk-force	2019.05.10	1	1.1.8	14.27.30.568	24	FN	769.242	0.748678	2.59225	soft	80mM	200	BSA	soft_80mM_200	soft_80mM_200_FN	0	1
map-data-2019.05.10-14.27.30.568_025.jpk-force	2019.05.10	1	1.1.8	14.27.30.568	25	FN	1124.3	0.871668	2.47929	soft	80mM	200	BSA	soft_80mM_200	soft_80mM_200_FN	0	1
map-data-2019.05.10-14.27.30.568_026.jpk-force	2019.05.10	1	1.1.8	14.27.30.568	26	FN	1229.48	1.46121	2.99548	soft	80mM	200	BSA	soft_80mM_200	soft_80mM_200_FN	0	1
map-data-2019.05.10-14.27.30.568_027.jpk-force	2019.05.10	1	1.1.8	14.27.30.568	27	FN	941.083	0.915953	2.67826	soft	80mM	200	BSA	soft_80mM_200	soft_80mM_200_FN	0	1
map-data-2019.05.10-14.27.30.568_028.jpk-force	2019.05.10	1	1.1.8	14.27.30.568	28	FN	1024.66	0.883374	2.98449	soft	80mM	200	BSA	soft_80mM_200	soft_80mM_200_FN	0	1
map-data-2019.05.10-14.27.30.568_029.jpk-force	2019.05.10	1	1.1.8	14.27.30.568	29	FN	877.277	0.805228	2.71887	soft	80mM	200	BSA	soft_80mM_200	soft_80mM_200_FN	0	1
map-data-2019.05.10-14.27.30.568_030.jpk-force	2019.05.10	1	1.1.8	14.27.30.568	30	FN	1211.53	2.12678	2.92978	soft	80mM	200	BSA	soft_80mM_200	soft_80mM_200_FN	0	1
map-data-2019.05.10-14.27.30.568_031.jpk-force	2019.05.10	1	1.1.8	14.27.30.568	31	FN	1354.54	1.15424	2.6508	soft	80mM	200	BSA	soft_80mM_200	soft_80mM_200_FN	0	1
map-data-2019.05.10-14.27.30.568_032.jpk-force	2019.05.10	1	1.1.8	14.27.30.568	32	FN	1491.14	1.23269	2.89913	soft	80mM	200	BSA	soft_80mM_200	soft_80mM_200_FN	0	1
map-data-2019.05.10-14.27.30.568_033.jpk-force	2019.05.10	1	1.1.8	14.27.30.568	33	FN	1652.29	1.63892	2.78805	soft	80mM	200	BSA	soft_80mM_200	soft_80mM_200_FN	0	1
map-data-2019.05.10-14.27.30.568_034.jpk-force	2019.05.10	1	1.1.8	14.27.30.568	34	FN	1520.73	1.28507	2.8351	soft	80mM	200	BSA	soft_80mM_200	soft_80mM_200_FN	0	1
map-data-2019.05.10-14.27.30.568_035.jpk-force	2019.05.10	1	1.1.8	14.27.30.568	35	FN	1280.73	2.48008	4.12037	soft	80mM	200	BSA	soft_80mM_200	soft_80mM_200_FN	0	1
map-data-2019.05.10-14.27.30.568_036.jpk-force	2019.05.10	1	1.1.8	14.27.30.568	36	FN	996.157	0.98282	3.66494	soft	80mM	200	BSA	soft_80mM_200	soft_80mM_200_FN	0	1
map-data-2019.05.10-14.27.30.568_037.jpk-force	2019.05.10	1	1.1.8	14.27.30.568	37	FN	561.78	0.717272	3.11318	soft	80mM	200	BSA	soft_80mM_200	soft_80mM_200_FN	0	1
map-data-2019.05.10-14.27.30.568_038.jpk-force	2019.05.10	1	1.1.8	14.27.30.568	38	FN	401.372	0.444599	3.16178	soft	80mM	200	BSA	soft_80mM_200	soft_80mM_200_FN	0	0
map-data-2019.05.10-14.27.30.568_039.jpk-force	2019.05.10	1	1.1.8	14.27.30.568	39	FN	275.874	0.249011	2.32531	soft	80mM	200	BSA	soft_80mM_200	soft_80mM_200_FN	0	0
map-data-2019.05.10-14.27.30.568_041.jpk-force	2019.05.10	1	1.1.8	14.27.30.568	41	FN	529.895	0.522905	2.55509	soft	80mM	200	BSA	soft_80mM_200	soft_80mM_200_FN	0	1
map-data-2019.05.10-14.27.30.568_042.jpk-force	2019.05.10	1	1.1.8	14.27.30.568	42	FN	937.605	0.734031	2.53802	soft	80mM	200	BSA	soft_80mM_200	soft_80mM_200_FN	0	1
map-data-2019.05.10-14.27.30.568_043.jpk-force	2019.05.10	1	1.1.8	14.27.30.568	43	FN	1334.94	1.01892	2.67501	soft	80mM	200	BSA	soft_80mM_200	soft_80mM_200_FN	0	1
map-data-2019.05.10-14.27.30.568_044.jpk-force	2019.05.10	1	1.1.8	14.27.30.568	44	FN	1572.52	1.29574	2.67939	soft	80mM	200	BSA	soft_80mM_200	soft_80mM_200_FN	0	1
map-data-2019.05.10-14.27.30.568_045.jpk-force	2019.05.10	1	1.1.8	14.27.30.568	45	FN	2072.67	1.46388	2.78561	soft	80mM	200	BSA	soft_80mM_200	soft_80mM_200_FN	0	1
map-data-2019.05.10-14.27.30.568_046.jpk-force	2019.05.10	1	1.1.8	14.27.30.568	46	FN	2054.72	5.86979	4.5736	soft	80mM	200	BSA	soft_80mM_200	soft_80mM_200_FN	0	1
map-data-2019.05.10-14.27.30.568_047.jpk-force	2019.05.10	1	1.1.8	14.27.30.568	47	FN	1990.33	1.79273	3.70496	soft	80mM	200	BSA	soft_80mM_200	soft_80mM_200_FN	0	1
map-data-2019.05.10-14.27.30.568_048.jpk-force	2019.05.10	1	1.1.8	14.27.30.568	48	FN	1731.16	3.96045	4.22825	soft	80mM	200	BSA	soft_80mM_200	soft_80mM_200_FN	0	1
map-data-2019.05.10-14.27.30.568_049.jpk-force	2019.05.10	1	1.1.8	14.27.30.568	49	FN	1787.92	1.37798	3.91233	soft	80mM	200	BSA	soft_80mM_200	soft_80mM_200_FN	0	1
map-data-2019.05.10-14.27.30.568_050.jpk-force	2019.05.10	1	1.1.8	14.27.30.568	50	FN	1989.06	1.55806	3.06097	soft	80mM	200	BSA	soft_80mM_200	soft_80mM_200_FN	0	1
map-data-2019.05.10-14.27.30.568_051.jpk-force	2019.05.10	1	1.1.8	14.27.30.568	51	FN	1746.14	1.3542	3.04118	soft	80mM	200	BSA	soft_80mM_200	soft_80mM_200_FN	0	1
map-data-2019.05.10-14.27.30.568_052.jpk-force	2019.05.10	1	1.1.8	14.27.30.568	52	FN	2156.7	1.69357	3.61065	soft	80mM	200	BSA	soft_80mM_200	soft_80mM_200_FN	0	1
map-data-2019.05.10-14.27.30.568_053.jpk-force	2019.05.10	1	1.1.8	14.27.30.568	53	FN	2320.87	1.82009	3.40577	soft	80mM	200	BSA	soft_80mM_200	soft_80mM_200_FN	0	1
map-data-2019.05.10-14.27.30.568_054.jpk-force	2019.05.10	1	1.1.8	14.27.30.568	54	FN	2245.6	2.03096	3.91631	soft	80mM	200	BSA	soft_80mM_200	soft_80mM_200_FN	0	1
map-data-2019.05.10-14.27.30.568_055.jpk-force	2019.05.10	1	1.1.8	14.27.30.568	55	FN	2055.56	1.71189	3.60622	soft	80mM	200	BSA	soft_80mM_200	soft_80mM_200_FN	0	1
map-data-2019.05.10-14.27.30.568_056.jpk-force	2019.05.10	1	1.1.8	14.27.30.568	56	FN	1735.55	1.57101	3.29115	soft	80mM	200	BSA	soft_80mM_200	soft_80mM_200_FN	0	1
map-data-2019.05.10-14.27.30.568_057.jpk-force	2019.05.10	1	1.1.8	14.27.30.568	57	FN	1391.4	1.20669	3.92503	soft	80mM	200	BSA	soft_80mM_200	soft_80mM_200_FN	0	1
map-data-2019.05.10-14.27.30.568_058.jpk-force	2019.05.10	1	1.1.8	14.27.30.568	58	FN	942.403	0.938726	3.34029	soft	80mM	200	BSA	soft_80mM_200	soft_80mM_200_FN	0	1
map-data-2019.05.10-14.27.30.568_059.jpk-force	2019.05.10	1	1.1.8	14.27.30.568	59	FN	410.242	0.529679	3.15965	soft	80mM	200	BSA	soft_80mM_200	soft_80mM_200_FN	0	0
map-data-2019.05.10-14.27.30.568_060.jpk-force	2019.05.10	1	1.1.8	14.27.30.568	60	FN	2442.28	3.71056	3.67407	soft	80mM	200	BSA	soft_80mM_200	soft_80mM_200_FN	0	1
map-data-2019.05.10-14.27.30.568_061.jpk-force	2019.05.10	1	1.1.8	14.27.30.568	61	FN	1411.7	1.47506	3.84158	soft	80mM	200	BSA	soft_80mM_200	soft_80mM_200_FN	0	1
map-data-2019.05.10-14.27.30.568_062.jpk-force	2019.05.10	1	1.1.8	14.27.30.568	62	FN	1712.2	1.53803	3.64708	soft	80mM	200	BSA	soft_80mM_200	soft_80mM_200_FN	0	1
map-data-2019.05.10-14.27.30.568_063.jpk-force	2019.05.10	1	1.1.8	14.27.30.568	63	FN	1937.02	1.56433	3.41982	soft	80mM	200	BSA	soft_80mM_200	soft_80mM_200_FN	0	1
map-data-2019.05.10-14.27.30.568_064.jpk-force	2019.05.10	1	1.1.8	14.27.30.568	64	FN	2322.74	1.81099	3.51358	soft	80mM	200	BSA	soft_80mM_200	soft_80mM_200_FN	0	1
map-data-2019.05.10-14.27.30.568_065.jpk-force	2019.05.10	1	1.1.8	14.27.30.568	65	FN	2473.58	1.94528	3.56281	soft	80mM	200	BSA	soft_80mM_200	soft_80mM_200_FN	0	1
map-data-2019.05.10-14.27.30.568_066.jpk-force	2019.05.10	1	1.1.8	14.27.30.568	66	FN	2427.71	1.91075	3.87485	soft	80mM	200	BSA	soft_80mM_200	soft_80mM_200_FN	0	1
map-data-2019.05.10-14.27.30.568_067.jpk-force	2019.05.10	1	1.1.8	14.27.30.568	67	FN	2314.24	1.73281	3.65699	soft	80mM	200	BSA	soft_80mM_200	soft_80mM_200_FN	0	1
map-data-2019.05.10-14.27.30.568_068.jpk-force	2019.05.10	1	1.1.8	14.27.30.568	68	FN	2182.55	1.85615	3.87752	soft	80mM	200	BSA	soft_80mM_200	soft_80mM_200_FN	0	1
map-data-2019.05.10-14.27.30.568_069.jpk-force	2019.05.10	1	1.1.8	14.27.30.568	69	FN	2124.49	1.61072	3.61905	soft	80mM	200	BSA	soft_80mM_200	soft_80mM_200_FN	0	1
map-data-2019.05.10-14.27.30.568_070.jpk-force	2019.05.10	1	1.1.8	14.27.30.568	70	FN	2266.17	2.27466	3.94691	soft	80mM	200	BSA	soft_80mM_200	soft_80mM_200_FN	0	1
map-data-2019.05.10-14.27.30.568_071.jpk-force	2019.05.10	1	1.1.8	14.27.30.568	71	FN	2356.44	1.86597	3.52996	soft	80mM	200	BSA	soft_80mM_200	soft_80mM_200_FN	0	1
map-data-2019.05.10-14.27.30.568_072.jpk-force	2019.05.10	1	1.1.8	14.27.30.568	72	FN	2340.01	1.90796	3.68253	soft	80mM	200	BSA	soft_80mM_200	soft_80mM_200_FN	0	1
map-data-2019.05.10-14.27.30.568_073.jpk-force	2019.05.10	1	1.1.8	14.27.30.568	73	FN	2415.79	2.01714	4.20549	soft	80mM	200	BSA	soft_80mM_200	soft_80mM_200_FN	0	1
map-data-2019.05.10-14.27.30.568_074.jpk-force	2019.05.10	1	1.1.8	14.27.30.568	74	FN	2565.99	1.98534	3.85621	soft	80mM	200	BSA	soft_80mM_200	soft_80mM_200_FN	0	1
map-data-2019.05.10-14.27.30.568_075.jpk-force	2019.05.10	1	1.1.8	14.27.30.568	75	FN	2432.23	2.0423	3.71698	soft	80mM	200	BSA	soft_80mM_200	soft_80mM_200_FN	0	1
map-data-2019.05.10-14.27.30.568_076.jpk-force	2019.05.10	1	1.1.8	14.27.30.568	76	FN	2232.11	1.69224	3.71464	soft	80mM	200	BSA	soft_80mM_200	soft_80mM_200_FN	0	1
map-data-2019.05.10-14.27.30.568_077.jpk-force	2019.05.10	1	1.1.8	14.27.30.568	77	FN	1955.96	1.63982	4.03756	soft	80mM	200	BSA	soft_80mM_200	soft_80mM_200_FN	0	1
map-data-2019.05.10-14.27.30.568_078.jpk-force	2019.05.10	1	1.1.8	14.27.30.568	78	FN	1632.37	1.43527	3.22373	soft	80mM	200	BSA	soft_80mM_200	soft_80mM_200_FN	0	1
map-data-2019.05.10-14.27.30.568_079.jpk-force	2019.05.10	1	1.1.8	14.27.30.568	79	FN	849.333	0.833966	2.7804	soft	80mM	200	BSA	soft_80mM_200	soft_80mM_200_FN	0	1
map-data-2019.05.10-14.27.30.568_080.jpk-force	2019.05.10	1	1.1.8	14.27.30.568	80	FN	1161.85	1.20539	3.83979	soft	80mM	200	BSA	soft_80mM_200	soft_80mM_200_FN	0	1
map-data-2019.05.10-14.27.30.568_081.jpk-force	2019.05.10	1	1.1.8	14.27.30.568	81	FN	1806.17	1.68217	3.66239	soft	80mM	200	BSA	soft_80mM_200	soft_80mM_200_FN	0	1
map-data-2019.05.10-14.27.30.568_082.jpk-force	2019.05.10	1	1.1.8	14.27.30.568	82	FN	2069.7	1.58387	3.31697	soft	80mM	200	BSA	soft_80mM_200	soft_80mM_200_FN	0	1
map-data-2019.05.10-14.27.30.568_083.jpk-force	2019.05.10	1	1.1.8	14.27.30.568	83	FN	2315.93	1.80971	3.94982	soft	80mM	200	BSA	soft_80mM_200	soft_80mM_200_FN	0	1
map-data-2019.05.10-14.27.30.568_084.jpk-force	2019.05.10	1	1.1.8	14.27.30.568	84	FN	2425.22	1.82961	3.66522	soft	80mM	200	BSA	soft_80mM_200	soft_80mM_200_FN	0	1
map-data-2019.05.10-14.27.30.568_085.jpk-force	2019.05.10	1	1.1.8	14.27.30.568	85	FN	2397.57	1.8996	3.8816	soft	80mM	200	BSA	soft_80mM_200	soft_80mM_200_FN	0	1
map-data-2019.05.10-14.27.30.568_086.jpk-force	2019.05.10	1	1.1.8	14.27.30.568	86	FN	2410.34	1.86749	3.98134	soft	80mM	200	BSA	soft_80mM_200	soft_80mM_200_FN	0	1
map-data-2019.05.10-14.27.30.568_087.jpk-force	2019.05.10	1	1.1.8	14.27.30.568	87	FN	2334.23	1.84278	3.42554	soft	80mM	200	BSA	soft_80mM_200	soft_80mM_200_FN	0	1
map-data-2019.05.10-14.27.30.568_088.jpk-force	2019.05.10	1	1.1.8	14.27.30.568	88	FN	2206.65	1.72742	3.67829	soft	80mM	200	BSA	soft_80mM_200	soft_80mM_200_FN	0	1
map-data-2019.05.10-14.27.30.568_089.jpk-force	2019.05.10	1	1.1.8	14.27.30.568	89	FN	2511.85	1.89063	3.88986	soft	80mM	200	BSA	soft_80mM_200	soft_80mM_200_FN	0	1
map-data-2019.05.10-14.27.30.568_090.jpk-force	2019.05.10	1	1.1.8	14.27.30.568	90	FN	2612.31	2.02242	3.67531	soft	80mM	200	BSA	soft_80mM_200	soft_80mM_200_FN	0	1
map-data-2019.05.10-14.27.30.568_091.jpk-force	2019.05.10	1	1.1.8	14.27.30.568	91	FN	2458.71	1.84898	3.75488	soft	80mM	200	BSA	soft_80mM_200	soft_80mM_200_FN	0	1
map-data-2019.05.10-14.27.30.568_092.jpk-force	2019.05.10	1	1.1.8	14.27.30.568	92	FN	2308.46	1.92915	3.65984	soft	80mM	200	BSA	soft_80mM_200	soft_80mM_200_FN	0	1
map-data-2019.05.10-14.27.30.568_093.jpk-force	2019.05.10	1	1.1.8	14.27.30.568	93	FN	2250.04	1.69985	3.32172	soft	80mM	200	BSA	soft_80mM_200	soft_80mM_200_FN	0	1
map-data-2019.05.10-14.27.30.568_094.jpk-force	2019.05.10	1	1.1.8	14.27.30.568	94	FN	2409.12	1.93255	3.76448	soft	80mM	200	BSA	soft_80mM_200	soft_80mM_200_FN	0	1
map-data-2019.05.10-14.27.30.568_095.jpk-force	2019.05.10	1	1.1.8	14.27.30.568	95	FN	2437.23	1.78169	3.52653	soft	80mM	200	BSA	soft_80mM_200	soft_80mM_200_FN	0	1
map-data-2019.05.10-14.27.30.568_096.jpk-force	2019.05.10	1	1.1.8	14.27.30.568	96	FN	2537.99	2.01958	4.31886	soft	80mM	200	BSA	soft_80mM_200	soft_80mM_200_FN	0	1
map-data-2019.05.10-14.27.30.568_097.jpk-force	2019.05.10	1	1.1.8	14.27.30.568	97	FN	2365.99	1.91046	4.47062	soft	80mM	200	BSA	soft_80mM_200	soft_80mM_200_FN	0	1
map-data-2019.05.10-14.27.30.568_098.jpk-force	2019.05.10	1	1.1.8	14.27.30.568	98	FN	2048.69	1.74499	3.46843	soft	80mM	200	BSA	soft_80mM_200	soft_80mM_200_FN	0	1
map-data-2019.05.10-14.27.30.568_099.jpk-force	2019.05.10	1	1.1.8	14.27.30.568	99	FN	1076.86	1.22823	3.7982	soft	80mM	200	BSA	soft_80mM_200	soft_80mM_200_FN	0	1
map-data-2019.05.13-10.50.18.366_000.jpk-force	2019.05.13	2	2.1.1	10.50.18.366	0	FN	401.275	0.578012	2.72905	soft	sulfo	50	BSA	soft_sulfo_50	soft_sulfo_50_FN	0	0
map-data-2019.05.13-10.50.18.366_001.jpk-force	2019.05.13	2	2.1.1	10.50.18.366	1	FN	233.429	0.385049	3.53632	soft	sulfo	50	BSA	soft_sulfo_50	soft_sulfo_50_FN	0	0
map-data-2019.05.13-10.50.18.366_002.jpk-force	2019.05.13	2	2.1.1	10.50.18.366	2	FN	146.54	0.29384	4.04448	soft	sulfo	50	BSA	soft_sulfo_50	soft_sulfo_50_FN	0	0
map-data-2019.05.13-10.50.18.366_003.jpk-force	2019.05.13	2	2.1.1	10.50.18.366	3	FN	367.197	0.993455	5.77282	soft	sulfo	50	BSA	soft_sulfo_50	soft_sulfo_50_FN	0	0
map-data-2019.05.13-10.50.18.366_004.jpk-force	2019.05.13	2	2.1.1	10.50.18.366	4	FN	178.313	0.199422	2.11119	soft	sulfo	50	BSA	soft_sulfo_50	soft_sulfo_50_FN	0	0
map-data-2019.05.13-10.50.18.366_005.jpk-force	2019.05.13	2	2.1.1	10.50.18.366	5	FN	417.908	0.919184	3.97851	soft	sulfo	50	BSA	soft_sulfo_50	soft_sulfo_50_FN	0	0
map-data-2019.05.13-10.50.18.366_006.jpk-force	2019.05.13	2	2.1.1	10.50.18.366	6	FN	209.922	0.404811	3.48412	soft	sulfo	50	BSA	soft_sulfo_50	soft_sulfo_50_FN	0	0
map-data-2019.05.13-10.50.18.366_007.jpk-force	2019.05.13	2	2.1.1	10.50.18.366	7	FN	298.205	0.418839	3.32598	soft	sulfo	50	BSA	soft_sulfo_50	soft_sulfo_50_FN	0	0
map-data-2019.05.13-10.50.18.366_008.jpk-force	2019.05.13	2	2.1.1	10.50.18.366	8	FN	521.206	0.789573	2.92682	soft	sulfo	50	BSA	soft_sulfo_50	soft_sulfo_50_FN	0	1
map-data-2019.05.13-10.50.18.366_009.jpk-force	2019.05.13	2	2.1.1	10.50.18.366	9	FN	254.136	0.315387	2.48454	soft	sulfo	50	BSA	soft_sulfo_50	soft_sulfo_50_FN	0	0
map-data-2019.05.13-10.50.18.366_010.jpk-force	2019.05.13	2	2.1.1	10.50.18.366	10	FN	414.525	0.48398	3.19027	soft	sulfo	50	BSA	soft_sulfo_50	soft_sulfo_50_FN	0	1
map-data-2019.05.13-10.50.18.366_011.jpk-force	2019.05.13	2	2.1.1	10.50.18.366	11	FN	200.967	0.271848	3.09459	soft	sulfo	50	BSA	soft_sulfo_50	soft_sulfo_50_FN	0	0
map-data-2019.05.13-10.50.18.366_012.jpk-force	2019.05.13	2	2.1.1	10.50.18.366	12	FN	156.52	0.212779	2.7276	soft	sulfo	50	BSA	soft_sulfo_50	soft_sulfo_50_FN	0	0
map-data-2019.05.13-10.50.18.366_013.jpk-force	2019.05.13	2	2.1.1	10.50.18.366	13	FN	152.944	0.263839	3.27103	soft	sulfo	50	BSA	soft_sulfo_50	soft_sulfo_50_FN	0	0
map-data-2019.05.13-10.50.18.366_014.jpk-force	2019.05.13	2	2.1.1	10.50.18.366	14	FN	448.563	0.647333	3.75713	soft	sulfo	50	BSA	soft_sulfo_50	soft_sulfo_50_FN	0	0
map-data-2019.05.13-10.50.18.366_015.jpk-force	2019.05.13	2	2.1.1	10.50.18.366	15	FN	226.728	0.44609	4.28817	soft	sulfo	50	BSA	soft_sulfo_50	soft_sulfo_50_FN	0	0
map-data-2019.05.13-10.50.18.366_016.jpk-force	2019.05.13	2	2.1.1	10.50.18.366	16	FN	113.577	0.238414	3.82217	soft	sulfo	50	BSA	soft_sulfo_50	soft_sulfo_50_FN	0	0
map-data-2019.05.13-10.50.18.366_017.jpk-force	2019.05.13	2	2.1.1	10.50.18.366	17	FN	156.05	0.0899501	1.20761	soft	sulfo	50	BSA	soft_sulfo_50	soft_sulfo_50_FN	0	0
map-data-2019.05.13-10.50.18.366_018.jpk-force	2019.05.13	2	2.1.1	10.50.18.366	18	FN	243.658	0.220948	1.6461	soft	sulfo	50	BSA	soft_sulfo_50	soft_sulfo_50_FN	0	0
map-data-2019.05.13-10.50.18.366_019.jpk-force	2019.05.13	2	2.1.1	10.50.18.366	19	FN	457.734	0.658071	2.859	soft	sulfo	50	BSA	soft_sulfo_50	soft_sulfo_50_FN	0	1
map-data-2019.05.13-10.50.18.366_020.jpk-force	2019.05.13	2	2.1.1	10.50.18.366	20	FN	113.746	0.0741026	1.26394	soft	sulfo	50	BSA	soft_sulfo_50	soft_sulfo_50_FN	0	0
map-data-2019.05.13-10.50.18.366_021.jpk-force	2019.05.13	2	2.1.1	10.50.18.366	21	FN	332.214	0.446198	2.77237	soft	sulfo	50	BSA	soft_sulfo_50	soft_sulfo_50_FN	0	0
map-data-2019.05.13-10.50.18.366_022.jpk-force	2019.05.13	2	2.1.1	10.50.18.366	22	FN	308.096	0.388945	2.46747	soft	sulfo	50	BSA	soft_sulfo_50	soft_sulfo_50_FN	0	0
map-data-2019.05.13-10.50.18.366_023.jpk-force	2019.05.13	2	2.1.1	10.50.18.366	23	FN	214.718	0.531287	4.57081	soft	sulfo	50	BSA	soft_sulfo_50	soft_sulfo_50_FN	0	0
map-data-2019.05.13-10.50.18.366_024.jpk-force	2019.05.13	2	2.1.1	10.50.18.366	24	FN	314.556	0.502077	3.48473	soft	sulfo	50	BSA	soft_sulfo_50	soft_sulfo_50_FN	0	0
map-data-2019.05.13-10.50.18.366_025.jpk-force	2019.05.13	2	2.1.1	10.50.18.366	25	FN	200.297	0.313631	3.46913	soft	sulfo	50	BSA	soft_sulfo_50	soft_sulfo_50_FN	0	0
map-data-2019.05.13-10.50.18.366_026.jpk-force	2019.05.13	2	2.1.1	10.50.18.366	26	FN	280.447	0.598308	4.50575	soft	sulfo	50	BSA	soft_sulfo_50	soft_sulfo_50_FN	0	0
map-data-2019.05.13-10.50.18.366_027.jpk-force	2019.05.13	2	2.1.1	10.50.18.366	27	FN	293.564	0.546353	3.89842	soft	sulfo	50	BSA	soft_sulfo_50	soft_sulfo_50_FN	0	0
map-data-2019.05.13-10.50.18.366_028.jpk-force	2019.05.13	2	2.1.1	10.50.18.366	28	FN	309.124	0.460572	3.81249	soft	sulfo	50	BSA	soft_sulfo_50	soft_sulfo_50_FN	0	0
map-data-2019.05.13-10.50.18.366_029.jpk-force	2019.05.13	2	2.1.1	10.50.18.366	29	FN	206.358	0.240817	2.40877	soft	sulfo	50	BSA	soft_sulfo_50	soft_sulfo_50_FN	0	0
map-data-2019.05.13-10.50.18.366_030.jpk-force	2019.05.13	2	2.1.1	10.50.18.366	30	FN	221.173	0.355586	3.758	soft	sulfo	50	BSA	soft_sulfo_50	soft_sulfo_50_FN	0	0
map-data-2019.05.13-10.50.18.366_031.jpk-force	2019.05.13	2	2.1.1	10.50.18.366	31	FN	186.254	0.338387	4.08444	soft	sulfo	50	BSA	soft_sulfo_50	soft_sulfo_50_FN	0	0
map-data-2019.05.13-10.50.18.366_032.jpk-force	2019.05.13	2	2.1.1	10.50.18.366	32	FN	215.513	0.214959	3.18438	soft	sulfo	50	BSA	soft_sulfo_50	soft_sulfo_50_FN	0	0
map-data-2019.05.13-10.50.18.366_033.jpk-force	2019.05.13	2	2.1.1	10.50.18.366	33	FN	265.326	0.280317	2.67166	soft	sulfo	50	BSA	soft_sulfo_50	soft_sulfo_50_FN	0	0
map-data-2019.05.13-10.50.18.366_034.jpk-force	2019.05.13	2	2.1.1	10.50.18.366	34	FN	162.463	0.208663	3.22983	soft	sulfo	50	BSA	soft_sulfo_50	soft_sulfo_50_FN	0	0
map-data-2019.05.13-10.50.18.366_035.jpk-force	2019.05.13	2	2.1.1	10.50.18.366	35	FN	156.09	0.28452	3.75757	soft	sulfo	50	BSA	soft_sulfo_50	soft_sulfo_50_FN	0	0
map-data-2019.05.13-10.50.18.366_036.jpk-force	2019.05.13	2	2.1.1	10.50.18.366	36	FN	120.128	0.132812	2.27014	soft	sulfo	50	BSA	soft_sulfo_50	soft_sulfo_50_FN	0	0
map-data-2019.05.13-10.50.18.366_037.jpk-force	2019.05.13	2	2.1.1	10.50.18.366	37	FN	106.304	0.138484	2.46489	soft	sulfo	50	BSA	soft_sulfo_50	soft_sulfo_50_FN	0	0
map-data-2019.05.13-10.50.18.366_038.jpk-force	2019.05.13	2	2.1.1	10.50.18.366	38	FN	87.2297	0.0728192	1.68804	soft	sulfo	50	BSA	soft_sulfo_50	soft_sulfo_50_FN	0	0
map-data-2019.05.13-10.50.18.366_039.jpk-force	2019.05.13	2	2.1.1	10.50.18.366	39	FN	203.38	0.293333	2.46956	soft	sulfo	50	BSA	soft_sulfo_50	soft_sulfo_50_FN	0	0
map-data-2019.05.13-10.50.18.366_040.jpk-force	2019.05.13	2	2.1.1	10.50.18.366	40	FN	154.705	0.140551	1.75868	soft	sulfo	50	BSA	soft_sulfo_50	soft_sulfo_50_FN	0	0
map-data-2019.05.13-10.50.18.366_041.jpk-force	2019.05.13	2	2.1.1	10.50.18.366	41	FN	198.809	0.484855	4.48265	soft	sulfo	50	BSA	soft_sulfo_50	soft_sulfo_50_FN	0	0
map-data-2019.05.13-10.50.18.366_042.jpk-force	2019.05.13	2	2.1.1	10.50.18.366	42	FN	170.449	0.193405	2.23798	soft	sulfo	50	BSA	soft_sulfo_50	soft_sulfo_50_FN	0	0
map-data-2019.05.13-10.50.18.366_043.jpk-force	2019.05.13	2	2.1.1	10.50.18.366	43	FN	233.998	0.411301	3.35457	soft	sulfo	50	BSA	soft_sulfo_50	soft_sulfo_50_FN	0	0
map-data-2019.05.13-10.50.18.366_044.jpk-force	2019.05.13	2	2.1.1	10.50.18.366	44	FN	281.751	0.581611	4.10894	soft	sulfo	50	BSA	soft_sulfo_50	soft_sulfo_50_FN	0	0
map-data-2019.05.13-10.50.18.366_045.jpk-force	2019.05.13	2	2.1.1	10.50.18.366	45	FN	429.173	0.808358	5.27588	soft	sulfo	50	BSA	soft_sulfo_50	soft_sulfo_50_FN	0	0
map-data-2019.05.13-10.50.18.366_046.jpk-force	2019.05.13	2	2.1.1	10.50.18.366	46	FN	362.45	0.946412	4.81189	soft	sulfo	50	BSA	soft_sulfo_50	soft_sulfo_50_FN	0	0
map-data-2019.05.13-10.50.18.366_047.jpk-force	2019.05.13	2	2.1.1	10.50.18.366	47	FN	235.348	0.27217	2.64225	soft	sulfo	50	BSA	soft_sulfo_50	soft_sulfo_50_FN	0	0
map-data-2019.05.13-10.50.18.366_048.jpk-force	2019.05.13	2	2.1.1	10.50.18.366	48	FN	155.903	0.214486	2.77457	soft	sulfo	50	BSA	soft_sulfo_50	soft_sulfo_50_FN	0	0
map-data-2019.05.13-10.50.18.366_049.jpk-force	2019.05.13	2	2.1.1	10.50.18.366	49	FN	269.098	0.304238	2.11107	soft	sulfo	50	BSA	soft_sulfo_50	soft_sulfo_50_FN	0	0
map-data-2019.05.13-10.50.18.366_050.jpk-force	2019.05.13	2	2.1.1	10.50.18.366	50	FN	264.644	0.340078	2.19836	soft	sulfo	50	BSA	soft_sulfo_50	soft_sulfo_50_FN	0	0
map-data-2019.05.13-10.50.18.366_051.jpk-force	2019.05.13	2	2.1.1	10.50.18.366	51	FN	303.552	0.439108	2.74464	soft	sulfo	50	BSA	soft_sulfo_50	soft_sulfo_50_FN	0	0
map-data-2019.05.13-10.50.18.366_052.jpk-force	2019.05.13	2	2.1.1	10.50.18.366	52	FN	175.609	0.155487	1.76415	soft	sulfo	50	BSA	soft_sulfo_50	soft_sulfo_50_FN	0	0
map-data-2019.05.13-10.50.18.366_053.jpk-force	2019.05.13	2	2.1.1	10.50.18.366	53	FN	104.439	0.10128	2.31663	soft	sulfo	50	BSA	soft_sulfo_50	soft_sulfo_50_FN	0	0
map-data-2019.05.13-10.50.18.366_054.jpk-force	2019.05.13	2	2.1.1	10.50.18.366	54	FN	206.537	0.329183	3.77279	soft	sulfo	50	BSA	soft_sulfo_50	soft_sulfo_50_FN	0	0
map-data-2019.05.13-10.50.18.366_055.jpk-force	2019.05.13	2	2.1.1	10.50.18.366	55	FN	198.27	0.261242	2.42943	soft	sulfo	50	BSA	soft_sulfo_50	soft_sulfo_50_FN	0	0
map-data-2019.05.13-10.50.18.366_056.jpk-force	2019.05.13	2	2.1.1	10.50.18.366	56	FN	130.316	0.0992166	1.81494	soft	sulfo	50	BSA	soft_sulfo_50	soft_sulfo_50_FN	0	0
map-data-2019.05.13-10.50.18.366_057.jpk-force	2019.05.13	2	2.1.1	10.50.18.366	57	FN	121.413	0.153899	2.60779	soft	sulfo	50	BSA	soft_sulfo_50	soft_sulfo_50_FN	0	0
map-data-2019.05.13-10.50.18.366_062.jpk-force	2019.05.13	2	2.1.1	10.50.18.366	62	FN	277.647	0.384541	2.86134	soft	sulfo	50	BSA	soft_sulfo_50	soft_sulfo_50_FN	0	0
map-data-2019.05.13-10.50.18.366_063.jpk-force	2019.05.13	2	2.1.1	10.50.18.366	63	FN	172.623	0.346484	3.56431	soft	sulfo	50	BSA	soft_sulfo_50	soft_sulfo_50_FN	0	0
map-data-2019.05.13-10.50.18.366_064.jpk-force	2019.05.13	2	2.1.1	10.50.18.366	64	FN	136.198	0.203581	2.76752	soft	sulfo	50	BSA	soft_sulfo_50	soft_sulfo_50_FN	0	0
map-data-2019.05.13-10.50.18.366_065.jpk-force	2019.05.13	2	2.1.1	10.50.18.366	65	FN	181.258	0.325515	3.09984	soft	sulfo	50	BSA	soft_sulfo_50	soft_sulfo_50_FN	0	0
map-data-2019.05.13-10.50.18.366_066.jpk-force	2019.05.13	2	2.1.1	10.50.18.366	66	FN	240.877	0.4811	3.62021	soft	sulfo	50	BSA	soft_sulfo_50	soft_sulfo_50_FN	0	0
map-data-2019.05.13-10.50.18.366_067.jpk-force	2019.05.13	2	2.1.1	10.50.18.366	67	FN	232.837	0.457013	3.16239	soft	sulfo	50	BSA	soft_sulfo_50	soft_sulfo_50_FN	0	0
map-data-2019.05.13-10.50.18.366_068.jpk-force	2019.05.13	2	2.1.1	10.50.18.366	68	FN	362.747	0.443723	2.79932	soft	sulfo	50	BSA	soft_sulfo_50	soft_sulfo_50_FN	0	0
map-data-2019.05.13-10.50.18.366_069.jpk-force	2019.05.13	2	2.1.1	10.50.18.366	69	FN	298.747	0.47991	3.32337	soft	sulfo	50	BSA	soft_sulfo_50	soft_sulfo_50_FN	0	0
map-data-2019.05.13-10.50.18.366_070.jpk-force	2019.05.13	2	2.1.1	10.50.18.366	70	FN	380.199	0.401884	2.21162	soft	sulfo	50	BSA	soft_sulfo_50	soft_sulfo_50_FN	0	0
map-data-2019.05.13-10.50.18.366_071.jpk-force	2019.05.13	2	2.1.1	10.50.18.366	71	FN	330.216	0.403193	3.17174	soft	sulfo	50	BSA	soft_sulfo_50	soft_sulfo_50_FN	0	0
map-data-2019.05.13-10.50.18.366_072.jpk-force	2019.05.13	2	2.1.1	10.50.18.366	72	FN	297.883	0.631906	3.54349	soft	sulfo	50	BSA	soft_sulfo_50	soft_sulfo_50_FN	0	0
map-data-2019.05.13-10.50.18.366_073.jpk-force	2019.05.13	2	2.1.1	10.50.18.366	73	FN	186.225	0.152038	1.57057	soft	sulfo	50	BSA	soft_sulfo_50	soft_sulfo_50_FN	0	0
map-data-2019.05.13-10.50.18.366_074.jpk-force	2019.05.13	2	2.1.1	10.50.18.366	74	FN	176.77	0.350408	4.02379	soft	sulfo	50	BSA	soft_sulfo_50	soft_sulfo_50_FN	0	0
map-data-2019.05.13-10.50.18.366_075.jpk-force	2019.05.13	2	2.1.1	10.50.18.366	75	FN	198.3	0.334731	3.83798	soft	sulfo	50	BSA	soft_sulfo_50	soft_sulfo_50_FN	0	0
map-data-2019.05.13-10.50.18.366_076.jpk-force	2019.05.13	2	2.1.1	10.50.18.366	76	FN	191.015	0.262217	2.80698	soft	sulfo	50	BSA	soft_sulfo_50	soft_sulfo_50_FN	0	0
map-data-2019.05.13-10.50.18.366_077.jpk-force	2019.05.13	2	2.1.1	10.50.18.366	77	FN	167.35	0.282348	2.77617	soft	sulfo	50	BSA	soft_sulfo_50	soft_sulfo_50_FN	0	0
map-data-2019.05.13-10.50.18.366_078.jpk-force	2019.05.13	2	2.1.1	10.50.18.366	78	FN	262.561	0.356825	2.96108	soft	sulfo	50	BSA	soft_sulfo_50	soft_sulfo_50_FN	0	0
map-data-2019.05.13-10.50.18.366_079.jpk-force	2019.05.13	2	2.1.1	10.50.18.366	79	FN	230.365	0.345779	3.47422	soft	sulfo	50	BSA	soft_sulfo_50	soft_sulfo_50_FN	0	0
map-data-2019.05.13-10.50.18.366_080.jpk-force	2019.05.13	2	2.1.1	10.50.18.366	80	FN	264.718	0.294944	2.23938	soft	sulfo	50	BSA	soft_sulfo_50	soft_sulfo_50_FN	0	0
map-data-2019.05.13-10.50.18.366_081.jpk-force	2019.05.13	2	2.1.1	10.50.18.366	81	FN	146.414	0.238535	3.10024	soft	sulfo	50	BSA	soft_sulfo_50	soft_sulfo_50_FN	0	0
map-data-2019.05.13-10.50.18.366_082.jpk-force	2019.05.13	2	2.1.1	10.50.18.366	82	FN	470.536	1.07025	4.95683	soft	sulfo	50	BSA	soft_sulfo_50	soft_sulfo_50_FN	0	0
map-data-2019.05.13-10.50.18.366_084.jpk-force	2019.05.13	2	2.1.1	10.50.18.366	84	FN	206.283	0.243894	2.12843	soft	sulfo	50	BSA	soft_sulfo_50	soft_sulfo_50_FN	0	0
map-data-2019.05.13-10.50.18.366_085.jpk-force	2019.05.13	2	2.1.1	10.50.18.366	85	FN	361.127	0.39496	1.98474	soft	sulfo	50	BSA	soft_sulfo_50	soft_sulfo_50_FN	0	1
map-data-2019.05.13-10.50.18.366_086.jpk-force	2019.05.13	2	2.1.1	10.50.18.366	86	FN	240.399	0.372679	2.47591	soft	sulfo	50	BSA	soft_sulfo_50	soft_sulfo_50_FN	0	0
map-data-2019.05.13-10.50.18.366_087.jpk-force	2019.05.13	2	2.1.1	10.50.18.366	87	FN	242.751	0.237835	2.27161	soft	sulfo	50	BSA	soft_sulfo_50	soft_sulfo_50_FN	0	0
map-data-2019.05.13-10.50.18.366_088.jpk-force	2019.05.13	2	2.1.1	10.50.18.366	88	FN	315.929	0.621078	3.13002	soft	sulfo	50	BSA	soft_sulfo_50	soft_sulfo_50_FN	0	0
map-data-2019.05.13-10.50.18.366_089.jpk-force	2019.05.13	2	2.1.1	10.50.18.366	89	FN	220.766	0.220066	1.92526	soft	sulfo	50	BSA	soft_sulfo_50	soft_sulfo_50_FN	0	0
map-data-2019.05.13-10.50.18.366_090.jpk-force	2019.05.13	2	2.1.1	10.50.18.366	90	FN	513.161	0.65157	2.56919	soft	sulfo	50	BSA	soft_sulfo_50	soft_sulfo_50_FN	0	1
map-data-2019.05.13-10.50.18.366_091.jpk-force	2019.05.13	2	2.1.1	10.50.18.366	91	FN	374.222	0.463479	2.24798	soft	sulfo	50	BSA	soft_sulfo_50	soft_sulfo_50_FN	0	0
map-data-2019.05.13-10.50.18.366_092.jpk-force	2019.05.13	2	2.1.1	10.50.18.366	92	FN	238.923	0.229279	1.92571	soft	sulfo	50	BSA	soft_sulfo_50	soft_sulfo_50_FN	0	0
map-data-2019.05.13-10.50.18.366_093.jpk-force	2019.05.13	2	2.1.1	10.50.18.366	93	FN	216.122	0.241127	2.78092	soft	sulfo	50	BSA	soft_sulfo_50	soft_sulfo_50_FN	0	0
map-data-2019.05.13-10.50.18.366_094.jpk-force	2019.05.13	2	2.1.1	10.50.18.366	94	FN	291.03	0.479877	2.7791	soft	sulfo	50	BSA	soft_sulfo_50	soft_sulfo_50_FN	0	0
map-data-2019.05.13-10.50.18.366_095.jpk-force	2019.05.13	2	2.1.1	10.50.18.366	95	FN	194.765	0.303481	3.46121	soft	sulfo	50	BSA	soft_sulfo_50	soft_sulfo_50_FN	0	0
map-data-2019.05.13-10.50.18.366_096.jpk-force	2019.05.13	2	2.1.1	10.50.18.366	96	FN	379.341	0.554911	2.69848	soft	sulfo	50	BSA	soft_sulfo_50	soft_sulfo_50_FN	0	0
map-data-2019.05.13-10.50.18.366_097.jpk-force	2019.05.13	2	2.1.1	10.50.18.366	97	FN	231.298	0.328378	2.46606	soft	sulfo	50	BSA	soft_sulfo_50	soft_sulfo_50_FN	0	0
map-data-2019.05.13-10.50.18.366_098.jpk-force	2019.05.13	2	2.1.1	10.50.18.366	98	FN	361.82	0.342474	2.43005	soft	sulfo	50	BSA	soft_sulfo_50	soft_sulfo_50_FN	0	0
map-data-2019.05.13-10.50.18.366_099.jpk-force	2019.05.13	2	2.1.1	10.50.18.366	99	FN	558.088	0.958442	4.0704	soft	sulfo	50	BSA	soft_sulfo_50	soft_sulfo_50_FN	0	0
map-data-2019.05.13-10.58.32.892_000.jpk-force	2019.05.13	2	2.1.1	10.58.32.892	0	FN	153.739	0.19028	2.76745	soft	sulfo	50	BSA	soft_sulfo_50	soft_sulfo_50_FN	0	0
map-data-2019.05.13-10.58.32.892_001.jpk-force	2019.05.13	2	2.1.1	10.58.32.892	1	FN	280.333	0.377957	2.65242	soft	sulfo	50	BSA	soft_sulfo_50	soft_sulfo_50_FN	0	0
map-data-2019.05.13-10.58.32.892_002.jpk-force	2019.05.13	2	2.1.1	10.58.32.892	2	FN	453.211	0.756199	4.26454	soft	sulfo	50	BSA	soft_sulfo_50	soft_sulfo_50_FN	0	0
map-data-2019.05.13-10.58.32.892_003.jpk-force	2019.05.13	2	2.1.1	10.58.32.892	3	FN	338.005	0.338512	2.45725	soft	sulfo	50	BSA	soft_sulfo_50	soft_sulfo_50_FN	0	0
map-data-2019.05.13-10.58.32.892_004.jpk-force	2019.05.13	2	2.1.1	10.58.32.892	4	FN	389.584	0.646294	2.78266	soft	sulfo	50	BSA	soft_sulfo_50	soft_sulfo_50_FN	0	0
map-data-2019.05.13-10.58.32.892_005.jpk-force	2019.05.13	2	2.1.1	10.58.32.892	5	FN	389.887	0.490449	2.53101	soft	sulfo	50	BSA	soft_sulfo_50	soft_sulfo_50_FN	0	0
map-data-2019.05.13-10.58.32.892_006.jpk-force	2019.05.13	2	2.1.1	10.58.32.892	6	FN	277.463	0.328962	2.66785	soft	sulfo	50	BSA	soft_sulfo_50	soft_sulfo_50_FN	0	0
map-data-2019.05.13-10.58.32.892_007.jpk-force	2019.05.13	2	2.1.1	10.58.32.892	7	FN	219.124	0.291323	2.25017	soft	sulfo	50	BSA	soft_sulfo_50	soft_sulfo_50_FN	0	0
map-data-2019.05.13-10.58.32.892_008.jpk-force	2019.05.13	2	2.1.1	10.58.32.892	8	FN	267.587	0.267944	1.96244	soft	sulfo	50	BSA	soft_sulfo_50	soft_sulfo_50_FN	0	0
map-data-2019.05.13-10.58.32.892_009.jpk-force	2019.05.13	2	2.1.1	10.58.32.892	9	FN	162.418	0.160045	1.50448	soft	sulfo	50	BSA	soft_sulfo_50	soft_sulfo_50_FN	0	0
map-data-2019.05.13-10.58.32.892_010.jpk-force	2019.05.13	2	2.1.1	10.58.32.892	10	FN	193.428	0.204201	1.95891	soft	sulfo	50	BSA	soft_sulfo_50	soft_sulfo_50_FN	0	0
map-data-2019.05.13-10.58.32.892_011.jpk-force	2019.05.13	2	2.1.1	10.58.32.892	11	FN	376.466	0.44001	2.64024	soft	sulfo	50	BSA	soft_sulfo_50	soft_sulfo_50_FN	0	0
map-data-2019.05.13-10.58.32.892_012.jpk-force	2019.05.13	2	2.1.1	10.58.32.892	12	FN	405.607	0.501703	2.45022	soft	sulfo	50	BSA	soft_sulfo_50	soft_sulfo_50_FN	0	0
map-data-2019.05.13-10.58.32.892_013.jpk-force	2019.05.13	2	2.1.1	10.58.32.892	13	FN	221.655	0.334682	2.35986	soft	sulfo	50	BSA	soft_sulfo_50	soft_sulfo_50_FN	0	0
map-data-2019.05.13-10.58.32.892_014.jpk-force	2019.05.13	2	2.1.1	10.58.32.892	14	FN	353.701	0.411185	2.53064	soft	sulfo	50	BSA	soft_sulfo_50	soft_sulfo_50_FN	0	0
map-data-2019.05.13-10.58.32.892_015.jpk-force	2019.05.13	2	2.1.1	10.58.32.892	15	FN	257.749	0.236797	2.27764	soft	sulfo	50	BSA	soft_sulfo_50	soft_sulfo_50_FN	0	0
map-data-2019.05.13-10.58.32.892_016.jpk-force	2019.05.13	2	2.1.1	10.58.32.892	16	FN	226.359	0.178526	1.76328	soft	sulfo	50	BSA	soft_sulfo_50	soft_sulfo_50_FN	0	0
map-data-2019.05.13-10.58.32.892_017.jpk-force	2019.05.13	2	2.1.1	10.58.32.892	17	FN	234.502	0.284563	2.48921	soft	sulfo	50	BSA	soft_sulfo_50	soft_sulfo_50_FN	0	0
map-data-2019.05.13-10.58.32.892_018.jpk-force	2019.05.13	2	2.1.1	10.58.32.892	18	FN	229.763	0.247823	1.9862	soft	sulfo	50	BSA	soft_sulfo_50	soft_sulfo_50_FN	0	0
map-data-2019.05.13-10.58.32.892_019.jpk-force	2019.05.13	2	2.1.1	10.58.32.892	19	FN	347.018	0.57646	3.35434	soft	sulfo	50	BSA	soft_sulfo_50	soft_sulfo_50_FN	0	0
map-data-2019.05.13-10.58.32.892_020.jpk-force	2019.05.13	2	2.1.1	10.58.32.892	20	FN	332.311	0.274325	1.76279	soft	sulfo	50	BSA	soft_sulfo_50	soft_sulfo_50_FN	0	0
map-data-2019.05.13-10.58.32.892_021.jpk-force	2019.05.13	2	2.1.1	10.58.32.892	21	FN	156.172	0.187848	2.40159	soft	sulfo	50	BSA	soft_sulfo_50	soft_sulfo_50_FN	0	0
map-data-2019.05.13-10.58.32.892_022.jpk-force	2019.05.13	2	2.1.1	10.58.32.892	22	FN	400.2	0.46055	2.43955	soft	sulfo	50	BSA	soft_sulfo_50	soft_sulfo_50_FN	0	0
map-data-2019.05.13-10.58.32.892_023.jpk-force	2019.05.13	2	2.1.1	10.58.32.892	23	FN	197.147	0.230088	2.28756	soft	sulfo	50	BSA	soft_sulfo_50	soft_sulfo_50_FN	0	0
map-data-2019.05.13-10.58.32.892_024.jpk-force	2019.05.13	2	2.1.1	10.58.32.892	24	FN	328.379	0.337869	2.60846	soft	sulfo	50	BSA	soft_sulfo_50	soft_sulfo_50_FN	0	0
map-data-2019.05.13-10.58.32.892_025.jpk-force	2019.05.13	2	2.1.1	10.58.32.892	25	FN	148.9	0.120213	1.44354	soft	sulfo	50	BSA	soft_sulfo_50	soft_sulfo_50_FN	0	0
map-data-2019.05.13-10.58.32.892_026.jpk-force	2019.05.13	2	2.1.1	10.58.32.892	26	FN	326.089	0.471491	2.7178	soft	sulfo	50	BSA	soft_sulfo_50	soft_sulfo_50_FN	0	0
map-data-2019.05.13-10.58.32.892_027.jpk-force	2019.05.13	2	2.1.1	10.58.32.892	27	FN	491.192	0.751399	3.53759	soft	sulfo	50	BSA	soft_sulfo_50	soft_sulfo_50_FN	0	1
map-data-2019.05.13-10.58.32.892_028.jpk-force	2019.05.13	2	2.1.1	10.58.32.892	28	FN	294.174	0.474233	2.71732	soft	sulfo	50	BSA	soft_sulfo_50	soft_sulfo_50_FN	0	0
map-data-2019.05.13-10.58.32.892_029.jpk-force	2019.05.13	2	2.1.1	10.58.32.892	29	FN	247.906	0.387287	3.51453	soft	sulfo	50	BSA	soft_sulfo_50	soft_sulfo_50_FN	0	0
map-data-2019.05.13-10.58.32.892_030.jpk-force	2019.05.13	2	2.1.1	10.58.32.892	30	FN	267.52	0.462605	3.55048	soft	sulfo	50	BSA	soft_sulfo_50	soft_sulfo_50_FN	0	0
map-data-2019.05.13-10.58.32.892_031.jpk-force	2019.05.13	2	2.1.1	10.58.32.892	31	FN	156.235	0.130857	2.02374	soft	sulfo	50	BSA	soft_sulfo_50	soft_sulfo_50_FN	0	0
map-data-2019.05.13-10.58.32.892_032.jpk-force	2019.05.13	2	2.1.1	10.58.32.892	32	FN	126.357	0.116454	1.87471	soft	sulfo	50	BSA	soft_sulfo_50	soft_sulfo_50_FN	0	0
map-data-2019.05.13-10.58.32.892_033.jpk-force	2019.05.13	2	2.1.1	10.58.32.892	33	FN	252.154	0.41738	2.93158	soft	sulfo	50	BSA	soft_sulfo_50	soft_sulfo_50_FN	0	0
map-data-2019.05.13-10.58.32.892_034.jpk-force	2019.05.13	2	2.1.1	10.58.32.892	34	FN	168.765	0.207571	3.24076	soft	sulfo	50	BSA	soft_sulfo_50	soft_sulfo_50_FN	0	0
map-data-2019.05.13-10.58.32.892_035.jpk-force	2019.05.13	2	2.1.1	10.58.32.892	35	FN	126.553	0.118033	1.89954	soft	sulfo	50	BSA	soft_sulfo_50	soft_sulfo_50_FN	0	0
map-data-2019.05.13-10.58.32.892_036.jpk-force	2019.05.13	2	2.1.1	10.58.32.892	36	FN	181.386	0.129313	1.71464	soft	sulfo	50	BSA	soft_sulfo_50	soft_sulfo_50_FN	0	0
map-data-2019.05.13-10.58.32.892_037.jpk-force	2019.05.13	2	2.1.1	10.58.32.892	37	FN	462.938	0.739085	3.40224	soft	sulfo	50	BSA	soft_sulfo_50	soft_sulfo_50_FN	0	0
map-data-2019.05.13-10.58.32.892_038.jpk-force	2019.05.13	2	2.1.1	10.58.32.892	38	FN	304.842	0.393295	2.33119	soft	sulfo	50	BSA	soft_sulfo_50	soft_sulfo_50_FN	0	0
map-data-2019.05.13-10.58.32.892_039.jpk-force	2019.05.13	2	2.1.1	10.58.32.892	39	FN	100.172	0.0542266	1.27101	soft	sulfo	50	BSA	soft_sulfo_50	soft_sulfo_50_FN	0	0
map-data-2019.05.13-10.58.32.892_040.jpk-force	2019.05.13	2	2.1.1	10.58.32.892	40	FN	155.347	0.142621	1.7733	soft	sulfo	50	BSA	soft_sulfo_50	soft_sulfo_50_FN	0	0
map-data-2019.05.13-10.58.32.892_041.jpk-force	2019.05.13	2	2.1.1	10.58.32.892	41	FN	248.913	0.214411	2.34169	soft	sulfo	50	BSA	soft_sulfo_50	soft_sulfo_50_FN	0	0
map-data-2019.05.13-10.58.32.892_042.jpk-force	2019.05.13	2	2.1.1	10.58.32.892	42	FN	314.343	0.279546	1.89035	soft	sulfo	50	BSA	soft_sulfo_50	soft_sulfo_50_FN	0	0
map-data-2019.05.13-10.58.32.892_043.jpk-force	2019.05.13	2	2.1.1	10.58.32.892	43	FN	154.952	0.110445	1.35615	soft	sulfo	50	BSA	soft_sulfo_50	soft_sulfo_50_FN	0	0
map-data-2019.05.13-10.58.32.892_044.jpk-force	2019.05.13	2	2.1.1	10.58.32.892	44	FN	222.882	0.252142	2.38028	soft	sulfo	50	BSA	soft_sulfo_50	soft_sulfo_50_FN	0	0
map-data-2019.05.13-10.58.32.892_045.jpk-force	2019.05.13	2	2.1.1	10.58.32.892	45	FN	231.036	0.34604	3.03698	soft	sulfo	50	BSA	soft_sulfo_50	soft_sulfo_50_FN	0	0
map-data-2019.05.13-10.58.32.892_046.jpk-force	2019.05.13	2	2.1.1	10.58.32.892	46	FN	221.232	0.199171	2.05249	soft	sulfo	50	BSA	soft_sulfo_50	soft_sulfo_50_FN	0	0
map-data-2019.05.13-10.58.32.892_047.jpk-force	2019.05.13	2	2.1.1	10.58.32.892	47	FN	148.949	0.119978	1.66243	soft	sulfo	50	BSA	soft_sulfo_50	soft_sulfo_50_FN	0	0
map-data-2019.05.13-10.58.32.892_048.jpk-force	2019.05.13	2	2.1.1	10.58.32.892	48	FN	246.35	0.295782	2.13661	soft	sulfo	50	BSA	soft_sulfo_50	soft_sulfo_50_FN	0	0
map-data-2019.05.13-10.58.32.892_049.jpk-force	2019.05.13	2	2.1.1	10.58.32.892	49	FN	211.002	0.213845	2.66086	soft	sulfo	50	BSA	soft_sulfo_50	soft_sulfo_50_FN	0	0
map-data-2019.05.13-10.58.32.892_050.jpk-force	2019.05.13	2	2.1.1	10.58.32.892	50	FN	302.319	0.414003	2.5556	soft	sulfo	50	BSA	soft_sulfo_50	soft_sulfo_50_FN	0	0
map-data-2019.05.13-10.58.32.892_051.jpk-force	2019.05.13	2	2.1.1	10.58.32.892	51	FN	138.648	0.144176	2.18328	soft	sulfo	50	BSA	soft_sulfo_50	soft_sulfo_50_FN	0	0
map-data-2019.05.13-10.58.32.892_052.jpk-force	2019.05.13	2	2.1.1	10.58.32.892	52	FN	267.33	0.261141	2.47677	soft	sulfo	50	BSA	soft_sulfo_50	soft_sulfo_50_FN	0	0
map-data-2019.05.13-10.58.32.892_053.jpk-force	2019.05.13	2	2.1.1	10.58.32.892	53	FN	264.737	0.227967	1.68804	soft	sulfo	50	BSA	soft_sulfo_50	soft_sulfo_50_FN	0	0
map-data-2019.05.13-10.58.32.892_054.jpk-force	2019.05.13	2	2.1.1	10.58.32.892	54	FN	232.579	0.27901	2.64999	soft	sulfo	50	BSA	soft_sulfo_50	soft_sulfo_50_FN	0	0
map-data-2019.05.13-10.58.32.892_055.jpk-force	2019.05.13	2	2.1.1	10.58.32.892	55	FN	181.64	0.156301	1.5696	soft	sulfo	50	BSA	soft_sulfo_50	soft_sulfo_50_FN	0	0
map-data-2019.05.13-10.58.32.892_056.jpk-force	2019.05.13	2	2.1.1	10.58.32.892	56	FN	280.732	0.291671	1.90252	soft	sulfo	50	BSA	soft_sulfo_50	soft_sulfo_50_FN	0	0
map-data-2019.05.13-10.58.32.892_057.jpk-force	2019.05.13	2	2.1.1	10.58.32.892	57	FN	159.476	0.188226	2.0927	soft	sulfo	50	BSA	soft_sulfo_50	soft_sulfo_50_FN	0	0
map-data-2019.05.13-10.58.32.892_058.jpk-force	2019.05.13	2	2.1.1	10.58.32.892	58	FN	151.856	0.0940889	1.84598	soft	sulfo	50	BSA	soft_sulfo_50	soft_sulfo_50_FN	0	0
map-data-2019.05.13-10.58.32.892_059.jpk-force	2019.05.13	2	2.1.1	10.58.32.892	59	FN	69.4835	0.0201281	0.63091	soft	sulfo	50	BSA	soft_sulfo_50	soft_sulfo_50_FN	0	0
map-data-2019.05.13-10.58.32.892_060.jpk-force	2019.05.13	2	2.1.1	10.58.32.892	60	FN	251.159	0.224821	1.74693	soft	sulfo	50	BSA	soft_sulfo_50	soft_sulfo_50_FN	0	0
map-data-2019.05.13-10.58.32.892_061.jpk-force	2019.05.13	2	2.1.1	10.58.32.892	61	FN	296.073	0.307753	2.19396	soft	sulfo	50	BSA	soft_sulfo_50	soft_sulfo_50_FN	0	0
map-data-2019.05.13-10.58.32.892_062.jpk-force	2019.05.13	2	2.1.1	10.58.32.892	62	FN	181.137	0.228298	2.16835	soft	sulfo	50	BSA	soft_sulfo_50	soft_sulfo_50_FN	0	0
map-data-2019.05.13-10.58.32.892_063.jpk-force	2019.05.13	2	2.1.1	10.58.32.892	63	FN	126.902	0.111813	1.63728	soft	sulfo	50	BSA	soft_sulfo_50	soft_sulfo_50_FN	0	0
map-data-2019.05.13-10.58.32.892_064.jpk-force	2019.05.13	2	2.1.1	10.58.32.892	64	FN	218.574	0.259224	2.31765	soft	sulfo	50	BSA	soft_sulfo_50	soft_sulfo_50_FN	0	0
map-data-2019.05.13-10.58.32.892_065.jpk-force	2019.05.13	2	2.1.1	10.58.32.892	65	FN	160.584	0.150888	1.54094	soft	sulfo	50	BSA	soft_sulfo_50	soft_sulfo_50_FN	0	0
map-data-2019.05.13-10.58.32.892_066.jpk-force	2019.05.13	2	2.1.1	10.58.32.892	66	FN	219.165	0.278104	2.49761	soft	sulfo	50	BSA	soft_sulfo_50	soft_sulfo_50_FN	0	0
map-data-2019.05.13-10.58.32.892_067.jpk-force	2019.05.13	2	2.1.1	10.58.32.892	67	FN	201.782	0.13025	1.36782	soft	sulfo	50	BSA	soft_sulfo_50	soft_sulfo_50_FN	0	0
map-data-2019.05.13-10.58.32.892_068.jpk-force	2019.05.13	2	2.1.1	10.58.32.892	68	FN	117.557	0.100795	1.55689	soft	sulfo	50	BSA	soft_sulfo_50	soft_sulfo_50_FN	0	0
map-data-2019.05.13-10.58.32.892_069.jpk-force	2019.05.13	2	2.1.1	10.58.32.892	69	FN	272.136	0.297017	2.17155	soft	sulfo	50	BSA	soft_sulfo_50	soft_sulfo_50_FN	0	0
map-data-2019.05.13-10.58.32.892_070.jpk-force	2019.05.13	2	2.1.1	10.58.32.892	70	FN	157.019	0.150727	1.91211	soft	sulfo	50	BSA	soft_sulfo_50	soft_sulfo_50_FN	0	0
map-data-2019.05.13-10.58.32.892_071.jpk-force	2019.05.13	2	2.1.1	10.58.32.892	71	FN	313.798	0.316808	1.89326	soft	sulfo	50	BSA	soft_sulfo_50	soft_sulfo_50_FN	0	0
map-data-2019.05.13-10.58.32.892_072.jpk-force	2019.05.13	2	2.1.1	10.58.32.892	72	FN	339.711	0.374593	2.91804	soft	sulfo	50	BSA	soft_sulfo_50	soft_sulfo_50_FN	0	0
map-data-2019.05.13-10.58.32.892_073.jpk-force	2019.05.13	2	2.1.1	10.58.32.892	73	FN	291.147	0.298996	1.91056	soft	sulfo	50	BSA	soft_sulfo_50	soft_sulfo_50_FN	0	0
map-data-2019.05.13-10.58.32.892_074.jpk-force	2019.05.13	2	2.1.1	10.58.32.892	74	FN	311.285	0.290315	1.87069	soft	sulfo	50	BSA	soft_sulfo_50	soft_sulfo_50_FN	0	0
map-data-2019.05.13-10.58.32.892_075.jpk-force	2019.05.13	2	2.1.1	10.58.32.892	75	FN	354.095	0.35832	2.27583	soft	sulfo	50	BSA	soft_sulfo_50	soft_sulfo_50_FN	0	0
map-data-2019.05.13-10.58.32.892_076.jpk-force	2019.05.13	2	2.1.1	10.58.32.892	76	FN	262.367	0.410003	2.85918	soft	sulfo	50	BSA	soft_sulfo_50	soft_sulfo_50_FN	0	0
map-data-2019.05.13-10.58.32.892_077.jpk-force	2019.05.13	2	2.1.1	10.58.32.892	77	FN	246.372	0.259961	1.87148	soft	sulfo	50	BSA	soft_sulfo_50	soft_sulfo_50_FN	0	0
map-data-2019.05.13-10.58.32.892_078.jpk-force	2019.05.13	2	2.1.1	10.58.32.892	78	FN	229.259	0.271785	2.55321	soft	sulfo	50	BSA	soft_sulfo_50	soft_sulfo_50_FN	0	0
map-data-2019.05.13-10.58.32.892_079.jpk-force	2019.05.13	2	2.1.1	10.58.32.892	79	FN	225.437	0.293565	2.6377	soft	sulfo	50	BSA	soft_sulfo_50	soft_sulfo_50_FN	0	0
map-data-2019.05.13-10.58.32.892_080.jpk-force	2019.05.13	2	2.1.1	10.58.32.892	80	FN	220.646	0.368878	2.93134	soft	sulfo	50	BSA	soft_sulfo_50	soft_sulfo_50_FN	0	0
map-data-2019.05.13-10.58.32.892_081.jpk-force	2019.05.13	2	2.1.1	10.58.32.892	81	FN	335.297	0.427714	2.65184	soft	sulfo	50	BSA	soft_sulfo_50	soft_sulfo_50_FN	0	0
map-data-2019.05.13-10.58.32.892_082.jpk-force	2019.05.13	2	2.1.1	10.58.32.892	82	FN	277.424	0.337118	2.1034	soft	sulfo	50	BSA	soft_sulfo_50	soft_sulfo_50_FN	0	0
map-data-2019.05.13-10.58.32.892_083.jpk-force	2019.05.13	2	2.1.1	10.58.32.892	83	FN	235.293	0.211382	1.89294	soft	sulfo	50	BSA	soft_sulfo_50	soft_sulfo_50_FN	0	0
map-data-2019.05.13-10.58.32.892_084.jpk-force	2019.05.13	2	2.1.1	10.58.32.892	84	FN	189.159	0.146674	1.87092	soft	sulfo	50	BSA	soft_sulfo_50	soft_sulfo_50_FN	0	0
map-data-2019.05.13-10.58.32.892_085.jpk-force	2019.05.13	2	2.1.1	10.58.32.892	85	FN	175.777	0.196212	1.75591	soft	sulfo	50	BSA	soft_sulfo_50	soft_sulfo_50_FN	0	0
map-data-2019.05.13-10.58.32.892_086.jpk-force	2019.05.13	2	2.1.1	10.58.32.892	86	FN	352.696	0.47417	2.64679	soft	sulfo	50	BSA	soft_sulfo_50	soft_sulfo_50_FN	0	0
map-data-2019.05.13-10.58.32.892_087.jpk-force	2019.05.13	2	2.1.1	10.58.32.892	87	FN	210.688	0.166306	1.4399	soft	sulfo	50	BSA	soft_sulfo_50	soft_sulfo_50_FN	0	0
map-data-2019.05.13-10.58.32.892_088.jpk-force	2019.05.13	2	2.1.1	10.58.32.892	88	FN	218.888	0.328121	2.91616	soft	sulfo	50	BSA	soft_sulfo_50	soft_sulfo_50_FN	0	0
map-data-2019.05.13-10.58.32.892_089.jpk-force	2019.05.13	2	2.1.1	10.58.32.892	89	FN	300.289	0.620038	3.41753	soft	sulfo	50	BSA	soft_sulfo_50	soft_sulfo_50_FN	0	0
map-data-2019.05.13-10.58.32.892_090.jpk-force	2019.05.13	2	2.1.1	10.58.32.892	90	FN	121.428	0.0629032	1.16927	soft	sulfo	50	BSA	soft_sulfo_50	soft_sulfo_50_FN	0	0
map-data-2019.05.13-10.58.32.892_091.jpk-force	2019.05.13	2	2.1.1	10.58.32.892	91	FN	131.089	0.0772023	1.53525	soft	sulfo	50	BSA	soft_sulfo_50	soft_sulfo_50_FN	0	0
map-data-2019.05.13-10.58.32.892_092.jpk-force	2019.05.13	2	2.1.1	10.58.32.892	92	FN	170.183	0.156248	1.89849	soft	sulfo	50	BSA	soft_sulfo_50	soft_sulfo_50_FN	0	0
map-data-2019.05.13-10.58.32.892_093.jpk-force	2019.05.13	2	2.1.1	10.58.32.892	93	FN	308.607	0.354562	2.14846	soft	sulfo	50	BSA	soft_sulfo_50	soft_sulfo_50_FN	0	0
map-data-2019.05.13-10.58.32.892_094.jpk-force	2019.05.13	2	2.1.1	10.58.32.892	94	FN	231.258	0.198062	1.55047	soft	sulfo	50	BSA	soft_sulfo_50	soft_sulfo_50_FN	0	0
map-data-2019.05.13-10.58.32.892_095.jpk-force	2019.05.13	2	2.1.1	10.58.32.892	95	FN	256.939	0.32112	2.35033	soft	sulfo	50	BSA	soft_sulfo_50	soft_sulfo_50_FN	0	0
map-data-2019.05.13-10.58.32.892_096.jpk-force	2019.05.13	2	2.1.1	10.58.32.892	96	FN	237.37	0.367725	2.92279	soft	sulfo	50	BSA	soft_sulfo_50	soft_sulfo_50_FN	0	0
map-data-2019.05.13-10.58.32.892_097.jpk-force	2019.05.13	2	2.1.1	10.58.32.892	97	FN	162.781	0.220248	3.00806	soft	sulfo	50	BSA	soft_sulfo_50	soft_sulfo_50_FN	0	0
map-data-2019.05.13-10.58.32.892_098.jpk-force	2019.05.13	2	2.1.1	10.58.32.892	98	FN	542.919	0.815841	3.70486	soft	sulfo	50	BSA	soft_sulfo_50	soft_sulfo_50_FN	0	1
map-data-2019.05.13-10.58.32.892_099.jpk-force	2019.05.13	2	2.1.1	10.58.32.892	99	FN	250.204	0.26234	2.14125	soft	sulfo	50	BSA	soft_sulfo_50	soft_sulfo_50_FN	0	0
map-data-2019.05.13-11.08.34.187_000.jpk-force	2019.05.13	2	2.1.1	11.08.34.187	0	FN	202.143	0.188176	1.91762	soft	sulfo	50	BSA	soft_sulfo_50	soft_sulfo_50_FN	0	0
map-data-2019.05.13-11.08.34.187_001.jpk-force	2019.05.13	2	2.1.1	11.08.34.187	1	FN	294.177	0.445235	2.76831	soft	sulfo	50	BSA	soft_sulfo_50	soft_sulfo_50_FN	0	0
map-data-2019.05.13-11.08.34.187_002.jpk-force	2019.05.13	2	2.1.1	11.08.34.187	2	FN	255.252	0.231107	1.71645	soft	sulfo	50	BSA	soft_sulfo_50	soft_sulfo_50_FN	0	0
map-data-2019.05.13-11.08.34.187_003.jpk-force	2019.05.13	2	2.1.1	11.08.34.187	3	FN	195.583	0.182184	1.93142	soft	sulfo	50	BSA	soft_sulfo_50	soft_sulfo_50_FN	0	0
map-data-2019.05.13-11.08.34.187_004.jpk-force	2019.05.13	2	2.1.1	11.08.34.187	4	FN	276.25	0.226969	1.50246	soft	sulfo	50	BSA	soft_sulfo_50	soft_sulfo_50_FN	0	0
map-data-2019.05.13-11.08.34.187_005.jpk-force	2019.05.13	2	2.1.1	11.08.34.187	5	FN	132.563	0.0846471	1.43528	soft	sulfo	50	BSA	soft_sulfo_50	soft_sulfo_50_FN	0	0
map-data-2019.05.13-11.08.34.187_006.jpk-force	2019.05.13	2	2.1.1	11.08.34.187	6	FN	246.327	0.164156	1.38706	soft	sulfo	50	BSA	soft_sulfo_50	soft_sulfo_50_FN	0	0
map-data-2019.05.13-11.08.34.187_007.jpk-force	2019.05.13	2	2.1.1	11.08.34.187	7	FN	569.305	0.716311	3.5903	soft	sulfo	50	BSA	soft_sulfo_50	soft_sulfo_50_FN	0	1
map-data-2019.05.13-11.08.34.187_008.jpk-force	2019.05.13	2	2.1.1	11.08.34.187	8	FN	190.232	0.194844	2.03376	soft	sulfo	50	BSA	soft_sulfo_50	soft_sulfo_50_FN	0	0
map-data-2019.05.13-11.08.34.187_009.jpk-force	2019.05.13	2	2.1.1	11.08.34.187	9	FN	283.023	0.264416	1.93636	soft	sulfo	50	BSA	soft_sulfo_50	soft_sulfo_50_FN	0	0
map-data-2019.05.13-11.08.34.187_010.jpk-force	2019.05.13	2	2.1.1	11.08.34.187	10	FN	181.203	0.222798	2.41502	soft	sulfo	50	BSA	soft_sulfo_50	soft_sulfo_50_FN	0	0
map-data-2019.05.13-11.08.34.187_011.jpk-force	2019.05.13	2	2.1.1	11.08.34.187	11	FN	197.798	0.102097	1.10145	soft	sulfo	50	BSA	soft_sulfo_50	soft_sulfo_50_FN	0	0
map-data-2019.05.13-11.08.34.187_012.jpk-force	2019.05.13	2	2.1.1	11.08.34.187	12	FN	283.915	0.227125	1.57727	soft	sulfo	50	BSA	soft_sulfo_50	soft_sulfo_50_FN	0	0
map-data-2019.05.13-11.08.34.187_013.jpk-force	2019.05.13	2	2.1.1	11.08.34.187	13	FN	194.608	0.245119	2.3257	soft	sulfo	50	BSA	soft_sulfo_50	soft_sulfo_50_FN	0	0
map-data-2019.05.13-11.08.34.187_014.jpk-force	2019.05.13	2	2.1.1	11.08.34.187	14	FN	241.562	0.240517	2.18029	soft	sulfo	50	BSA	soft_sulfo_50	soft_sulfo_50_FN	0	0
map-data-2019.05.13-11.08.34.187_015.jpk-force	2019.05.13	2	2.1.1	11.08.34.187	15	FN	229.06	0.1821	1.52245	soft	sulfo	50	BSA	soft_sulfo_50	soft_sulfo_50_FN	0	0
map-data-2019.05.13-11.08.34.187_016.jpk-force	2019.05.13	2	2.1.1	11.08.34.187	16	FN	222.292	0.236962	1.80027	soft	sulfo	50	BSA	soft_sulfo_50	soft_sulfo_50_FN	0	0
map-data-2019.05.13-11.08.34.187_017.jpk-force	2019.05.13	2	2.1.1	11.08.34.187	17	FN	421.723	0.554087	2.38786	soft	sulfo	50	BSA	soft_sulfo_50	soft_sulfo_50_FN	0	1
map-data-2019.05.13-11.08.34.187_018.jpk-force	2019.05.13	2	2.1.1	11.08.34.187	18	FN	307.258	0.281939	1.71642	soft	sulfo	50	BSA	soft_sulfo_50	soft_sulfo_50_FN	0	1
map-data-2019.05.13-11.08.34.187_019.jpk-force	2019.05.13	2	2.1.1	11.08.34.187	19	FN	185.201	0.149754	1.58986	soft	sulfo	50	BSA	soft_sulfo_50	soft_sulfo_50_FN	0	0
map-data-2019.05.13-11.08.34.187_020.jpk-force	2019.05.13	2	2.1.1	11.08.34.187	20	FN	388.986	0.258148	1.30199	soft	sulfo	50	BSA	soft_sulfo_50	soft_sulfo_50_FN	0	1
map-data-2019.05.13-11.08.34.187_021.jpk-force	2019.05.13	2	2.1.1	11.08.34.187	21	FN	243.555	0.263182	1.81238	soft	sulfo	50	BSA	soft_sulfo_50	soft_sulfo_50_FN	0	0
map-data-2019.05.13-11.08.34.187_022.jpk-force	2019.05.13	2	2.1.1	11.08.34.187	22	FN	165.299	0.151524	1.65593	soft	sulfo	50	BSA	soft_sulfo_50	soft_sulfo_50_FN	0	0
map-data-2019.05.13-11.08.34.187_023.jpk-force	2019.05.13	2	2.1.1	11.08.34.187	23	FN	177.145	0.176735	2.14897	soft	sulfo	50	BSA	soft_sulfo_50	soft_sulfo_50_FN	0	0
map-data-2019.05.13-11.08.34.187_024.jpk-force	2019.05.13	2	2.1.1	11.08.34.187	24	FN	244.248	0.287291	2.09189	soft	sulfo	50	BSA	soft_sulfo_50	soft_sulfo_50_FN	0	0
map-data-2019.05.13-11.08.34.187_025.jpk-force	2019.05.13	2	2.1.1	11.08.34.187	25	FN	335.925	0.398083	2.59718	soft	sulfo	50	BSA	soft_sulfo_50	soft_sulfo_50_FN	0	0
map-data-2019.05.13-11.08.34.187_026.jpk-force	2019.05.13	2	2.1.1	11.08.34.187	26	FN	324.59	0.483168	2.54094	soft	sulfo	50	BSA	soft_sulfo_50	soft_sulfo_50_FN	0	0
map-data-2019.05.13-11.08.34.187_027.jpk-force	2019.05.13	2	2.1.1	11.08.34.187	27	FN	235.673	0.297957	2.83284	soft	sulfo	50	BSA	soft_sulfo_50	soft_sulfo_50_FN	0	0
map-data-2019.05.13-11.08.34.187_028.jpk-force	2019.05.13	2	2.1.1	11.08.34.187	28	FN	170.81	0.274918	2.62804	soft	sulfo	50	BSA	soft_sulfo_50	soft_sulfo_50_FN	0	0
map-data-2019.05.13-11.08.34.187_029.jpk-force	2019.05.13	2	2.1.1	11.08.34.187	29	FN	137.851	0.173049	2.12842	soft	sulfo	50	BSA	soft_sulfo_50	soft_sulfo_50_FN	0	0
map-data-2019.05.13-11.08.34.187_030.jpk-force	2019.05.13	2	2.1.1	11.08.34.187	30	FN	127.796	0.101976	1.69103	soft	sulfo	50	BSA	soft_sulfo_50	soft_sulfo_50_FN	0	0
map-data-2019.05.13-11.08.34.187_031.jpk-force	2019.05.13	2	2.1.1	11.08.34.187	31	FN	253.747	0.335389	2.69492	soft	sulfo	50	BSA	soft_sulfo_50	soft_sulfo_50_FN	0	0
map-data-2019.05.13-11.08.34.187_032.jpk-force	2019.05.13	2	2.1.1	11.08.34.187	32	FN	332.909	0.47373	2.9876	soft	sulfo	50	BSA	soft_sulfo_50	soft_sulfo_50_FN	0	0
map-data-2019.05.13-11.08.34.187_033.jpk-force	2019.05.13	2	2.1.1	11.08.34.187	33	FN	326.487	0.483444	2.88352	soft	sulfo	50	BSA	soft_sulfo_50	soft_sulfo_50_FN	0	0
map-data-2019.05.13-11.08.34.187_034.jpk-force	2019.05.13	2	2.1.1	11.08.34.187	34	FN	313.346	0.343088	2.52369	soft	sulfo	50	BSA	soft_sulfo_50	soft_sulfo_50_FN	0	0
map-data-2019.05.13-11.08.34.187_035.jpk-force	2019.05.13	2	2.1.1	11.08.34.187	35	FN	210.347	0.44711	4.21591	soft	sulfo	50	BSA	soft_sulfo_50	soft_sulfo_50_FN	0	0
map-data-2019.05.13-11.08.34.187_036.jpk-force	2019.05.13	2	2.1.1	11.08.34.187	36	FN	118.543	0.067622	1.08455	soft	sulfo	50	BSA	soft_sulfo_50	soft_sulfo_50_FN	0	0
map-data-2019.05.13-11.08.34.187_037.jpk-force	2019.05.13	2	2.1.1	11.08.34.187	37	FN	171.227	0.207269	2.68499	soft	sulfo	50	BSA	soft_sulfo_50	soft_sulfo_50_FN	0	0
map-data-2019.05.13-11.08.34.187_038.jpk-force	2019.05.13	2	2.1.1	11.08.34.187	38	FN	179.747	0.146537	1.6924	soft	sulfo	50	BSA	soft_sulfo_50	soft_sulfo_50_FN	0	0
map-data-2019.05.13-11.08.34.187_039.jpk-force	2019.05.13	2	2.1.1	11.08.34.187	39	FN	291.387	0.1897	1.30498	soft	sulfo	50	BSA	soft_sulfo_50	soft_sulfo_50_FN	0	1
map-data-2019.05.13-11.08.34.187_040.jpk-force	2019.05.13	2	2.1.1	11.08.34.187	40	FN	240.536	0.234827	2.05896	soft	sulfo	50	BSA	soft_sulfo_50	soft_sulfo_50_FN	0	0
map-data-2019.05.13-11.08.34.187_041.jpk-force	2019.05.13	2	2.1.1	11.08.34.187	41	FN	121.318	0.0894159	1.33917	soft	sulfo	50	BSA	soft_sulfo_50	soft_sulfo_50_FN	0	0
map-data-2019.05.13-11.08.34.187_042.jpk-force	2019.05.13	2	2.1.1	11.08.34.187	42	FN	250.598	0.314277	2.62057	soft	sulfo	50	BSA	soft_sulfo_50	soft_sulfo_50_FN	0	0
map-data-2019.05.13-11.08.34.187_043.jpk-force	2019.05.13	2	2.1.1	11.08.34.187	43	FN	247.932	0.296865	2.50754	soft	sulfo	50	BSA	soft_sulfo_50	soft_sulfo_50_FN	0	0
map-data-2019.05.13-11.08.34.187_044.jpk-force	2019.05.13	2	2.1.1	11.08.34.187	44	FN	290.733	0.2741	2.43729	soft	sulfo	50	BSA	soft_sulfo_50	soft_sulfo_50_FN	0	0
map-data-2019.05.13-11.08.34.187_045.jpk-force	2019.05.13	2	2.1.1	11.08.34.187	45	FN	148.947	0.0934733	1.16537	soft	sulfo	50	BSA	soft_sulfo_50	soft_sulfo_50_FN	0	0
map-data-2019.05.13-11.08.34.187_046.jpk-force	2019.05.13	2	2.1.1	11.08.34.187	46	FN	231.926	0.25803	1.95401	soft	sulfo	50	BSA	soft_sulfo_50	soft_sulfo_50_FN	0	0
map-data-2019.05.13-11.08.34.187_047.jpk-force	2019.05.13	2	2.1.1	11.08.34.187	47	FN	249.503	0.273816	2.30031	soft	sulfo	50	BSA	soft_sulfo_50	soft_sulfo_50_FN	0	0
map-data-2019.05.13-11.08.34.187_048.jpk-force	2019.05.13	2	2.1.1	11.08.34.187	48	FN	220.958	0.210215	2.32639	soft	sulfo	50	BSA	soft_sulfo_50	soft_sulfo_50_FN	0	0
map-data-2019.05.13-11.08.34.187_049.jpk-force	2019.05.13	2	2.1.1	11.08.34.187	49	FN	199.189	0.211795	2.0926	soft	sulfo	50	BSA	soft_sulfo_50	soft_sulfo_50_FN	0	0
map-data-2019.05.13-11.08.34.187_050.jpk-force	2019.05.13	2	2.1.1	11.08.34.187	50	FN	253.289	0.250604	2.14849	soft	sulfo	50	BSA	soft_sulfo_50	soft_sulfo_50_FN	0	0
map-data-2019.05.13-11.08.34.187_051.jpk-force	2019.05.13	2	2.1.1	11.08.34.187	51	FN	363.688	0.546902	2.61563	soft	sulfo	50	BSA	soft_sulfo_50	soft_sulfo_50_FN	0	0
map-data-2019.05.13-11.08.34.187_052.jpk-force	2019.05.13	2	2.1.1	11.08.34.187	52	FN	168.001	0.185415	1.99192	soft	sulfo	50	BSA	soft_sulfo_50	soft_sulfo_50_FN	0	0
map-data-2019.05.13-11.08.34.187_053.jpk-force	2019.05.13	2	2.1.1	11.08.34.187	53	FN	120.937	0.0551954	0.90933	soft	sulfo	50	BSA	soft_sulfo_50	soft_sulfo_50_FN	0	0
map-data-2019.05.13-11.08.34.187_054.jpk-force	2019.05.13	2	2.1.1	11.08.34.187	54	FN	156.883	0.112268	1.3122	soft	sulfo	50	BSA	soft_sulfo_50	soft_sulfo_50_FN	0	0
map-data-2019.05.13-11.08.34.187_055.jpk-force	2019.05.13	2	2.1.1	11.08.34.187	55	FN	284.037	0.294864	2.23209	soft	sulfo	50	BSA	soft_sulfo_50	soft_sulfo_50_FN	0	0
map-data-2019.05.13-11.08.34.187_056.jpk-force	2019.05.13	2	2.1.1	11.08.34.187	56	FN	302.975	0.468877	4.722	soft	sulfo	50	BSA	soft_sulfo_50	soft_sulfo_50_FN	0	0
map-data-2019.05.13-11.08.34.187_057.jpk-force	2019.05.13	2	2.1.1	11.08.34.187	57	FN	164.06	0.142064	1.93335	soft	sulfo	50	BSA	soft_sulfo_50	soft_sulfo_50_FN	0	0
map-data-2019.05.13-11.08.34.187_058.jpk-force	2019.05.13	2	2.1.1	11.08.34.187	58	FN	252.448	0.16164	1.35664	soft	sulfo	50	BSA	soft_sulfo_50	soft_sulfo_50_FN	0	1
map-data-2019.05.13-11.08.34.187_059.jpk-force	2019.05.13	2	2.1.1	11.08.34.187	59	FN	248.75	0.206695	1.51825	soft	sulfo	50	BSA	soft_sulfo_50	soft_sulfo_50_FN	0	0
map-data-2019.05.13-11.08.34.187_060.jpk-force	2019.05.13	2	2.1.1	11.08.34.187	60	FN	245.262	0.262887	1.91994	soft	sulfo	50	BSA	soft_sulfo_50	soft_sulfo_50_FN	0	0
map-data-2019.05.13-11.08.34.187_061.jpk-force	2019.05.13	2	2.1.1	11.08.34.187	61	FN	220.167	0.158303	1.42277	soft	sulfo	50	BSA	soft_sulfo_50	soft_sulfo_50_FN	0	0
map-data-2019.05.13-11.08.34.187_062.jpk-force	2019.05.13	2	2.1.1	11.08.34.187	62	FN	294.76	0.269874	1.68362	soft	sulfo	50	BSA	soft_sulfo_50	soft_sulfo_50_FN	0	0
map-data-2019.05.13-11.08.34.187_063.jpk-force	2019.05.13	2	2.1.1	11.08.34.187	63	FN	116.289	0.132156	2.25879	soft	sulfo	50	BSA	soft_sulfo_50	soft_sulfo_50_FN	0	0
map-data-2019.05.13-11.08.34.187_064.jpk-force	2019.05.13	2	2.1.1	11.08.34.187	64	FN	137.972	0.0498542	0.838	soft	sulfo	50	BSA	soft_sulfo_50	soft_sulfo_50_FN	0	0
map-data-2019.05.13-11.08.34.187_065.jpk-force	2019.05.13	2	2.1.1	11.08.34.187	65	FN	130.036	0.0861703	1.39693	soft	sulfo	50	BSA	soft_sulfo_50	soft_sulfo_50_FN	0	0
map-data-2019.05.13-11.08.34.187_066.jpk-force	2019.05.13	2	2.1.1	11.08.34.187	66	FN	96.5204	0.0735505	1.55662	soft	sulfo	50	BSA	soft_sulfo_50	soft_sulfo_50_FN	0	0
map-data-2019.05.13-11.08.34.187_067.jpk-force	2019.05.13	2	2.1.1	11.08.34.187	67	FN	177.237	0.183606	2.01142	soft	sulfo	50	BSA	soft_sulfo_50	soft_sulfo_50_FN	0	0
map-data-2019.05.13-11.08.34.187_068.jpk-force	2019.05.13	2	2.1.1	11.08.34.187	68	FN	309.278	0.33407	2.32544	soft	sulfo	50	BSA	soft_sulfo_50	soft_sulfo_50_FN	0	0
map-data-2019.05.13-11.08.34.187_069.jpk-force	2019.05.13	2	2.1.1	11.08.34.187	69	FN	163.098	0.114814	1.56026	soft	sulfo	50	BSA	soft_sulfo_50	soft_sulfo_50_FN	0	0
map-data-2019.05.13-11.08.34.187_070.jpk-force	2019.05.13	2	2.1.1	11.08.34.187	70	FN	226.954	0.187355	1.74235	soft	sulfo	50	BSA	soft_sulfo_50	soft_sulfo_50_FN	0	0
map-data-2019.05.13-11.08.34.187_071.jpk-force	2019.05.13	2	2.1.1	11.08.34.187	71	FN	258.241	0.340418	2.46961	soft	sulfo	50	BSA	soft_sulfo_50	soft_sulfo_50_FN	0	0
map-data-2019.05.13-11.08.34.187_072.jpk-force	2019.05.13	2	2.1.1	11.08.34.187	72	FN	220.316	0.185721	1.62132	soft	sulfo	50	BSA	soft_sulfo_50	soft_sulfo_50_FN	0	0
map-data-2019.05.13-11.08.34.187_073.jpk-force	2019.05.13	2	2.1.1	11.08.34.187	73	FN	264.019	0.227179	1.79617	soft	sulfo	50	BSA	soft_sulfo_50	soft_sulfo_50_FN	0	0
map-data-2019.05.13-11.08.34.187_074.jpk-force	2019.05.13	2	2.1.1	11.08.34.187	74	FN	190.205	0.171798	1.74986	soft	sulfo	50	BSA	soft_sulfo_50	soft_sulfo_50_FN	0	0
map-data-2019.05.13-11.08.34.187_075.jpk-force	2019.05.13	2	2.1.1	11.08.34.187	75	FN	89.6338	0.0466188	1.13947	soft	sulfo	50	BSA	soft_sulfo_50	soft_sulfo_50_FN	0	0
map-data-2019.05.13-11.08.34.187_076.jpk-force	2019.05.13	2	2.1.1	11.08.34.187	76	FN	635.213	1.04086	5.17813	soft	sulfo	50	BSA	soft_sulfo_50	soft_sulfo_50_FN	0	0
map-data-2019.05.13-11.08.34.187_077.jpk-force	2019.05.13	2	2.1.1	11.08.34.187	77	FN	235.325	0.214416	2.32914	soft	sulfo	50	BSA	soft_sulfo_50	soft_sulfo_50_FN	0	0
map-data-2019.05.13-11.08.34.187_078.jpk-force	2019.05.13	2	2.1.1	11.08.34.187	78	FN	96.432	0.0581294	1.76564	soft	sulfo	50	BSA	soft_sulfo_50	soft_sulfo_50_FN	0	0
map-data-2019.05.13-11.08.34.187_079.jpk-force	2019.05.13	2	2.1.1	11.08.34.187	79	FN	283.916	0.302936	2.63171	soft	sulfo	50	BSA	soft_sulfo_50	soft_sulfo_50_FN	0	0
map-data-2019.05.13-11.08.34.187_080.jpk-force	2019.05.13	2	2.1.1	11.08.34.187	80	FN	281.65	0.3018	1.82039	soft	sulfo	50	BSA	soft_sulfo_50	soft_sulfo_50_FN	0	0
map-data-2019.05.13-11.08.34.187_081.jpk-force	2019.05.13	2	2.1.1	11.08.34.187	81	FN	109.403	0.0740174	1.16799	soft	sulfo	50	BSA	soft_sulfo_50	soft_sulfo_50_FN	0	0
map-data-2019.05.13-11.08.34.187_082.jpk-force	2019.05.13	2	2.1.1	11.08.34.187	82	FN	182.672	0.112531	1.20093	soft	sulfo	50	BSA	soft_sulfo_50	soft_sulfo_50_FN	0	0
map-data-2019.05.13-11.08.34.187_083.jpk-force	2019.05.13	2	2.1.1	11.08.34.187	83	FN	228.332	0.195239	2.19475	soft	sulfo	50	BSA	soft_sulfo_50	soft_sulfo_50_FN	0	0
map-data-2019.05.13-11.08.34.187_084.jpk-force	2019.05.13	2	2.1.1	11.08.34.187	84	FN	370.294	0.530082	3.11211	soft	sulfo	50	BSA	soft_sulfo_50	soft_sulfo_50_FN	0	0
map-data-2019.05.13-11.08.34.187_085.jpk-force	2019.05.13	2	2.1.1	11.08.34.187	85	FN	198.591	0.156934	1.75728	soft	sulfo	50	BSA	soft_sulfo_50	soft_sulfo_50_FN	0	0
map-data-2019.05.13-11.08.34.187_086.jpk-force	2019.05.13	2	2.1.1	11.08.34.187	86	FN	326.525	0.335412	1.82688	soft	sulfo	50	BSA	soft_sulfo_50	soft_sulfo_50_FN	0	0
map-data-2019.05.13-11.08.34.187_087.jpk-force	2019.05.13	2	2.1.1	11.08.34.187	87	FN	428.245	0.557389	2.37577	soft	sulfo	50	BSA	soft_sulfo_50	soft_sulfo_50_FN	0	1
map-data-2019.05.13-11.08.34.187_088.jpk-force	2019.05.13	2	2.1.1	11.08.34.187	88	FN	245.975	0.23788	2.2744	soft	sulfo	50	BSA	soft_sulfo_50	soft_sulfo_50_FN	0	0
map-data-2019.05.13-11.08.34.187_089.jpk-force	2019.05.13	2	2.1.1	11.08.34.187	89	FN	189.367	0.16599	1.5556	soft	sulfo	50	BSA	soft_sulfo_50	soft_sulfo_50_FN	0	0
map-data-2019.05.13-11.08.34.187_090.jpk-force	2019.05.13	2	2.1.1	11.08.34.187	90	FN	239.74	0.3502	2.44888	soft	sulfo	50	BSA	soft_sulfo_50	soft_sulfo_50_FN	0	0
map-data-2019.05.13-11.08.34.187_091.jpk-force	2019.05.13	2	2.1.1	11.08.34.187	91	FN	269.314	0.227292	2.49899	soft	sulfo	50	BSA	soft_sulfo_50	soft_sulfo_50_FN	0	0
map-data-2019.05.13-11.08.34.187_092.jpk-force	2019.05.13	2	2.1.1	11.08.34.187	92	FN	589.087	0.718146	2.92552	soft	sulfo	50	BSA	soft_sulfo_50	soft_sulfo_50_FN	0	1
map-data-2019.05.13-11.08.34.187_093.jpk-force	2019.05.13	2	2.1.1	11.08.34.187	93	FN	235.447	0.281681	2.27215	soft	sulfo	50	BSA	soft_sulfo_50	soft_sulfo_50_FN	0	0
map-data-2019.05.13-11.08.34.187_094.jpk-force	2019.05.13	2	2.1.1	11.08.34.187	94	FN	181.64	0.139684	1.83335	soft	sulfo	50	BSA	soft_sulfo_50	soft_sulfo_50_FN	0	0
map-data-2019.05.13-11.08.34.187_095.jpk-force	2019.05.13	2	2.1.1	11.08.34.187	95	FN	150.578	0.110221	1.65682	soft	sulfo	50	BSA	soft_sulfo_50	soft_sulfo_50_FN	0	0
map-data-2019.05.13-11.08.34.187_096.jpk-force	2019.05.13	2	2.1.1	11.08.34.187	96	FN	262.641	0.276755	1.81725	soft	sulfo	50	BSA	soft_sulfo_50	soft_sulfo_50_FN	0	0
map-data-2019.05.13-11.08.34.187_097.jpk-force	2019.05.13	2	2.1.1	11.08.34.187	97	FN	191.557	0.153425	1.58764	soft	sulfo	50	BSA	soft_sulfo_50	soft_sulfo_50_FN	0	0
map-data-2019.05.13-11.08.34.187_098.jpk-force	2019.05.13	2	2.1.1	11.08.34.187	98	FN	247.899	0.261558	1.84275	soft	sulfo	50	BSA	soft_sulfo_50	soft_sulfo_50_FN	0	0
map-data-2019.05.13-11.08.34.187_099.jpk-force	2019.05.13	2	2.1.1	11.08.34.187	99	FN	224.959	0.120875	1.10356	soft	sulfo	50	BSA	soft_sulfo_50	soft_sulfo_50_FN	0	1
map-data-2019.05.13-14.19.40.127_000.jpk-force	2019.05.13	2	2.1.2	14.19.40.127	0	FN	115.842	0.0894022	2.02255	soft	sulfo	100	BSA	soft_sulfo_100	soft_sulfo_100_FN	0	0
map-data-2019.05.13-14.19.40.127_001.jpk-force	2019.05.13	2	2.1.2	14.19.40.127	1	FN	66.8283	0.0562595	1.90239	soft	sulfo	100	BSA	soft_sulfo_100	soft_sulfo_100_FN	0	0
map-data-2019.05.13-14.19.40.127_002.jpk-force	2019.05.13	2	2.1.2	14.19.40.127	2	FN	97.1374	0.121954	2.19577	soft	sulfo	100	BSA	soft_sulfo_100	soft_sulfo_100_FN	0	0
map-data-2019.05.13-14.19.40.127_003.jpk-force	2019.05.13	2	2.1.2	14.19.40.127	3	FN	135.82	0.157146	2.67155	soft	sulfo	100	BSA	soft_sulfo_100	soft_sulfo_100_FN	0	0
map-data-2019.05.13-14.19.40.127_004.jpk-force	2019.05.13	2	2.1.2	14.19.40.127	4	FN	53.7957	0.0300365	1.3339	soft	sulfo	100	BSA	soft_sulfo_100	soft_sulfo_100_FN	0	0
map-data-2019.05.13-14.19.40.127_005.jpk-force	2019.05.13	2	2.1.2	14.19.40.127	5	FN	62.045	0.0385421	1.45634	soft	sulfo	100	BSA	soft_sulfo_100	soft_sulfo_100_FN	0	0
map-data-2019.05.13-14.19.40.127_006.jpk-force	2019.05.13	2	2.1.2	14.19.40.127	6	FN	92.9467	0.114721	2.62008	soft	sulfo	100	BSA	soft_sulfo_100	soft_sulfo_100_FN	0	0
map-data-2019.05.13-14.19.40.127_007.jpk-force	2019.05.13	2	2.1.2	14.19.40.127	7	FN	105.596	0.178676	4.45527	soft	sulfo	100	BSA	soft_sulfo_100	soft_sulfo_100_FN	0	0
map-data-2019.05.13-14.19.40.127_008.jpk-force	2019.05.13	2	2.1.2	14.19.40.127	8	FN	56.6603	0.03472	1.82394	soft	sulfo	100	BSA	soft_sulfo_100	soft_sulfo_100_FN	0	0
map-data-2019.05.13-14.19.40.127_009.jpk-force	2019.05.13	2	2.1.2	14.19.40.127	9	FN	166.31	0.26865	4.39812	soft	sulfo	100	BSA	soft_sulfo_100	soft_sulfo_100_FN	0	0
map-data-2019.05.13-14.19.40.127_010.jpk-force	2019.05.13	2	2.1.2	14.19.40.127	10	FN	57.7591	0.0854308	3.07051	soft	sulfo	100	BSA	soft_sulfo_100	soft_sulfo_100_FN	0	0
map-data-2019.05.13-14.19.40.127_011.jpk-force	2019.05.13	2	2.1.2	14.19.40.127	11	FN	76.7033	0.0729831	2.0145	soft	sulfo	100	BSA	soft_sulfo_100	soft_sulfo_100_FN	0	0
map-data-2019.05.13-14.19.40.127_012.jpk-force	2019.05.13	2	2.1.2	14.19.40.127	12	FN	97.0274	0.169927	3.37254	soft	sulfo	100	BSA	soft_sulfo_100	soft_sulfo_100_FN	0	0
map-data-2019.05.13-14.19.40.127_013.jpk-force	2019.05.13	2	2.1.2	14.19.40.127	13	FN	164.446	0.188626	2.50738	soft	sulfo	100	BSA	soft_sulfo_100	soft_sulfo_100_FN	0	0
map-data-2019.05.13-14.19.40.127_014.jpk-force	2019.05.13	2	2.1.2	14.19.40.127	14	FN	124.013	0.258163	4.19634	soft	sulfo	100	BSA	soft_sulfo_100	soft_sulfo_100_FN	0	0
map-data-2019.05.13-14.19.40.127_015.jpk-force	2019.05.13	2	2.1.2	14.19.40.127	15	FN	117.906	0.0997565	1.4587	soft	sulfo	100	BSA	soft_sulfo_100	soft_sulfo_100_FN	0	0
map-data-2019.05.13-14.19.40.127_016.jpk-force	2019.05.13	2	2.1.2	14.19.40.127	16	FN	63.7089	0.0388629	1.46251	soft	sulfo	100	BSA	soft_sulfo_100	soft_sulfo_100_FN	0	0
map-data-2019.05.13-14.19.40.127_017.jpk-force	2019.05.13	2	2.1.2	14.19.40.127	17	FN	100.584	0.102326	2.47869	soft	sulfo	100	BSA	soft_sulfo_100	soft_sulfo_100_FN	0	0
map-data-2019.05.13-14.19.40.127_018.jpk-force	2019.05.13	2	2.1.2	14.19.40.127	18	FN	80.2042	0.132428	4.02525	soft	sulfo	100	BSA	soft_sulfo_100	soft_sulfo_100_FN	0	0
map-data-2019.05.13-14.19.40.127_019.jpk-force	2019.05.13	2	2.1.2	14.19.40.127	19	FN	84.2208	0.085245	2.17134	soft	sulfo	100	BSA	soft_sulfo_100	soft_sulfo_100_FN	0	0
map-data-2019.05.13-14.19.40.127_020.jpk-force	2019.05.13	2	2.1.2	14.19.40.127	20	FN	189.656	0.391055	5.20169	soft	sulfo	100	BSA	soft_sulfo_100	soft_sulfo_100_FN	0	0
map-data-2019.05.13-14.19.40.127_021.jpk-force	2019.05.13	2	2.1.2	14.19.40.127	21	FN	154.25	0.130857	1.95501	soft	sulfo	100	BSA	soft_sulfo_100	soft_sulfo_100_FN	0	0
map-data-2019.05.13-14.19.40.127_022.jpk-force	2019.05.13	2	2.1.2	14.19.40.127	22	FN	102.176	0.0817827	1.80242	soft	sulfo	100	BSA	soft_sulfo_100	soft_sulfo_100_FN	0	0
map-data-2019.05.13-14.19.40.127_023.jpk-force	2019.05.13	2	2.1.2	14.19.40.127	23	FN	91.4088	0.0541235	1.45129	soft	sulfo	100	BSA	soft_sulfo_100	soft_sulfo_100_FN	0	0
map-data-2019.05.13-14.19.40.127_024.jpk-force	2019.05.13	2	2.1.2	14.19.40.127	24	FN	127.261	0.140546	3.06322	soft	sulfo	100	BSA	soft_sulfo_100	soft_sulfo_100_FN	0	0
map-data-2019.05.13-14.19.40.127_025.jpk-force	2019.05.13	2	2.1.2	14.19.40.127	25	FN	191.153	0.259647	3.66433	soft	sulfo	100	BSA	soft_sulfo_100	soft_sulfo_100_FN	0	0
map-data-2019.05.13-14.19.40.127_026.jpk-force	2019.05.13	2	2.1.2	14.19.40.127	26	FN	182.766	0.26166	3.24602	soft	sulfo	100	BSA	soft_sulfo_100	soft_sulfo_100_FN	0	0
map-data-2019.05.13-14.19.40.127_027.jpk-force	2019.05.13	2	2.1.2	14.19.40.127	27	FN	162.169	0.256051	3.45603	soft	sulfo	100	BSA	soft_sulfo_100	soft_sulfo_100_FN	0	0
map-data-2019.05.13-14.19.40.127_028.jpk-force	2019.05.13	2	2.1.2	14.19.40.127	28	FN	80.1401	0.052489	1.4463	soft	sulfo	100	BSA	soft_sulfo_100	soft_sulfo_100_FN	0	0
map-data-2019.05.13-14.19.40.127_029.jpk-force	2019.05.13	2	2.1.2	14.19.40.127	29	FN	78.6257	0.144416	3.34338	soft	sulfo	100	BSA	soft_sulfo_100	soft_sulfo_100_FN	0	0
map-data-2019.05.13-14.19.40.127_033.jpk-force	2019.05.13	2	2.1.2	14.19.40.127	33	FN	80.0701	0.0786256	1.77395	soft	sulfo	100	BSA	soft_sulfo_100	soft_sulfo_100_FN	0	0
map-data-2019.05.13-14.19.40.127_034.jpk-force	2019.05.13	2	2.1.2	14.19.40.127	34	FN	127.743	0.0891005	1.52086	soft	sulfo	100	BSA	soft_sulfo_100	soft_sulfo_100_FN	0	0
map-data-2019.05.13-14.19.40.127_035.jpk-force	2019.05.13	2	2.1.2	14.19.40.127	35	FN	48.0853	0.0121437	0.56981	soft	sulfo	100	BSA	soft_sulfo_100	soft_sulfo_100_FN	0	0
map-data-2019.05.13-14.19.40.127_036.jpk-force	2019.05.13	2	2.1.2	14.19.40.127	36	FN	82.2481	0.0342234	1.20684	soft	sulfo	100	BSA	soft_sulfo_100	soft_sulfo_100_FN	0	0
map-data-2019.05.13-14.19.40.127_037.jpk-force	2019.05.13	2	2.1.2	14.19.40.127	37	FN	105.409	0.07177	1.87313	soft	sulfo	100	BSA	soft_sulfo_100	soft_sulfo_100_FN	0	0
map-data-2019.05.13-14.19.40.127_038.jpk-force	2019.05.13	2	2.1.2	14.19.40.127	38	FN	62.9449	0.0344303	1.11285	soft	sulfo	100	BSA	soft_sulfo_100	soft_sulfo_100_FN	0	0
map-data-2019.05.13-14.19.40.127_039.jpk-force	2019.05.13	2	2.1.2	14.19.40.127	39	FN	55.4722	0.0404628	1.49981	soft	sulfo	100	BSA	soft_sulfo_100	soft_sulfo_100_FN	0	0
map-data-2019.05.13-14.19.40.127_040.jpk-force	2019.05.13	2	2.1.2	14.19.40.127	40	FN	132.633	0.146535	2.51629	soft	sulfo	100	BSA	soft_sulfo_100	soft_sulfo_100_FN	0	0
map-data-2019.05.13-14.19.40.127_041.jpk-force	2019.05.13	2	2.1.2	14.19.40.127	41	FN	170.798	0.151123	2.4667	soft	sulfo	100	BSA	soft_sulfo_100	soft_sulfo_100_FN	0	0
map-data-2019.05.13-14.19.40.127_042.jpk-force	2019.05.13	2	2.1.2	14.19.40.127	42	FN	117.473	0.137558	3.15306	soft	sulfo	100	BSA	soft_sulfo_100	soft_sulfo_100_FN	0	0
map-data-2019.05.13-14.19.40.127_043.jpk-force	2019.05.13	2	2.1.2	14.19.40.127	43	FN	188.311	0.30197	3.13327	soft	sulfo	100	BSA	soft_sulfo_100	soft_sulfo_100_FN	0	0
map-data-2019.05.13-14.19.40.127_044.jpk-force	2019.05.13	2	2.1.2	14.19.40.127	44	FN	98.3073	0.0682498	1.55454	soft	sulfo	100	BSA	soft_sulfo_100	soft_sulfo_100_FN	0	0
map-data-2019.05.13-14.19.40.127_045.jpk-force	2019.05.13	2	2.1.2	14.19.40.127	45	FN	123.941	0.0893864	1.38036	soft	sulfo	100	BSA	soft_sulfo_100	soft_sulfo_100_FN	0	0
map-data-2019.05.13-14.19.40.127_046.jpk-force	2019.05.13	2	2.1.2	14.19.40.127	46	FN	76.0967	0.115669	3.34211	soft	sulfo	100	BSA	soft_sulfo_100	soft_sulfo_100_FN	0	0
map-data-2019.05.13-14.19.40.127_047.jpk-force	2019.05.13	2	2.1.2	14.19.40.127	47	FN	126.644	0.235816	5.29702	soft	sulfo	100	BSA	soft_sulfo_100	soft_sulfo_100_FN	0	0
map-data-2019.05.13-14.19.40.127_048.jpk-force	2019.05.13	2	2.1.2	14.19.40.127	48	FN	167.71	0.323923	6.06687	soft	sulfo	100	BSA	soft_sulfo_100	soft_sulfo_100_FN	0	1
map-data-2019.05.13-14.19.40.127_049.jpk-force	2019.05.13	2	2.1.2	14.19.40.127	49	FN	43.4835	0.0198202	0.98351	soft	sulfo	100	BSA	soft_sulfo_100	soft_sulfo_100_FN	0	0
map-data-2019.05.13-14.19.40.127_050.jpk-force	2019.05.13	2	2.1.2	14.19.40.127	50	FN	153.887	0.192356	3.37534	soft	sulfo	100	BSA	soft_sulfo_100	soft_sulfo_100_FN	0	0
map-data-2019.05.13-14.19.40.127_051.jpk-force	2019.05.13	2	2.1.2	14.19.40.127	51	FN	72.7055	0.0695335	2.04637	soft	sulfo	100	BSA	soft_sulfo_100	soft_sulfo_100_FN	0	0
map-data-2019.05.13-14.19.40.127_052.jpk-force	2019.05.13	2	2.1.2	14.19.40.127	52	FN	93.751	0.207295	4.67758	soft	sulfo	100	BSA	soft_sulfo_100	soft_sulfo_100_FN	0	0
map-data-2019.05.13-14.19.40.127_053.jpk-force	2019.05.13	2	2.1.2	14.19.40.127	53	FN	209.142	0.518804	6.19314	soft	sulfo	100	BSA	soft_sulfo_100	soft_sulfo_100_FN	0	1
map-data-2019.05.13-14.19.40.127_054.jpk-force	2019.05.13	2	2.1.2	14.19.40.127	54	FN	246.453	0.505534	4.8812	soft	sulfo	100	BSA	soft_sulfo_100	soft_sulfo_100_FN	0	0
map-data-2019.05.13-14.19.40.127_055.jpk-force	2019.05.13	2	2.1.2	14.19.40.127	55	FN	169.64	0.150514	1.71134	soft	sulfo	100	BSA	soft_sulfo_100	soft_sulfo_100_FN	0	0
map-data-2019.05.13-14.19.40.127_056.jpk-force	2019.05.13	2	2.1.2	14.19.40.127	56	FN	78.2845	0.0611921	1.73174	soft	sulfo	100	BSA	soft_sulfo_100	soft_sulfo_100_FN	0	0
map-data-2019.05.13-14.19.40.127_057.jpk-force	2019.05.13	2	2.1.2	14.19.40.127	57	FN	138.523	0.258007	3.97116	soft	sulfo	100	BSA	soft_sulfo_100	soft_sulfo_100_FN	0	0
map-data-2019.05.13-14.19.40.127_058.jpk-force	2019.05.13	2	2.1.2	14.19.40.127	58	FN	91.2351	0.133834	2.67658	soft	sulfo	100	BSA	soft_sulfo_100	soft_sulfo_100_FN	0	0
map-data-2019.05.13-14.19.40.127_059.jpk-force	2019.05.13	2	2.1.2	14.19.40.127	59	FN	51.1939	0.0226648	0.978	soft	sulfo	100	BSA	soft_sulfo_100	soft_sulfo_100_FN	0	0
map-data-2019.05.13-14.19.40.127_060.jpk-force	2019.05.13	2	2.1.2	14.19.40.127	60	FN	75.6189	0.129796	3.49538	soft	sulfo	100	BSA	soft_sulfo_100	soft_sulfo_100_FN	0	0
map-data-2019.05.13-14.19.40.127_061.jpk-force	2019.05.13	2	2.1.2	14.19.40.127	61	FN	65.1492	0.0832187	2.83144	soft	sulfo	100	BSA	soft_sulfo_100	soft_sulfo_100_FN	0	0
map-data-2019.05.13-14.19.40.127_062.jpk-force	2019.05.13	2	2.1.2	14.19.40.127	62	FN	81.9478	0.0608575	1.66763	soft	sulfo	100	BSA	soft_sulfo_100	soft_sulfo_100_FN	0	0
map-data-2019.05.13-14.19.40.127_063.jpk-force	2019.05.13	2	2.1.2	14.19.40.127	63	FN	69.6171	0.0564557	1.89303	soft	sulfo	100	BSA	soft_sulfo_100	soft_sulfo_100_FN	0	0
map-data-2019.05.13-14.19.40.127_064.jpk-force	2019.05.13	2	2.1.2	14.19.40.127	64	FN	53.2055	0.02594	1.05795	soft	sulfo	100	BSA	soft_sulfo_100	soft_sulfo_100_FN	0	0
map-data-2019.05.13-14.19.40.127_065.jpk-force	2019.05.13	2	2.1.2	14.19.40.127	65	FN	150.881	0.250441	4.22569	soft	sulfo	100	BSA	soft_sulfo_100	soft_sulfo_100_FN	0	0
map-data-2019.05.13-14.19.40.127_066.jpk-force	2019.05.13	2	2.1.2	14.19.40.127	66	FN	114.809	0.151494	3.22092	soft	sulfo	100	BSA	soft_sulfo_100	soft_sulfo_100_FN	0	0
map-data-2019.05.13-14.19.40.127_067.jpk-force	2019.05.13	2	2.1.2	14.19.40.127	67	FN	60.9796	0.104282	3.62807	soft	sulfo	100	BSA	soft_sulfo_100	soft_sulfo_100_FN	0	0
map-data-2019.05.13-14.19.40.127_068.jpk-force	2019.05.13	2	2.1.2	14.19.40.127	68	FN	40.9387	0.0129582	0.76139	soft	sulfo	100	BSA	soft_sulfo_100	soft_sulfo_100_FN	0	0
map-data-2019.05.13-14.19.40.127_069.jpk-force	2019.05.13	2	2.1.2	14.19.40.127	69	FN	223.737	0.373397	3.18722	soft	sulfo	100	BSA	soft_sulfo_100	soft_sulfo_100_FN	0	0
map-data-2019.05.13-14.19.40.127_073.jpk-force	2019.05.13	2	2.1.2	14.19.40.127	73	FN	79.9451	0.044648	1.40928	soft	sulfo	100	BSA	soft_sulfo_100	soft_sulfo_100_FN	0	0
map-data-2019.05.13-14.19.40.127_074.jpk-force	2019.05.13	2	2.1.2	14.19.40.127	74	FN	107.138	0.0621851	1.32034	soft	sulfo	100	BSA	soft_sulfo_100	soft_sulfo_100_FN	0	0
map-data-2019.05.13-14.19.40.127_075.jpk-force	2019.05.13	2	2.1.2	14.19.40.127	75	FN	74.2512	0.069535	1.66738	soft	sulfo	100	BSA	soft_sulfo_100	soft_sulfo_100_FN	0	0
map-data-2019.05.13-14.19.40.127_076.jpk-force	2019.05.13	2	2.1.2	14.19.40.127	76	FN	103.121	0.211326	4.54739	soft	sulfo	100	BSA	soft_sulfo_100	soft_sulfo_100_FN	0	0
map-data-2019.05.13-14.19.40.127_077.jpk-force	2019.05.13	2	2.1.2	14.19.40.127	77	FN	101.731	0.0606889	1.60551	soft	sulfo	100	BSA	soft_sulfo_100	soft_sulfo_100_FN	0	0
map-data-2019.05.13-14.19.40.127_078.jpk-force	2019.05.13	2	2.1.2	14.19.40.127	78	FN	67.891	0.0170458	0.45393	soft	sulfo	100	BSA	soft_sulfo_100	soft_sulfo_100_FN	0	0
map-data-2019.05.13-14.19.40.127_079.jpk-force	2019.05.13	2	2.1.2	14.19.40.127	79	FN	84.4502	0.140347	3.508	soft	sulfo	100	BSA	soft_sulfo_100	soft_sulfo_100_FN	0	0
map-data-2019.05.13-14.19.40.127_080.jpk-force	2019.05.13	2	2.1.2	14.19.40.127	80	FN	83.242	0.0424261	1.09929	soft	sulfo	100	BSA	soft_sulfo_100	soft_sulfo_100_FN	0	0
map-data-2019.05.13-14.19.40.127_081.jpk-force	2019.05.13	2	2.1.2	14.19.40.127	81	FN	127.62	0.167421	2.91936	soft	sulfo	100	BSA	soft_sulfo_100	soft_sulfo_100_FN	0	0
map-data-2019.05.13-14.19.40.127_082.jpk-force	2019.05.13	2	2.1.2	14.19.40.127	82	FN	80.5344	0.110845	3.06185	soft	sulfo	100	BSA	soft_sulfo_100	soft_sulfo_100_FN	0	0
map-data-2019.05.13-14.19.40.127_083.jpk-force	2019.05.13	2	2.1.2	14.19.40.127	83	FN	62.7791	0.0805437	2.77805	soft	sulfo	100	BSA	soft_sulfo_100	soft_sulfo_100_FN	0	0
map-data-2019.05.13-14.19.40.127_084.jpk-force	2019.05.13	2	2.1.2	14.19.40.127	84	FN	62.8518	0.0527634	1.94181	soft	sulfo	100	BSA	soft_sulfo_100	soft_sulfo_100_FN	0	0
map-data-2019.05.13-14.19.40.127_085.jpk-force	2019.05.13	2	2.1.2	14.19.40.127	85	FN	34.8283	0.0036415	0.24123	soft	sulfo	100	BSA	soft_sulfo_100	soft_sulfo_100_FN	0	0
map-data-2019.05.13-14.19.40.127_086.jpk-force	2019.05.13	2	2.1.2	14.19.40.127	86	FN	106.245	0.132004	3.02902	soft	sulfo	100	BSA	soft_sulfo_100	soft_sulfo_100_FN	0	0
map-data-2019.05.13-14.19.40.127_087.jpk-force	2019.05.13	2	2.1.2	14.19.40.127	87	FN	72.6016	0.0745994	2.37972	soft	sulfo	100	BSA	soft_sulfo_100	soft_sulfo_100_FN	0	0
map-data-2019.05.13-14.19.40.127_088.jpk-force	2019.05.13	2	2.1.2	14.19.40.127	88	FN	220.065	0.297378	3.03275	soft	sulfo	100	BSA	soft_sulfo_100	soft_sulfo_100_FN	0	0
map-data-2019.05.13-14.19.40.127_089.jpk-force	2019.05.13	2	2.1.2	14.19.40.127	89	FN	184.441	0.373315	5.14577	soft	sulfo	100	BSA	soft_sulfo_100	soft_sulfo_100_FN	0	0
map-data-2019.05.13-14.19.40.127_090.jpk-force	2019.05.13	2	2.1.2	14.19.40.127	90	FN	86.9081	0.0501159	1.67599	soft	sulfo	100	BSA	soft_sulfo_100	soft_sulfo_100_FN	0	0
map-data-2019.05.13-14.19.40.127_091.jpk-force	2019.05.13	2	2.1.2	14.19.40.127	91	FN	43.2224	0.018636	1.10428	soft	sulfo	100	BSA	soft_sulfo_100	soft_sulfo_100_FN	0	0
map-data-2019.05.13-14.19.40.127_092.jpk-force	2019.05.13	2	2.1.2	14.19.40.127	92	FN	173.693	0.268802	3.42825	soft	sulfo	100	BSA	soft_sulfo_100	soft_sulfo_100_FN	0	0
map-data-2019.05.13-14.19.40.127_093.jpk-force	2019.05.13	2	2.1.2	14.19.40.127	93	FN	57.4744	0.0625447	2.41686	soft	sulfo	100	BSA	soft_sulfo_100	soft_sulfo_100_FN	0	0
map-data-2019.05.13-14.19.40.127_094.jpk-force	2019.05.13	2	2.1.2	14.19.40.127	94	FN	42.9238	0.00902159	0.50176	soft	sulfo	100	BSA	soft_sulfo_100	soft_sulfo_100_FN	0	0
map-data-2019.05.13-14.19.40.127_095.jpk-force	2019.05.13	2	2.1.2	14.19.40.127	95	FN	107.048	0.0328349	1.72195	soft	sulfo	100	BSA	soft_sulfo_100	soft_sulfo_100_FN	0	0
map-data-2019.05.13-14.19.40.127_096.jpk-force	2019.05.13	2	2.1.2	14.19.40.127	96	FN	40.5573	0.00753348	0.52203	soft	sulfo	100	BSA	soft_sulfo_100	soft_sulfo_100_FN	0	0
map-data-2019.05.13-14.19.40.127_097.jpk-force	2019.05.13	2	2.1.2	14.19.40.127	97	FN	66.3244	0.0340464	1.08197	soft	sulfo	100	BSA	soft_sulfo_100	soft_sulfo_100_FN	0	0
map-data-2019.05.13-14.19.40.127_098.jpk-force	2019.05.13	2	2.1.2	14.19.40.127	98	FN	53.5176	0.0223914	1.08619	soft	sulfo	100	BSA	soft_sulfo_100	soft_sulfo_100_FN	0	0
map-data-2019.05.13-14.19.40.127_099.jpk-force	2019.05.13	2	2.1.2	14.19.40.127	99	FN	132.395	0.139601	1.93136	soft	sulfo	100	BSA	soft_sulfo_100	soft_sulfo_100_FN	0	0
map-data-2019.05.13-14.27.57.331_000.jpk-force	2019.05.13	2	2.1.2	14.27.57.331	0	FN	103.982	0.144552	3.19236	soft	sulfo	100	BSA	soft_sulfo_100	soft_sulfo_100_FN	0	0
map-data-2019.05.13-14.27.57.331_001.jpk-force	2019.05.13	2	2.1.2	14.27.57.331	1	FN	97.4236	0.0689707	1.47704	soft	sulfo	100	BSA	soft_sulfo_100	soft_sulfo_100_FN	0	0
map-data-2019.05.13-14.27.57.331_002.jpk-force	2019.05.13	2	2.1.2	14.27.57.331	2	FN	200.282	0.374083	3.20237	soft	sulfo	100	BSA	soft_sulfo_100	soft_sulfo_100_FN	0	0
map-data-2019.05.13-14.27.57.331_003.jpk-force	2019.05.13	2	2.1.2	14.27.57.331	3	FN	67.6049	0.0335701	1.01375	soft	sulfo	100	BSA	soft_sulfo_100	soft_sulfo_100_FN	0	0
map-data-2019.05.13-14.27.57.331_019.jpk-force	2019.05.13	2	2.1.2	14.27.57.331	19	FN	56.1011	0.0333736	1.42028	soft	sulfo	100	BSA	soft_sulfo_100	soft_sulfo_100_FN	0	0
map-data-2019.05.13-14.27.57.331_020.jpk-force	2019.05.13	2	2.1.2	14.27.57.331	20	FN	20.4716	0.000190461	0.01859	soft	sulfo	100	BSA	soft_sulfo_100	soft_sulfo_100_FN	0	0
map-data-2019.05.13-14.27.57.331_021.jpk-force	2019.05.13	2	2.1.2	14.27.57.331	21	FN	188.468	0.221146	2.692	soft	sulfo	100	BSA	soft_sulfo_100	soft_sulfo_100_FN	0	0
map-data-2019.05.13-14.34.40.072_001.jpk-force	2019.05.13	2	2.1.2	14.34.40.072	1	FN	32.5386	0.00146008	0.12734	soft	sulfo	100	BSA	soft_sulfo_100	soft_sulfo_100_FN	0	0
map-data-2019.05.13-14.34.40.072_002.jpk-force	2019.05.13	2	2.1.2	14.34.40.072	2	FN	140.997	0.0762508	1.11922	soft	sulfo	100	BSA	soft_sulfo_100	soft_sulfo_100_FN	0	0
map-data-2019.05.13-14.34.40.072_003.jpk-force	2019.05.13	2	2.1.2	14.34.40.072	3	FN	120.175	0.0401164	0.86013	soft	sulfo	100	BSA	soft_sulfo_100	soft_sulfo_100_FN	0	0
map-data-2019.05.13-14.34.40.072_004.jpk-force	2019.05.13	2	2.1.2	14.34.40.072	4	FN	119.335	0.0620007	1.12292	soft	sulfo	100	BSA	soft_sulfo_100	soft_sulfo_100_FN	0	0
map-data-2019.05.13-14.34.40.072_005.jpk-force	2019.05.13	2	2.1.2	14.34.40.072	5	FN	87.6847	0.0880275	1.96092	soft	sulfo	100	BSA	soft_sulfo_100	soft_sulfo_100_FN	0	0
map-data-2019.05.13-14.34.40.072_006.jpk-force	2019.05.13	2	2.1.2	14.34.40.072	6	FN	155.7	0.110593	1.68851	soft	sulfo	100	BSA	soft_sulfo_100	soft_sulfo_100_FN	0	0
map-data-2019.05.13-14.34.40.072_007.jpk-force	2019.05.13	2	2.1.2	14.34.40.072	7	FN	398.764	0.340153	2.52348	soft	sulfo	100	BSA	soft_sulfo_100	soft_sulfo_100_FN	0	0
map-data-2019.05.13-14.34.40.072_008.jpk-force	2019.05.13	2	2.1.2	14.34.40.072	8	FN	81.6594	0.0806782	1.96634	soft	sulfo	100	BSA	soft_sulfo_100	soft_sulfo_100_FN	0	0
map-data-2019.05.13-14.34.40.072_009.jpk-force	2019.05.13	2	2.1.2	14.34.40.072	9	FN	74.6659	0.0421439	1.40815	soft	sulfo	100	BSA	soft_sulfo_100	soft_sulfo_100_FN	0	0
map-data-2019.05.13-14.34.40.072_010.jpk-force	2019.05.13	2	2.1.2	14.34.40.072	10	FN	67.9989	0.0500839	1.61535	soft	sulfo	100	BSA	soft_sulfo_100	soft_sulfo_100_FN	0	0
map-data-2019.05.13-14.34.40.072_011.jpk-force	2019.05.13	2	2.1.2	14.34.40.072	11	FN	79.3379	0.0473028	1.33939	soft	sulfo	100	BSA	soft_sulfo_100	soft_sulfo_100_FN	0	0
map-data-2019.05.13-14.34.40.072_012.jpk-force	2019.05.13	2	2.1.2	14.34.40.072	12	FN	69.1262	0.0333027	1.27867	soft	sulfo	100	BSA	soft_sulfo_100	soft_sulfo_100_FN	0	0
map-data-2019.05.13-14.34.40.072_013.jpk-force	2019.05.13	2	2.1.2	14.34.40.072	13	FN	104.707	0.0557024	1.14354	soft	sulfo	100	BSA	soft_sulfo_100	soft_sulfo_100_FN	0	0
map-data-2019.05.13-14.34.40.072_014.jpk-force	2019.05.13	2	2.1.2	14.34.40.072	14	FN	75.292	0.0696203	1.87512	soft	sulfo	100	BSA	soft_sulfo_100	soft_sulfo_100_FN	0	0
map-data-2019.05.13-14.34.40.072_015.jpk-force	2019.05.13	2	2.1.2	14.34.40.072	15	FN	49.751	0.0104852	0.48166	soft	sulfo	100	BSA	soft_sulfo_100	soft_sulfo_100_FN	0	0
map-data-2019.05.13-14.34.40.072_016.jpk-force	2019.05.13	2	2.1.2	14.34.40.072	16	FN	110.719	0.0766432	1.58902	soft	sulfo	100	BSA	soft_sulfo_100	soft_sulfo_100_FN	0	0
map-data-2019.05.13-14.34.40.072_017.jpk-force	2019.05.13	2	2.1.2	14.34.40.072	17	FN	72.5976	0.0558401	1.34976	soft	sulfo	100	BSA	soft_sulfo_100	soft_sulfo_100_FN	0	0
map-data-2019.05.13-14.34.40.072_018.jpk-force	2019.05.13	2	2.1.2	14.34.40.072	18	FN	59.5	0.0280082	1.05734	soft	sulfo	100	BSA	soft_sulfo_100	soft_sulfo_100_FN	0	0
map-data-2019.05.13-14.34.40.072_019.jpk-force	2019.05.13	2	2.1.2	14.34.40.072	19	FN	66.8367	0.036982	1.12198	soft	sulfo	100	BSA	soft_sulfo_100	soft_sulfo_100_FN	0	0
map-data-2019.05.13-14.34.40.072_022.jpk-force	2019.05.13	2	2.1.2	14.34.40.072	22	FN	143.97	0.109242	2.17316	soft	sulfo	100	BSA	soft_sulfo_100	soft_sulfo_100_FN	0	0
map-data-2019.05.13-14.34.40.072_023.jpk-force	2019.05.13	2	2.1.2	14.34.40.072	23	FN	83.6259	0.139497	3.79362	soft	sulfo	100	BSA	soft_sulfo_100	soft_sulfo_100_FN	0	0
map-data-2019.05.13-14.34.40.072_024.jpk-force	2019.05.13	2	2.1.2	14.34.40.072	24	FN	109.799	0.129042	2.10263	soft	sulfo	100	BSA	soft_sulfo_100	soft_sulfo_100_FN	0	0
map-data-2019.05.13-14.34.40.072_025.jpk-force	2019.05.13	2	2.1.2	14.34.40.072	25	FN	187.444	0.26981	3.56419	soft	sulfo	100	BSA	soft_sulfo_100	soft_sulfo_100_FN	0	0
map-data-2019.05.13-14.34.40.072_026.jpk-force	2019.05.13	2	2.1.2	14.34.40.072	26	FN	106.186	0.103264	2.44243	soft	sulfo	100	BSA	soft_sulfo_100	soft_sulfo_100_FN	0	0
map-data-2019.05.13-14.34.40.072_027.jpk-force	2019.05.13	2	2.1.2	14.34.40.072	27	FN	305.747	0.451141	4.02817	soft	sulfo	100	BSA	soft_sulfo_100	soft_sulfo_100_FN	0	0
map-data-2019.05.13-14.34.40.072_028.jpk-force	2019.05.13	2	2.1.2	14.34.40.072	28	FN	74.8331	0.0635481	1.9503	soft	sulfo	100	BSA	soft_sulfo_100	soft_sulfo_100_FN	0	0
map-data-2019.05.13-14.34.40.072_029.jpk-force	2019.05.13	2	2.1.2	14.34.40.072	29	FN	109.721	0.101916	2.50334	soft	sulfo	100	BSA	soft_sulfo_100	soft_sulfo_100_FN	0	0
map-data-2019.05.13-14.34.40.072_030.jpk-force	2019.05.13	2	2.1.2	14.34.40.072	30	FN	92.1645	0.091225	2.0325	soft	sulfo	100	BSA	soft_sulfo_100	soft_sulfo_100_FN	0	0
map-data-2019.05.13-14.34.40.072_031.jpk-force	2019.05.13	2	2.1.2	14.34.40.072	31	FN	116.466	0.0882742	1.64237	soft	sulfo	100	BSA	soft_sulfo_100	soft_sulfo_100_FN	0	0
map-data-2019.05.13-14.34.40.072_032.jpk-force	2019.05.13	2	2.1.2	14.34.40.072	32	FN	92.3869	0.0856711	1.59859	soft	sulfo	100	BSA	soft_sulfo_100	soft_sulfo_100_FN	0	0
map-data-2019.05.13-14.34.40.072_033.jpk-force	2019.05.13	2	2.1.2	14.34.40.072	33	FN	110.847	0.0752847	1.49654	soft	sulfo	100	BSA	soft_sulfo_100	soft_sulfo_100_FN	0	0
map-data-2019.05.13-14.34.40.072_034.jpk-force	2019.05.13	2	2.1.2	14.34.40.072	34	FN	135.328	0.292503	4.07378	soft	sulfo	100	BSA	soft_sulfo_100	soft_sulfo_100_FN	0	0
map-data-2019.05.13-14.34.40.072_035.jpk-force	2019.05.13	2	2.1.2	14.34.40.072	35	FN	96.9965	0.130971	3.70667	soft	sulfo	100	BSA	soft_sulfo_100	soft_sulfo_100_FN	0	0
map-data-2019.05.13-14.34.40.072_036.jpk-force	2019.05.13	2	2.1.2	14.34.40.072	36	FN	149.744	0.267432	3.66557	soft	sulfo	100	BSA	soft_sulfo_100	soft_sulfo_100_FN	0	0
map-data-2019.05.13-14.34.40.072_037.jpk-force	2019.05.13	2	2.1.2	14.34.40.072	37	FN	85.8383	0.084425	2.22494	soft	sulfo	100	BSA	soft_sulfo_100	soft_sulfo_100_FN	0	0
map-data-2019.05.13-14.34.40.072_038.jpk-force	2019.05.13	2	2.1.2	14.34.40.072	38	FN	85.3138	0.0950395	2.77793	soft	sulfo	100	BSA	soft_sulfo_100	soft_sulfo_100_FN	0	0
map-data-2019.05.13-14.34.40.072_039.jpk-force	2019.05.13	2	2.1.2	14.34.40.072	39	FN	268.798	0.191749	2.02199	soft	sulfo	100	BSA	soft_sulfo_100	soft_sulfo_100_FN	0	0
map-data-2019.05.13-14.34.40.072_040.jpk-force	2019.05.13	2	2.1.2	14.34.40.072	40	FN	44.0654	0.00743093	0.32999	soft	sulfo	100	BSA	soft_sulfo_100	soft_sulfo_100_FN	0	0
map-data-2019.05.13-14.34.40.072_041.jpk-force	2019.05.13	2	2.1.2	14.34.40.072	41	FN	81.1936	0.0371786	0.87506	soft	sulfo	100	BSA	soft_sulfo_100	soft_sulfo_100_FN	0	0
map-data-2019.05.13-14.34.40.072_042.jpk-force	2019.05.13	2	2.1.2	14.34.40.072	42	FN	123.984	0.0608126	1.21513	soft	sulfo	100	BSA	soft_sulfo_100	soft_sulfo_100_FN	0	0
map-data-2019.05.13-14.34.40.072_043.jpk-force	2019.05.13	2	2.1.2	14.34.40.072	43	FN	57.3662	0.0269315	1.25987	soft	sulfo	100	BSA	soft_sulfo_100	soft_sulfo_100_FN	0	0
map-data-2019.05.13-14.34.40.072_044.jpk-force	2019.05.13	2	2.1.2	14.34.40.072	44	FN	51.7221	0.0229331	0.9244	soft	sulfo	100	BSA	soft_sulfo_100	soft_sulfo_100_FN	0	0
map-data-2019.05.13-14.34.40.072_045.jpk-force	2019.05.13	2	2.1.2	14.34.40.072	45	FN	87.5686	0.0913094	1.92363	soft	sulfo	100	BSA	soft_sulfo_100	soft_sulfo_100_FN	0	0
map-data-2019.05.13-14.34.40.072_046.jpk-force	2019.05.13	2	2.1.2	14.34.40.072	46	FN	99.3374	0.0752364	1.58398	soft	sulfo	100	BSA	soft_sulfo_100	soft_sulfo_100_FN	0	0
map-data-2019.05.13-14.34.40.072_047.jpk-force	2019.05.13	2	2.1.2	14.34.40.072	47	FN	113.137	0.143698	2.87632	soft	sulfo	100	BSA	soft_sulfo_100	soft_sulfo_100_FN	0	0
map-data-2019.05.13-14.34.40.072_048.jpk-force	2019.05.13	2	2.1.2	14.34.40.072	48	FN	104.35	0.19142	4.75719	soft	sulfo	100	BSA	soft_sulfo_100	soft_sulfo_100_FN	0	0
map-data-2019.05.13-14.34.40.072_049.jpk-force	2019.05.13	2	2.1.2	14.34.40.072	49	FN	110.198	0.149166	2.88628	soft	sulfo	100	BSA	soft_sulfo_100	soft_sulfo_100_FN	0	0
map-data-2019.05.13-14.34.40.072_050.jpk-force	2019.05.13	2	2.1.2	14.34.40.072	50	FN	127.459	0.379726	5.32058	soft	sulfo	100	BSA	soft_sulfo_100	soft_sulfo_100_FN	0	0
map-data-2019.05.13-14.34.40.072_051.jpk-force	2019.05.13	2	2.1.2	14.34.40.072	51	FN	82.2936	0.0664732	1.88883	soft	sulfo	100	BSA	soft_sulfo_100	soft_sulfo_100_FN	0	0
map-data-2019.05.13-14.34.40.072_052.jpk-force	2019.05.13	2	2.1.2	14.34.40.072	52	FN	137.735	0.149318	3.31643	soft	sulfo	100	BSA	soft_sulfo_100	soft_sulfo_100_FN	0	0
map-data-2019.05.13-14.34.40.072_053.jpk-force	2019.05.13	2	2.1.2	14.34.40.072	53	FN	70.4399	0.0541122	1.80859	soft	sulfo	100	BSA	soft_sulfo_100	soft_sulfo_100_FN	0	0
map-data-2019.05.13-14.34.40.072_054.jpk-force	2019.05.13	2	2.1.2	14.34.40.072	54	FN	105.497	0.117734	2.16656	soft	sulfo	100	BSA	soft_sulfo_100	soft_sulfo_100_FN	0	0
map-data-2019.05.13-14.34.40.072_055.jpk-force	2019.05.13	2	2.1.2	14.34.40.072	55	FN	109.217	0.200633	4.31009	soft	sulfo	100	BSA	soft_sulfo_100	soft_sulfo_100_FN	0	0
map-data-2019.05.13-14.34.40.072_056.jpk-force	2019.05.13	2	2.1.2	14.34.40.072	56	FN	70.6379	0.0840959	2.39658	soft	sulfo	100	BSA	soft_sulfo_100	soft_sulfo_100_FN	0	0
map-data-2019.05.13-14.34.40.072_057.jpk-force	2019.05.13	2	2.1.2	14.34.40.072	57	FN	214.761	0.111218	1.60651	soft	sulfo	100	BSA	soft_sulfo_100	soft_sulfo_100_FN	0	0
map-data-2019.05.13-14.34.40.072_058.jpk-force	2019.05.13	2	2.1.2	14.34.40.072	58	FN	143.199	0.202159	3.27187	soft	sulfo	100	BSA	soft_sulfo_100	soft_sulfo_100_FN	0	0
map-data-2019.05.13-14.34.40.072_059.jpk-force	2019.05.13	2	2.1.2	14.34.40.072	59	FN	102.765	0.0737215	1.74275	soft	sulfo	100	BSA	soft_sulfo_100	soft_sulfo_100_FN	0	0
map-data-2019.05.13-14.34.40.072_060.jpk-force	2019.05.13	2	2.1.2	14.34.40.072	60	FN	71.2165	0.0647626	1.77562	soft	sulfo	100	BSA	soft_sulfo_100	soft_sulfo_100_FN	0	0
map-data-2019.05.13-14.34.40.072_061.jpk-force	2019.05.13	2	2.1.2	14.34.40.072	61	FN	121.831	0.0587575	1.10407	soft	sulfo	100	BSA	soft_sulfo_100	soft_sulfo_100_FN	0	0
map-data-2019.05.13-14.34.40.072_062.jpk-force	2019.05.13	2	2.1.2	14.34.40.072	62	FN	99.3943	0.0697936	1.50931	soft	sulfo	100	BSA	soft_sulfo_100	soft_sulfo_100_FN	0	0
map-data-2019.05.13-14.34.40.072_063.jpk-force	2019.05.13	2	2.1.2	14.34.40.072	63	FN	162.315	0.120181	1.974	soft	sulfo	100	BSA	soft_sulfo_100	soft_sulfo_100_FN	0	0
map-data-2019.05.13-14.34.40.072_064.jpk-force	2019.05.13	2	2.1.2	14.34.40.072	64	FN	247.223	0.173795	1.83319	soft	sulfo	100	BSA	soft_sulfo_100	soft_sulfo_100_FN	0	0
map-data-2019.05.13-14.34.40.072_065.jpk-force	2019.05.13	2	2.1.2	14.34.40.072	65	FN	151.475	0.0844932	1.23075	soft	sulfo	100	BSA	soft_sulfo_100	soft_sulfo_100_FN	0	0
map-data-2019.05.13-14.34.40.072_066.jpk-force	2019.05.13	2	2.1.2	14.34.40.072	66	FN	97.5237	0.157355	3.19977	soft	sulfo	100	BSA	soft_sulfo_100	soft_sulfo_100_FN	0	0
map-data-2019.05.13-14.34.40.072_067.jpk-force	2019.05.13	2	2.1.2	14.34.40.072	67	FN	92.9442	0.062988	1.67985	soft	sulfo	100	BSA	soft_sulfo_100	soft_sulfo_100_FN	0	0
map-data-2019.05.13-14.34.40.072_068.jpk-force	2019.05.13	2	2.1.2	14.34.40.072	68	FN	96.8292	0.0825893	1.77089	soft	sulfo	100	BSA	soft_sulfo_100	soft_sulfo_100_FN	0	0
map-data-2019.05.13-14.34.40.072_069.jpk-force	2019.05.13	2	2.1.2	14.34.40.072	69	FN	101.466	0.142742	3.07457	soft	sulfo	100	BSA	soft_sulfo_100	soft_sulfo_100_FN	0	0
map-data-2019.05.13-14.34.40.072_070.jpk-force	2019.05.13	2	2.1.2	14.34.40.072	70	FN	116.672	0.118403	1.93942	soft	sulfo	100	BSA	soft_sulfo_100	soft_sulfo_100_FN	0	0
map-data-2019.05.13-14.34.40.072_071.jpk-force	2019.05.13	2	2.1.2	14.34.40.072	71	FN	64.3961	0.0543089	1.70795	soft	sulfo	100	BSA	soft_sulfo_100	soft_sulfo_100_FN	0	0
map-data-2019.05.13-14.34.40.072_072.jpk-force	2019.05.13	2	2.1.2	14.34.40.072	72	FN	77.6598	0.0842576	1.85479	soft	sulfo	100	BSA	soft_sulfo_100	soft_sulfo_100_FN	0	0
map-data-2019.05.13-14.34.40.072_073.jpk-force	2019.05.13	2	2.1.2	14.34.40.072	73	FN	90.0308	0.0525592	1.55711	soft	sulfo	100	BSA	soft_sulfo_100	soft_sulfo_100_FN	0	0
map-data-2019.05.13-14.34.40.072_074.jpk-force	2019.05.13	2	2.1.2	14.34.40.072	74	FN	91.9051	0.141556	2.77255	soft	sulfo	100	BSA	soft_sulfo_100	soft_sulfo_100_FN	0	0
map-data-2019.05.13-14.34.40.072_075.jpk-force	2019.05.13	2	2.1.2	14.34.40.072	75	FN	58.2404	0.028816	0.98752	soft	sulfo	100	BSA	soft_sulfo_100	soft_sulfo_100_FN	0	0
map-data-2019.05.13-14.34.40.072_076.jpk-force	2019.05.13	2	2.1.2	14.34.40.072	76	FN	119.147	0.128468	3.17098	soft	sulfo	100	BSA	soft_sulfo_100	soft_sulfo_100_FN	0	0
map-data-2019.05.13-14.34.40.072_077.jpk-force	2019.05.13	2	2.1.2	14.34.40.072	77	FN	60.9716	0.0460661	1.45724	soft	sulfo	100	BSA	soft_sulfo_100	soft_sulfo_100_FN	0	0
map-data-2019.05.13-14.34.40.072_078.jpk-force	2019.05.13	2	2.1.2	14.34.40.072	78	FN	90.8495	0.0671248	1.68951	soft	sulfo	100	BSA	soft_sulfo_100	soft_sulfo_100_FN	0	0
map-data-2019.05.13-14.34.40.072_079.jpk-force	2019.05.13	2	2.1.2	14.34.40.072	79	FN	74.0192	0.110833	2.78763	soft	sulfo	100	BSA	soft_sulfo_100	soft_sulfo_100_FN	0	0
map-data-2019.05.13-14.34.40.072_080.jpk-force	2019.05.13	2	2.1.2	14.34.40.072	80	FN	122.552	0.072416	1.4212	soft	sulfo	100	BSA	soft_sulfo_100	soft_sulfo_100_FN	0	0
map-data-2019.05.13-14.34.40.072_081.jpk-force	2019.05.13	2	2.1.2	14.34.40.072	81	FN	66.2352	0.0385112	1.07147	soft	sulfo	100	BSA	soft_sulfo_100	soft_sulfo_100_FN	0	0
map-data-2019.05.13-14.34.40.072_082.jpk-force	2019.05.13	2	2.1.2	14.34.40.072	82	FN	172.453	0.110534	2.09276	soft	sulfo	100	BSA	soft_sulfo_100	soft_sulfo_100_FN	0	0
map-data-2019.05.13-14.34.40.072_083.jpk-force	2019.05.13	2	2.1.2	14.34.40.072	83	FN	89.1347	0.135328	3.60035	soft	sulfo	100	BSA	soft_sulfo_100	soft_sulfo_100_FN	0	0
map-data-2019.05.13-14.34.40.072_084.jpk-force	2019.05.13	2	2.1.2	14.34.40.072	84	FN	86.8096	0.140789	3.61167	soft	sulfo	100	BSA	soft_sulfo_100	soft_sulfo_100_FN	0	0
map-data-2019.05.13-14.34.40.072_085.jpk-force	2019.05.13	2	2.1.2	14.34.40.072	85	FN	165.179	0.150471	2.10625	soft	sulfo	100	BSA	soft_sulfo_100	soft_sulfo_100_FN	0	0
map-data-2019.05.13-14.34.40.072_086.jpk-force	2019.05.13	2	2.1.2	14.34.40.072	86	FN	63.4165	0.0336094	1.19561	soft	sulfo	100	BSA	soft_sulfo_100	soft_sulfo_100_FN	0	0
map-data-2019.05.13-14.34.40.072_087.jpk-force	2019.05.13	2	2.1.2	14.34.40.072	87	FN	81.7185	0.0774388	2.13138	soft	sulfo	100	BSA	soft_sulfo_100	soft_sulfo_100_FN	0	0
map-data-2019.05.13-14.34.40.072_088.jpk-force	2019.05.13	2	2.1.2	14.34.40.072	88	FN	131.645	0.15201	2.12407	soft	sulfo	100	BSA	soft_sulfo_100	soft_sulfo_100_FN	0	0
map-data-2019.05.13-14.34.40.072_089.jpk-force	2019.05.13	2	2.1.2	14.34.40.072	89	FN	64.0305	0.0528881	1.6856	soft	sulfo	100	BSA	soft_sulfo_100	soft_sulfo_100_FN	0	0
map-data-2019.05.13-14.34.40.072_090.jpk-force	2019.05.13	2	2.1.2	14.34.40.072	90	FN	64.8605	0.0630235	1.82135	soft	sulfo	100	BSA	soft_sulfo_100	soft_sulfo_100_FN	0	0
map-data-2019.05.13-14.34.40.072_091.jpk-force	2019.05.13	2	2.1.2	14.34.40.072	91	FN	107.356	0.0821227	1.8491	soft	sulfo	100	BSA	soft_sulfo_100	soft_sulfo_100_FN	0	0
map-data-2019.05.13-14.34.40.072_092.jpk-force	2019.05.13	2	2.1.2	14.34.40.072	92	FN	70.5755	0.0605861	1.939	soft	sulfo	100	BSA	soft_sulfo_100	soft_sulfo_100_FN	0	0
map-data-2019.05.13-14.34.40.072_093.jpk-force	2019.05.13	2	2.1.2	14.34.40.072	93	FN	64.8457	0.0689418	2.22755	soft	sulfo	100	BSA	soft_sulfo_100	soft_sulfo_100_FN	0	0
map-data-2019.05.13-14.34.40.072_094.jpk-force	2019.05.13	2	2.1.2	14.34.40.072	94	FN	51.3344	0.010897	0.57157	soft	sulfo	100	BSA	soft_sulfo_100	soft_sulfo_100_FN	0	0
map-data-2019.05.13-14.34.40.072_095.jpk-force	2019.05.13	2	2.1.2	14.34.40.072	95	FN	99.4892	0.277365	5.74333	soft	sulfo	100	BSA	soft_sulfo_100	soft_sulfo_100_FN	0	0
map-data-2019.05.13-14.34.40.072_096.jpk-force	2019.05.13	2	2.1.2	14.34.40.072	96	FN	56.6335	0.0242188	1.17362	soft	sulfo	100	BSA	soft_sulfo_100	soft_sulfo_100_FN	0	0
map-data-2019.05.13-14.34.40.072_097.jpk-force	2019.05.13	2	2.1.2	14.34.40.072	97	FN	183.99	0.132931	1.69619	soft	sulfo	100	BSA	soft_sulfo_100	soft_sulfo_100_FN	0	0
map-data-2019.05.13-14.34.40.072_098.jpk-force	2019.05.13	2	2.1.2	14.34.40.072	98	FN	137.216	0.157281	2.67141	soft	sulfo	100	BSA	soft_sulfo_100	soft_sulfo_100_FN	0	0
map-data-2019.05.13-14.34.40.072_099.jpk-force	2019.05.13	2	2.1.2	14.34.40.072	99	FN	81.6583	0.0607297	1.52257	soft	sulfo	100	BSA	soft_sulfo_100	soft_sulfo_100_FN	0	0
map-data-2019.05.13-11.38.06.881_000.jpk-force	2019.05.13	2	2.1.3	11.38.06.881	0	FN	115.961	0.0234471	0.48867	soft	16mM	50	BSA	soft_16mM_50	soft_16mM_50_FN	0	0
map-data-2019.05.13-11.38.06.881_001.jpk-force	2019.05.13	2	2.1.3	11.38.06.881	1	FN	36.0645	0.000943042	0.06471	soft	16mM	50	BSA	soft_16mM_50	soft_16mM_50_FN	0	0
map-data-2019.05.13-11.38.06.881_002.jpk-force	2019.05.13	2	2.1.3	11.38.06.881	2	FN	45.4669	0.00684572	0.35842	soft	16mM	50	BSA	soft_16mM_50	soft_16mM_50_FN	0	0
map-data-2019.05.13-11.38.06.881_003.jpk-force	2019.05.13	2	2.1.3	11.38.06.881	3	FN	128.171	0.0442334	0.62979	soft	16mM	50	BSA	soft_16mM_50	soft_16mM_50_FN	0	0
map-data-2019.05.13-11.38.06.881_004.jpk-force	2019.05.13	2	2.1.3	11.38.06.881	4	FN	31.7147	0.000870967	0.08396	soft	16mM	50	BSA	soft_16mM_50	soft_16mM_50_FN	0	0
map-data-2019.05.13-11.38.06.881_005.jpk-force	2019.05.13	2	2.1.3	11.38.06.881	5	FN	105.327	0.0216642	0.44088	soft	16mM	50	BSA	soft_16mM_50	soft_16mM_50_FN	0	0
map-data-2019.05.13-11.38.06.881_006.jpk-force	2019.05.13	2	2.1.3	11.38.06.881	6	FN	44.8879	0.00375848	0.21045	soft	16mM	50	BSA	soft_16mM_50	soft_16mM_50_FN	0	0
map-data-2019.05.13-11.38.06.881_007.jpk-force	2019.05.13	2	2.1.3	11.38.06.881	7	FN	70.1833	0.00789811	0.32156	soft	16mM	50	BSA	soft_16mM_50	soft_16mM_50_FN	0	0
map-data-2019.05.13-11.38.06.881_008.jpk-force	2019.05.13	2	2.1.3	11.38.06.881	8	FN	132.47	0.0566121	0.88788	soft	16mM	50	BSA	soft_16mM_50	soft_16mM_50_FN	0	0
map-data-2019.05.13-11.38.06.881_009.jpk-force	2019.05.13	2	2.1.3	11.38.06.881	9	FN	30.9358	0.00109411	0.08253	soft	16mM	50	BSA	soft_16mM_50	soft_16mM_50_FN	0	0
map-data-2019.05.13-11.38.06.881_010.jpk-force	2019.05.13	2	2.1.3	11.38.06.881	10	FN	246.819	0.146857	1.58438	soft	16mM	50	BSA	soft_16mM_50	soft_16mM_50_FN	0	0
map-data-2019.05.13-11.38.06.881_011.jpk-force	2019.05.13	2	2.1.3	11.38.06.881	11	FN	113.554	0.0287256	0.60462	soft	16mM	50	BSA	soft_16mM_50	soft_16mM_50_FN	0	0
map-data-2019.05.13-11.38.06.881_012.jpk-force	2019.05.13	2	2.1.3	11.38.06.881	12	FN	73.4232	0.00720084	0.26547	soft	16mM	50	BSA	soft_16mM_50	soft_16mM_50_FN	0	0
map-data-2019.05.13-11.38.06.881_013.jpk-force	2019.05.13	2	2.1.3	11.38.06.881	13	FN	36.3483	0.00125633	0.13341	soft	16mM	50	BSA	soft_16mM_50	soft_16mM_50_FN	0	0
map-data-2019.05.13-11.38.06.881_014.jpk-force	2019.05.13	2	2.1.3	11.38.06.881	14	FN	283.664	0.154438	1.2554	soft	16mM	50	BSA	soft_16mM_50	soft_16mM_50_FN	0	1
map-data-2019.05.13-11.38.06.881_015.jpk-force	2019.05.13	2	2.1.3	11.38.06.881	15	FN	254.504	0.109777	0.89421	soft	16mM	50	BSA	soft_16mM_50	soft_16mM_50_FN	0	1
map-data-2019.05.13-11.38.06.881_016.jpk-force	2019.05.13	2	2.1.3	11.38.06.881	16	FN	30.8427	0.000597995	0.06505	soft	16mM	50	BSA	soft_16mM_50	soft_16mM_50_FN	0	0
map-data-2019.05.13-11.38.06.881_017.jpk-force	2019.05.13	2	2.1.3	11.38.06.881	17	FN	136.352	0.0100715	0.21169	soft	16mM	50	BSA	soft_16mM_50	soft_16mM_50_FN	0	0
map-data-2019.05.13-11.38.06.881_018.jpk-force	2019.05.13	2	2.1.3	11.38.06.881	18	FN	33.0115	0.000633986	0.05918	soft	16mM	50	BSA	soft_16mM_50	soft_16mM_50_FN	0	0
map-data-2019.05.13-11.38.06.881_019.jpk-force	2019.05.13	2	2.1.3	11.38.06.881	19	FN	70.1048	0.00717026	0.20572	soft	16mM	50	BSA	soft_16mM_50	soft_16mM_50_FN	0	0
map-data-2019.05.13-11.38.06.881_020.jpk-force	2019.05.13	2	2.1.3	11.38.06.881	20	FN	286.275	0.140491	1.10108	soft	16mM	50	BSA	soft_16mM_50	soft_16mM_50_FN	0	1
map-data-2019.05.13-11.38.06.881_021.jpk-force	2019.05.13	2	2.1.3	11.38.06.881	21	FN	275.472	0.119388	1.05144	soft	16mM	50	BSA	soft_16mM_50	soft_16mM_50_FN	0	1
map-data-2019.05.13-11.38.06.881_022.jpk-force	2019.05.13	2	2.1.3	11.38.06.881	22	FN	35.4515	0.000953363	0.13099	soft	16mM	50	BSA	soft_16mM_50	soft_16mM_50_FN	0	0
map-data-2019.05.13-11.38.06.881_023.jpk-force	2019.05.13	2	2.1.3	11.38.06.881	23	FN	53.4016	0.00463371	0.20345	soft	16mM	50	BSA	soft_16mM_50	soft_16mM_50_FN	0	0
map-data-2019.05.13-11.38.06.881_024.jpk-force	2019.05.13	2	2.1.3	11.38.06.881	24	FN	206.631	0.0726285	0.84875	soft	16mM	50	BSA	soft_16mM_50	soft_16mM_50_FN	0	0
map-data-2019.05.13-11.38.06.881_025.jpk-force	2019.05.13	2	2.1.3	11.38.06.881	25	FN	220.85	0.11166	1.10622	soft	16mM	50	BSA	soft_16mM_50	soft_16mM_50_FN	0	1
map-data-2019.05.13-11.38.06.881_026.jpk-force	2019.05.13	2	2.1.3	11.38.06.881	26	FN	37.3082	0.00218123	0.17156	soft	16mM	50	BSA	soft_16mM_50	soft_16mM_50_FN	0	0
map-data-2019.05.13-11.38.06.881_027.jpk-force	2019.05.13	2	2.1.3	11.38.06.881	27	FN	137.362	0.0527885	0.90106	soft	16mM	50	BSA	soft_16mM_50	soft_16mM_50_FN	0	0
map-data-2019.05.13-11.38.06.881_028.jpk-force	2019.05.13	2	2.1.3	11.38.06.881	28	FN	168.297	0.0523921	0.8092	soft	16mM	50	BSA	soft_16mM_50	soft_16mM_50_FN	0	0
map-data-2019.05.13-11.38.06.881_029.jpk-force	2019.05.13	2	2.1.3	11.38.06.881	29	FN	163.61	0.0765468	1.09946	soft	16mM	50	BSA	soft_16mM_50	soft_16mM_50_FN	0	0
map-data-2019.05.13-11.38.06.881_030.jpk-force	2019.05.13	2	2.1.3	11.38.06.881	30	FN	58.364	0.0196947	0.67075	soft	16mM	50	BSA	soft_16mM_50	soft_16mM_50_FN	0	0
map-data-2019.05.13-11.38.06.881_031.jpk-force	2019.05.13	2	2.1.3	11.38.06.881	31	FN	38.6891	0.00273747	0.19277	soft	16mM	50	BSA	soft_16mM_50	soft_16mM_50_FN	0	0
map-data-2019.05.13-11.38.06.881_032.jpk-force	2019.05.13	2	2.1.3	11.38.06.881	32	FN	271.306	0.185835	1.72229	soft	16mM	50	BSA	soft_16mM_50	soft_16mM_50_FN	0	0
map-data-2019.05.13-11.38.06.881_033.jpk-force	2019.05.13	2	2.1.3	11.38.06.881	33	FN	85.7471	0.0195137	0.49167	soft	16mM	50	BSA	soft_16mM_50	soft_16mM_50_FN	0	0
map-data-2019.05.13-11.38.06.881_034.jpk-force	2019.05.13	2	2.1.3	11.38.06.881	34	FN	85.9796	0.0253095	0.55023	soft	16mM	50	BSA	soft_16mM_50	soft_16mM_50_FN	0	0
map-data-2019.05.13-11.38.06.881_035.jpk-force	2019.05.13	2	2.1.3	11.38.06.881	35	FN	76.3746	0.0167806	0.51603	soft	16mM	50	BSA	soft_16mM_50	soft_16mM_50_FN	0	0
map-data-2019.05.13-11.38.06.881_036.jpk-force	2019.05.13	2	2.1.3	11.38.06.881	36	FN	122.784	0.0394645	0.66345	soft	16mM	50	BSA	soft_16mM_50	soft_16mM_50_FN	0	0
map-data-2019.05.13-11.38.06.881_037.jpk-force	2019.05.13	2	2.1.3	11.38.06.881	37	FN	52.2264	0.00806693	0.39168	soft	16mM	50	BSA	soft_16mM_50	soft_16mM_50_FN	0	0
map-data-2019.05.13-11.38.06.881_038.jpk-force	2019.05.13	2	2.1.3	11.38.06.881	38	FN	159.049	0.092809	1.3492	soft	16mM	50	BSA	soft_16mM_50	soft_16mM_50_FN	0	0
map-data-2019.05.13-11.38.06.881_039.jpk-force	2019.05.13	2	2.1.3	11.38.06.881	39	FN	56.9432	0.0137866	0.53782	soft	16mM	50	BSA	soft_16mM_50	soft_16mM_50_FN	0	0
map-data-2019.05.13-11.38.06.881_040.jpk-force	2019.05.13	2	2.1.3	11.38.06.881	40	FN	35.7245	0.00152387	0.1409	soft	16mM	50	BSA	soft_16mM_50	soft_16mM_50_FN	0	0
map-data-2019.05.13-11.38.06.881_041.jpk-force	2019.05.13	2	2.1.3	11.38.06.881	41	FN	49.5933	0.0209519	1.01372	soft	16mM	50	BSA	soft_16mM_50	soft_16mM_50_FN	0	0
map-data-2019.05.13-11.38.06.881_042.jpk-force	2019.05.13	2	2.1.3	11.38.06.881	42	FN	90.2287	0.0217539	0.46521	soft	16mM	50	BSA	soft_16mM_50	soft_16mM_50_FN	0	0
map-data-2019.05.13-11.38.06.881_043.jpk-force	2019.05.13	2	2.1.3	11.38.06.881	43	FN	52.8789	0.00782986	0.48683	soft	16mM	50	BSA	soft_16mM_50	soft_16mM_50_FN	0	0
map-data-2019.05.13-11.38.06.881_044.jpk-force	2019.05.13	2	2.1.3	11.38.06.881	44	FN	85.0261	0.0247862	0.61995	soft	16mM	50	BSA	soft_16mM_50	soft_16mM_50_FN	0	0
map-data-2019.05.13-11.38.06.881_045.jpk-force	2019.05.13	2	2.1.3	11.38.06.881	45	FN	140.554	0.0607243	1.01205	soft	16mM	50	BSA	soft_16mM_50	soft_16mM_50_FN	0	0
map-data-2019.05.13-11.38.06.881_046.jpk-force	2019.05.13	2	2.1.3	11.38.06.881	46	FN	60.4925	0.00871718	0.34967	soft	16mM	50	BSA	soft_16mM_50	soft_16mM_50_FN	0	0
map-data-2019.05.13-11.38.06.881_047.jpk-force	2019.05.13	2	2.1.3	11.38.06.881	47	FN	161.863	0.0565464	0.76417	soft	16mM	50	BSA	soft_16mM_50	soft_16mM_50_FN	0	0
map-data-2019.05.13-11.38.06.881_048.jpk-force	2019.05.13	2	2.1.3	11.38.06.881	48	FN	1238.67	1.81547	3.84858	soft	16mM	50	BSA	soft_16mM_50	soft_16mM_50_FN	0	1
map-data-2019.05.13-11.38.06.881_049.jpk-force	2019.05.13	2	2.1.3	11.38.06.881	49	FN	202.825	0.135798	1.17197	soft	16mM	50	BSA	soft_16mM_50	soft_16mM_50_FN	0	0
map-data-2019.05.13-11.38.06.881_050.jpk-force	2019.05.13	2	2.1.3	11.38.06.881	50	FN	86.9448	0.0296288	0.64774	soft	16mM	50	BSA	soft_16mM_50	soft_16mM_50_FN	0	0
map-data-2019.05.13-11.38.06.881_051.jpk-force	2019.05.13	2	2.1.3	11.38.06.881	51	FN	68.0318	0.00944542	0.33974	soft	16mM	50	BSA	soft_16mM_50	soft_16mM_50_FN	0	0
map-data-2019.05.13-11.38.06.881_052.jpk-force	2019.05.13	2	2.1.3	11.38.06.881	52	FN	101.585	0.0357729	0.72291	soft	16mM	50	BSA	soft_16mM_50	soft_16mM_50_FN	0	0
map-data-2019.05.13-11.38.06.881_053.jpk-force	2019.05.13	2	2.1.3	11.38.06.881	53	FN	249.02	0.143689	1.43538	soft	16mM	50	BSA	soft_16mM_50	soft_16mM_50_FN	0	0
map-data-2019.05.13-11.38.06.881_054.jpk-force	2019.05.13	2	2.1.3	11.38.06.881	54	FN	59.5283	0.0164185	0.59439	soft	16mM	50	BSA	soft_16mM_50	soft_16mM_50_FN	0	0
map-data-2019.05.13-11.38.06.881_055.jpk-force	2019.05.13	2	2.1.3	11.38.06.881	55	FN	93.7596	0.043673	0.95685	soft	16mM	50	BSA	soft_16mM_50	soft_16mM_50_FN	0	0
map-data-2019.05.13-11.38.06.881_056.jpk-force	2019.05.13	2	2.1.3	11.38.06.881	56	FN	1903.72	2.70911	4.04965	soft	16mM	50	BSA	soft_16mM_50	soft_16mM_50_FN	0	1
map-data-2019.05.13-11.38.06.881_057.jpk-force	2019.05.13	2	2.1.3	11.38.06.881	57	FN	131.581	0.0761422	1.06343	soft	16mM	50	BSA	soft_16mM_50	soft_16mM_50_FN	0	0
map-data-2019.05.13-11.38.06.881_058.jpk-force	2019.05.13	2	2.1.3	11.38.06.881	58	FN	72.5568	0.0232972	0.80481	soft	16mM	50	BSA	soft_16mM_50	soft_16mM_50_FN	0	0
map-data-2019.05.13-11.38.06.881_059.jpk-force	2019.05.13	2	2.1.3	11.38.06.881	59	FN	59.2187	0.0146815	0.50501	soft	16mM	50	BSA	soft_16mM_50	soft_16mM_50_FN	0	0
map-data-2019.05.13-11.38.06.881_060.jpk-force	2019.05.13	2	2.1.3	11.38.06.881	60	FN	33.9042	0.0021792	0.17071	soft	16mM	50	BSA	soft_16mM_50	soft_16mM_50_FN	0	0
map-data-2019.05.13-11.38.06.881_061.jpk-force	2019.05.13	2	2.1.3	11.38.06.881	61	FN	71.3353	0.0133363	0.41712	soft	16mM	50	BSA	soft_16mM_50	soft_16mM_50_FN	0	0
map-data-2019.05.13-11.38.06.881_062.jpk-force	2019.05.13	2	2.1.3	11.38.06.881	62	FN	133.255	0.0544824	1.00202	soft	16mM	50	BSA	soft_16mM_50	soft_16mM_50_FN	0	0
map-data-2019.05.13-11.38.06.881_063.jpk-force	2019.05.13	2	2.1.3	11.38.06.881	63	FN	118.178	0.0649879	1.17014	soft	16mM	50	BSA	soft_16mM_50	soft_16mM_50_FN	0	0
map-data-2019.05.13-11.38.06.881_064.jpk-force	2019.05.13	2	2.1.3	11.38.06.881	64	FN	45.8024	0.00237743	0.10809	soft	16mM	50	BSA	soft_16mM_50	soft_16mM_50_FN	0	0
map-data-2019.05.13-11.38.06.881_065.jpk-force	2019.05.13	2	2.1.3	11.38.06.881	65	FN	75.4839	0.0250733	0.73366	soft	16mM	50	BSA	soft_16mM_50	soft_16mM_50_FN	0	0
map-data-2019.05.13-11.38.06.881_066.jpk-force	2019.05.13	2	2.1.3	11.38.06.881	66	FN	39.9315	0.0041254	0.27902	soft	16mM	50	BSA	soft_16mM_50	soft_16mM_50_FN	0	0
map-data-2019.05.13-11.38.06.881_067.jpk-force	2019.05.13	2	2.1.3	11.38.06.881	67	FN	929.547	1.02589	2.99495	soft	16mM	50	BSA	soft_16mM_50	soft_16mM_50_FN	0	1
map-data-2019.05.13-11.38.06.881_068.jpk-force	2019.05.13	2	2.1.3	11.38.06.881	68	FN	86.6587	0.0236264	0.63977	soft	16mM	50	BSA	soft_16mM_50	soft_16mM_50_FN	0	0
map-data-2019.05.13-11.38.06.881_069.jpk-force	2019.05.13	2	2.1.3	11.38.06.881	69	FN	186.299	0.0892441	1.12137	soft	16mM	50	BSA	soft_16mM_50	soft_16mM_50_FN	0	0
map-data-2019.05.13-11.38.06.881_070.jpk-force	2019.05.13	2	2.1.3	11.38.06.881	70	FN	40.0878	0.00329099	0.16742	soft	16mM	50	BSA	soft_16mM_50	soft_16mM_50_FN	0	0
map-data-2019.05.13-11.38.06.881_071.jpk-force	2019.05.13	2	2.1.3	11.38.06.881	71	FN	55.0192	0.0203869	0.78817	soft	16mM	50	BSA	soft_16mM_50	soft_16mM_50_FN	0	0
map-data-2019.05.13-11.38.06.881_072.jpk-force	2019.05.13	2	2.1.3	11.38.06.881	72	FN	72.5823	0.0221841	0.82665	soft	16mM	50	BSA	soft_16mM_50	soft_16mM_50_FN	0	0
map-data-2019.05.13-11.38.06.881_073.jpk-force	2019.05.13	2	2.1.3	11.38.06.881	73	FN	50.1985	0.00878916	0.3813	soft	16mM	50	BSA	soft_16mM_50	soft_16mM_50_FN	0	0
map-data-2019.05.13-11.38.06.881_074.jpk-force	2019.05.13	2	2.1.3	11.38.06.881	74	FN	57.7819	0.00533032	0.24625	soft	16mM	50	BSA	soft_16mM_50	soft_16mM_50_FN	0	0
map-data-2019.05.13-11.38.06.881_075.jpk-force	2019.05.13	2	2.1.3	11.38.06.881	75	FN	84.0436	0.0288536	0.78346	soft	16mM	50	BSA	soft_16mM_50	soft_16mM_50_FN	0	0
map-data-2019.05.13-11.38.06.881_076.jpk-force	2019.05.13	2	2.1.3	11.38.06.881	76	FN	76.0962	0.0192722	0.69483	soft	16mM	50	BSA	soft_16mM_50	soft_16mM_50_FN	0	0
map-data-2019.05.13-11.38.06.881_077.jpk-force	2019.05.13	2	2.1.3	11.38.06.881	77	FN	96.0955	0.033447	0.73946	soft	16mM	50	BSA	soft_16mM_50	soft_16mM_50_FN	0	0
map-data-2019.05.13-11.38.06.881_078.jpk-force	2019.05.13	2	2.1.3	11.38.06.881	78	FN	2533.43	4.58992	4.70351	soft	16mM	50	BSA	soft_16mM_50	soft_16mM_50_FN	0	1
map-data-2019.05.13-11.38.06.881_079.jpk-force	2019.05.13	2	2.1.3	11.38.06.881	79	FN	93.8677	0.0279861	0.57778	soft	16mM	50	BSA	soft_16mM_50	soft_16mM_50_FN	0	0
map-data-2019.05.13-11.38.06.881_080.jpk-force	2019.05.13	2	2.1.3	11.38.06.881	80	FN	118.11	0.0501183	0.81363	soft	16mM	50	BSA	soft_16mM_50	soft_16mM_50_FN	0	0
map-data-2019.05.13-11.38.06.881_081.jpk-force	2019.05.13	2	2.1.3	11.38.06.881	81	FN	126.565	0.0751936	1.02311	soft	16mM	50	BSA	soft_16mM_50	soft_16mM_50_FN	0	0
map-data-2019.05.13-11.38.06.881_082.jpk-force	2019.05.13	2	2.1.3	11.38.06.881	82	FN	49.4884	0.0158359	0.69286	soft	16mM	50	BSA	soft_16mM_50	soft_16mM_50_FN	0	0
map-data-2019.05.13-11.38.06.881_083.jpk-force	2019.05.13	2	2.1.3	11.38.06.881	83	FN	65.0169	0.00557948	0.22035	soft	16mM	50	BSA	soft_16mM_50	soft_16mM_50_FN	0	0
map-data-2019.05.13-11.38.06.881_084.jpk-force	2019.05.13	2	2.1.3	11.38.06.881	84	FN	32.874	0.00145178	0.10776	soft	16mM	50	BSA	soft_16mM_50	soft_16mM_50_FN	0	0
map-data-2019.05.13-11.38.06.881_085.jpk-force	2019.05.13	2	2.1.3	11.38.06.881	85	FN	82.4351	0.0278078	0.71503	soft	16mM	50	BSA	soft_16mM_50	soft_16mM_50_FN	0	0
map-data-2019.05.13-11.38.06.881_086.jpk-force	2019.05.13	2	2.1.3	11.38.06.881	86	FN	31.4726	0.000380178	0.03866	soft	16mM	50	BSA	soft_16mM_50	soft_16mM_50_FN	0	0
map-data-2019.05.13-11.38.06.881_087.jpk-force	2019.05.13	2	2.1.3	11.38.06.881	87	FN	99.7027	0.0280792	0.52449	soft	16mM	50	BSA	soft_16mM_50	soft_16mM_50_FN	0	0
map-data-2019.05.13-11.38.06.881_088.jpk-force	2019.05.13	2	2.1.3	11.38.06.881	88	FN	89.4234	0.020975	0.44785	soft	16mM	50	BSA	soft_16mM_50	soft_16mM_50_FN	0	0
map-data-2019.05.13-11.38.06.881_089.jpk-force	2019.05.13	2	2.1.3	11.38.06.881	89	FN	90.187	0.0230748	0.51483	soft	16mM	50	BSA	soft_16mM_50	soft_16mM_50_FN	0	0
map-data-2019.05.13-11.38.06.881_090.jpk-force	2019.05.13	2	2.1.3	11.38.06.881	90	FN	39.5251	0.00286187	0.20191	soft	16mM	50	BSA	soft_16mM_50	soft_16mM_50_FN	0	0
map-data-2019.05.13-11.38.06.881_091.jpk-force	2019.05.13	2	2.1.3	11.38.06.881	91	FN	88.8909	0.0204027	0.62068	soft	16mM	50	BSA	soft_16mM_50	soft_16mM_50_FN	0	0
map-data-2019.05.13-11.38.06.881_092.jpk-force	2019.05.13	2	2.1.3	11.38.06.881	92	FN	45.637	0.00404192	0.19067	soft	16mM	50	BSA	soft_16mM_50	soft_16mM_50_FN	0	0
map-data-2019.05.13-11.38.06.881_093.jpk-force	2019.05.13	2	2.1.3	11.38.06.881	93	FN	46.7314	0.00684787	0.33484	soft	16mM	50	BSA	soft_16mM_50	soft_16mM_50_FN	0	0
map-data-2019.05.13-11.38.06.881_094.jpk-force	2019.05.13	2	2.1.3	11.38.06.881	94	FN	30.2194	0.000811916	0.07511	soft	16mM	50	BSA	soft_16mM_50	soft_16mM_50_FN	0	0
map-data-2019.05.13-11.38.06.881_095.jpk-force	2019.05.13	2	2.1.3	11.38.06.881	95	FN	94.4603	0.0325073	0.73816	soft	16mM	50	BSA	soft_16mM_50	soft_16mM_50_FN	0	0
map-data-2019.05.13-11.38.06.881_096.jpk-force	2019.05.13	2	2.1.3	11.38.06.881	96	FN	73.6646	0.0155984	0.42679	soft	16mM	50	BSA	soft_16mM_50	soft_16mM_50_FN	0	0
map-data-2019.05.13-11.38.06.881_097.jpk-force	2019.05.13	2	2.1.3	11.38.06.881	97	FN	64.1314	0.00584305	0.22698	soft	16mM	50	BSA	soft_16mM_50	soft_16mM_50_FN	0	0
map-data-2019.05.13-11.38.06.881_098.jpk-force	2019.05.13	2	2.1.3	11.38.06.881	98	FN	59.4976	0.0288138	1.16111	soft	16mM	50	BSA	soft_16mM_50	soft_16mM_50_FN	0	0
map-data-2019.05.13-11.38.06.881_099.jpk-force	2019.05.13	2	2.1.3	11.38.06.881	99	FN	96.4189	0.0268282	0.53908	soft	16mM	50	BSA	soft_16mM_50	soft_16mM_50_FN	0	0
map-data-2019.05.13-11.46.25.202_000.jpk-force	2019.05.13	2	2.1.3	11.46.25.202	0	FN	109.652	0.0284833	0.53933	soft	16mM	50	BSA	soft_16mM_50	soft_16mM_50_FN	0	0
map-data-2019.05.13-11.46.25.202_001.jpk-force	2019.05.13	2	2.1.3	11.46.25.202	1	FN	232.938	0.109716	0.89606	soft	16mM	50	BSA	soft_16mM_50	soft_16mM_50_FN	0	1
map-data-2019.05.13-11.46.25.202_002.jpk-force	2019.05.13	2	2.1.3	11.46.25.202	2	FN	53.8333	0.00380346	0.22731	soft	16mM	50	BSA	soft_16mM_50	soft_16mM_50_FN	0	0
map-data-2019.05.13-11.46.25.202_003.jpk-force	2019.05.13	2	2.1.3	11.46.25.202	3	FN	41.1361	0.00294984	0.14554	soft	16mM	50	BSA	soft_16mM_50	soft_16mM_50_FN	0	0
map-data-2019.05.13-11.46.25.202_004.jpk-force	2019.05.13	2	2.1.3	11.46.25.202	4	FN	81.0162	0.0260851	0.62632	soft	16mM	50	BSA	soft_16mM_50	soft_16mM_50_FN	0	0
map-data-2019.05.13-11.46.25.202_005.jpk-force	2019.05.13	2	2.1.3	11.46.25.202	5	FN	46.8893	0.00764175	0.35822	soft	16mM	50	BSA	soft_16mM_50	soft_16mM_50_FN	0	0
map-data-2019.05.13-11.46.25.202_006.jpk-force	2019.05.13	2	2.1.3	11.46.25.202	6	FN	36.5455	0.000373263	0.038	soft	16mM	50	BSA	soft_16mM_50	soft_16mM_50_FN	0	0
map-data-2019.05.13-11.46.25.202_007.jpk-force	2019.05.13	2	2.1.3	11.46.25.202	7	FN	173.356	0.0686334	0.82133	soft	16mM	50	BSA	soft_16mM_50	soft_16mM_50_FN	0	0
map-data-2019.05.13-11.46.25.202_008.jpk-force	2019.05.13	2	2.1.3	11.46.25.202	8	FN	168.94	0.0579931	0.71756	soft	16mM	50	BSA	soft_16mM_50	soft_16mM_50_FN	0	0
map-data-2019.05.13-11.46.25.202_009.jpk-force	2019.05.13	2	2.1.3	11.46.25.202	9	FN	88.39	0.00119819	0.05769	soft	16mM	50	BSA	soft_16mM_50	soft_16mM_50_FN	0	0
map-data-2019.05.13-11.46.25.202_010.jpk-force	2019.05.13	2	2.1.3	11.46.25.202	10	FN	32.0861	0.000338823	0.0449	soft	16mM	50	BSA	soft_16mM_50	soft_16mM_50_FN	0	0
map-data-2019.05.13-11.46.25.202_011.jpk-force	2019.05.13	2	2.1.3	11.46.25.202	11	FN	229.049	0.111787	1.05944	soft	16mM	50	BSA	soft_16mM_50	soft_16mM_50_FN	0	1
map-data-2019.05.13-11.46.25.202_012.jpk-force	2019.05.13	2	2.1.3	11.46.25.202	12	FN	36.051	0.0013523	0.11618	soft	16mM	50	BSA	soft_16mM_50	soft_16mM_50_FN	0	0
map-data-2019.05.13-11.46.25.202_013.jpk-force	2019.05.13	2	2.1.3	11.46.25.202	13	FN	28.6046	0.000328805	0.04187	soft	16mM	50	BSA	soft_16mM_50	soft_16mM_50_FN	0	0
map-data-2019.05.13-11.46.25.202_014.jpk-force	2019.05.13	2	2.1.3	11.46.25.202	14	FN	101.575	0.0248447	0.49376	soft	16mM	50	BSA	soft_16mM_50	soft_16mM_50_FN	0	0
map-data-2019.05.13-11.46.25.202_015.jpk-force	2019.05.13	2	2.1.3	11.46.25.202	15	FN	202.674	0.0756962	0.80003	soft	16mM	50	BSA	soft_16mM_50	soft_16mM_50_FN	0	0
map-data-2019.05.13-11.46.25.202_016.jpk-force	2019.05.13	2	2.1.3	11.46.25.202	16	FN	48.6454	0.00369718	0.15822	soft	16mM	50	BSA	soft_16mM_50	soft_16mM_50_FN	0	0
map-data-2019.05.13-11.46.25.202_017.jpk-force	2019.05.13	2	2.1.3	11.46.25.202	17	FN	77.3972	0.000644783	0.06395	soft	16mM	50	BSA	soft_16mM_50	soft_16mM_50_FN	0	0
map-data-2019.05.13-11.46.25.202_018.jpk-force	2019.05.13	2	2.1.3	11.46.25.202	18	FN	42.0413	0.00401219	0.19564	soft	16mM	50	BSA	soft_16mM_50	soft_16mM_50_FN	0	0
map-data-2019.05.13-11.46.25.202_019.jpk-force	2019.05.13	2	2.1.3	11.46.25.202	19	FN	37.9379	0.00115097	0.0848	soft	16mM	50	BSA	soft_16mM_50	soft_16mM_50_FN	0	0
map-data-2019.05.13-11.46.25.202_020.jpk-force	2019.05.13	2	2.1.3	11.46.25.202	20	FN	33.4392	0.000582857	0.06592	soft	16mM	50	BSA	soft_16mM_50	soft_16mM_50_FN	0	0
map-data-2019.05.13-11.46.25.202_021.jpk-force	2019.05.13	2	2.1.3	11.46.25.202	21	FN	166.08	0.0630083	0.8131	soft	16mM	50	BSA	soft_16mM_50	soft_16mM_50_FN	0	0
map-data-2019.05.13-11.46.25.202_022.jpk-force	2019.05.13	2	2.1.3	11.46.25.202	22	FN	31.1437	0.000804653	0.06193	soft	16mM	50	BSA	soft_16mM_50	soft_16mM_50_FN	0	0
map-data-2019.05.13-11.46.25.202_023.jpk-force	2019.05.13	2	2.1.3	11.46.25.202	23	FN	59.2237	0.00896842	0.30535	soft	16mM	50	BSA	soft_16mM_50	soft_16mM_50_FN	0	0
map-data-2019.05.13-11.46.25.202_024.jpk-force	2019.05.13	2	2.1.3	11.46.25.202	24	FN	101.322	0.0527407	0.87877	soft	16mM	50	BSA	soft_16mM_50	soft_16mM_50_FN	0	0
map-data-2019.05.13-11.46.25.202_025.jpk-force	2019.05.13	2	2.1.3	11.46.25.202	25	FN	263.92	0.147594	1.25829	soft	16mM	50	BSA	soft_16mM_50	soft_16mM_50_FN	0	1
map-data-2019.05.13-11.46.25.202_026.jpk-force	2019.05.13	2	2.1.3	11.46.25.202	26	FN	191.133	0.0946461	1.0655	soft	16mM	50	BSA	soft_16mM_50	soft_16mM_50_FN	0	0
map-data-2019.05.13-11.46.25.202_027.jpk-force	2019.05.13	2	2.1.3	11.46.25.202	27	FN	126.11	0.0266349	0.49471	soft	16mM	50	BSA	soft_16mM_50	soft_16mM_50_FN	0	0
map-data-2019.05.13-11.46.25.202_028.jpk-force	2019.05.13	2	2.1.3	11.46.25.202	28	FN	51.0692	0.00348882	0.16672	soft	16mM	50	BSA	soft_16mM_50	soft_16mM_50_FN	0	0
map-data-2019.05.13-11.46.25.202_029.jpk-force	2019.05.13	2	2.1.3	11.46.25.202	29	FN	85.9543	0.0119389	0.25902	soft	16mM	50	BSA	soft_16mM_50	soft_16mM_50_FN	0	0
map-data-2019.05.13-11.46.25.202_030.jpk-force	2019.05.13	2	2.1.3	11.46.25.202	30	FN	102.662	0.0287754	0.53653	soft	16mM	50	BSA	soft_16mM_50	soft_16mM_50_FN	0	0
map-data-2019.05.13-11.46.25.202_031.jpk-force	2019.05.13	2	2.1.3	11.46.25.202	31	FN	54.971	0.000584628	0.06105	soft	16mM	50	BSA	soft_16mM_50	soft_16mM_50_FN	0	0
map-data-2019.05.13-11.46.25.202_032.jpk-force	2019.05.13	2	2.1.3	11.46.25.202	32	FN	121.426	0.0306722	0.50402	soft	16mM	50	BSA	soft_16mM_50	soft_16mM_50_FN	0	0
map-data-2019.05.13-11.46.25.202_033.jpk-force	2019.05.13	2	2.1.3	11.46.25.202	33	FN	87.39	0.00803694	0.19877	soft	16mM	50	BSA	soft_16mM_50	soft_16mM_50_FN	0	0
map-data-2019.05.13-11.46.25.202_034.jpk-force	2019.05.13	2	2.1.3	11.46.25.202	34	FN	39.0408	0.00348527	0.21528	soft	16mM	50	BSA	soft_16mM_50	soft_16mM_50_FN	0	0
map-data-2019.05.13-11.46.25.202_035.jpk-force	2019.05.13	2	2.1.3	11.46.25.202	35	FN	37.6832	0.00171208	0.14052	soft	16mM	50	BSA	soft_16mM_50	soft_16mM_50_FN	0	0
map-data-2019.05.13-11.46.25.202_036.jpk-force	2019.05.13	2	2.1.3	11.46.25.202	36	FN	122.143	0.0306527	0.50866	soft	16mM	50	BSA	soft_16mM_50	soft_16mM_50_FN	0	0
map-data-2019.05.13-11.46.25.202_037.jpk-force	2019.05.13	2	2.1.3	11.46.25.202	37	FN	34.9739	0.000737846	0.06232	soft	16mM	50	BSA	soft_16mM_50	soft_16mM_50_FN	0	0
map-data-2019.05.13-11.46.25.202_038.jpk-force	2019.05.13	2	2.1.3	11.46.25.202	38	FN	73.0162	0.000578087	0.05198	soft	16mM	50	BSA	soft_16mM_50	soft_16mM_50_FN	0	0
map-data-2019.05.13-11.46.25.202_039.jpk-force	2019.05.13	2	2.1.3	11.46.25.202	39	FN	73.5523	0.0117422	0.36281	soft	16mM	50	BSA	soft_16mM_50	soft_16mM_50_FN	0	0
map-data-2019.05.13-11.46.25.202_040.jpk-force	2019.05.13	2	2.1.3	11.46.25.202	40	FN	37.5508	0.000991272	0.08079	soft	16mM	50	BSA	soft_16mM_50	soft_16mM_50_FN	0	0
map-data-2019.05.13-11.46.25.202_041.jpk-force	2019.05.13	2	2.1.3	11.46.25.202	41	FN	32.3589	0.000399181	0.03942	soft	16mM	50	BSA	soft_16mM_50	soft_16mM_50_FN	0	0
map-data-2019.05.13-11.46.25.202_042.jpk-force	2019.05.13	2	2.1.3	11.46.25.202	42	FN	174.502	0.0826959	0.91786	soft	16mM	50	BSA	soft_16mM_50	soft_16mM_50_FN	0	0
map-data-2019.05.13-11.46.25.202_043.jpk-force	2019.05.13	2	2.1.3	11.46.25.202	43	FN	26.9938	0.000431204	0.06181	soft	16mM	50	BSA	soft_16mM_50	soft_16mM_50_FN	0	0
map-data-2019.05.13-11.46.25.202_044.jpk-force	2019.05.13	2	2.1.3	11.46.25.202	44	FN	67.0486	0.00607958	0.27334	soft	16mM	50	BSA	soft_16mM_50	soft_16mM_50_FN	0	0
map-data-2019.05.13-11.46.25.202_045.jpk-force	2019.05.13	2	2.1.3	11.46.25.202	45	FN	154.55	0.0700901	1.00503	soft	16mM	50	BSA	soft_16mM_50	soft_16mM_50_FN	0	0
map-data-2019.05.13-11.46.25.202_046.jpk-force	2019.05.13	2	2.1.3	11.46.25.202	46	FN	58.0834	0.00314047	0.12758	soft	16mM	50	BSA	soft_16mM_50	soft_16mM_50_FN	0	0
map-data-2019.05.13-11.46.25.202_047.jpk-force	2019.05.13	2	2.1.3	11.46.25.202	47	FN	47.723	0.00916808	0.46924	soft	16mM	50	BSA	soft_16mM_50	soft_16mM_50_FN	0	0
map-data-2019.05.13-11.46.25.202_048.jpk-force	2019.05.13	2	2.1.3	11.46.25.202	48	FN	33.9962	0.000572069	0.05229	soft	16mM	50	BSA	soft_16mM_50	soft_16mM_50_FN	0	0
map-data-2019.05.13-11.46.25.202_049.jpk-force	2019.05.13	2	2.1.3	11.46.25.202	49	FN	114.019	0.0493693	1.10478	soft	16mM	50	BSA	soft_16mM_50	soft_16mM_50_FN	0	0
map-data-2019.05.13-11.46.25.202_050.jpk-force	2019.05.13	2	2.1.3	11.46.25.202	50	FN	84.8039	0.0198088	0.55873	soft	16mM	50	BSA	soft_16mM_50	soft_16mM_50_FN	0	0
map-data-2019.05.13-11.46.25.202_051.jpk-force	2019.05.13	2	2.1.3	11.46.25.202	51	FN	47.4398	0.000883707	0.06335	soft	16mM	50	BSA	soft_16mM_50	soft_16mM_50_FN	0	0
map-data-2019.05.13-11.46.25.202_052.jpk-force	2019.05.13	2	2.1.3	11.46.25.202	52	FN	105.538	0.0349637	0.72832	soft	16mM	50	BSA	soft_16mM_50	soft_16mM_50_FN	0	0
map-data-2019.05.13-11.46.25.202_053.jpk-force	2019.05.13	2	2.1.3	11.46.25.202	53	FN	41.2931	0.000437332	0.0388	soft	16mM	50	BSA	soft_16mM_50	soft_16mM_50_FN	0	0
map-data-2019.05.13-11.46.25.202_054.jpk-force	2019.05.13	2	2.1.3	11.46.25.202	54	FN	138.949	0.0611094	0.95188	soft	16mM	50	BSA	soft_16mM_50	soft_16mM_50_FN	0	0
map-data-2019.05.13-11.46.25.202_055.jpk-force	2019.05.13	2	2.1.3	11.46.25.202	55	FN	126.616	0.0393153	0.7257	soft	16mM	50	BSA	soft_16mM_50	soft_16mM_50_FN	0	0
map-data-2019.05.13-11.46.25.202_056.jpk-force	2019.05.13	2	2.1.3	11.46.25.202	56	FN	68.6626	0.010014	0.32864	soft	16mM	50	BSA	soft_16mM_50	soft_16mM_50_FN	0	0
map-data-2019.05.13-11.46.25.202_057.jpk-force	2019.05.13	2	2.1.3	11.46.25.202	57	FN	70.5538	0.014504	0.43646	soft	16mM	50	BSA	soft_16mM_50	soft_16mM_50_FN	0	0
map-data-2019.05.13-11.46.25.202_058.jpk-force	2019.05.13	2	2.1.3	11.46.25.202	58	FN	73.4538	0.00931437	0.52621	soft	16mM	50	BSA	soft_16mM_50	soft_16mM_50_FN	0	0
map-data-2019.05.13-11.46.25.202_059.jpk-force	2019.05.13	2	2.1.3	11.46.25.202	59	FN	104.111	0.0225069	0.42967	soft	16mM	50	BSA	soft_16mM_50	soft_16mM_50_FN	0	0
map-data-2019.05.13-11.46.25.202_060.jpk-force	2019.05.13	2	2.1.3	11.46.25.202	60	FN	34.5397	0.000825709	0.06842	soft	16mM	50	BSA	soft_16mM_50	soft_16mM_50_FN	0	0
map-data-2019.05.13-11.46.25.202_061.jpk-force	2019.05.13	2	2.1.3	11.46.25.202	61	FN	198.554	0.0741761	0.6711	soft	16mM	50	BSA	soft_16mM_50	soft_16mM_50_FN	0	0
map-data-2019.05.13-11.46.25.202_062.jpk-force	2019.05.13	2	2.1.3	11.46.25.202	62	FN	50.2579	0.00827766	0.39926	soft	16mM	50	BSA	soft_16mM_50	soft_16mM_50_FN	0	0
map-data-2019.05.13-11.46.25.202_063.jpk-force	2019.05.13	2	2.1.3	11.46.25.202	63	FN	60.5463	0.0103915	0.35196	soft	16mM	50	BSA	soft_16mM_50	soft_16mM_50_FN	0	0
map-data-2019.05.13-11.46.25.202_064.jpk-force	2019.05.13	2	2.1.3	11.46.25.202	64	FN	217.051	0.0945329	1.01624	soft	16mM	50	BSA	soft_16mM_50	soft_16mM_50_FN	0	1
map-data-2019.05.13-11.46.25.202_065.jpk-force	2019.05.13	2	2.1.3	11.46.25.202	65	FN	116.344	0.0540562	1.00295	soft	16mM	50	BSA	soft_16mM_50	soft_16mM_50_FN	0	0
map-data-2019.05.13-11.46.25.202_066.jpk-force	2019.05.13	2	2.1.3	11.46.25.202	66	FN	91.8083	0.0153875	0.3531	soft	16mM	50	BSA	soft_16mM_50	soft_16mM_50_FN	0	0
map-data-2019.05.13-11.46.25.202_067.jpk-force	2019.05.13	2	2.1.3	11.46.25.202	67	FN	47.0778	0.0040079	0.1747	soft	16mM	50	BSA	soft_16mM_50	soft_16mM_50_FN	0	0
map-data-2019.05.13-11.46.25.202_068.jpk-force	2019.05.13	2	2.1.3	11.46.25.202	68	FN	145.644	0.0582187	0.93993	soft	16mM	50	BSA	soft_16mM_50	soft_16mM_50_FN	0	0
map-data-2019.05.13-11.46.25.202_069.jpk-force	2019.05.13	2	2.1.3	11.46.25.202	69	FN	195.352	0.112286	1.48648	soft	16mM	50	BSA	soft_16mM_50	soft_16mM_50_FN	0	0
map-data-2019.05.13-11.46.25.202_070.jpk-force	2019.05.13	2	2.1.3	11.46.25.202	70	FN	29.5329	0.000417102	0.05481	soft	16mM	50	BSA	soft_16mM_50	soft_16mM_50_FN	0	0
map-data-2019.05.13-11.46.25.202_071.jpk-force	2019.05.13	2	2.1.3	11.46.25.202	71	FN	78.6702	0.0164499	0.51623	soft	16mM	50	BSA	soft_16mM_50	soft_16mM_50_FN	0	0
map-data-2019.05.13-11.46.25.202_072.jpk-force	2019.05.13	2	2.1.3	11.46.25.202	72	FN	119.931	0.0468708	0.79267	soft	16mM	50	BSA	soft_16mM_50	soft_16mM_50_FN	0	0
map-data-2019.05.13-11.46.25.202_073.jpk-force	2019.05.13	2	2.1.3	11.46.25.202	73	FN	38.0599	0.000852322	0.06083	soft	16mM	50	BSA	soft_16mM_50	soft_16mM_50_FN	0	0
map-data-2019.05.13-11.46.25.202_074.jpk-force	2019.05.13	2	2.1.3	11.46.25.202	74	FN	105.532	0.0271752	0.56906	soft	16mM	50	BSA	soft_16mM_50	soft_16mM_50_FN	0	0
map-data-2019.05.13-11.46.25.202_075.jpk-force	2019.05.13	2	2.1.3	11.46.25.202	75	FN	61.5376	0.0112085	0.41982	soft	16mM	50	BSA	soft_16mM_50	soft_16mM_50_FN	0	0
map-data-2019.05.13-11.46.25.202_076.jpk-force	2019.05.13	2	2.1.3	11.46.25.202	76	FN	35.1232	0.00139903	0.09985	soft	16mM	50	BSA	soft_16mM_50	soft_16mM_50_FN	0	0
map-data-2019.05.13-11.46.25.202_077.jpk-force	2019.05.13	2	2.1.3	11.46.25.202	77	FN	87.7862	0.0246275	0.60633	soft	16mM	50	BSA	soft_16mM_50	soft_16mM_50_FN	0	0
map-data-2019.05.13-11.46.25.202_078.jpk-force	2019.05.13	2	2.1.3	11.46.25.202	78	FN	34.3528	0.000947888	0.07749	soft	16mM	50	BSA	soft_16mM_50	soft_16mM_50_FN	0	0
map-data-2019.05.13-11.46.25.202_079.jpk-force	2019.05.13	2	2.1.3	11.46.25.202	79	FN	73.0705	0.0237505	0.6945	soft	16mM	50	BSA	soft_16mM_50	soft_16mM_50_FN	0	0
map-data-2019.05.13-11.46.25.202_080.jpk-force	2019.05.13	2	2.1.3	11.46.25.202	80	FN	32.8944	0.0017686	0.13328	soft	16mM	50	BSA	soft_16mM_50	soft_16mM_50_FN	0	0
map-data-2019.05.13-11.46.25.202_081.jpk-force	2019.05.13	2	2.1.3	11.46.25.202	81	FN	41.5734	0.00075838	0.08057	soft	16mM	50	BSA	soft_16mM_50	soft_16mM_50_FN	0	0
map-data-2019.05.13-11.46.25.202_082.jpk-force	2019.05.13	2	2.1.3	11.46.25.202	82	FN	80.8912	0.0189881	0.51352	soft	16mM	50	BSA	soft_16mM_50	soft_16mM_50_FN	0	0
map-data-2019.05.13-11.46.25.202_083.jpk-force	2019.05.13	2	2.1.3	11.46.25.202	83	FN	36.3031	0.000813058	0.08011	soft	16mM	50	BSA	soft_16mM_50	soft_16mM_50_FN	0	0
map-data-2019.05.13-11.46.25.202_084.jpk-force	2019.05.13	2	2.1.3	11.46.25.202	84	FN	29.1351	0.000748999	0.07034	soft	16mM	50	BSA	soft_16mM_50	soft_16mM_50_FN	0	0
map-data-2019.05.13-11.46.25.202_085.jpk-force	2019.05.13	2	2.1.3	11.46.25.202	85	FN	82.3481	0.0196966	0.43646	soft	16mM	50	BSA	soft_16mM_50	soft_16mM_50_FN	0	0
map-data-2019.05.13-11.46.25.202_086.jpk-force	2019.05.13	2	2.1.3	11.46.25.202	86	FN	48.4808	0.00527951	0.21906	soft	16mM	50	BSA	soft_16mM_50	soft_16mM_50_FN	0	0
map-data-2019.05.13-11.46.25.202_087.jpk-force	2019.05.13	2	2.1.3	11.46.25.202	87	FN	62.3671	0.00724773	0.23617	soft	16mM	50	BSA	soft_16mM_50	soft_16mM_50_FN	0	0
map-data-2019.05.13-11.46.25.202_088.jpk-force	2019.05.13	2	2.1.3	11.46.25.202	88	FN	126.284	0.0328682	0.59741	soft	16mM	50	BSA	soft_16mM_50	soft_16mM_50_FN	0	0
map-data-2019.05.13-11.46.25.202_089.jpk-force	2019.05.13	2	2.1.3	11.46.25.202	89	FN	121.337	0.0264318	0.47385	soft	16mM	50	BSA	soft_16mM_50	soft_16mM_50_FN	0	0
map-data-2019.05.13-11.46.25.202_090.jpk-force	2019.05.13	2	2.1.3	11.46.25.202	90	FN	32.2265	0.000738094	0.08954	soft	16mM	50	BSA	soft_16mM_50	soft_16mM_50_FN	0	0
map-data-2019.05.13-11.46.25.202_091.jpk-force	2019.05.13	2	2.1.3	11.46.25.202	91	FN	30.6763	0.00118368	0.10817	soft	16mM	50	BSA	soft_16mM_50	soft_16mM_50_FN	0	0
map-data-2019.05.13-11.46.25.202_092.jpk-force	2019.05.13	2	2.1.3	11.46.25.202	92	FN	30.779	0.00042871	0.05442	soft	16mM	50	BSA	soft_16mM_50	soft_16mM_50_FN	0	0
map-data-2019.05.13-11.46.25.202_093.jpk-force	2019.05.13	2	2.1.3	11.46.25.202	93	FN	66.4095	0.0178273	0.76857	soft	16mM	50	BSA	soft_16mM_50	soft_16mM_50_FN	0	0
map-data-2019.05.13-11.46.25.202_094.jpk-force	2019.05.13	2	2.1.3	11.46.25.202	94	FN	33.2664	0.000783593	0.07591	soft	16mM	50	BSA	soft_16mM_50	soft_16mM_50_FN	0	0
map-data-2019.05.13-11.46.25.202_095.jpk-force	2019.05.13	2	2.1.3	11.46.25.202	95	FN	195.236	0.079034	0.79782	soft	16mM	50	BSA	soft_16mM_50	soft_16mM_50_FN	0	0
map-data-2019.05.13-11.46.25.202_096.jpk-force	2019.05.13	2	2.1.3	11.46.25.202	96	FN	34.1037	0.00106617	0.08621	soft	16mM	50	BSA	soft_16mM_50	soft_16mM_50_FN	0	0
map-data-2019.05.13-11.46.25.202_097.jpk-force	2019.05.13	2	2.1.3	11.46.25.202	97	FN	29.3543	0.000417051	0.03968	soft	16mM	50	BSA	soft_16mM_50	soft_16mM_50_FN	0	0
map-data-2019.05.13-11.46.25.202_098.jpk-force	2019.05.13	2	2.1.3	11.46.25.202	98	FN	39.6646	0.00213944	0.14193	soft	16mM	50	BSA	soft_16mM_50	soft_16mM_50_FN	0	0
map-data-2019.05.13-11.46.25.202_099.jpk-force	2019.05.13	2	2.1.3	11.46.25.202	99	FN	34.1999	0.000633066	0.09194	soft	16mM	50	BSA	soft_16mM_50	soft_16mM_50_FN	0	0
map-data-2019.05.13-11.54.39.823_000.jpk-force	2019.05.13	2	2.1.3	11.54.39.823	0	FN	270.757	0.223305	1.45797	soft	16mM	50	BSA	soft_16mM_50	soft_16mM_50_FN	0	0
map-data-2019.05.13-11.54.39.823_001.jpk-force	2019.05.13	2	2.1.3	11.54.39.823	1	FN	164.941	0.06766	0.94761	soft	16mM	50	BSA	soft_16mM_50	soft_16mM_50_FN	0	0
map-data-2019.05.13-11.54.39.823_002.jpk-force	2019.05.13	2	2.1.3	11.54.39.823	2	FN	173.454	0.0433978	0.86209	soft	16mM	50	BSA	soft_16mM_50	soft_16mM_50_FN	0	0
map-data-2019.05.13-11.54.39.823_003.jpk-force	2019.05.13	2	2.1.3	11.54.39.823	3	FN	60.278	0.015004	0.51419	soft	16mM	50	BSA	soft_16mM_50	soft_16mM_50_FN	0	0
map-data-2019.05.13-11.54.39.823_004.jpk-force	2019.05.13	2	2.1.3	11.54.39.823	4	FN	38.7112	0.00539947	0.37892	soft	16mM	50	BSA	soft_16mM_50	soft_16mM_50_FN	0	0
map-data-2019.05.13-11.54.39.823_005.jpk-force	2019.05.13	2	2.1.3	11.54.39.823	5	FN	223.282	0.145523	1.27032	soft	16mM	50	BSA	soft_16mM_50	soft_16mM_50_FN	0	0
map-data-2019.05.13-11.54.39.823_006.jpk-force	2019.05.13	2	2.1.3	11.54.39.823	6	FN	89.288	0.0134913	0.34131	soft	16mM	50	BSA	soft_16mM_50	soft_16mM_50_FN	0	0
map-data-2019.05.13-11.54.39.823_007.jpk-force	2019.05.13	2	2.1.3	11.54.39.823	7	FN	253.302	0.156082	1.7522	soft	16mM	50	BSA	soft_16mM_50	soft_16mM_50_FN	0	0
map-data-2019.05.13-11.54.39.823_008.jpk-force	2019.05.13	2	2.1.3	11.54.39.823	8	FN	68.061	0.0124845	0.36435	soft	16mM	50	BSA	soft_16mM_50	soft_16mM_50_FN	0	0
map-data-2019.05.13-11.54.39.823_009.jpk-force	2019.05.13	2	2.1.3	11.54.39.823	9	FN	70.8117	0.0220975	0.65875	soft	16mM	50	BSA	soft_16mM_50	soft_16mM_50_FN	0	0
map-data-2019.05.13-11.54.39.823_010.jpk-force	2019.05.13	2	2.1.3	11.54.39.823	10	FN	166.19	0.0774087	0.96168	soft	16mM	50	BSA	soft_16mM_50	soft_16mM_50_FN	0	0
map-data-2019.05.13-11.54.39.823_011.jpk-force	2019.05.13	2	2.1.3	11.54.39.823	11	FN	129.396	0.0508813	0.83937	soft	16mM	50	BSA	soft_16mM_50	soft_16mM_50_FN	0	0
map-data-2019.05.13-11.54.39.823_012.jpk-force	2019.05.13	2	2.1.3	11.54.39.823	12	FN	67.9666	0.0179426	0.49711	soft	16mM	50	BSA	soft_16mM_50	soft_16mM_50_FN	0	0
map-data-2019.05.13-11.54.39.823_013.jpk-force	2019.05.13	2	2.1.3	11.54.39.823	13	FN	185.697	0.0765782	0.93707	soft	16mM	50	BSA	soft_16mM_50	soft_16mM_50_FN	0	0
map-data-2019.05.13-11.54.39.823_014.jpk-force	2019.05.13	2	2.1.3	11.54.39.823	14	FN	111.409	0.0505021	0.89407	soft	16mM	50	BSA	soft_16mM_50	soft_16mM_50_FN	0	0
map-data-2019.05.13-11.54.39.823_015.jpk-force	2019.05.13	2	2.1.3	11.54.39.823	15	FN	105.81	0.0649386	1.38249	soft	16mM	50	BSA	soft_16mM_50	soft_16mM_50_FN	0	0
map-data-2019.05.13-11.54.39.823_016.jpk-force	2019.05.13	2	2.1.3	11.54.39.823	16	FN	76.0485	0.020717	0.58763	soft	16mM	50	BSA	soft_16mM_50	soft_16mM_50_FN	0	0
map-data-2019.05.13-11.54.39.823_017.jpk-force	2019.05.13	2	2.1.3	11.54.39.823	17	FN	125.223	0.0496987	0.87307	soft	16mM	50	BSA	soft_16mM_50	soft_16mM_50_FN	0	0
map-data-2019.05.13-11.54.39.823_018.jpk-force	2019.05.13	2	2.1.3	11.54.39.823	18	FN	170.634	0.0859979	0.93825	soft	16mM	50	BSA	soft_16mM_50	soft_16mM_50_FN	0	0
map-data-2019.05.13-11.54.39.823_019.jpk-force	2019.05.13	2	2.1.3	11.54.39.823	19	FN	87.4549	0.0436399	1.05144	soft	16mM	50	BSA	soft_16mM_50	soft_16mM_50_FN	0	0
map-data-2019.05.13-11.54.39.823_020.jpk-force	2019.05.13	2	2.1.3	11.54.39.823	20	FN	41.5312	0.00740951	0.37136	soft	16mM	50	BSA	soft_16mM_50	soft_16mM_50_FN	0	0
map-data-2019.05.13-11.54.39.823_021.jpk-force	2019.05.13	2	2.1.3	11.54.39.823	21	FN	167.309	0.0753762	1.07216	soft	16mM	50	BSA	soft_16mM_50	soft_16mM_50_FN	0	0
map-data-2019.05.13-11.54.39.823_022.jpk-force	2019.05.13	2	2.1.3	11.54.39.823	22	FN	31.4534	0.000941547	0.08281	soft	16mM	50	BSA	soft_16mM_50	soft_16mM_50_FN	0	0
map-data-2019.05.13-11.54.39.823_023.jpk-force	2019.05.13	2	2.1.3	11.54.39.823	23	FN	63.3548	0.0235604	0.73178	soft	16mM	50	BSA	soft_16mM_50	soft_16mM_50_FN	0	0
map-data-2019.05.13-11.54.39.823_024.jpk-force	2019.05.13	2	2.1.3	11.54.39.823	24	FN	47.575	0.00569486	0.26191	soft	16mM	50	BSA	soft_16mM_50	soft_16mM_50_FN	0	0
map-data-2019.05.13-11.54.39.823_025.jpk-force	2019.05.13	2	2.1.3	11.54.39.823	25	FN	307.807	0.260801	2.09057	soft	16mM	50	BSA	soft_16mM_50	soft_16mM_50_FN	0	0
map-data-2019.05.13-11.54.39.823_026.jpk-force	2019.05.13	2	2.1.3	11.54.39.823	26	FN	87.5515	0.033684	0.69252	soft	16mM	50	BSA	soft_16mM_50	soft_16mM_50_FN	0	0
map-data-2019.05.13-11.54.39.823_027.jpk-force	2019.05.13	2	2.1.3	11.54.39.823	27	FN	109.603	0.0719632	1.21952	soft	16mM	50	BSA	soft_16mM_50	soft_16mM_50_FN	0	0
map-data-2019.05.13-11.54.39.823_028.jpk-force	2019.05.13	2	2.1.3	11.54.39.823	28	FN	152.519	0.101391	1.28836	soft	16mM	50	BSA	soft_16mM_50	soft_16mM_50_FN	0	0
map-data-2019.05.13-11.54.39.823_029.jpk-force	2019.05.13	2	2.1.3	11.54.39.823	29	FN	65.3549	0.00651186	0.23631	soft	16mM	50	BSA	soft_16mM_50	soft_16mM_50_FN	0	0
map-data-2019.05.13-11.54.39.823_030.jpk-force	2019.05.13	2	2.1.3	11.54.39.823	30	FN	119.185	0.0456783	0.80404	soft	16mM	50	BSA	soft_16mM_50	soft_16mM_50_FN	0	0
map-data-2019.05.13-11.54.39.823_031.jpk-force	2019.05.13	2	2.1.3	11.54.39.823	31	FN	242.377	0.153218	1.11682	soft	16mM	50	BSA	soft_16mM_50	soft_16mM_50_FN	0	1
map-data-2019.05.13-11.54.39.823_032.jpk-force	2019.05.13	2	2.1.3	11.54.39.823	32	FN	65.9128	0.0127023	0.37515	soft	16mM	50	BSA	soft_16mM_50	soft_16mM_50_FN	0	0
map-data-2019.05.13-11.54.39.823_033.jpk-force	2019.05.13	2	2.1.3	11.54.39.823	33	FN	45.5589	0.00285366	0.19221	soft	16mM	50	BSA	soft_16mM_50	soft_16mM_50_FN	0	0
map-data-2019.05.13-11.54.39.823_034.jpk-force	2019.05.13	2	2.1.3	11.54.39.823	34	FN	50.7883	0.00760102	0.28536	soft	16mM	50	BSA	soft_16mM_50	soft_16mM_50_FN	0	0
map-data-2019.05.13-11.54.39.823_035.jpk-force	2019.05.13	2	2.1.3	11.54.39.823	35	FN	89.2757	0.0308484	0.62817	soft	16mM	50	BSA	soft_16mM_50	soft_16mM_50_FN	0	0
map-data-2019.05.13-11.54.39.823_036.jpk-force	2019.05.13	2	2.1.3	11.54.39.823	36	FN	61.4228	0.0195978	0.5632	soft	16mM	50	BSA	soft_16mM_50	soft_16mM_50_FN	0	0
map-data-2019.05.13-11.54.39.823_037.jpk-force	2019.05.13	2	2.1.3	11.54.39.823	37	FN	96.8475	0.0345756	0.75358	soft	16mM	50	BSA	soft_16mM_50	soft_16mM_50_FN	0	0
map-data-2019.05.13-11.54.39.823_038.jpk-force	2019.05.13	2	2.1.3	11.54.39.823	38	FN	210.186	0.0883983	0.9705	soft	16mM	50	BSA	soft_16mM_50	soft_16mM_50_FN	0	0
map-data-2019.05.13-11.54.39.823_039.jpk-force	2019.05.13	2	2.1.3	11.54.39.823	39	FN	189.856	0.0551631	0.64818	soft	16mM	50	BSA	soft_16mM_50	soft_16mM_50_FN	0	0
map-data-2019.05.13-11.54.39.823_040.jpk-force	2019.05.13	2	2.1.3	11.54.39.823	40	FN	94.4684	0.0435052	1.06367	soft	16mM	50	BSA	soft_16mM_50	soft_16mM_50_FN	0	0
map-data-2019.05.13-11.54.39.823_041.jpk-force	2019.05.13	2	2.1.3	11.54.39.823	41	FN	198.138	0.0981611	0.93462	soft	16mM	50	BSA	soft_16mM_50	soft_16mM_50_FN	0	0
map-data-2019.05.13-11.54.39.823_042.jpk-force	2019.05.13	2	2.1.3	11.54.39.823	42	FN	112.233	0.0404756	0.62473	soft	16mM	50	BSA	soft_16mM_50	soft_16mM_50_FN	0	0
map-data-2019.05.13-11.54.39.823_043.jpk-force	2019.05.13	2	2.1.3	11.54.39.823	43	FN	46.1991	0.00690599	0.30617	soft	16mM	50	BSA	soft_16mM_50	soft_16mM_50_FN	0	0
map-data-2019.05.13-11.54.39.823_044.jpk-force	2019.05.13	2	2.1.3	11.54.39.823	44	FN	46.1013	0.00441165	0.17439	soft	16mM	50	BSA	soft_16mM_50	soft_16mM_50_FN	0	0
map-data-2019.05.13-11.54.39.823_045.jpk-force	2019.05.13	2	2.1.3	11.54.39.823	45	FN	270.924	0.168172	1.32491	soft	16mM	50	BSA	soft_16mM_50	soft_16mM_50_FN	0	1
map-data-2019.05.13-11.54.39.823_046.jpk-force	2019.05.13	2	2.1.3	11.54.39.823	46	FN	36.5015	0.00282376	0.16551	soft	16mM	50	BSA	soft_16mM_50	soft_16mM_50_FN	0	0
map-data-2019.05.13-11.54.39.823_047.jpk-force	2019.05.13	2	2.1.3	11.54.39.823	47	FN	162.309	0.0738173	0.87453	soft	16mM	50	BSA	soft_16mM_50	soft_16mM_50_FN	0	0
map-data-2019.05.13-11.54.39.823_048.jpk-force	2019.05.13	2	2.1.3	11.54.39.823	48	FN	71.9945	0.0147856	0.4172	soft	16mM	50	BSA	soft_16mM_50	soft_16mM_50_FN	0	0
map-data-2019.05.13-11.54.39.823_049.jpk-force	2019.05.13	2	2.1.3	11.54.39.823	49	FN	107.221	0.0305981	0.83059	soft	16mM	50	BSA	soft_16mM_50	soft_16mM_50_FN	0	0
map-data-2019.05.13-11.54.39.823_050.jpk-force	2019.05.13	2	2.1.3	11.54.39.823	50	FN	123.591	0.0461866	0.76228	soft	16mM	50	BSA	soft_16mM_50	soft_16mM_50_FN	0	0
map-data-2019.05.13-11.54.39.823_051.jpk-force	2019.05.13	2	2.1.3	11.54.39.823	51	FN	179.332	0.0930676	0.92796	soft	16mM	50	BSA	soft_16mM_50	soft_16mM_50_FN	0	0
map-data-2019.05.13-11.54.39.823_052.jpk-force	2019.05.13	2	2.1.3	11.54.39.823	52	FN	125.204	0.041276	0.62784	soft	16mM	50	BSA	soft_16mM_50	soft_16mM_50_FN	0	0
map-data-2019.05.13-11.54.39.823_053.jpk-force	2019.05.13	2	2.1.3	11.54.39.823	53	FN	57.0667	0.00841062	0.35057	soft	16mM	50	BSA	soft_16mM_50	soft_16mM_50_FN	0	0
map-data-2019.05.13-11.54.39.823_054.jpk-force	2019.05.13	2	2.1.3	11.54.39.823	54	FN	56.6039	0.00996321	0.36053	soft	16mM	50	BSA	soft_16mM_50	soft_16mM_50_FN	0	0
map-data-2019.05.13-11.54.39.823_055.jpk-force	2019.05.13	2	2.1.3	11.54.39.823	55	FN	64.8441	0.00691605	0.21899	soft	16mM	50	BSA	soft_16mM_50	soft_16mM_50_FN	0	0
map-data-2019.05.13-11.54.39.823_056.jpk-force	2019.05.13	2	2.1.3	11.54.39.823	56	FN	140.272	0.0647117	0.79601	soft	16mM	50	BSA	soft_16mM_50	soft_16mM_50_FN	0	0
map-data-2019.05.13-11.54.39.823_057.jpk-force	2019.05.13	2	2.1.3	11.54.39.823	57	FN	159.37	0.0776563	0.96656	soft	16mM	50	BSA	soft_16mM_50	soft_16mM_50_FN	0	0
map-data-2019.05.13-11.54.39.823_058.jpk-force	2019.05.13	2	2.1.3	11.54.39.823	58	FN	38.7503	0.00281303	0.21952	soft	16mM	50	BSA	soft_16mM_50	soft_16mM_50_FN	0	0
map-data-2019.05.13-11.54.39.823_059.jpk-force	2019.05.13	2	2.1.3	11.54.39.823	59	FN	44.9461	0.00797963	0.34007	soft	16mM	50	BSA	soft_16mM_50	soft_16mM_50_FN	0	0
map-data-2019.05.13-11.54.39.823_060.jpk-force	2019.05.13	2	2.1.3	11.54.39.823	60	FN	69.5655	0.0157776	0.5304	soft	16mM	50	BSA	soft_16mM_50	soft_16mM_50_FN	0	0
map-data-2019.05.13-11.54.39.823_061.jpk-force	2019.05.13	2	2.1.3	11.54.39.823	61	FN	269.799	0.200517	1.46438	soft	16mM	50	BSA	soft_16mM_50	soft_16mM_50_FN	0	0
map-data-2019.05.13-11.54.39.823_062.jpk-force	2019.05.13	2	2.1.3	11.54.39.823	62	FN	187.226	0.135613	1.45361	soft	16mM	50	BSA	soft_16mM_50	soft_16mM_50_FN	0	0
map-data-2019.05.13-11.54.39.823_063.jpk-force	2019.05.13	2	2.1.3	11.54.39.823	63	FN	143.208	0.133652	1.70569	soft	16mM	50	BSA	soft_16mM_50	soft_16mM_50_FN	0	0
map-data-2019.05.13-11.54.39.823_064.jpk-force	2019.05.13	2	2.1.3	11.54.39.823	64	FN	41.4511	0.00292478	0.18959	soft	16mM	50	BSA	soft_16mM_50	soft_16mM_50_FN	0	0
map-data-2019.05.13-11.54.39.823_065.jpk-force	2019.05.13	2	2.1.3	11.54.39.823	65	FN	64.1837	0.00523047	0.20998	soft	16mM	50	BSA	soft_16mM_50	soft_16mM_50_FN	0	0
map-data-2019.05.13-11.54.39.823_066.jpk-force	2019.05.13	2	2.1.3	11.54.39.823	66	FN	66.7658	0.0151944	0.55464	soft	16mM	50	BSA	soft_16mM_50	soft_16mM_50_FN	0	0
map-data-2019.05.13-11.54.39.823_067.jpk-force	2019.05.13	2	2.1.3	11.54.39.823	67	FN	329.718	0.243404	1.51246	soft	16mM	50	BSA	soft_16mM_50	soft_16mM_50_FN	0	1
map-data-2019.05.13-11.54.39.823_068.jpk-force	2019.05.13	2	2.1.3	11.54.39.823	68	FN	109.464	0.0404195	0.81358	soft	16mM	50	BSA	soft_16mM_50	soft_16mM_50_FN	0	0
map-data-2019.05.13-11.54.39.823_069.jpk-force	2019.05.13	2	2.1.3	11.54.39.823	69	FN	84.9056	0.0240038	0.54015	soft	16mM	50	BSA	soft_16mM_50	soft_16mM_50_FN	0	0
map-data-2019.05.13-11.54.39.823_070.jpk-force	2019.05.13	2	2.1.3	11.54.39.823	70	FN	156.559	0.0700794	1.19274	soft	16mM	50	BSA	soft_16mM_50	soft_16mM_50_FN	0	0
map-data-2019.05.13-11.54.39.823_071.jpk-force	2019.05.13	2	2.1.3	11.54.39.823	71	FN	184.632	0.0859038	1.08379	soft	16mM	50	BSA	soft_16mM_50	soft_16mM_50_FN	0	0
map-data-2019.05.13-11.54.39.823_072.jpk-force	2019.05.13	2	2.1.3	11.54.39.823	72	FN	44.6458	0.00687379	0.30205	soft	16mM	50	BSA	soft_16mM_50	soft_16mM_50_FN	0	0
map-data-2019.05.13-11.54.39.823_073.jpk-force	2019.05.13	2	2.1.3	11.54.39.823	73	FN	101.883	0.0215811	0.41447	soft	16mM	50	BSA	soft_16mM_50	soft_16mM_50_FN	0	0
map-data-2019.05.13-11.54.39.823_074.jpk-force	2019.05.13	2	2.1.3	11.54.39.823	74	FN	114.441	0.0327014	0.53613	soft	16mM	50	BSA	soft_16mM_50	soft_16mM_50_FN	0	0
map-data-2019.05.13-11.54.39.823_075.jpk-force	2019.05.13	2	2.1.3	11.54.39.823	75	FN	154.672	0.0645282	1.12794	soft	16mM	50	BSA	soft_16mM_50	soft_16mM_50_FN	0	0
map-data-2019.05.13-11.54.39.823_076.jpk-force	2019.05.13	2	2.1.3	11.54.39.823	76	FN	184.21	0.0734059	0.72991	soft	16mM	50	BSA	soft_16mM_50	soft_16mM_50_FN	0	0
map-data-2019.05.13-11.54.39.823_077.jpk-force	2019.05.13	2	2.1.3	11.54.39.823	77	FN	106.588	0.0386947	0.77362	soft	16mM	50	BSA	soft_16mM_50	soft_16mM_50_FN	0	0
map-data-2019.05.13-11.54.39.823_078.jpk-force	2019.05.13	2	2.1.3	11.54.39.823	78	FN	77.5859	0.0183189	0.58847	soft	16mM	50	BSA	soft_16mM_50	soft_16mM_50_FN	0	0
map-data-2019.05.13-11.54.39.823_079.jpk-force	2019.05.13	2	2.1.3	11.54.39.823	79	FN	188.51	0.0739558	0.78092	soft	16mM	50	BSA	soft_16mM_50	soft_16mM_50_FN	0	0
map-data-2019.05.13-11.54.39.823_080.jpk-force	2019.05.13	2	2.1.3	11.54.39.823	80	FN	88.1141	0.0258558	0.69105	soft	16mM	50	BSA	soft_16mM_50	soft_16mM_50_FN	0	0
map-data-2019.05.13-11.54.39.823_081.jpk-force	2019.05.13	2	2.1.3	11.54.39.823	81	FN	175.032	0.0666045	0.76663	soft	16mM	50	BSA	soft_16mM_50	soft_16mM_50_FN	0	0
map-data-2019.05.13-11.54.39.823_082.jpk-force	2019.05.13	2	2.1.3	11.54.39.823	82	FN	73.9928	0.0340427	0.94207	soft	16mM	50	BSA	soft_16mM_50	soft_16mM_50_FN	0	0
map-data-2019.05.13-11.54.39.823_083.jpk-force	2019.05.13	2	2.1.3	11.54.39.823	83	FN	64.0119	0.0190617	0.70815	soft	16mM	50	BSA	soft_16mM_50	soft_16mM_50_FN	0	0
map-data-2019.05.13-11.54.39.823_084.jpk-force	2019.05.13	2	2.1.3	11.54.39.823	84	FN	344.33	0.236691	1.49261	soft	16mM	50	BSA	soft_16mM_50	soft_16mM_50_FN	0	1
map-data-2019.05.13-11.54.39.823_085.jpk-force	2019.05.13	2	2.1.3	11.54.39.823	85	FN	154.861	0.0626144	1.07004	soft	16mM	50	BSA	soft_16mM_50	soft_16mM_50_FN	0	0
map-data-2019.05.13-11.54.39.823_086.jpk-force	2019.05.13	2	2.1.3	11.54.39.823	86	FN	192.586	0.0717222	0.78285	soft	16mM	50	BSA	soft_16mM_50	soft_16mM_50_FN	0	0
map-data-2019.05.13-11.54.39.823_087.jpk-force	2019.05.13	2	2.1.3	11.54.39.823	87	FN	83.8355	0.0235637	0.60012	soft	16mM	50	BSA	soft_16mM_50	soft_16mM_50_FN	0	0
map-data-2019.05.13-11.54.39.823_088.jpk-force	2019.05.13	2	2.1.3	11.54.39.823	88	FN	43.233	0.00877748	0.42839	soft	16mM	50	BSA	soft_16mM_50	soft_16mM_50_FN	0	0
map-data-2019.05.13-11.54.39.823_089.jpk-force	2019.05.13	2	2.1.3	11.54.39.823	89	FN	83.5387	0.0189309	0.48274	soft	16mM	50	BSA	soft_16mM_50	soft_16mM_50_FN	0	0
map-data-2019.05.13-11.54.39.823_090.jpk-force	2019.05.13	2	2.1.3	11.54.39.823	90	FN	37.6921	0.00275103	0.23526	soft	16mM	50	BSA	soft_16mM_50	soft_16mM_50_FN	0	0
map-data-2019.05.13-11.54.39.823_091.jpk-force	2019.05.13	2	2.1.3	11.54.39.823	91	FN	105.097	0.0434404	0.99399	soft	16mM	50	BSA	soft_16mM_50	soft_16mM_50_FN	0	0
map-data-2019.05.13-11.54.39.823_092.jpk-force	2019.05.13	2	2.1.3	11.54.39.823	92	FN	171.84	0.0898673	1.2436	soft	16mM	50	BSA	soft_16mM_50	soft_16mM_50_FN	0	0
map-data-2019.05.13-11.54.39.823_093.jpk-force	2019.05.13	2	2.1.3	11.54.39.823	93	FN	203.182	0.178686	1.81438	soft	16mM	50	BSA	soft_16mM_50	soft_16mM_50_FN	0	0
map-data-2019.05.13-11.54.39.823_094.jpk-force	2019.05.13	2	2.1.3	11.54.39.823	94	FN	77.7109	0.0198551	0.4908	soft	16mM	50	BSA	soft_16mM_50	soft_16mM_50_FN	0	0
map-data-2019.05.13-11.54.39.823_095.jpk-force	2019.05.13	2	2.1.3	11.54.39.823	95	FN	158.937	0.103682	1.33121	soft	16mM	50	BSA	soft_16mM_50	soft_16mM_50_FN	0	0
map-data-2019.05.13-11.54.39.823_096.jpk-force	2019.05.13	2	2.1.3	11.54.39.823	96	FN	56.7547	0.0100301	0.42646	soft	16mM	50	BSA	soft_16mM_50	soft_16mM_50_FN	0	0
map-data-2019.05.13-11.54.39.823_097.jpk-force	2019.05.13	2	2.1.3	11.54.39.823	97	FN	310.183	0.204338	1.6933	soft	16mM	50	BSA	soft_16mM_50	soft_16mM_50_FN	0	1
map-data-2019.05.13-11.54.39.823_098.jpk-force	2019.05.13	2	2.1.3	11.54.39.823	98	FN	117.116	0.0417971	0.88431	soft	16mM	50	BSA	soft_16mM_50	soft_16mM_50_FN	0	0
map-data-2019.05.13-11.54.39.823_099.jpk-force	2019.05.13	2	2.1.3	11.54.39.823	99	FN	42.1348	0.00180481	0.11662	soft	16mM	50	BSA	soft_16mM_50	soft_16mM_50_FN	0	0
map-data-2019.05.13-15.34.26.185_000.jpk-force	2019.05.13	2	2.1.4	15.34.26.185	0	FN	150.997	0.048879	0.58195	soft	16mM	100	BSA	soft_16mM_100	soft_16mM_100_FN	0	0
map-data-2019.05.13-15.34.26.185_001.jpk-force	2019.05.13	2	2.1.4	15.34.26.185	1	FN	401.158	0.431512	1.77921	soft	16mM	100	BSA	soft_16mM_100	soft_16mM_100_FN	0	1
map-data-2019.05.13-15.34.26.185_002.jpk-force	2019.05.13	2	2.1.4	15.34.26.185	2	FN	162.477	0.0660071	0.76403	soft	16mM	100	BSA	soft_16mM_100	soft_16mM_100_FN	0	0
map-data-2019.05.13-15.34.26.185_003.jpk-force	2019.05.13	2	2.1.4	15.34.26.185	3	FN	101.952	0.0654678	1.32257	soft	16mM	100	BSA	soft_16mM_100	soft_16mM_100_FN	0	0
map-data-2019.05.13-15.34.26.185_004.jpk-force	2019.05.13	2	2.1.4	15.34.26.185	4	FN	225.004	0.161697	1.24437	soft	16mM	100	BSA	soft_16mM_100	soft_16mM_100_FN	0	0
map-data-2019.05.13-15.34.26.185_005.jpk-force	2019.05.13	2	2.1.4	15.34.26.185	5	FN	95.5976	0.0252903	0.66343	soft	16mM	100	BSA	soft_16mM_100	soft_16mM_100_FN	0	0
map-data-2019.05.13-15.34.26.185_006.jpk-force	2019.05.13	2	2.1.4	15.34.26.185	6	FN	74.8029	0.00968588	0.25307	soft	16mM	100	BSA	soft_16mM_100	soft_16mM_100_FN	0	0
map-data-2019.05.13-15.34.26.185_007.jpk-force	2019.05.13	2	2.1.4	15.34.26.185	7	FN	121.468	0.0713831	1.01888	soft	16mM	100	BSA	soft_16mM_100	soft_16mM_100_FN	0	0
map-data-2019.05.13-15.34.26.185_008.jpk-force	2019.05.13	2	2.1.4	15.34.26.185	8	FN	370.012	0.458095	2.57084	soft	16mM	100	BSA	soft_16mM_100	soft_16mM_100_FN	0	0
map-data-2019.05.13-15.34.26.185_009.jpk-force	2019.05.13	2	2.1.4	15.34.26.185	9	FN	129.852	0.0572248	0.91254	soft	16mM	100	BSA	soft_16mM_100	soft_16mM_100_FN	0	0
map-data-2019.05.13-15.34.26.185_010.jpk-force	2019.05.13	2	2.1.4	15.34.26.185	10	FN	232.269	0.0811677	0.87288	soft	16mM	100	BSA	soft_16mM_100	soft_16mM_100_FN	0	1
map-data-2019.05.13-15.34.26.185_011.jpk-force	2019.05.13	2	2.1.4	15.34.26.185	11	FN	196.02	0.141308	1.13779	soft	16mM	100	BSA	soft_16mM_100	soft_16mM_100_FN	0	0
map-data-2019.05.13-15.34.26.185_012.jpk-force	2019.05.13	2	2.1.4	15.34.26.185	12	FN	182.019	0.102971	1.02202	soft	16mM	100	BSA	soft_16mM_100	soft_16mM_100_FN	0	0
map-data-2019.05.13-15.34.26.185_013.jpk-force	2019.05.13	2	2.1.4	15.34.26.185	13	FN	113.975	0.0413882	0.76101	soft	16mM	100	BSA	soft_16mM_100	soft_16mM_100_FN	0	0
map-data-2019.05.13-15.34.26.185_014.jpk-force	2019.05.13	2	2.1.4	15.34.26.185	14	FN	238.294	0.1566	1.50282	soft	16mM	100	BSA	soft_16mM_100	soft_16mM_100_FN	0	0
map-data-2019.05.13-15.34.26.185_015.jpk-force	2019.05.13	2	2.1.4	15.34.26.185	15	FN	76.3249	0.0285627	0.78124	soft	16mM	100	BSA	soft_16mM_100	soft_16mM_100_FN	0	0
map-data-2019.05.13-15.34.26.185_016.jpk-force	2019.05.13	2	2.1.4	15.34.26.185	16	FN	134.522	0.0288516	0.50442	soft	16mM	100	BSA	soft_16mM_100	soft_16mM_100_FN	0	0
map-data-2019.05.13-15.34.26.185_017.jpk-force	2019.05.13	2	2.1.4	15.34.26.185	17	FN	70.4498	0.0153597	0.45584	soft	16mM	100	BSA	soft_16mM_100	soft_16mM_100_FN	0	0
map-data-2019.05.13-15.34.26.185_018.jpk-force	2019.05.13	2	2.1.4	15.34.26.185	18	FN	43.207	0.005227	0.23873	soft	16mM	100	BSA	soft_16mM_100	soft_16mM_100_FN	0	0
map-data-2019.05.13-15.34.26.185_019.jpk-force	2019.05.13	2	2.1.4	15.34.26.185	19	FN	126.153	0.0626638	1.03238	soft	16mM	100	BSA	soft_16mM_100	soft_16mM_100_FN	0	0
map-data-2019.05.13-15.34.26.185_020.jpk-force	2019.05.13	2	2.1.4	15.34.26.185	20	FN	160.864	0.136857	1.7482	soft	16mM	100	BSA	soft_16mM_100	soft_16mM_100_FN	0	0
map-data-2019.05.13-15.34.26.185_021.jpk-force	2019.05.13	2	2.1.4	15.34.26.185	21	FN	55.7212	0.00631191	0.26185	soft	16mM	100	BSA	soft_16mM_100	soft_16mM_100_FN	0	0
map-data-2019.05.13-15.34.26.185_022.jpk-force	2019.05.13	2	2.1.4	15.34.26.185	22	FN	175.75	0.0702744	0.78345	soft	16mM	100	BSA	soft_16mM_100	soft_16mM_100_FN	0	0
map-data-2019.05.13-15.34.26.185_023.jpk-force	2019.05.13	2	2.1.4	15.34.26.185	23	FN	165.984	0.0386891	0.57052	soft	16mM	100	BSA	soft_16mM_100	soft_16mM_100_FN	0	0
map-data-2019.05.13-15.34.26.185_024.jpk-force	2019.05.13	2	2.1.4	15.34.26.185	24	FN	59.4121	0.011002	0.37877	soft	16mM	100	BSA	soft_16mM_100	soft_16mM_100_FN	0	0
map-data-2019.05.13-15.34.26.185_025.jpk-force	2019.05.13	2	2.1.4	15.34.26.185	25	FN	447.168	0.375385	1.77574	soft	16mM	100	BSA	soft_16mM_100	soft_16mM_100_FN	0	1
map-data-2019.05.13-15.34.26.185_026.jpk-force	2019.05.13	2	2.1.4	15.34.26.185	26	FN	172.677	0.0807729	0.89664	soft	16mM	100	BSA	soft_16mM_100	soft_16mM_100_FN	0	0
map-data-2019.05.13-15.34.26.185_027.jpk-force	2019.05.13	2	2.1.4	15.34.26.185	27	FN	138.68	0.0491588	0.67701	soft	16mM	100	BSA	soft_16mM_100	soft_16mM_100_FN	0	0
map-data-2019.05.13-15.34.26.185_028.jpk-force	2019.05.13	2	2.1.4	15.34.26.185	28	FN	162.57	0.127035	1.56095	soft	16mM	100	BSA	soft_16mM_100	soft_16mM_100_FN	0	0
map-data-2019.05.13-15.34.26.185_029.jpk-force	2019.05.13	2	2.1.4	15.34.26.185	29	FN	564.395	0.325388	1.10373	soft	16mM	100	BSA	soft_16mM_100	soft_16mM_100_FN	0	1
map-data-2019.05.13-15.34.26.185_030.jpk-force	2019.05.13	2	2.1.4	15.34.26.185	30	FN	222.932	0.100253	0.88767	soft	16mM	100	BSA	soft_16mM_100	soft_16mM_100_FN	0	1
map-data-2019.05.13-15.34.26.185_031.jpk-force	2019.05.13	2	2.1.4	15.34.26.185	31	FN	294.327	0.132563	0.99358	soft	16mM	100	BSA	soft_16mM_100	soft_16mM_100_FN	0	1
map-data-2019.05.13-15.34.26.185_032.jpk-force	2019.05.13	2	2.1.4	15.34.26.185	32	FN	410.277	0.343353	1.76911	soft	16mM	100	BSA	soft_16mM_100	soft_16mM_100_FN	0	1
map-data-2019.05.13-15.34.26.185_033.jpk-force	2019.05.13	2	2.1.4	15.34.26.185	33	FN	234.884	0.22483	1.61707	soft	16mM	100	BSA	soft_16mM_100	soft_16mM_100_FN	0	0
map-data-2019.05.13-15.34.26.185_034.jpk-force	2019.05.13	2	2.1.4	15.34.26.185	34	FN	64.8277	0.0127718	0.45526	soft	16mM	100	BSA	soft_16mM_100	soft_16mM_100_FN	0	0
map-data-2019.05.13-15.34.26.185_035.jpk-force	2019.05.13	2	2.1.4	15.34.26.185	35	FN	154.341	0.0315278	0.52338	soft	16mM	100	BSA	soft_16mM_100	soft_16mM_100_FN	0	0
map-data-2019.05.13-15.34.26.185_036.jpk-force	2019.05.13	2	2.1.4	15.34.26.185	36	FN	265.88	0.172516	1.414	soft	16mM	100	BSA	soft_16mM_100	soft_16mM_100_FN	0	1
map-data-2019.05.13-15.34.26.185_037.jpk-force	2019.05.13	2	2.1.4	15.34.26.185	37	FN	349.783	0.27849	1.34271	soft	16mM	100	BSA	soft_16mM_100	soft_16mM_100_FN	0	1
map-data-2019.05.13-15.34.26.185_038.jpk-force	2019.05.13	2	2.1.4	15.34.26.185	38	FN	181.193	0.126504	1.30737	soft	16mM	100	BSA	soft_16mM_100	soft_16mM_100_FN	0	0
map-data-2019.05.13-15.34.26.185_039.jpk-force	2019.05.13	2	2.1.4	15.34.26.185	39	FN	83.4199	0.0151258	0.39739	soft	16mM	100	BSA	soft_16mM_100	soft_16mM_100_FN	0	0
map-data-2019.05.13-15.34.26.185_040.jpk-force	2019.05.13	2	2.1.4	15.34.26.185	40	FN	257.042	0.194419	1.48763	soft	16mM	100	BSA	soft_16mM_100	soft_16mM_100_FN	0	0
map-data-2019.05.13-15.34.26.185_041.jpk-force	2019.05.13	2	2.1.4	15.34.26.185	41	FN	232.783	0.170718	1.26049	soft	16mM	100	BSA	soft_16mM_100	soft_16mM_100_FN	0	0
map-data-2019.05.13-15.34.26.185_042.jpk-force	2019.05.13	2	2.1.4	15.34.26.185	42	FN	462.07	0.396729	1.72037	soft	16mM	100	BSA	soft_16mM_100	soft_16mM_100_FN	0	1
map-data-2019.05.13-15.34.26.185_043.jpk-force	2019.05.13	2	2.1.4	15.34.26.185	43	FN	146.411	0.0538486	0.65881	soft	16mM	100	BSA	soft_16mM_100	soft_16mM_100_FN	0	0
map-data-2019.05.13-15.34.26.185_044.jpk-force	2019.05.13	2	2.1.4	15.34.26.185	44	FN	37.3594	0.000570889	0.04555	soft	16mM	100	BSA	soft_16mM_100	soft_16mM_100_FN	0	0
map-data-2019.05.13-15.34.26.185_045.jpk-force	2019.05.13	2	2.1.4	15.34.26.185	45	FN	32.7187	0.00164244	0.1471	soft	16mM	100	BSA	soft_16mM_100	soft_16mM_100_FN	0	0
map-data-2019.05.13-15.34.26.185_046.jpk-force	2019.05.13	2	2.1.4	15.34.26.185	46	FN	183.569	0.115696	1.1491	soft	16mM	100	BSA	soft_16mM_100	soft_16mM_100_FN	0	0
map-data-2019.05.13-15.34.26.185_047.jpk-force	2019.05.13	2	2.1.4	15.34.26.185	47	FN	76.9799	0.0248338	0.69671	soft	16mM	100	BSA	soft_16mM_100	soft_16mM_100_FN	0	0
map-data-2019.05.13-15.34.26.185_048.jpk-force	2019.05.13	2	2.1.4	15.34.26.185	48	FN	192.93	0.0772477	0.70629	soft	16mM	100	BSA	soft_16mM_100	soft_16mM_100_FN	0	0
map-data-2019.05.13-15.34.26.185_049.jpk-force	2019.05.13	2	2.1.4	15.34.26.185	49	FN	192.278	0.117954	1.16299	soft	16mM	100	BSA	soft_16mM_100	soft_16mM_100_FN	0	0
map-data-2019.05.13-15.34.26.185_050.jpk-force	2019.05.13	2	2.1.4	15.34.26.185	50	FN	210.222	0.10266	1.01657	soft	16mM	100	BSA	soft_16mM_100	soft_16mM_100_FN	0	0
map-data-2019.05.13-15.34.26.185_051.jpk-force	2019.05.13	2	2.1.4	15.34.26.185	51	FN	81.0675	0.0428731	1.1174	soft	16mM	100	BSA	soft_16mM_100	soft_16mM_100_FN	0	0
map-data-2019.05.13-15.34.26.185_052.jpk-force	2019.05.13	2	2.1.4	15.34.26.185	52	FN	316.942	0.307038	2.01348	soft	16mM	100	BSA	soft_16mM_100	soft_16mM_100_FN	0	0
map-data-2019.05.13-15.34.26.185_053.jpk-force	2019.05.13	2	2.1.4	15.34.26.185	53	FN	98.0897	0.0248532	0.61225	soft	16mM	100	BSA	soft_16mM_100	soft_16mM_100_FN	0	0
map-data-2019.05.13-15.34.26.185_054.jpk-force	2019.05.13	2	2.1.4	15.34.26.185	54	FN	219.578	0.0787113	0.74557	soft	16mM	100	BSA	soft_16mM_100	soft_16mM_100_FN	0	1
map-data-2019.05.13-15.34.26.185_055.jpk-force	2019.05.13	2	2.1.4	15.34.26.185	55	FN	42.7951	0.00279252	0.1737	soft	16mM	100	BSA	soft_16mM_100	soft_16mM_100_FN	0	0
map-data-2019.05.13-15.34.26.185_056.jpk-force	2019.05.13	2	2.1.4	15.34.26.185	56	FN	146.892	0.0479321	0.70122	soft	16mM	100	BSA	soft_16mM_100	soft_16mM_100_FN	0	0
map-data-2019.05.13-15.34.26.185_057.jpk-force	2019.05.13	2	2.1.4	15.34.26.185	57	FN	267.963	0.115324	0.94175	soft	16mM	100	BSA	soft_16mM_100	soft_16mM_100_FN	0	1
map-data-2019.05.13-15.34.26.185_058.jpk-force	2019.05.13	2	2.1.4	15.34.26.185	58	FN	163.455	0.0590746	0.70309	soft	16mM	100	BSA	soft_16mM_100	soft_16mM_100_FN	0	0
map-data-2019.05.13-15.34.26.185_059.jpk-force	2019.05.13	2	2.1.4	15.34.26.185	59	FN	324.631	0.239576	1.43782	soft	16mM	100	BSA	soft_16mM_100	soft_16mM_100_FN	0	1
map-data-2019.05.13-15.34.26.185_060.jpk-force	2019.05.13	2	2.1.4	15.34.26.185	60	FN	133.907	0.0588223	0.79256	soft	16mM	100	BSA	soft_16mM_100	soft_16mM_100_FN	0	0
map-data-2019.05.13-15.34.26.185_061.jpk-force	2019.05.13	2	2.1.4	15.34.26.185	61	FN	145.671	0.157207	1.806	soft	16mM	100	BSA	soft_16mM_100	soft_16mM_100_FN	0	0
map-data-2019.05.13-15.34.26.185_062.jpk-force	2019.05.13	2	2.1.4	15.34.26.185	62	FN	228.986	0.201403	1.66474	soft	16mM	100	BSA	soft_16mM_100	soft_16mM_100_FN	0	0
map-data-2019.05.13-15.34.26.185_063.jpk-force	2019.05.13	2	2.1.4	15.34.26.185	63	FN	73.7131	0.0200718	0.56184	soft	16mM	100	BSA	soft_16mM_100	soft_16mM_100_FN	0	0
map-data-2019.05.13-15.34.26.185_064.jpk-force	2019.05.13	2	2.1.4	15.34.26.185	64	FN	36.614	0.00112791	0.08876	soft	16mM	100	BSA	soft_16mM_100	soft_16mM_100_FN	0	0
map-data-2019.05.13-15.34.26.185_065.jpk-force	2019.05.13	2	2.1.4	15.34.26.185	65	FN	302.343	0.192218	1.32094	soft	16mM	100	BSA	soft_16mM_100	soft_16mM_100_FN	0	1
map-data-2019.05.13-15.34.26.185_066.jpk-force	2019.05.13	2	2.1.4	15.34.26.185	66	FN	133.473	0.0689369	1.27196	soft	16mM	100	BSA	soft_16mM_100	soft_16mM_100_FN	0	0
map-data-2019.05.13-15.34.26.185_067.jpk-force	2019.05.13	2	2.1.4	15.34.26.185	67	FN	60.5724	0.00514806	0.23265	soft	16mM	100	BSA	soft_16mM_100	soft_16mM_100_FN	0	0
map-data-2019.05.13-15.34.26.185_068.jpk-force	2019.05.13	2	2.1.4	15.34.26.185	68	FN	186.741	0.17481	1.94861	soft	16mM	100	BSA	soft_16mM_100	soft_16mM_100_FN	0	0
map-data-2019.05.13-15.34.26.185_069.jpk-force	2019.05.13	2	2.1.4	15.34.26.185	69	FN	360.92	0.288857	1.50508	soft	16mM	100	BSA	soft_16mM_100	soft_16mM_100_FN	0	1
map-data-2019.05.13-15.34.26.185_070.jpk-force	2019.05.13	2	2.1.4	15.34.26.185	70	FN	144.214	0.197074	2.23327	soft	16mM	100	BSA	soft_16mM_100	soft_16mM_100_FN	0	0
map-data-2019.05.13-15.34.26.185_071.jpk-force	2019.05.13	2	2.1.4	15.34.26.185	71	FN	116.422	0.0476298	0.74171	soft	16mM	100	BSA	soft_16mM_100	soft_16mM_100_FN	0	0
map-data-2019.05.13-15.34.26.185_072.jpk-force	2019.05.13	2	2.1.4	15.34.26.185	72	FN	124.198	0.106193	1.47713	soft	16mM	100	BSA	soft_16mM_100	soft_16mM_100_FN	0	0
map-data-2019.05.13-15.34.26.185_073.jpk-force	2019.05.13	2	2.1.4	15.34.26.185	73	FN	121.029	0.0875839	1.25416	soft	16mM	100	BSA	soft_16mM_100	soft_16mM_100_FN	0	0
map-data-2019.05.13-15.34.26.185_074.jpk-force	2019.05.13	2	2.1.4	15.34.26.185	74	FN	118.394	0.084063	1.25427	soft	16mM	100	BSA	soft_16mM_100	soft_16mM_100_FN	0	0
map-data-2019.05.13-15.34.26.185_075.jpk-force	2019.05.13	2	2.1.4	15.34.26.185	75	FN	202.499	0.119182	1.16628	soft	16mM	100	BSA	soft_16mM_100	soft_16mM_100_FN	0	0
map-data-2019.05.13-15.34.26.185_076.jpk-force	2019.05.13	2	2.1.4	15.34.26.185	76	FN	211.613	0.113187	1.2683	soft	16mM	100	BSA	soft_16mM_100	soft_16mM_100_FN	0	0
map-data-2019.05.13-15.34.26.185_077.jpk-force	2019.05.13	2	2.1.4	15.34.26.185	77	FN	129.2	0.0532982	1.00011	soft	16mM	100	BSA	soft_16mM_100	soft_16mM_100_FN	0	0
map-data-2019.05.13-15.34.26.185_078.jpk-force	2019.05.13	2	2.1.4	15.34.26.185	78	FN	316.093	0.212176	1.29674	soft	16mM	100	BSA	soft_16mM_100	soft_16mM_100_FN	0	1
map-data-2019.05.13-15.34.26.185_079.jpk-force	2019.05.13	2	2.1.4	15.34.26.185	79	FN	408.99	0.308873	1.39396	soft	16mM	100	BSA	soft_16mM_100	soft_16mM_100_FN	0	1
map-data-2019.05.13-15.34.26.185_080.jpk-force	2019.05.13	2	2.1.4	15.34.26.185	80	FN	303.709	0.233547	1.76882	soft	16mM	100	BSA	soft_16mM_100	soft_16mM_100_FN	0	0
map-data-2019.05.13-15.34.26.185_081.jpk-force	2019.05.13	2	2.1.4	15.34.26.185	81	FN	164.759	0.04323	0.53579	soft	16mM	100	BSA	soft_16mM_100	soft_16mM_100_FN	0	0
map-data-2019.05.13-15.34.26.185_082.jpk-force	2019.05.13	2	2.1.4	15.34.26.185	82	FN	245.501	0.130791	1.24315	soft	16mM	100	BSA	soft_16mM_100	soft_16mM_100_FN	0	0
map-data-2019.05.13-15.34.26.185_083.jpk-force	2019.05.13	2	2.1.4	15.34.26.185	83	FN	188.347	0.0533596	0.60932	soft	16mM	100	BSA	soft_16mM_100	soft_16mM_100_FN	0	0
map-data-2019.05.13-15.34.26.185_084.jpk-force	2019.05.13	2	2.1.4	15.34.26.185	84	FN	174.421	0.0882759	1.08076	soft	16mM	100	BSA	soft_16mM_100	soft_16mM_100_FN	0	0
map-data-2019.05.13-15.34.26.185_085.jpk-force	2019.05.13	2	2.1.4	15.34.26.185	85	FN	116.991	0.04242	0.71793	soft	16mM	100	BSA	soft_16mM_100	soft_16mM_100_FN	0	0
map-data-2019.05.13-15.34.26.185_086.jpk-force	2019.05.13	2	2.1.4	15.34.26.185	86	FN	152.033	0.0825465	0.96928	soft	16mM	100	BSA	soft_16mM_100	soft_16mM_100_FN	0	0
map-data-2019.05.13-15.34.26.185_087.jpk-force	2019.05.13	2	2.1.4	15.34.26.185	87	FN	114.672	0.0235707	0.35524	soft	16mM	100	BSA	soft_16mM_100	soft_16mM_100_FN	0	0
map-data-2019.05.13-15.34.26.185_088.jpk-force	2019.05.13	2	2.1.4	15.34.26.185	88	FN	292.804	0.229627	1.4427	soft	16mM	100	BSA	soft_16mM_100	soft_16mM_100_FN	0	1
map-data-2019.05.13-15.34.26.185_089.jpk-force	2019.05.13	2	2.1.4	15.34.26.185	89	FN	112.11	0.0551942	1.03374	soft	16mM	100	BSA	soft_16mM_100	soft_16mM_100_FN	0	0
map-data-2019.05.13-15.34.26.185_090.jpk-force	2019.05.13	2	2.1.4	15.34.26.185	90	FN	104.219	0.0388892	0.76253	soft	16mM	100	BSA	soft_16mM_100	soft_16mM_100_FN	0	0
map-data-2019.05.13-15.34.26.185_091.jpk-force	2019.05.13	2	2.1.4	15.34.26.185	91	FN	36.4049	0.0023429	0.17216	soft	16mM	100	BSA	soft_16mM_100	soft_16mM_100_FN	0	0
map-data-2019.05.13-15.34.26.185_092.jpk-force	2019.05.13	2	2.1.4	15.34.26.185	92	FN	88.5226	0.0199222	0.42302	soft	16mM	100	BSA	soft_16mM_100	soft_16mM_100_FN	0	0
map-data-2019.05.13-15.34.26.185_093.jpk-force	2019.05.13	2	2.1.4	15.34.26.185	93	FN	252.695	0.262613	1.93467	soft	16mM	100	BSA	soft_16mM_100	soft_16mM_100_FN	0	0
map-data-2019.05.13-15.34.26.185_094.jpk-force	2019.05.13	2	2.1.4	15.34.26.185	94	FN	206.398	0.0678061	0.7992	soft	16mM	100	BSA	soft_16mM_100	soft_16mM_100_FN	0	0
map-data-2019.05.13-15.34.26.185_095.jpk-force	2019.05.13	2	2.1.4	15.34.26.185	95	FN	428.683	0.577001	3.15718	soft	16mM	100	BSA	soft_16mM_100	soft_16mM_100_FN	0	1
map-data-2019.05.13-15.34.26.185_096.jpk-force	2019.05.13	2	2.1.4	15.34.26.185	96	FN	74.7146	0.0173186	0.45782	soft	16mM	100	BSA	soft_16mM_100	soft_16mM_100_FN	0	0
map-data-2019.05.13-15.34.26.185_097.jpk-force	2019.05.13	2	2.1.4	15.34.26.185	97	FN	166.155	0.114282	1.60671	soft	16mM	100	BSA	soft_16mM_100	soft_16mM_100_FN	0	0
map-data-2019.05.13-15.34.26.185_098.jpk-force	2019.05.13	2	2.1.4	15.34.26.185	98	FN	84.3309	0.0277172	0.75592	soft	16mM	100	BSA	soft_16mM_100	soft_16mM_100_FN	0	0
map-data-2019.05.13-15.34.26.185_099.jpk-force	2019.05.13	2	2.1.4	15.34.26.185	99	FN	67.2578	0.0293745	1.02714	soft	16mM	100	BSA	soft_16mM_100	soft_16mM_100_FN	0	0
map-data-2019.05.13-15.42.38.372_000.jpk-force	2019.05.13	2	2.1.4	15.42.38.372	0	FN	139.745	0.0970771	1.28829	soft	16mM	100	BSA	soft_16mM_100	soft_16mM_100_FN	0	0
map-data-2019.05.13-15.42.38.372_001.jpk-force	2019.05.13	2	2.1.4	15.42.38.372	1	FN	290.695	0.298618	2.05009	soft	16mM	100	BSA	soft_16mM_100	soft_16mM_100_FN	0	0
map-data-2019.05.13-15.42.38.372_002.jpk-force	2019.05.13	2	2.1.4	15.42.38.372	2	FN	253.275	0.131895	1.12491	soft	16mM	100	BSA	soft_16mM_100	soft_16mM_100_FN	0	1
map-data-2019.05.13-15.42.38.372_003.jpk-force	2019.05.13	2	2.1.4	15.42.38.372	3	FN	159.699	0.0977813	1.39479	soft	16mM	100	BSA	soft_16mM_100	soft_16mM_100_FN	0	0
map-data-2019.05.13-15.42.38.372_004.jpk-force	2019.05.13	2	2.1.4	15.42.38.372	4	FN	58.9301	0.00883789	0.31614	soft	16mM	100	BSA	soft_16mM_100	soft_16mM_100_FN	0	0
map-data-2019.05.13-15.42.38.372_005.jpk-force	2019.05.13	2	2.1.4	15.42.38.372	5	FN	104.911	0.0693132	1.23312	soft	16mM	100	BSA	soft_16mM_100	soft_16mM_100_FN	0	0
map-data-2019.05.13-15.42.38.372_006.jpk-force	2019.05.13	2	2.1.4	15.42.38.372	6	FN	119.224	0.0267457	0.56319	soft	16mM	100	BSA	soft_16mM_100	soft_16mM_100_FN	0	0
map-data-2019.05.13-15.42.38.372_007.jpk-force	2019.05.13	2	2.1.4	15.42.38.372	7	FN	170.681	0.119875	1.32667	soft	16mM	100	BSA	soft_16mM_100	soft_16mM_100_FN	0	0
map-data-2019.05.13-15.42.38.372_008.jpk-force	2019.05.13	2	2.1.4	15.42.38.372	8	FN	141.345	0.0514369	0.78511	soft	16mM	100	BSA	soft_16mM_100	soft_16mM_100_FN	0	0
map-data-2019.05.13-15.42.38.372_009.jpk-force	2019.05.13	2	2.1.4	15.42.38.372	9	FN	1185.02	2.00557	5.27482	soft	16mM	100	BSA	soft_16mM_100	soft_16mM_100_FN	0	0
map-data-2019.05.13-15.42.38.372_010.jpk-force	2019.05.13	2	2.1.4	15.42.38.372	10	FN	188.214	0.168194	1.96424	soft	16mM	100	BSA	soft_16mM_100	soft_16mM_100_FN	0	0
map-data-2019.05.13-15.42.38.372_011.jpk-force	2019.05.13	2	2.1.4	15.42.38.372	11	FN	169.939	0.120892	1.65017	soft	16mM	100	BSA	soft_16mM_100	soft_16mM_100_FN	0	0
map-data-2019.05.13-15.42.38.372_012.jpk-force	2019.05.13	2	2.1.4	15.42.38.372	12	FN	347.802	0.152488	1.11773	soft	16mM	100	BSA	soft_16mM_100	soft_16mM_100_FN	0	1
map-data-2019.05.13-15.42.38.372_013.jpk-force	2019.05.13	2	2.1.4	15.42.38.372	13	FN	171.348	0.0745679	0.83888	soft	16mM	100	BSA	soft_16mM_100	soft_16mM_100_FN	0	0
map-data-2019.05.13-15.42.38.372_014.jpk-force	2019.05.13	2	2.1.4	15.42.38.372	14	FN	137.513	0.0404157	0.66359	soft	16mM	100	BSA	soft_16mM_100	soft_16mM_100_FN	0	0
map-data-2019.05.13-15.42.38.372_015.jpk-force	2019.05.13	2	2.1.4	15.42.38.372	15	FN	87.281	0.0298547	0.70942	soft	16mM	100	BSA	soft_16mM_100	soft_16mM_100_FN	0	0
map-data-2019.05.13-15.42.38.372_016.jpk-force	2019.05.13	2	2.1.4	15.42.38.372	16	FN	77.6382	0.0181796	0.48013	soft	16mM	100	BSA	soft_16mM_100	soft_16mM_100_FN	0	0
map-data-2019.05.13-15.42.38.372_017.jpk-force	2019.05.13	2	2.1.4	15.42.38.372	17	FN	214.077	0.116725	1.35005	soft	16mM	100	BSA	soft_16mM_100	soft_16mM_100_FN	0	0
map-data-2019.05.13-15.42.38.372_018.jpk-force	2019.05.13	2	2.1.4	15.42.38.372	18	FN	207.898	0.155126	1.47279	soft	16mM	100	BSA	soft_16mM_100	soft_16mM_100_FN	0	0
map-data-2019.05.13-15.42.38.372_019.jpk-force	2019.05.13	2	2.1.4	15.42.38.372	19	FN	234.478	0.171821	1.5803	soft	16mM	100	BSA	soft_16mM_100	soft_16mM_100_FN	0	0
map-data-2019.05.13-15.42.38.372_020.jpk-force	2019.05.13	2	2.1.4	15.42.38.372	20	FN	253.18	0.178739	1.25673	soft	16mM	100	BSA	soft_16mM_100	soft_16mM_100_FN	0	1
map-data-2019.05.13-15.42.38.372_021.jpk-force	2019.05.13	2	2.1.4	15.42.38.372	21	FN	216.873	0.126004	1.56025	soft	16mM	100	BSA	soft_16mM_100	soft_16mM_100_FN	0	0
map-data-2019.05.13-15.42.38.372_022.jpk-force	2019.05.13	2	2.1.4	15.42.38.372	22	FN	109.891	0.0679018	1.18381	soft	16mM	100	BSA	soft_16mM_100	soft_16mM_100_FN	0	0
map-data-2019.05.13-15.42.38.372_023.jpk-force	2019.05.13	2	2.1.4	15.42.38.372	23	FN	72.5548	0.0126116	0.32075	soft	16mM	100	BSA	soft_16mM_100	soft_16mM_100_FN	0	0
map-data-2019.05.13-15.42.38.372_024.jpk-force	2019.05.13	2	2.1.4	15.42.38.372	24	FN	130.687	0.0888034	1.27126	soft	16mM	100	BSA	soft_16mM_100	soft_16mM_100_FN	0	0
map-data-2019.05.13-15.42.38.372_025.jpk-force	2019.05.13	2	2.1.4	15.42.38.372	25	FN	149.525	0.0470185	0.67002	soft	16mM	100	BSA	soft_16mM_100	soft_16mM_100_FN	0	0
map-data-2019.05.13-15.42.38.372_026.jpk-force	2019.05.13	2	2.1.4	15.42.38.372	26	FN	40.6625	0.0027232	0.13365	soft	16mM	100	BSA	soft_16mM_100	soft_16mM_100_FN	0	0
map-data-2019.05.13-15.42.38.372_027.jpk-force	2019.05.13	2	2.1.4	15.42.38.372	27	FN	251.763	0.132374	0.99196	soft	16mM	100	BSA	soft_16mM_100	soft_16mM_100_FN	0	1
map-data-2019.05.13-15.42.38.372_028.jpk-force	2019.05.13	2	2.1.4	15.42.38.372	28	FN	116.005	0.0763187	1.37764	soft	16mM	100	BSA	soft_16mM_100	soft_16mM_100_FN	0	0
map-data-2019.05.13-15.42.38.372_029.jpk-force	2019.05.13	2	2.1.4	15.42.38.372	29	FN	41.7103	0.00358906	0.23367	soft	16mM	100	BSA	soft_16mM_100	soft_16mM_100_FN	0	0
map-data-2019.05.13-15.42.38.372_030.jpk-force	2019.05.13	2	2.1.4	15.42.38.372	30	FN	259.41	0.246746	1.87899	soft	16mM	100	BSA	soft_16mM_100	soft_16mM_100_FN	0	0
map-data-2019.05.13-15.42.38.372_031.jpk-force	2019.05.13	2	2.1.4	15.42.38.372	31	FN	236.306	0.152203	1.28685	soft	16mM	100	BSA	soft_16mM_100	soft_16mM_100_FN	0	0
map-data-2019.05.13-15.42.38.372_032.jpk-force	2019.05.13	2	2.1.4	15.42.38.372	32	FN	219.639	0.0709331	0.72046	soft	16mM	100	BSA	soft_16mM_100	soft_16mM_100_FN	0	1
map-data-2019.05.13-15.42.38.372_033.jpk-force	2019.05.13	2	2.1.4	15.42.38.372	33	FN	37.4958	0.00206741	0.15707	soft	16mM	100	BSA	soft_16mM_100	soft_16mM_100_FN	0	0
map-data-2019.05.13-15.42.38.372_034.jpk-force	2019.05.13	2	2.1.4	15.42.38.372	34	FN	43.8227	0.00238584	0.12341	soft	16mM	100	BSA	soft_16mM_100	soft_16mM_100_FN	0	0
map-data-2019.05.13-15.42.38.372_035.jpk-force	2019.05.13	2	2.1.4	15.42.38.372	35	FN	49.1189	0.000977645	0.10426	soft	16mM	100	BSA	soft_16mM_100	soft_16mM_100_FN	0	0
map-data-2019.05.13-15.42.38.372_036.jpk-force	2019.05.13	2	2.1.4	15.42.38.372	36	FN	192.394	0.0595465	0.53694	soft	16mM	100	BSA	soft_16mM_100	soft_16mM_100_FN	0	0
map-data-2019.05.13-15.42.38.372_037.jpk-force	2019.05.13	2	2.1.4	15.42.38.372	37	FN	475.049	0.503706	2.71451	soft	16mM	100	BSA	soft_16mM_100	soft_16mM_100_FN	0	1
map-data-2019.05.13-15.42.38.372_038.jpk-force	2019.05.13	2	2.1.4	15.42.38.372	38	FN	292.343	0.1474	1.09899	soft	16mM	100	BSA	soft_16mM_100	soft_16mM_100_FN	0	1
map-data-2019.05.13-15.42.38.372_039.jpk-force	2019.05.13	2	2.1.4	15.42.38.372	39	FN	73.9356	0.00783703	0.24971	soft	16mM	100	BSA	soft_16mM_100	soft_16mM_100_FN	0	0
map-data-2019.05.13-15.42.38.372_040.jpk-force	2019.05.13	2	2.1.4	15.42.38.372	40	FN	351.759	0.148694	0.89779	soft	16mM	100	BSA	soft_16mM_100	soft_16mM_100_FN	0	1
map-data-2019.05.13-15.42.38.372_041.jpk-force	2019.05.13	2	2.1.4	15.42.38.372	41	FN	209.877	0.122957	1.19072	soft	16mM	100	BSA	soft_16mM_100	soft_16mM_100_FN	0	0
map-data-2019.05.13-15.42.38.372_042.jpk-force	2019.05.13	2	2.1.4	15.42.38.372	42	FN	468.143	0.54776	2.57232	soft	16mM	100	BSA	soft_16mM_100	soft_16mM_100_FN	0	1
map-data-2019.05.13-15.42.38.372_043.jpk-force	2019.05.13	2	2.1.4	15.42.38.372	43	FN	201.413	0.141138	1.78488	soft	16mM	100	BSA	soft_16mM_100	soft_16mM_100_FN	0	0
map-data-2019.05.13-15.42.38.372_044.jpk-force	2019.05.13	2	2.1.4	15.42.38.372	44	FN	207.848	0.152576	1.29244	soft	16mM	100	BSA	soft_16mM_100	soft_16mM_100_FN	0	0
map-data-2019.05.13-15.42.38.372_045.jpk-force	2019.05.13	2	2.1.4	15.42.38.372	45	FN	95.3925	0.0208834	0.45211	soft	16mM	100	BSA	soft_16mM_100	soft_16mM_100_FN	0	0
map-data-2019.05.13-15.42.38.372_046.jpk-force	2019.05.13	2	2.1.4	15.42.38.372	46	FN	191.811	0.105689	1.14724	soft	16mM	100	BSA	soft_16mM_100	soft_16mM_100_FN	0	0
map-data-2019.05.13-15.42.38.372_047.jpk-force	2019.05.13	2	2.1.4	15.42.38.372	47	FN	1567.09	3.5501	5.9375	soft	16mM	100	BSA	soft_16mM_100	soft_16mM_100_FN	0	0
map-data-2019.05.13-15.42.38.372_048.jpk-force	2019.05.13	2	2.1.4	15.42.38.372	48	FN	36.9472	0.000641273	0.06282	soft	16mM	100	BSA	soft_16mM_100	soft_16mM_100_FN	0	0
map-data-2019.05.13-15.42.38.372_049.jpk-force	2019.05.13	2	2.1.4	15.42.38.372	49	FN	446.789	0.369747	1.64381	soft	16mM	100	BSA	soft_16mM_100	soft_16mM_100_FN	0	1
map-data-2019.05.13-15.42.38.372_050.jpk-force	2019.05.13	2	2.1.4	15.42.38.372	50	FN	140.775	0.0548088	0.83695	soft	16mM	100	BSA	soft_16mM_100	soft_16mM_100_FN	0	0
map-data-2019.05.13-15.42.38.372_051.jpk-force	2019.05.13	2	2.1.4	15.42.38.372	51	FN	43.9641	0.00190106	0.11967	soft	16mM	100	BSA	soft_16mM_100	soft_16mM_100_FN	0	0
map-data-2019.05.13-15.42.38.372_052.jpk-force	2019.05.13	2	2.1.4	15.42.38.372	52	FN	118.981	0.0374432	0.54533	soft	16mM	100	BSA	soft_16mM_100	soft_16mM_100_FN	0	0
map-data-2019.05.13-15.42.38.372_053.jpk-force	2019.05.13	2	2.1.4	15.42.38.372	53	FN	251.876	0.158069	1.06182	soft	16mM	100	BSA	soft_16mM_100	soft_16mM_100_FN	0	1
map-data-2019.05.13-15.42.38.372_054.jpk-force	2019.05.13	2	2.1.4	15.42.38.372	54	FN	43.8454	0.00305826	0.15989	soft	16mM	100	BSA	soft_16mM_100	soft_16mM_100_FN	0	0
map-data-2019.05.13-15.42.38.372_055.jpk-force	2019.05.13	2	2.1.4	15.42.38.372	55	FN	95.3943	0.0228466	0.45153	soft	16mM	100	BSA	soft_16mM_100	soft_16mM_100_FN	0	0
map-data-2019.05.13-15.42.38.372_056.jpk-force	2019.05.13	2	2.1.4	15.42.38.372	56	FN	187.209	0.119209	1.35096	soft	16mM	100	BSA	soft_16mM_100	soft_16mM_100_FN	0	0
map-data-2019.05.13-15.42.38.372_057.jpk-force	2019.05.13	2	2.1.4	15.42.38.372	57	FN	290.531	0.229343	1.59646	soft	16mM	100	BSA	soft_16mM_100	soft_16mM_100_FN	0	0
map-data-2019.05.13-15.42.38.372_058.jpk-force	2019.05.13	2	2.1.4	15.42.38.372	58	FN	33.6461	0.000481062	0.04668	soft	16mM	100	BSA	soft_16mM_100	soft_16mM_100_FN	0	0
[truncated: 9,191 more rows]

## Sheet: Figure 1E Stiff Gels
Filename	date	batch	sampleId	mapNumber	curveNumber	probeType	Adhesion	Area	IntegratedLength	Stiffness	Functionalisation	Concentration	Passivation	Substrate	msrId	isNegCtrl	densitygating
map-data-2019.05.10-13.07.45.842_000.jpk-force	2019.05.10	1	1.2.10	13.07.45.842	0	FN	148.926	0.00556047	0.07867	stiff	sulfo	200	BSA	stiff_sulfo_200	stiff_sulfo_200_FN	0	0
map-data-2019.05.10-13.07.45.842_001.jpk-force	2019.05.10	1	1.2.10	13.07.45.842	1	FN	66.8847	0.00126212	0.03885	stiff	sulfo	200	BSA	stiff_sulfo_200	stiff_sulfo_200_FN	0	0
map-data-2019.05.10-13.07.45.842_002.jpk-force	2019.05.10	1	1.2.10	13.07.45.842	2	FN	79.6509	0.00246679	0.05712	stiff	sulfo	200	BSA	stiff_sulfo_200	stiff_sulfo_200_FN	0	0
map-data-2019.05.10-13.07.45.842_003.jpk-force	2019.05.10	1	1.2.10	13.07.45.842	3	FN	188.64	0.00936681	0.10931	stiff	sulfo	200	BSA	stiff_sulfo_200	stiff_sulfo_200_FN	0	0
map-data-2019.05.10-13.07.45.842_004.jpk-force	2019.05.10	1	1.2.10	13.07.45.842	4	FN	33.8269	0.000720373	0.0539	stiff	sulfo	200	BSA	stiff_sulfo_200	stiff_sulfo_200_FN	0	0
map-data-2019.05.10-13.07.45.842_005.jpk-force	2019.05.10	1	1.2.10	13.07.45.842	5	FN	117.124	0.00421354	0.07014	stiff	sulfo	200	BSA	stiff_sulfo_200	stiff_sulfo_200_FN	0	0
map-data-2019.05.10-13.07.45.842_006.jpk-force	2019.05.10	1	1.2.10	13.07.45.842	6	FN	1069.53	0.119749	0.24238	stiff	sulfo	200	BSA	stiff_sulfo_200	stiff_sulfo_200_FN	0	0
map-data-2019.05.10-13.07.45.842_007.jpk-force	2019.05.10	1	1.2.10	13.07.45.842	7	FN	62.8638	0.00222161	0.06851	stiff	sulfo	200	BSA	stiff_sulfo_200	stiff_sulfo_200_FN	0	0
map-data-2019.05.10-13.07.45.842_008.jpk-force	2019.05.10	1	1.2.10	13.07.45.842	8	FN	31.827	0.000661189	0.04019	stiff	sulfo	200	BSA	stiff_sulfo_200	stiff_sulfo_200_FN	0	0
map-data-2019.05.10-13.07.45.842_009.jpk-force	2019.05.10	1	1.2.10	13.07.45.842	9	FN	50.228	0.000927164	0.03291	stiff	sulfo	200	BSA	stiff_sulfo_200	stiff_sulfo_200_FN	0	0
map-data-2019.05.10-13.07.45.842_010.jpk-force	2019.05.10	1	1.2.10	13.07.45.842	10	FN	26.0561	0.000183681	0.0367	stiff	sulfo	200	BSA	stiff_sulfo_200	stiff_sulfo_200_FN	0	0
map-data-2019.05.10-13.07.45.842_011.jpk-force	2019.05.10	1	1.2.10	13.07.45.842	11	FN	502.023	0.0451553	0.22178	stiff	sulfo	200	BSA	stiff_sulfo_200	stiff_sulfo_200_FN	0	0
map-data-2019.05.10-13.07.45.842_012.jpk-force	2019.05.10	1	1.2.10	13.07.45.842	12	FN	92.8846	0.00351593	0.06339	stiff	sulfo	200	BSA	stiff_sulfo_200	stiff_sulfo_200_FN	0	0
map-data-2019.05.10-13.07.45.842_013.jpk-force	2019.05.10	1	1.2.10	13.07.45.842	13	FN	37.4512	0.000606864	0.0335	stiff	sulfo	200	BSA	stiff_sulfo_200	stiff_sulfo_200_FN	0	0
map-data-2019.05.10-13.07.45.842_014.jpk-force	2019.05.10	1	1.2.10	13.07.45.842	14	FN	134.816	0.00763327	0.12721	stiff	sulfo	200	BSA	stiff_sulfo_200	stiff_sulfo_200_FN	0	0
map-data-2019.05.10-13.07.45.842_015.jpk-force	2019.05.10	1	1.2.10	13.07.45.842	15	FN	60.5611	0.00118493	0.03532	stiff	sulfo	200	BSA	stiff_sulfo_200	stiff_sulfo_200_FN	0	0
map-data-2019.05.10-13.07.45.842_016.jpk-force	2019.05.10	1	1.2.10	13.07.45.842	16	FN	130.883	0.00335393	0.06494	stiff	sulfo	200	BSA	stiff_sulfo_200	stiff_sulfo_200_FN	0	0
map-data-2019.05.10-13.07.45.842_017.jpk-force	2019.05.10	1	1.2.10	13.07.45.842	17	FN	81.0326	0.00232113	0.05811	stiff	sulfo	200	BSA	stiff_sulfo_200	stiff_sulfo_200_FN	0	0
map-data-2019.05.10-13.07.45.842_018.jpk-force	2019.05.10	1	1.2.10	13.07.45.842	18	FN	21.5997	0.000156332	0.0233	stiff	sulfo	200	BSA	stiff_sulfo_200	stiff_sulfo_200_FN	0	0
map-data-2019.05.10-13.07.45.842_019.jpk-force	2019.05.10	1	1.2.10	13.07.45.842	19	FN	106.155	0.00510627	0.09094	stiff	sulfo	200	BSA	stiff_sulfo_200	stiff_sulfo_200_FN	0	0
map-data-2019.05.10-13.07.45.842_020.jpk-force	2019.05.10	1	1.2.10	13.07.45.842	20	FN	140.148	0.00416682	0.06313	stiff	sulfo	200	BSA	stiff_sulfo_200	stiff_sulfo_200_FN	0	0
map-data-2019.05.10-13.07.45.842_021.jpk-force	2019.05.10	1	1.2.10	13.07.45.842	21	FN	159.655	0.00578318	0.06693	stiff	sulfo	200	BSA	stiff_sulfo_200	stiff_sulfo_200_FN	0	0
map-data-2019.05.10-13.07.45.842_022.jpk-force	2019.05.10	1	1.2.10	13.07.45.842	22	FN	44.7746	0.00165441	0.07214	stiff	sulfo	200	BSA	stiff_sulfo_200	stiff_sulfo_200_FN	0	0
map-data-2019.05.10-13.07.45.842_023.jpk-force	2019.05.10	1	1.2.10	13.07.45.842	23	FN	24.3441	0.000279651	0.02343	stiff	sulfo	200	BSA	stiff_sulfo_200	stiff_sulfo_200_FN	0	0
map-data-2019.05.10-13.07.45.842_024.jpk-force	2019.05.10	1	1.2.10	13.07.45.842	24	FN	246.432	0.00863242	0.08732	stiff	sulfo	200	BSA	stiff_sulfo_200	stiff_sulfo_200_FN	0	0
map-data-2019.05.10-13.07.45.842_025.jpk-force	2019.05.10	1	1.2.10	13.07.45.842	25	FN	281.662	0.0145217	0.17559	stiff	sulfo	200	BSA	stiff_sulfo_200	stiff_sulfo_200_FN	0	0
map-data-2019.05.10-13.07.45.842_026.jpk-force	2019.05.10	1	1.2.10	13.07.45.842	26	FN	142.036	0.00372974	0.05341	stiff	sulfo	200	BSA	stiff_sulfo_200	stiff_sulfo_200_FN	0	0
map-data-2019.05.10-13.07.45.842_027.jpk-force	2019.05.10	1	1.2.10	13.07.45.842	27	FN	189.826	0.00812782	0.09423	stiff	sulfo	200	BSA	stiff_sulfo_200	stiff_sulfo_200_FN	0	0
map-data-2019.05.10-13.07.45.842_028.jpk-force	2019.05.10	1	1.2.10	13.07.45.842	28	FN	151.431	0.00294148	0.04313	stiff	sulfo	200	BSA	stiff_sulfo_200	stiff_sulfo_200_FN	0	0
map-data-2019.05.10-13.07.45.842_029.jpk-force	2019.05.10	1	1.2.10	13.07.45.842	29	FN	156.358	0.0104439	0.10306	stiff	sulfo	200	BSA	stiff_sulfo_200	stiff_sulfo_200_FN	0	0
map-data-2019.05.10-13.07.45.842_030.jpk-force	2019.05.10	1	1.2.10	13.07.45.842	30	FN	34.2141	0.000341434	0.01799	stiff	sulfo	200	BSA	stiff_sulfo_200	stiff_sulfo_200_FN	0	0
map-data-2019.05.10-13.07.45.842_031.jpk-force	2019.05.10	1	1.2.10	13.07.45.842	31	FN	22.5991	0.000146753	0.0272	stiff	sulfo	200	BSA	stiff_sulfo_200	stiff_sulfo_200_FN	0	0
map-data-2019.05.10-13.07.45.842_032.jpk-force	2019.05.10	1	1.2.10	13.07.45.842	32	FN	102.322	0.00304106	0.0689	stiff	sulfo	200	BSA	stiff_sulfo_200	stiff_sulfo_200_FN	0	0
map-data-2019.05.10-13.07.45.842_033.jpk-force	2019.05.10	1	1.2.10	13.07.45.842	33	FN	27.1872	0.000228261	0.0495	stiff	sulfo	200	BSA	stiff_sulfo_200	stiff_sulfo_200_FN	0	0
map-data-2019.05.10-13.07.45.842_034.jpk-force	2019.05.10	1	1.2.10	13.07.45.842	34	FN	356.14	0.0158843	0.1218	stiff	sulfo	200	BSA	stiff_sulfo_200	stiff_sulfo_200_FN	0	0
map-data-2019.05.10-13.07.45.842_035.jpk-force	2019.05.10	1	1.2.10	13.07.45.842	35	FN	58.3121	0.00133045	0.05327	stiff	sulfo	200	BSA	stiff_sulfo_200	stiff_sulfo_200_FN	0	0
map-data-2019.05.10-13.07.45.842_036.jpk-force	2019.05.10	1	1.2.10	13.07.45.842	36	FN	279.365	0.021978	0.15756	stiff	sulfo	200	BSA	stiff_sulfo_200	stiff_sulfo_200_FN	0	0
map-data-2019.05.10-13.07.45.842_037.jpk-force	2019.05.10	1	1.2.10	13.07.45.842	37	FN	109.092	0.0033784	0.05359	stiff	sulfo	200	BSA	stiff_sulfo_200	stiff_sulfo_200_FN	0	0
map-data-2019.05.10-13.07.45.842_038.jpk-force	2019.05.10	1	1.2.10	13.07.45.842	38	FN	123.462	0.00806207	0.12184	stiff	sulfo	200	BSA	stiff_sulfo_200	stiff_sulfo_200_FN	0	0
map-data-2019.05.10-13.07.45.842_039.jpk-force	2019.05.10	1	1.2.10	13.07.45.842	39	FN	131.911	0.0125883	0.15626	stiff	sulfo	200	BSA	stiff_sulfo_200	stiff_sulfo_200_FN	0	0
map-data-2019.05.10-13.07.45.842_040.jpk-force	2019.05.10	1	1.2.10	13.07.45.842	40	FN	56.8889	0.000992834	0.03716	stiff	sulfo	200	BSA	stiff_sulfo_200	stiff_sulfo_200_FN	0	0
map-data-2019.05.10-13.07.45.842_041.jpk-force	2019.05.10	1	1.2.10	13.07.45.842	41	FN	180.836	0.00535816	0.05354	stiff	sulfo	200	BSA	stiff_sulfo_200	stiff_sulfo_200_FN	0	0
map-data-2019.05.10-13.07.45.842_042.jpk-force	2019.05.10	1	1.2.10	13.07.45.842	42	FN	408.095	0.038053	0.23185	stiff	sulfo	200	BSA	stiff_sulfo_200	stiff_sulfo_200_FN	0	0
map-data-2019.05.10-13.07.45.842_043.jpk-force	2019.05.10	1	1.2.10	13.07.45.842	43	FN	66.8175	0.00258161	0.06532	stiff	sulfo	200	BSA	stiff_sulfo_200	stiff_sulfo_200_FN	0	0
map-data-2019.05.10-13.07.45.842_044.jpk-force	2019.05.10	1	1.2.10	13.07.45.842	44	FN	101.361	0.00200942	0.04865	stiff	sulfo	200	BSA	stiff_sulfo_200	stiff_sulfo_200_FN	0	0
map-data-2019.05.10-13.07.45.842_045.jpk-force	2019.05.10	1	1.2.10	13.07.45.842	45	FN	133.821	0.00415422	0.06171	stiff	sulfo	200	BSA	stiff_sulfo_200	stiff_sulfo_200_FN	0	0
map-data-2019.05.10-13.07.45.842_046.jpk-force	2019.05.10	1	1.2.10	13.07.45.842	46	FN	24.0306	0.000303347	0.0406	stiff	sulfo	200	BSA	stiff_sulfo_200	stiff_sulfo_200_FN	0	0
map-data-2019.05.10-13.07.45.842_047.jpk-force	2019.05.10	1	1.2.10	13.07.45.842	47	FN	192.324	0.0144324	0.1484	stiff	sulfo	200	BSA	stiff_sulfo_200	stiff_sulfo_200_FN	0	0
map-data-2019.05.10-13.07.45.842_048.jpk-force	2019.05.10	1	1.2.10	13.07.45.842	48	FN	80.9012	0.00138553	0.02975	stiff	sulfo	200	BSA	stiff_sulfo_200	stiff_sulfo_200_FN	0	0
map-data-2019.05.10-13.07.45.842_049.jpk-force	2019.05.10	1	1.2.10	13.07.45.842	49	FN	113.105	0.00212082	0.03676	stiff	sulfo	200	BSA	stiff_sulfo_200	stiff_sulfo_200_FN	0	0
map-data-2019.05.10-13.07.45.842_050.jpk-force	2019.05.10	1	1.2.10	13.07.45.842	50	FN	133.812	0.0058114	0.08416	stiff	sulfo	200	BSA	stiff_sulfo_200	stiff_sulfo_200_FN	0	0
map-data-2019.05.10-13.07.45.842_051.jpk-force	2019.05.10	1	1.2.10	13.07.45.842	51	FN	84.2735	0.00514045	0.1016	stiff	sulfo	200	BSA	stiff_sulfo_200	stiff_sulfo_200_FN	0	0
map-data-2019.05.10-13.07.45.842_052.jpk-force	2019.05.10	1	1.2.10	13.07.45.842	52	FN	109.025	0.00318361	0.05032	stiff	sulfo	200	BSA	stiff_sulfo_200	stiff_sulfo_200_FN	0	0
map-data-2019.05.10-13.07.45.842_053.jpk-force	2019.05.10	1	1.2.10	13.07.45.842	53	FN	119.014	0.004752	0.09088	stiff	sulfo	200	BSA	stiff_sulfo_200	stiff_sulfo_200_FN	0	0
map-data-2019.05.10-13.07.45.842_054.jpk-force	2019.05.10	1	1.2.10	13.07.45.842	54	FN	211.274	0.0118877	0.10146	stiff	sulfo	200	BSA	stiff_sulfo_200	stiff_sulfo_200_FN	0	0
map-data-2019.05.10-13.07.45.842_055.jpk-force	2019.05.10	1	1.2.10	13.07.45.842	55	FN	138.239	0.00672418	0.09196	stiff	sulfo	200	BSA	stiff_sulfo_200	stiff_sulfo_200_FN	0	0
map-data-2019.05.10-13.07.45.842_056.jpk-force	2019.05.10	1	1.2.10	13.07.45.842	56	FN	57.9692	0.00084926	0.0316	stiff	sulfo	200	BSA	stiff_sulfo_200	stiff_sulfo_200_FN	0	0
map-data-2019.05.10-13.07.45.842_057.jpk-force	2019.05.10	1	1.2.10	13.07.45.842	57	FN	44.9895	0.000871388	0.04865	stiff	sulfo	200	BSA	stiff_sulfo_200	stiff_sulfo_200_FN	0	0
map-data-2019.05.10-13.07.45.842_058.jpk-force	2019.05.10	1	1.2.10	13.07.45.842	58	FN	141.596	0.00366782	0.05895	stiff	sulfo	200	BSA	stiff_sulfo_200	stiff_sulfo_200_FN	0	0
map-data-2019.05.10-13.07.45.842_059.jpk-force	2019.05.10	1	1.2.10	13.07.45.842	59	FN	70.0593	0.00173093	0.05042	stiff	sulfo	200	BSA	stiff_sulfo_200	stiff_sulfo_200_FN	0	0
map-data-2019.05.10-13.07.45.842_060.jpk-force	2019.05.10	1	1.2.10	13.07.45.842	60	FN	52.1177	0.000562244	0.02489	stiff	sulfo	200	BSA	stiff_sulfo_200	stiff_sulfo_200_FN	0	0
map-data-2019.05.10-13.07.45.842_061.jpk-force	2019.05.10	1	1.2.10	13.07.45.842	61	FN	120.469	0.00541256	0.07896	stiff	sulfo	200	BSA	stiff_sulfo_200	stiff_sulfo_200_FN	0	0
map-data-2019.05.10-13.07.45.842_062.jpk-force	2019.05.10	1	1.2.10	13.07.45.842	62	FN	38.46	0.000166683	0.0198	stiff	sulfo	200	BSA	stiff_sulfo_200	stiff_sulfo_200_FN	0	0
map-data-2019.05.10-13.07.45.842_063.jpk-force	2019.05.10	1	1.2.10	13.07.45.842	63	FN	113.877	0.0160498	0.28978	stiff	sulfo	200	BSA	stiff_sulfo_200	stiff_sulfo_200_FN	0	0
map-data-2019.05.10-13.07.45.842_064.jpk-force	2019.05.10	1	1.2.10	13.07.45.842	64	FN	128.079	0.00561993	0.10325	stiff	sulfo	200	BSA	stiff_sulfo_200	stiff_sulfo_200_FN	0	0
map-data-2019.05.10-13.07.45.842_065.jpk-force	2019.05.10	1	1.2.10	13.07.45.842	65	FN	67.6507	0.000872656	0.02635	stiff	sulfo	200	BSA	stiff_sulfo_200	stiff_sulfo_200_FN	0	0
map-data-2019.05.10-13.07.45.842_066.jpk-force	2019.05.10	1	1.2.10	13.07.45.842	66	FN	1066.72	0.157216	0.35559	stiff	sulfo	200	BSA	stiff_sulfo_200	stiff_sulfo_200_FN	0	1
map-data-2019.05.10-13.07.45.842_067.jpk-force	2019.05.10	1	1.2.10	13.07.45.842	67	FN	102.972	0.00353895	0.07562	stiff	sulfo	200	BSA	stiff_sulfo_200	stiff_sulfo_200_FN	0	0
map-data-2019.05.10-13.07.45.842_068.jpk-force	2019.05.10	1	1.2.10	13.07.45.842	68	FN	36.7421	0.000825033	0.04546	stiff	sulfo	200	BSA	stiff_sulfo_200	stiff_sulfo_200_FN	0	0
map-data-2019.05.10-13.07.45.842_069.jpk-force	2019.05.10	1	1.2.10	13.07.45.842	69	FN	80.9537	0.00431892	0.09817	stiff	sulfo	200	BSA	stiff_sulfo_200	stiff_sulfo_200_FN	0	0
map-data-2019.05.10-13.07.45.842_070.jpk-force	2019.05.10	1	1.2.10	13.07.45.842	70	FN	39.2719	0.000637913	0.03889	stiff	sulfo	200	BSA	stiff_sulfo_200	stiff_sulfo_200_FN	0	0
map-data-2019.05.10-13.07.45.842_071.jpk-force	2019.05.10	1	1.2.10	13.07.45.842	71	FN	23.7427	0.000179009	0.0207	stiff	sulfo	200	BSA	stiff_sulfo_200	stiff_sulfo_200_FN	0	0
map-data-2019.05.10-13.07.45.842_072.jpk-force	2019.05.10	1	1.2.10	13.07.45.842	72	FN	38.8836	0.000319085	0.01861	stiff	sulfo	200	BSA	stiff_sulfo_200	stiff_sulfo_200_FN	0	0
map-data-2019.05.10-13.07.45.842_073.jpk-force	2019.05.10	1	1.2.10	13.07.45.842	73	FN	18.1049	0.000158185	0.0279	stiff	sulfo	200	BSA	stiff_sulfo_200	stiff_sulfo_200_FN	0	0
map-data-2019.05.10-13.07.45.842_074.jpk-force	2019.05.10	1	1.2.10	13.07.45.842	74	FN	47.4813	0.000743531	0.03386	stiff	sulfo	200	BSA	stiff_sulfo_200	stiff_sulfo_200_FN	0	0
map-data-2019.05.10-13.07.45.842_075.jpk-force	2019.05.10	1	1.2.10	13.07.45.842	75	FN	87.2817	0.00329167	0.06885	stiff	sulfo	200	BSA	stiff_sulfo_200	stiff_sulfo_200_FN	0	0
map-data-2019.05.10-13.07.45.842_076.jpk-force	2019.05.10	1	1.2.10	13.07.45.842	76	FN	90.4286	0.00372836	0.06905	stiff	sulfo	200	BSA	stiff_sulfo_200	stiff_sulfo_200_FN	0	0
map-data-2019.05.10-13.07.45.842_077.jpk-force	2019.05.10	1	1.2.10	13.07.45.842	77	FN	23.2697	0.000218434	0.0309	stiff	sulfo	200	BSA	stiff_sulfo_200	stiff_sulfo_200_FN	0	0
map-data-2019.05.10-13.07.45.842_078.jpk-force	2019.05.10	1	1.2.10	13.07.45.842	78	FN	113.679	0.00616523	0.10107	stiff	sulfo	200	BSA	stiff_sulfo_200	stiff_sulfo_200_FN	0	0
map-data-2019.05.10-13.07.45.842_079.jpk-force	2019.05.10	1	1.2.10	13.07.45.842	79	FN	187.764	0.0128068	0.11001	stiff	sulfo	200	BSA	stiff_sulfo_200	stiff_sulfo_200_FN	0	0
map-data-2019.05.10-13.07.45.842_080.jpk-force	2019.05.10	1	1.2.10	13.07.45.842	80	FN	22.1755	0.000264453	0.0567	stiff	sulfo	200	BSA	stiff_sulfo_200	stiff_sulfo_200_FN	0	0
map-data-2019.05.10-13.07.45.842_081.jpk-force	2019.05.10	1	1.2.10	13.07.45.842	81	FN	100.573	0.00470366	0.08073	stiff	sulfo	200	BSA	stiff_sulfo_200	stiff_sulfo_200_FN	0	0
map-data-2019.05.10-13.07.45.842_082.jpk-force	2019.05.10	1	1.2.10	13.07.45.842	82	FN	131.738	0.00387892	0.06079	stiff	sulfo	200	BSA	stiff_sulfo_200	stiff_sulfo_200_FN	0	0
map-data-2019.05.10-13.07.45.842_083.jpk-force	2019.05.10	1	1.2.10	13.07.45.842	83	FN	172.402	0.00970276	0.12337	stiff	sulfo	200	BSA	stiff_sulfo_200	stiff_sulfo_200_FN	0	0
map-data-2019.05.10-13.07.45.842_084.jpk-force	2019.05.10	1	1.2.10	13.07.45.842	84	FN	69.8104	0.000906488	0.02847	stiff	sulfo	200	BSA	stiff_sulfo_200	stiff_sulfo_200_FN	0	0
map-data-2019.05.10-13.07.45.842_085.jpk-force	2019.05.10	1	1.2.10	13.07.45.842	85	FN	159.071	0.00575167	0.07901	stiff	sulfo	200	BSA	stiff_sulfo_200	stiff_sulfo_200_FN	0	0
map-data-2019.05.10-13.07.45.842_086.jpk-force	2019.05.10	1	1.2.10	13.07.45.842	86	FN	67.352	0.00192374	0.05216	stiff	sulfo	200	BSA	stiff_sulfo_200	stiff_sulfo_200_FN	0	0
map-data-2019.05.10-13.07.45.842_087.jpk-force	2019.05.10	1	1.2.10	13.07.45.842	87	FN	139.506	0.0114432	0.14861	stiff	sulfo	200	BSA	stiff_sulfo_200	stiff_sulfo_200_FN	0	0
map-data-2019.05.10-13.07.45.842_088.jpk-force	2019.05.10	1	1.2.10	13.07.45.842	88	FN	286.143	0.0158845	0.10029	stiff	sulfo	200	BSA	stiff_sulfo_200	stiff_sulfo_200_FN	0	0
map-data-2019.05.10-13.07.45.842_089.jpk-force	2019.05.10	1	1.2.10	13.07.45.842	89	FN	43.1412	0.000918418	0.03719	stiff	sulfo	200	BSA	stiff_sulfo_200	stiff_sulfo_200_FN	0	0
map-data-2019.05.10-13.07.45.842_090.jpk-force	2019.05.10	1	1.2.10	13.07.45.842	90	FN	80.5701	0.00370802	0.06899	stiff	sulfo	200	BSA	stiff_sulfo_200	stiff_sulfo_200_FN	0	0
map-data-2019.05.10-13.07.45.842_091.jpk-force	2019.05.10	1	1.2.10	13.07.45.842	91	FN	112.446	0.00350311	0.07631	stiff	sulfo	200	BSA	stiff_sulfo_200	stiff_sulfo_200_FN	0	0
map-data-2019.05.10-13.07.45.842_092.jpk-force	2019.05.10	1	1.2.10	13.07.45.842	92	FN	56.6502	0.00153611	0.05364	stiff	sulfo	200	BSA	stiff_sulfo_200	stiff_sulfo_200_FN	0	0
map-data-2019.05.10-13.07.45.842_093.jpk-force	2019.05.10	1	1.2.10	13.07.45.842	93	FN	176.917	0.00657525	0.08278	stiff	sulfo	200	BSA	stiff_sulfo_200	stiff_sulfo_200_FN	0	0
map-data-2019.05.10-13.07.45.842_094.jpk-force	2019.05.10	1	1.2.10	13.07.45.842	94	FN	149.05	0.0116957	0.12396	stiff	sulfo	200	BSA	stiff_sulfo_200	stiff_sulfo_200_FN	0	0
map-data-2019.05.10-13.07.45.842_095.jpk-force	2019.05.10	1	1.2.10	13.07.45.842	95	FN	74.7393	0.00139519	0.03541	stiff	sulfo	200	BSA	stiff_sulfo_200	stiff_sulfo_200_FN	0	0
map-data-2019.05.10-13.07.45.842_096.jpk-force	2019.05.10	1	1.2.10	13.07.45.842	96	FN	55.1026	0.000935132	0.03048	stiff	sulfo	200	BSA	stiff_sulfo_200	stiff_sulfo_200_FN	0	0
map-data-2019.05.10-13.07.45.842_097.jpk-force	2019.05.10	1	1.2.10	13.07.45.842	97	FN	85.7525	0.0015182	0.03355	stiff	sulfo	200	BSA	stiff_sulfo_200	stiff_sulfo_200_FN	0	0
map-data-2019.05.10-13.07.45.842_098.jpk-force	2019.05.10	1	1.2.10	13.07.45.842	98	FN	58.2134	0.00229205	0.05887	stiff	sulfo	200	BSA	stiff_sulfo_200	stiff_sulfo_200_FN	0	0
map-data-2019.05.10-13.07.45.842_099.jpk-force	2019.05.10	1	1.2.10	13.07.45.842	99	FN	42.271	0.000589101	0.03044	stiff	sulfo	200	BSA	stiff_sulfo_200	stiff_sulfo_200_FN	0	0
map-data-2019.05.10-13.17.15.724_000.jpk-force	2019.05.10	1	1.2.10	13.17.15.724	0	FN	61.7213	0.00183766	0.05532	stiff	sulfo	200	BSA	stiff_sulfo_200	stiff_sulfo_200_FN	0	0
map-data-2019.05.10-13.17.15.724_001.jpk-force	2019.05.10	1	1.2.10	13.17.15.724	1	FN	110.231	0.00468932	0.11415	stiff	sulfo	200	BSA	stiff_sulfo_200	stiff_sulfo_200_FN	0	0
map-data-2019.05.10-13.17.15.724_002.jpk-force	2019.05.10	1	1.2.10	13.17.15.724	2	FN	121.35	0.00338129	0.05691	stiff	sulfo	200	BSA	stiff_sulfo_200	stiff_sulfo_200_FN	0	0
map-data-2019.05.10-13.17.15.724_003.jpk-force	2019.05.10	1	1.2.10	13.17.15.724	3	FN	54.7477	0.00063403	0.02475	stiff	sulfo	200	BSA	stiff_sulfo_200	stiff_sulfo_200_FN	0	0
map-data-2019.05.10-13.17.15.724_004.jpk-force	2019.05.10	1	1.2.10	13.17.15.724	4	FN	149.889	0.00413585	0.04991	stiff	sulfo	200	BSA	stiff_sulfo_200	stiff_sulfo_200_FN	0	0
map-data-2019.05.10-13.17.15.724_005.jpk-force	2019.05.10	1	1.2.10	13.17.15.724	5	FN	61.4496	0.00121019	0.04171	stiff	sulfo	200	BSA	stiff_sulfo_200	stiff_sulfo_200_FN	0	0
map-data-2019.05.10-13.17.15.724_006.jpk-force	2019.05.10	1	1.2.10	13.17.15.724	6	FN	47.8436	0.00100682	0.0399	stiff	sulfo	200	BSA	stiff_sulfo_200	stiff_sulfo_200_FN	0	0
map-data-2019.05.10-13.17.15.724_007.jpk-force	2019.05.10	1	1.2.10	13.17.15.724	7	FN	225.356	0.0155794	0.14359	stiff	sulfo	200	BSA	stiff_sulfo_200	stiff_sulfo_200_FN	0	0
map-data-2019.05.10-13.17.15.724_008.jpk-force	2019.05.10	1	1.2.10	13.17.15.724	8	FN	185.662	0.0133255	0.1299	stiff	sulfo	200	BSA	stiff_sulfo_200	stiff_sulfo_200_FN	0	0
map-data-2019.05.10-13.17.15.724_009.jpk-force	2019.05.10	1	1.2.10	13.17.15.724	9	FN	46.5884	0.000988305	0.0384	stiff	sulfo	200	BSA	stiff_sulfo_200	stiff_sulfo_200_FN	0	0
map-data-2019.05.10-13.17.15.724_010.jpk-force	2019.05.10	1	1.2.10	13.17.15.724	10	FN	167.214	0.00727953	0.09081	stiff	sulfo	200	BSA	stiff_sulfo_200	stiff_sulfo_200_FN	0	0
map-data-2019.05.10-13.17.15.724_011.jpk-force	2019.05.10	1	1.2.10	13.17.15.724	11	FN	65.0408	0.00203076	0.09266	stiff	sulfo	200	BSA	stiff_sulfo_200	stiff_sulfo_200_FN	0	0
map-data-2019.05.10-13.17.15.724_012.jpk-force	2019.05.10	1	1.2.10	13.17.15.724	12	FN	123.022	0.00457137	0.0838	stiff	sulfo	200	BSA	stiff_sulfo_200	stiff_sulfo_200_FN	0	0
map-data-2019.05.10-13.17.15.724_013.jpk-force	2019.05.10	1	1.2.10	13.17.15.724	13	FN	62.7872	0.000821733	0.02986	stiff	sulfo	200	BSA	stiff_sulfo_200	stiff_sulfo_200_FN	0	0
map-data-2019.05.10-13.17.15.724_014.jpk-force	2019.05.10	1	1.2.10	13.17.15.724	14	FN	102.076	0.00356035	0.0567	stiff	sulfo	200	BSA	stiff_sulfo_200	stiff_sulfo_200_FN	0	0
map-data-2019.05.10-13.17.15.724_015.jpk-force	2019.05.10	1	1.2.10	13.17.15.724	15	FN	293.357	0.0221916	0.17244	stiff	sulfo	200	BSA	stiff_sulfo_200	stiff_sulfo_200_FN	0	0
map-data-2019.05.10-13.17.15.724_016.jpk-force	2019.05.10	1	1.2.10	13.17.15.724	16	FN	79.883	0.00163102	0.04358	stiff	sulfo	200	BSA	stiff_sulfo_200	stiff_sulfo_200_FN	0	0
map-data-2019.05.10-13.17.15.724_017.jpk-force	2019.05.10	1	1.2.10	13.17.15.724	17	FN	301.561	0.0122956	0.08902	stiff	sulfo	200	BSA	stiff_sulfo_200	stiff_sulfo_200_FN	0	0
map-data-2019.05.10-13.17.15.724_018.jpk-force	2019.05.10	1	1.2.10	13.17.15.724	18	FN	159.942	0.0124077	0.13829	stiff	sulfo	200	BSA	stiff_sulfo_200	stiff_sulfo_200_FN	0	0
map-data-2019.05.10-13.17.15.724_019.jpk-force	2019.05.10	1	1.2.10	13.17.15.724	19	FN	41.4174	0.000581994	0.02806	stiff	sulfo	200	BSA	stiff_sulfo_200	stiff_sulfo_200_FN	0	0
map-data-2019.05.10-13.17.15.724_020.jpk-force	2019.05.10	1	1.2.10	13.17.15.724	20	FN	164.198	0.00417882	0.05124	stiff	sulfo	200	BSA	stiff_sulfo_200	stiff_sulfo_200_FN	0	0
map-data-2019.05.10-13.17.15.724_021.jpk-force	2019.05.10	1	1.2.10	13.17.15.724	21	FN	37.1629	0.000701499	0.03525	stiff	sulfo	200	BSA	stiff_sulfo_200	stiff_sulfo_200_FN	0	0
map-data-2019.05.10-13.17.15.724_022.jpk-force	2019.05.10	1	1.2.10	13.17.15.724	22	FN	99.8943	0.0027012	0.05144	stiff	sulfo	200	BSA	stiff_sulfo_200	stiff_sulfo_200_FN	0	0
map-data-2019.05.10-13.17.15.724_023.jpk-force	2019.05.10	1	1.2.10	13.17.15.724	23	FN	283.722	0.0105131	0.10756	stiff	sulfo	200	BSA	stiff_sulfo_200	stiff_sulfo_200_FN	0	0
map-data-2019.05.10-13.17.15.724_024.jpk-force	2019.05.10	1	1.2.10	13.17.15.724	24	FN	307.433	0.0178313	0.11828	stiff	sulfo	200	BSA	stiff_sulfo_200	stiff_sulfo_200_FN	0	0
map-data-2019.05.10-13.17.15.724_025.jpk-force	2019.05.10	1	1.2.10	13.17.15.724	25	FN	94.3022	0.00168314	0.03477	stiff	sulfo	200	BSA	stiff_sulfo_200	stiff_sulfo_200_FN	0	0
map-data-2019.05.10-13.17.15.724_026.jpk-force	2019.05.10	1	1.2.10	13.17.15.724	26	FN	96.4411	0.00178375	0.03642	stiff	sulfo	200	BSA	stiff_sulfo_200	stiff_sulfo_200_FN	0	0
map-data-2019.05.10-13.17.15.724_027.jpk-force	2019.05.10	1	1.2.10	13.17.15.724	27	FN	78.7021	0.00297106	0.0635	stiff	sulfo	200	BSA	stiff_sulfo_200	stiff_sulfo_200_FN	0	0
map-data-2019.05.10-13.17.15.724_028.jpk-force	2019.05.10	1	1.2.10	13.17.15.724	28	FN	109.86	0.00562342	0.12281	stiff	sulfo	200	BSA	stiff_sulfo_200	stiff_sulfo_200_FN	0	0
map-data-2019.05.10-13.17.15.724_029.jpk-force	2019.05.10	1	1.2.10	13.17.15.724	29	FN	99.1603	0.00201618	0.04006	stiff	sulfo	200	BSA	stiff_sulfo_200	stiff_sulfo_200_FN	0	0
map-data-2019.05.10-13.17.15.724_030.jpk-force	2019.05.10	1	1.2.10	13.17.15.724	30	FN	71.6334	0.00144898	0.05845	stiff	sulfo	200	BSA	stiff_sulfo_200	stiff_sulfo_200_FN	0	0
map-data-2019.05.10-13.17.15.724_031.jpk-force	2019.05.10	1	1.2.10	13.17.15.724	31	FN	33.9962	0.000239615	0.01509	stiff	sulfo	200	BSA	stiff_sulfo_200	stiff_sulfo_200_FN	0	0
map-data-2019.05.10-13.17.15.724_032.jpk-force	2019.05.10	1	1.2.10	13.17.15.724	32	FN	111.682	0.00217727	0.03794	stiff	sulfo	200	BSA	stiff_sulfo_200	stiff_sulfo_200_FN	0	0
map-data-2019.05.10-13.17.15.724_033.jpk-force	2019.05.10	1	1.2.10	13.17.15.724	33	FN	30.879	0.000414573	0.02319	stiff	sulfo	200	BSA	stiff_sulfo_200	stiff_sulfo_200_FN	0	0
map-data-2019.05.10-13.17.15.724_034.jpk-force	2019.05.10	1	1.2.10	13.17.15.724	34	FN	19.9915	0.000252752	0.05187	stiff	sulfo	200	BSA	stiff_sulfo_200	stiff_sulfo_200_FN	0	0
map-data-2019.05.10-13.17.15.724_035.jpk-force	2019.05.10	1	1.2.10	13.17.15.724	35	FN	215.693	0.00836414	0.1108	stiff	sulfo	200	BSA	stiff_sulfo_200	stiff_sulfo_200_FN	0	0
map-data-2019.05.10-13.17.15.724_036.jpk-force	2019.05.10	1	1.2.10	13.17.15.724	36	FN	254.018	0.00909456	0.06479	stiff	sulfo	200	BSA	stiff_sulfo_200	stiff_sulfo_200_FN	0	0
map-data-2019.05.10-13.17.15.724_037.jpk-force	2019.05.10	1	1.2.10	13.17.15.724	37	FN	124.132	0.00416961	0.06504	stiff	sulfo	200	BSA	stiff_sulfo_200	stiff_sulfo_200_FN	0	0
map-data-2019.05.10-13.17.15.724_038.jpk-force	2019.05.10	1	1.2.10	13.17.15.724	38	FN	148.669	0.00331315	0.04804	stiff	sulfo	200	BSA	stiff_sulfo_200	stiff_sulfo_200_FN	0	0
map-data-2019.05.10-13.17.15.724_039.jpk-force	2019.05.10	1	1.2.10	13.17.15.724	39	FN	35.3272	0.000280373	0.02347	stiff	sulfo	200	BSA	stiff_sulfo_200	stiff_sulfo_200_FN	0	0
map-data-2019.05.10-13.17.15.724_040.jpk-force	2019.05.10	1	1.2.10	13.17.15.724	40	FN	446.483	0.03243	0.15952	stiff	sulfo	200	BSA	stiff_sulfo_200	stiff_sulfo_200_FN	0	0
map-data-2019.05.10-13.17.15.724_041.jpk-force	2019.05.10	1	1.2.10	13.17.15.724	41	FN	362.709	0.0183226	0.16685	stiff	sulfo	200	BSA	stiff_sulfo_200	stiff_sulfo_200_FN	0	0
map-data-2019.05.10-13.17.15.724_042.jpk-force	2019.05.10	1	1.2.10	13.17.15.724	42	FN	26.6594	0.000294612	0.02826	stiff	sulfo	200	BSA	stiff_sulfo_200	stiff_sulfo_200_FN	0	0
map-data-2019.05.10-13.17.15.724_043.jpk-force	2019.05.10	1	1.2.10	13.17.15.724	43	FN	79.9557	0.00176815	0.04499	stiff	sulfo	200	BSA	stiff_sulfo_200	stiff_sulfo_200_FN	0	0
map-data-2019.05.10-13.17.15.724_044.jpk-force	2019.05.10	1	1.2.10	13.17.15.724	44	FN	124.457	0.00354517	0.06841	stiff	sulfo	200	BSA	stiff_sulfo_200	stiff_sulfo_200_FN	0	0
map-data-2019.05.10-13.17.15.724_045.jpk-force	2019.05.10	1	1.2.10	13.17.15.724	45	FN	51.2751	0.00118033	0.05496	stiff	sulfo	200	BSA	stiff_sulfo_200	stiff_sulfo_200_FN	0	0
map-data-2019.05.10-13.17.15.724_046.jpk-force	2019.05.10	1	1.2.10	13.17.15.724	46	FN	132.557	0.00377827	0.05142	stiff	sulfo	200	BSA	stiff_sulfo_200	stiff_sulfo_200_FN	0	0
map-data-2019.05.10-13.17.15.724_047.jpk-force	2019.05.10	1	1.2.10	13.17.15.724	47	FN	204.013	0.00690868	0.07066	stiff	sulfo	200	BSA	stiff_sulfo_200	stiff_sulfo_200_FN	0	0
map-data-2019.05.10-13.17.15.724_048.jpk-force	2019.05.10	1	1.2.10	13.17.15.724	48	FN	95.663	0.00257068	0.05541	stiff	sulfo	200	BSA	stiff_sulfo_200	stiff_sulfo_200_FN	0	0
map-data-2019.05.10-13.17.15.724_049.jpk-force	2019.05.10	1	1.2.10	13.17.15.724	49	FN	37.4972	0.00204736	0.1258	stiff	sulfo	200	BSA	stiff_sulfo_200	stiff_sulfo_200_FN	0	0
map-data-2019.05.10-13.17.15.724_050.jpk-force	2019.05.10	1	1.2.10	13.17.15.724	50	FN	92.9117	0.00237398	0.05176	stiff	sulfo	200	BSA	stiff_sulfo_200	stiff_sulfo_200_FN	0	0
map-data-2019.05.10-13.17.15.724_051.jpk-force	2019.05.10	1	1.2.10	13.17.15.724	51	FN	31.2069	0.000568529	0.032	stiff	sulfo	200	BSA	stiff_sulfo_200	stiff_sulfo_200_FN	0	0
map-data-2019.05.10-13.17.15.724_052.jpk-force	2019.05.10	1	1.2.10	13.17.15.724	52	FN	32.9085	0.000384745	0.02319	stiff	sulfo	200	BSA	stiff_sulfo_200	stiff_sulfo_200_FN	0	0
map-data-2019.05.10-13.17.15.724_053.jpk-force	2019.05.10	1	1.2.10	13.17.15.724	53	FN	74.1749	0.00128845	0.04215	stiff	sulfo	200	BSA	stiff_sulfo_200	stiff_sulfo_200_FN	0	0
map-data-2019.05.10-13.17.15.724_054.jpk-force	2019.05.10	1	1.2.10	13.17.15.724	54	FN	195.461	0.00634052	0.09637	stiff	sulfo	200	BSA	stiff_sulfo_200	stiff_sulfo_200_FN	0	0
map-data-2019.05.10-13.17.15.724_055.jpk-force	2019.05.10	1	1.2.10	13.17.15.724	55	FN	58.6946	0.00145925	0.04692	stiff	sulfo	200	BSA	stiff_sulfo_200	stiff_sulfo_200_FN	0	0
map-data-2019.05.10-13.17.15.724_056.jpk-force	2019.05.10	1	1.2.10	13.17.15.724	56	FN	54.063	0.000549702	0.02495	stiff	sulfo	200	BSA	stiff_sulfo_200	stiff_sulfo_200_FN	0	0
map-data-2019.05.10-13.17.15.724_057.jpk-force	2019.05.10	1	1.2.10	13.17.15.724	57	FN	49.8948	0.000356611	0.01816	stiff	sulfo	200	BSA	stiff_sulfo_200	stiff_sulfo_200_FN	0	0
map-data-2019.05.10-13.17.15.724_058.jpk-force	2019.05.10	1	1.2.10	13.17.15.724	58	FN	1163.49	0.144672	0.32294	stiff	sulfo	200	BSA	stiff_sulfo_200	stiff_sulfo_200_FN	0	0
map-data-2019.05.10-13.17.15.724_059.jpk-force	2019.05.10	1	1.2.10	13.17.15.724	59	FN	143.81	0.00561292	0.07195	stiff	sulfo	200	BSA	stiff_sulfo_200	stiff_sulfo_200_FN	0	0
map-data-2019.05.10-13.17.15.724_060.jpk-force	2019.05.10	1	1.2.10	13.17.15.724	60	FN	305.997	0.0139742	0.10443	stiff	sulfo	200	BSA	stiff_sulfo_200	stiff_sulfo_200_FN	0	0
map-data-2019.05.10-13.17.15.724_061.jpk-force	2019.05.10	1	1.2.10	13.17.15.724	61	FN	137.924	0.0034667	0.05017	stiff	sulfo	200	BSA	stiff_sulfo_200	stiff_sulfo_200_FN	0	0
map-data-2019.05.10-13.17.15.724_062.jpk-force	2019.05.10	1	1.2.10	13.17.15.724	62	FN	343.057	0.0393354	0.31961	stiff	sulfo	200	BSA	stiff_sulfo_200	stiff_sulfo_200_FN	0	0
map-data-2019.05.10-13.17.15.724_063.jpk-force	2019.05.10	1	1.2.10	13.17.15.724	63	FN	20.5829	0.000378274	0.04046	stiff	sulfo	200	BSA	stiff_sulfo_200	stiff_sulfo_200_FN	0	0
map-data-2019.05.10-13.17.15.724_064.jpk-force	2019.05.10	1	1.2.10	13.17.15.724	64	FN	38.2753	0.000593375	0.03041	stiff	sulfo	200	BSA	stiff_sulfo_200	stiff_sulfo_200_FN	0	0
map-data-2019.05.10-13.17.15.724_065.jpk-force	2019.05.10	1	1.2.10	13.17.15.724	65	FN	138.818	0.00534744	0.07567	stiff	sulfo	200	BSA	stiff_sulfo_200	stiff_sulfo_200_FN	0	0
map-data-2019.05.10-13.17.15.724_066.jpk-force	2019.05.10	1	1.2.10	13.17.15.724	66	FN	143.637	0.00511873	0.06364	stiff	sulfo	200	BSA	stiff_sulfo_200	stiff_sulfo_200_FN	0	0
map-data-2019.05.10-13.17.15.724_067.jpk-force	2019.05.10	1	1.2.10	13.17.15.724	67	FN	192.956	0.00695185	0.07069	stiff	sulfo	200	BSA	stiff_sulfo_200	stiff_sulfo_200_FN	0	0
map-data-2019.05.10-13.17.15.724_068.jpk-force	2019.05.10	1	1.2.10	13.17.15.724	68	FN	78.0077	0.0016607	0.03499	stiff	sulfo	200	BSA	stiff_sulfo_200	stiff_sulfo_200_FN	0	0
map-data-2019.05.10-13.17.15.724_069.jpk-force	2019.05.10	1	1.2.10	13.17.15.724	69	FN	146.794	0.00622613	0.07055	stiff	sulfo	200	BSA	stiff_sulfo_200	stiff_sulfo_200_FN	0	0
map-data-2019.05.10-13.17.15.724_070.jpk-force	2019.05.10	1	1.2.10	13.17.15.724	70	FN	18.8014	0.000203183	0.0398	stiff	sulfo	200	BSA	stiff_sulfo_200	stiff_sulfo_200_FN	0	0
map-data-2019.05.10-13.17.15.724_071.jpk-force	2019.05.10	1	1.2.10	13.17.15.724	71	FN	89.1027	0.00365718	0.08975	stiff	sulfo	200	BSA	stiff_sulfo_200	stiff_sulfo_200_FN	0	0
map-data-2019.05.10-13.17.15.724_072.jpk-force	2019.05.10	1	1.2.10	13.17.15.724	72	FN	19.1419	0.000243135	0.0487	stiff	sulfo	200	BSA	stiff_sulfo_200	stiff_sulfo_200_FN	0	0
map-data-2019.05.10-13.17.15.724_073.jpk-force	2019.05.10	1	1.2.10	13.17.15.724	73	FN	73.7396	0.00113727	0.03852	stiff	sulfo	200	BSA	stiff_sulfo_200	stiff_sulfo_200_FN	0	0
map-data-2019.05.10-13.17.15.724_074.jpk-force	2019.05.10	1	1.2.10	13.17.15.724	74	FN	82.4	0.00324965	0.07724	stiff	sulfo	200	BSA	stiff_sulfo_200	stiff_sulfo_200_FN	0	0
map-data-2019.05.10-13.17.15.724_075.jpk-force	2019.05.10	1	1.2.10	13.17.15.724	75	FN	19.474	0.000222963	0.0325	stiff	sulfo	200	BSA	stiff_sulfo_200	stiff_sulfo_200_FN	0	0
map-data-2019.05.10-13.17.15.724_076.jpk-force	2019.05.10	1	1.2.10	13.17.15.724	76	FN	22.9864	0.00015931	0.0306	stiff	sulfo	200	BSA	stiff_sulfo_200	stiff_sulfo_200_FN	0	0
map-data-2019.05.10-13.17.15.724_077.jpk-force	2019.05.10	1	1.2.10	13.17.15.724	77	FN	241.863	0.0120685	0.11813	stiff	sulfo	200	BSA	stiff_sulfo_200	stiff_sulfo_200_FN	0	0
map-data-2019.05.10-13.17.15.724_078.jpk-force	2019.05.10	1	1.2.10	13.17.15.724	78	FN	58.7802	0.0021855	0.06401	stiff	sulfo	200	BSA	stiff_sulfo_200	stiff_sulfo_200_FN	0	0
map-data-2019.05.10-13.17.15.724_079.jpk-force	2019.05.10	1	1.2.10	13.17.15.724	79	FN	21.791	0.000230959	0.0471	stiff	sulfo	200	BSA	stiff_sulfo_200	stiff_sulfo_200_FN	0	0
map-data-2019.05.10-13.17.15.724_080.jpk-force	2019.05.10	1	1.2.10	13.17.15.724	80	FN	107.862	0.00314575	0.06531	stiff	sulfo	200	BSA	stiff_sulfo_200	stiff_sulfo_200_FN	0	0
map-data-2019.05.10-13.17.15.724_081.jpk-force	2019.05.10	1	1.2.10	13.17.15.724	81	FN	190.059	0.00548682	0.05834	stiff	sulfo	200	BSA	stiff_sulfo_200	stiff_sulfo_200_FN	0	0
map-data-2019.05.10-13.17.15.724_082.jpk-force	2019.05.10	1	1.2.10	13.17.15.724	82	FN	99.3281	0.00276495	0.05367	stiff	sulfo	200	BSA	stiff_sulfo_200	stiff_sulfo_200_FN	0	0
map-data-2019.05.10-13.17.15.724_083.jpk-force	2019.05.10	1	1.2.10	13.17.15.724	83	FN	249.471	0.0141027	0.13934	stiff	sulfo	200	BSA	stiff_sulfo_200	stiff_sulfo_200_FN	0	0
map-data-2019.05.10-13.17.15.724_084.jpk-force	2019.05.10	1	1.2.10	13.17.15.724	84	FN	141.575	0.00709487	0.12219	stiff	sulfo	200	BSA	stiff_sulfo_200	stiff_sulfo_200_FN	0	0
map-data-2019.05.10-13.17.15.724_085.jpk-force	2019.05.10	1	1.2.10	13.17.15.724	85	FN	53.6637	0.000766855	0.0266	stiff	sulfo	200	BSA	stiff_sulfo_200	stiff_sulfo_200_FN	0	0
map-data-2019.05.10-13.17.15.724_086.jpk-force	2019.05.10	1	1.2.10	13.17.15.724	86	FN	60.0247	0.00191602	0.06551	stiff	sulfo	200	BSA	stiff_sulfo_200	stiff_sulfo_200_FN	0	0
map-data-2019.05.10-13.17.15.724_087.jpk-force	2019.05.10	1	1.2.10	13.17.15.724	87	FN	71.2017	0.00181225	0.05564	stiff	sulfo	200	BSA	stiff_sulfo_200	stiff_sulfo_200_FN	0	0
map-data-2019.05.10-13.17.15.724_088.jpk-force	2019.05.10	1	1.2.10	13.17.15.724	88	FN	588.616	0.041712	0.17265	stiff	sulfo	200	BSA	stiff_sulfo_200	stiff_sulfo_200_FN	0	0
map-data-2019.05.10-13.17.15.724_089.jpk-force	2019.05.10	1	1.2.10	13.17.15.724	89	FN	325.487	0.0174958	0.09944	stiff	sulfo	200	BSA	stiff_sulfo_200	stiff_sulfo_200_FN	0	0
map-data-2019.05.10-13.17.15.724_090.jpk-force	2019.05.10	1	1.2.10	13.17.15.724	90	FN	255.383	0.0160778	0.15704	stiff	sulfo	200	BSA	stiff_sulfo_200	stiff_sulfo_200_FN	0	0
map-data-2019.05.10-13.17.15.724_091.jpk-force	2019.05.10	1	1.2.10	13.17.15.724	91	FN	919.947	0.0712419	0.23213	stiff	sulfo	200	BSA	stiff_sulfo_200	stiff_sulfo_200_FN	0	1
map-data-2019.05.10-13.17.15.724_092.jpk-force	2019.05.10	1	1.2.10	13.17.15.724	92	FN	443.891	0.0280126	0.18796	stiff	sulfo	200	BSA	stiff_sulfo_200	stiff_sulfo_200_FN	0	0
map-data-2019.05.10-13.17.15.724_093.jpk-force	2019.05.10	1	1.2.10	13.17.15.724	93	FN	120.314	0.00500142	0.08437	stiff	sulfo	200	BSA	stiff_sulfo_200	stiff_sulfo_200_FN	0	0
map-data-2019.05.10-13.17.15.724_094.jpk-force	2019.05.10	1	1.2.10	13.17.15.724	94	FN	247.579	0.0101234	0.08594	stiff	sulfo	200	BSA	stiff_sulfo_200	stiff_sulfo_200_FN	0	0
map-data-2019.05.10-13.17.15.724_095.jpk-force	2019.05.10	1	1.2.10	13.17.15.724	95	FN	129.025	0.00438808	0.06399	stiff	sulfo	200	BSA	stiff_sulfo_200	stiff_sulfo_200_FN	0	0
map-data-2019.05.10-13.17.15.724_096.jpk-force	2019.05.10	1	1.2.10	13.17.15.724	96	FN	114.53	0.00428194	0.13081	stiff	sulfo	200	BSA	stiff_sulfo_200	stiff_sulfo_200_FN	0	0
map-data-2019.05.10-13.17.15.724_097.jpk-force	2019.05.10	1	1.2.10	13.17.15.724	97	FN	164.545	0.00376866	0.04539	stiff	sulfo	200	BSA	stiff_sulfo_200	stiff_sulfo_200_FN	0	0
map-data-2019.05.10-13.17.15.724_098.jpk-force	2019.05.10	1	1.2.10	13.17.15.724	98	FN	121.756	0.00633021	0.08231	stiff	sulfo	200	BSA	stiff_sulfo_200	stiff_sulfo_200_FN	0	0
map-data-2019.05.10-13.17.15.724_099.jpk-force	2019.05.10	1	1.2.10	13.17.15.724	99	FN	81.7856	0.0027756	0.06567	stiff	sulfo	200	BSA	stiff_sulfo_200	stiff_sulfo_200_FN	0	0
map-data-2019.05.10-13.26.44.753_000.jpk-force	2019.05.10	1	1.2.10	13.26.44.753	0	FN	19.6739	0.000198604	0.0374	stiff	sulfo	200	BSA	stiff_sulfo_200	stiff_sulfo_200_FN	0	0
map-data-2019.05.10-13.26.44.753_001.jpk-force	2019.05.10	1	1.2.10	13.26.44.753	1	FN	96.4797	0.00341733	0.08063	stiff	sulfo	200	BSA	stiff_sulfo_200	stiff_sulfo_200_FN	0	0
map-data-2019.05.10-13.26.44.753_002.jpk-force	2019.05.10	1	1.2.10	13.26.44.753	2	FN	187.305	0.00905451	0.10959	stiff	sulfo	200	BSA	stiff_sulfo_200	stiff_sulfo_200_FN	0	0
map-data-2019.05.10-13.26.44.753_003.jpk-force	2019.05.10	1	1.2.10	13.26.44.753	3	FN	20.688	0.000191414	0.0296	stiff	sulfo	200	BSA	stiff_sulfo_200	stiff_sulfo_200_FN	0	0
map-data-2019.05.10-13.26.44.753_004.jpk-force	2019.05.10	1	1.2.10	13.26.44.753	4	FN	20.4849	0.000238302	0.03742	stiff	sulfo	200	BSA	stiff_sulfo_200	stiff_sulfo_200_FN	0	0
map-data-2019.05.10-13.26.44.753_005.jpk-force	2019.05.10	1	1.2.10	13.26.44.753	5	FN	216.653	0.015837	0.14684	stiff	sulfo	200	BSA	stiff_sulfo_200	stiff_sulfo_200_FN	0	0
map-data-2019.05.10-13.26.44.753_006.jpk-force	2019.05.10	1	1.2.10	13.26.44.753	6	FN	49.4708	0.000188392	0.02803	stiff	sulfo	200	BSA	stiff_sulfo_200	stiff_sulfo_200_FN	0	0
map-data-2019.05.10-13.26.44.753_007.jpk-force	2019.05.10	1	1.2.10	13.26.44.753	7	FN	23.6974	0.000211478	0.01662	stiff	sulfo	200	BSA	stiff_sulfo_200	stiff_sulfo_200_FN	0	0
map-data-2019.05.10-13.26.44.753_008.jpk-force	2019.05.10	1	1.2.10	13.26.44.753	8	FN	89.2026	0.00457661	0.11954	stiff	sulfo	200	BSA	stiff_sulfo_200	stiff_sulfo_200_FN	0	0
map-data-2019.05.10-13.26.44.753_009.jpk-force	2019.05.10	1	1.2.10	13.26.44.753	9	FN	39.2255	0.000497511	0.035	stiff	sulfo	200	BSA	stiff_sulfo_200	stiff_sulfo_200_FN	0	0
map-data-2019.05.10-13.26.44.753_010.jpk-force	2019.05.10	1	1.2.10	13.26.44.753	10	FN	248.317	0.00934993	0.07668	stiff	sulfo	200	BSA	stiff_sulfo_200	stiff_sulfo_200_FN	0	0
map-data-2019.05.10-13.26.44.753_011.jpk-force	2019.05.10	1	1.2.10	13.26.44.753	11	FN	23.4416	0.000329596	0.05192	stiff	sulfo	200	BSA	stiff_sulfo_200	stiff_sulfo_200_FN	0	0
map-data-2019.05.10-13.26.44.753_012.jpk-force	2019.05.10	1	1.2.10	13.26.44.753	12	FN	37.4851	0.000299781	0.01476	stiff	sulfo	200	BSA	stiff_sulfo_200	stiff_sulfo_200_FN	0	0
map-data-2019.05.10-13.26.44.753_013.jpk-force	2019.05.10	1	1.2.10	13.26.44.753	13	FN	127.251	0.00230757	0.05693	stiff	sulfo	200	BSA	stiff_sulfo_200	stiff_sulfo_200_FN	0	0
map-data-2019.05.10-13.26.44.753_014.jpk-force	2019.05.10	1	1.2.10	13.26.44.753	14	FN	39.9103	0.000892631	0.03967	stiff	sulfo	200	BSA	stiff_sulfo_200	stiff_sulfo_200_FN	0	0
map-data-2019.05.10-13.26.44.753_015.jpk-force	2019.05.10	1	1.2.10	13.26.44.753	15	FN	35.4063	0.000276157	0.0612	stiff	sulfo	200	BSA	stiff_sulfo_200	stiff_sulfo_200_FN	0	0
map-data-2019.05.10-13.26.44.753_016.jpk-force	2019.05.10	1	1.2.10	13.26.44.753	16	FN	78.2093	0.00238535	0.06169	stiff	sulfo	200	BSA	stiff_sulfo_200	stiff_sulfo_200_FN	0	0
map-data-2019.05.10-13.26.44.753_017.jpk-force	2019.05.10	1	1.2.10	13.26.44.753	17	FN	360.262	0.0250308	0.17043	stiff	sulfo	200	BSA	stiff_sulfo_200	stiff_sulfo_200_FN	0	0
map-data-2019.05.10-13.26.44.753_018.jpk-force	2019.05.10	1	1.2.10	13.26.44.753	18	FN	73.0294	0.00121957	0.03654	stiff	sulfo	200	BSA	stiff_sulfo_200	stiff_sulfo_200_FN	0	0
map-data-2019.05.10-13.26.44.753_019.jpk-force	2019.05.10	1	1.2.10	13.26.44.753	19	FN	27.6136	0.000421808	0.02641	stiff	sulfo	200	BSA	stiff_sulfo_200	stiff_sulfo_200_FN	0	0
map-data-2019.05.10-13.26.44.753_020.jpk-force	2019.05.10	1	1.2.10	13.26.44.753	20	FN	74.1216	0.00263193	0.0599	stiff	sulfo	200	BSA	stiff_sulfo_200	stiff_sulfo_200_FN	0	0
map-data-2019.05.10-13.26.44.753_021.jpk-force	2019.05.10	1	1.2.10	13.26.44.753	21	FN	69.0633	0.00221218	0.05503	stiff	sulfo	200	BSA	stiff_sulfo_200	stiff_sulfo_200_FN	0	0
map-data-2019.05.10-13.26.44.753_022.jpk-force	2019.05.10	1	1.2.10	13.26.44.753	22	FN	64.2251	0.00193201	0.05501	stiff	sulfo	200	BSA	stiff_sulfo_200	stiff_sulfo_200_FN	0	0
map-data-2019.05.10-13.26.44.753_023.jpk-force	2019.05.10	1	1.2.10	13.26.44.753	23	FN	117.242	0.00269049	0.05299	stiff	sulfo	200	BSA	stiff_sulfo_200	stiff_sulfo_200_FN	0	0
map-data-2019.05.10-13.26.44.753_024.jpk-force	2019.05.10	1	1.2.10	13.26.44.753	24	FN	120.829	0.00687573	0.10078	stiff	sulfo	200	BSA	stiff_sulfo_200	stiff_sulfo_200_FN	0	0
map-data-2019.05.10-13.26.44.753_025.jpk-force	2019.05.10	1	1.2.10	13.26.44.753	25	FN	100.811	0.00424477	0.08874	stiff	sulfo	200	BSA	stiff_sulfo_200	stiff_sulfo_200_FN	0	0
map-data-2019.05.10-13.26.44.753_026.jpk-force	2019.05.10	1	1.2.10	13.26.44.753	26	FN	44.0486	0.000517585	0.0298	stiff	sulfo	200	BSA	stiff_sulfo_200	stiff_sulfo_200_FN	0	0
map-data-2019.05.10-13.26.44.753_027.jpk-force	2019.05.10	1	1.2.10	13.26.44.753	27	FN	20.4591	0.000129216	0.01764	stiff	sulfo	200	BSA	stiff_sulfo_200	stiff_sulfo_200_FN	0	0
map-data-2019.05.10-13.26.44.753_028.jpk-force	2019.05.10	1	1.2.10	13.26.44.753	28	FN	35.888	0.00059966	0.04031	stiff	sulfo	200	BSA	stiff_sulfo_200	stiff_sulfo_200_FN	0	0
map-data-2019.05.10-13.26.44.753_029.jpk-force	2019.05.10	1	1.2.10	13.26.44.753	29	FN	258.729	0.00999521	0.08654	stiff	sulfo	200	BSA	stiff_sulfo_200	stiff_sulfo_200_FN	0	0
map-data-2019.05.10-13.26.44.753_030.jpk-force	2019.05.10	1	1.2.10	13.26.44.753	30	FN	20.6022	0.000264996	0.0504	stiff	sulfo	200	BSA	stiff_sulfo_200	stiff_sulfo_200_FN	0	0
map-data-2019.05.10-13.26.44.753_031.jpk-force	2019.05.10	1	1.2.10	13.26.44.753	31	FN	847.865	0.114991	0.34521	stiff	sulfo	200	BSA	stiff_sulfo_200	stiff_sulfo_200_FN	0	1
map-data-2019.05.10-13.26.44.753_032.jpk-force	2019.05.10	1	1.2.10	13.26.44.753	32	FN	63.9959	0.00326697	0.11252	stiff	sulfo	200	BSA	stiff_sulfo_200	stiff_sulfo_200_FN	0	0
map-data-2019.05.10-13.26.44.753_033.jpk-force	2019.05.10	1	1.2.10	13.26.44.753	33	FN	264.064	0.0204028	0.20421	stiff	sulfo	200	BSA	stiff_sulfo_200	stiff_sulfo_200_FN	0	0
map-data-2019.05.10-13.26.44.753_034.jpk-force	2019.05.10	1	1.2.10	13.26.44.753	34	FN	82.7885	0.00192306	0.04137	stiff	sulfo	200	BSA	stiff_sulfo_200	stiff_sulfo_200_FN	0	0
map-data-2019.05.10-13.26.44.753_035.jpk-force	2019.05.10	1	1.2.10	13.26.44.753	35	FN	131.482	0.00249228	0.04157	stiff	sulfo	200	BSA	stiff_sulfo_200	stiff_sulfo_200_FN	0	0
map-data-2019.05.10-13.26.44.753_036.jpk-force	2019.05.10	1	1.2.10	13.26.44.753	36	FN	23.8508	0.000235014	0.04322	stiff	sulfo	200	BSA	stiff_sulfo_200	stiff_sulfo_200_FN	0	0
map-data-2019.05.10-13.26.44.753_037.jpk-force	2019.05.10	1	1.2.10	13.26.44.753	37	FN	33.6009	0.000394726	0.01849	stiff	sulfo	200	BSA	stiff_sulfo_200	stiff_sulfo_200_FN	0	0
map-data-2019.05.10-13.26.44.753_038.jpk-force	2019.05.10	1	1.2.10	13.26.44.753	38	FN	181.545	0.00545562	0.07326	stiff	sulfo	200	BSA	stiff_sulfo_200	stiff_sulfo_200_FN	0	0
map-data-2019.05.10-13.26.44.753_039.jpk-force	2019.05.10	1	1.2.10	13.26.44.753	39	FN	32.6791	0.000575274	0.03466	stiff	sulfo	200	BSA	stiff_sulfo_200	stiff_sulfo_200_FN	0	0
map-data-2019.05.10-13.26.44.753_040.jpk-force	2019.05.10	1	1.2.10	13.26.44.753	40	FN	91.209	0.00136556	0.03121	stiff	sulfo	200	BSA	stiff_sulfo_200	stiff_sulfo_200_FN	0	0
map-data-2019.05.10-13.26.44.753_041.jpk-force	2019.05.10	1	1.2.10	13.26.44.753	41	FN	20.9576	0.000173086	0.0432	stiff	sulfo	200	BSA	stiff_sulfo_200	stiff_sulfo_200_FN	0	0
map-data-2019.05.10-13.26.44.753_042.jpk-force	2019.05.10	1	1.2.10	13.26.44.753	42	FN	123.147	0.00293276	0.03993	stiff	sulfo	200	BSA	stiff_sulfo_200	stiff_sulfo_200_FN	0	0
map-data-2019.05.10-13.26.44.753_043.jpk-force	2019.05.10	1	1.2.10	13.26.44.753	43	FN	28.9864	0.000316696	0.04185	stiff	sulfo	200	BSA	stiff_sulfo_200	stiff_sulfo_200_FN	0	0
map-data-2019.05.10-13.26.44.753_044.jpk-force	2019.05.10	1	1.2.10	13.26.44.753	44	FN	67.3718	0.00254018	0.06182	stiff	sulfo	200	BSA	stiff_sulfo_200	stiff_sulfo_200_FN	0	0
map-data-2019.05.10-13.26.44.753_045.jpk-force	2019.05.10	1	1.2.10	13.26.44.753	45	FN	88.6932	0.00263975	0.0816	stiff	sulfo	200	BSA	stiff_sulfo_200	stiff_sulfo_200_FN	0	0
map-data-2019.05.10-13.26.44.753_046.jpk-force	2019.05.10	1	1.2.10	13.26.44.753	46	FN	64.8145	0.00144556	0.05168	stiff	sulfo	200	BSA	stiff_sulfo_200	stiff_sulfo_200_FN	0	0
map-data-2019.05.10-13.26.44.753_047.jpk-force	2019.05.10	1	1.2.10	13.26.44.753	47	FN	1259.85	0.224551	0.52534	stiff	sulfo	200	BSA	stiff_sulfo_200	stiff_sulfo_200_FN	0	0
map-data-2019.05.10-13.26.44.753_048.jpk-force	2019.05.10	1	1.2.10	13.26.44.753	48	FN	117.515	0.00646726	0.10207	stiff	sulfo	200	BSA	stiff_sulfo_200	stiff_sulfo_200_FN	0	0
map-data-2019.05.10-13.26.44.753_049.jpk-force	2019.05.10	1	1.2.10	13.26.44.753	49	FN	32.7151	0.000268993	0.01499	stiff	sulfo	200	BSA	stiff_sulfo_200	stiff_sulfo_200_FN	0	0
map-data-2019.05.10-13.26.44.753_050.jpk-force	2019.05.10	1	1.2.10	13.26.44.753	50	FN	121.863	0.00313976	0.07514	stiff	sulfo	200	BSA	stiff_sulfo_200	stiff_sulfo_200_FN	0	0
map-data-2019.05.10-13.26.44.753_051.jpk-force	2019.05.10	1	1.2.10	13.26.44.753	51	FN	212.713	0.0143406	0.12616	stiff	sulfo	200	BSA	stiff_sulfo_200	stiff_sulfo_200_FN	0	0
map-data-2019.05.10-13.26.44.753_052.jpk-force	2019.05.10	1	1.2.10	13.26.44.753	52	FN	77.1164	0.00177225	0.04349	stiff	sulfo	200	BSA	stiff_sulfo_200	stiff_sulfo_200_FN	0	0
map-data-2019.05.10-13.26.44.753_053.jpk-force	2019.05.10	1	1.2.10	13.26.44.753	53	FN	554.929	0.0453099	0.16713	stiff	sulfo	200	BSA	stiff_sulfo_200	stiff_sulfo_200_FN	0	0
map-data-2019.05.10-13.26.44.753_054.jpk-force	2019.05.10	1	1.2.10	13.26.44.753	54	FN	160.091	0.00388608	0.04298	stiff	sulfo	200	BSA	stiff_sulfo_200	stiff_sulfo_200_FN	0	0
map-data-2019.05.10-13.26.44.753_055.jpk-force	2019.05.10	1	1.2.10	13.26.44.753	55	FN	55.4645	0.00158308	0.06338	stiff	sulfo	200	BSA	stiff_sulfo_200	stiff_sulfo_200_FN	0	0
map-data-2019.05.10-13.26.44.753_056.jpk-force	2019.05.10	1	1.2.10	13.26.44.753	56	FN	21.184	0.000156342	0.02165	stiff	sulfo	200	BSA	stiff_sulfo_200	stiff_sulfo_200_FN	0	0
map-data-2019.05.10-13.26.44.753_057.jpk-force	2019.05.10	1	1.2.10	13.26.44.753	57	FN	42.4955	0.00164618	0.07047	stiff	sulfo	200	BSA	stiff_sulfo_200	stiff_sulfo_200_FN	0	0
map-data-2019.05.10-13.26.44.753_058.jpk-force	2019.05.10	1	1.2.10	13.26.44.753	58	FN	94.4395	0.00191151	0.04354	stiff	sulfo	200	BSA	stiff_sulfo_200	stiff_sulfo_200_FN	0	0
map-data-2019.05.10-13.26.44.753_059.jpk-force	2019.05.10	1	1.2.10	13.26.44.753	59	FN	72.653	0.000905484	0.02804	stiff	sulfo	200	BSA	stiff_sulfo_200	stiff_sulfo_200_FN	0	0
map-data-2019.05.10-13.26.44.753_060.jpk-force	2019.05.10	1	1.2.10	13.26.44.753	60	FN	27.3796	0.000417694	0.04825	stiff	sulfo	200	BSA	stiff_sulfo_200	stiff_sulfo_200_FN	0	0
map-data-2019.05.10-13.26.44.753_061.jpk-force	2019.05.10	1	1.2.10	13.26.44.753	61	FN	30.7203	0.000240832	0.02267	stiff	sulfo	200	BSA	stiff_sulfo_200	stiff_sulfo_200_FN	0	0
map-data-2019.05.10-13.26.44.753_062.jpk-force	2019.05.10	1	1.2.10	13.26.44.753	62	FN	17.5096	0.000157402	0.02267	stiff	sulfo	200	BSA	stiff_sulfo_200	stiff_sulfo_200_FN	0	0
map-data-2019.05.10-13.26.44.753_063.jpk-force	2019.05.10	1	1.2.10	13.26.44.753	63	FN	48.4993	0.000739366	0.03019	stiff	sulfo	200	BSA	stiff_sulfo_200	stiff_sulfo_200_FN	0	0
map-data-2019.05.10-13.26.44.753_064.jpk-force	2019.05.10	1	1.2.10	13.26.44.753	64	FN	64.4508	0.0010342	0.0436	stiff	sulfo	200	BSA	stiff_sulfo_200	stiff_sulfo_200_FN	0	0
map-data-2019.05.10-13.26.44.753_065.jpk-force	2019.05.10	1	1.2.10	13.26.44.753	65	FN	363.341	0.0382129	0.23028	stiff	sulfo	200	BSA	stiff_sulfo_200	stiff_sulfo_200_FN	0	0
map-data-2019.05.10-13.26.44.753_066.jpk-force	2019.05.10	1	1.2.10	13.26.44.753	66	FN	139.914	0.0039726	0.06145	stiff	sulfo	200	BSA	stiff_sulfo_200	stiff_sulfo_200_FN	0	0
map-data-2019.05.10-13.26.44.753_067.jpk-force	2019.05.10	1	1.2.10	13.26.44.753	67	FN	44.6014	0.000332957	0.02499	stiff	sulfo	200	BSA	stiff_sulfo_200	stiff_sulfo_200_FN	0	0
map-data-2019.05.10-13.26.44.753_068.jpk-force	2019.05.10	1	1.2.10	13.26.44.753	68	FN	149.797	0.00875675	0.10933	stiff	sulfo	200	BSA	stiff_sulfo_200	stiff_sulfo_200_FN	0	0
map-data-2019.05.10-13.26.44.753_069.jpk-force	2019.05.10	1	1.2.10	13.26.44.753	69	FN	73.7617	0.00209539	0.05674	stiff	sulfo	200	BSA	stiff_sulfo_200	stiff_sulfo_200_FN	0	0
map-data-2019.05.10-13.26.44.753_070.jpk-force	2019.05.10	1	1.2.10	13.26.44.753	70	FN	51.6366	0.000704064	0.02519	stiff	sulfo	200	BSA	stiff_sulfo_200	stiff_sulfo_200_FN	0	0
map-data-2019.05.10-13.26.44.753_071.jpk-force	2019.05.10	1	1.2.10	13.26.44.753	71	FN	506.814	0.028056	0.14617	stiff	sulfo	200	BSA	stiff_sulfo_200	stiff_sulfo_200_FN	0	0
map-data-2019.05.10-13.26.44.753_072.jpk-force	2019.05.10	1	1.2.10	13.26.44.753	72	FN	153.941	0.00460733	0.08131	stiff	sulfo	200	BSA	stiff_sulfo_200	stiff_sulfo_200_FN	0	0
map-data-2019.05.10-13.26.44.753_073.jpk-force	2019.05.10	1	1.2.10	13.26.44.753	73	FN	153.192	0.00931944	0.16754	stiff	sulfo	200	BSA	stiff_sulfo_200	stiff_sulfo_200_FN	0	0
map-data-2019.05.10-13.26.44.753_074.jpk-force	2019.05.10	1	1.2.10	13.26.44.753	74	FN	389.458	0.0200817	0.1143	stiff	sulfo	200	BSA	stiff_sulfo_200	stiff_sulfo_200_FN	0	0
map-data-2019.05.10-13.26.44.753_075.jpk-force	2019.05.10	1	1.2.10	13.26.44.753	75	FN	46.7933	0.000419745	0.01654	stiff	sulfo	200	BSA	stiff_sulfo_200	stiff_sulfo_200_FN	0	0
map-data-2019.05.10-13.26.44.753_076.jpk-force	2019.05.10	1	1.2.10	13.26.44.753	76	FN	171.435	0.0100462	0.15744	stiff	sulfo	200	BSA	stiff_sulfo_200	stiff_sulfo_200_FN	0	0
map-data-2019.05.10-13.26.44.753_077.jpk-force	2019.05.10	1	1.2.10	13.26.44.753	77	FN	203.785	0.00819973	0.09231	stiff	sulfo	200	BSA	stiff_sulfo_200	stiff_sulfo_200_FN	0	0
map-data-2019.05.10-13.26.44.753_078.jpk-force	2019.05.10	1	1.2.10	13.26.44.753	78	FN	75.1539	0.00162157	0.04372	stiff	sulfo	200	BSA	stiff_sulfo_200	stiff_sulfo_200_FN	0	0
map-data-2019.05.10-13.26.44.753_079.jpk-force	2019.05.10	1	1.2.10	13.26.44.753	79	FN	882.944	0.0990995	0.31769	stiff	sulfo	200	BSA	stiff_sulfo_200	stiff_sulfo_200_FN	0	1
map-data-2019.05.10-13.26.44.753_080.jpk-force	2019.05.10	1	1.2.10	13.26.44.753	80	FN	126.961	0.00380495	0.05484	stiff	sulfo	200	BSA	stiff_sulfo_200	stiff_sulfo_200_FN	0	0
map-data-2019.05.10-13.26.44.753_081.jpk-force	2019.05.10	1	1.2.10	13.26.44.753	81	FN	71.4939	0.00227877	0.05882	stiff	sulfo	200	BSA	stiff_sulfo_200	stiff_sulfo_200_FN	0	0
map-data-2019.05.10-13.26.44.753_082.jpk-force	2019.05.10	1	1.2.10	13.26.44.753	82	FN	177.786	0.00416147	0.04497	stiff	sulfo	200	BSA	stiff_sulfo_200	stiff_sulfo_200_FN	0	0
map-data-2019.05.10-13.26.44.753_083.jpk-force	2019.05.10	1	1.2.10	13.26.44.753	83	FN	18.2166	0.000170139	0.0537	stiff	sulfo	200	BSA	stiff_sulfo_200	stiff_sulfo_200_FN	0	0
map-data-2019.05.10-13.26.44.753_084.jpk-force	2019.05.10	1	1.2.10	13.26.44.753	84	FN	33.3627	0.000469615	0.02483	stiff	sulfo	200	BSA	stiff_sulfo_200	stiff_sulfo_200_FN	0	0
map-data-2019.05.10-13.26.44.753_085.jpk-force	2019.05.10	1	1.2.10	13.26.44.753	85	FN	26.6751	0.000403219	0.06229	stiff	sulfo	200	BSA	stiff_sulfo_200	stiff_sulfo_200_FN	0	0
map-data-2019.05.10-13.26.44.753_086.jpk-force	2019.05.10	1	1.2.10	13.26.44.753	86	FN	55.6897	0.00129069	0.03687	stiff	sulfo	200	BSA	stiff_sulfo_200	stiff_sulfo_200_FN	0	0
map-data-2019.05.10-13.26.44.753_087.jpk-force	2019.05.10	1	1.2.10	13.26.44.753	87	FN	111.397	0.00415297	0.11484	stiff	sulfo	200	BSA	stiff_sulfo_200	stiff_sulfo_200_FN	0	0
map-data-2019.05.10-13.26.44.753_088.jpk-force	2019.05.10	1	1.2.10	13.26.44.753	88	FN	122.85	0.00360317	0.05843	stiff	sulfo	200	BSA	stiff_sulfo_200	stiff_sulfo_200_FN	0	0
map-data-2019.05.10-13.26.44.753_089.jpk-force	2019.05.10	1	1.2.10	13.26.44.753	89	FN	29.9258	0.000481838	0.03689	stiff	sulfo	200	BSA	stiff_sulfo_200	stiff_sulfo_200_FN	0	0
map-data-2019.05.10-13.26.44.753_090.jpk-force	2019.05.10	1	1.2.10	13.26.44.753	90	FN	527.411	0.0262041	0.133	stiff	sulfo	200	BSA	stiff_sulfo_200	stiff_sulfo_200_FN	0	0
map-data-2019.05.10-13.26.44.753_091.jpk-force	2019.05.10	1	1.2.10	13.26.44.753	91	FN	1020.04	0.136525	0.36791	stiff	sulfo	200	BSA	stiff_sulfo_200	stiff_sulfo_200_FN	0	1
map-data-2019.05.10-13.26.44.753_092.jpk-force	2019.05.10	1	1.2.10	13.26.44.753	92	FN	221.703	0.00681079	0.07564	stiff	sulfo	200	BSA	stiff_sulfo_200	stiff_sulfo_200_FN	0	0
map-data-2019.05.10-13.26.44.753_093.jpk-force	2019.05.10	1	1.2.10	13.26.44.753	93	FN	21.4518	0.000249713	0.058	stiff	sulfo	200	BSA	stiff_sulfo_200	stiff_sulfo_200_FN	0	0
map-data-2019.05.10-13.26.44.753_094.jpk-force	2019.05.10	1	1.2.10	13.26.44.753	94	FN	56.1587	0.000902798	0.02837	stiff	sulfo	200	BSA	stiff_sulfo_200	stiff_sulfo_200_FN	0	0
map-data-2019.05.10-13.26.44.753_095.jpk-force	2019.05.10	1	1.2.10	13.26.44.753	95	FN	47.9239	0.000764138	0.03506	stiff	sulfo	200	BSA	stiff_sulfo_200	stiff_sulfo_200_FN	0	0
map-data-2019.05.10-13.26.44.753_096.jpk-force	2019.05.10	1	1.2.10	13.26.44.753	96	FN	74.3612	0.00263909	0.07001	stiff	sulfo	200	BSA	stiff_sulfo_200	stiff_sulfo_200_FN	0	0
map-data-2019.05.10-13.26.44.753_097.jpk-force	2019.05.10	1	1.2.10	13.26.44.753	97	FN	57.2598	0.000912701	0.03349	stiff	sulfo	200	BSA	stiff_sulfo_200	stiff_sulfo_200_FN	0	0
map-data-2019.05.10-13.26.44.753_098.jpk-force	2019.05.10	1	1.2.10	13.26.44.753	98	FN	59.7318	0.00119791	0.04339	stiff	sulfo	200	BSA	stiff_sulfo_200	stiff_sulfo_200_FN	0	0
map-data-2019.05.10-13.26.44.753_099.jpk-force	2019.05.10	1	1.2.10	13.26.44.753	99	FN	39.8517	0.000235054	0.02263	stiff	sulfo	200	BSA	stiff_sulfo_200	stiff_sulfo_200_FN	0	0
map-data-2019.05.10-12.21.17.334_000.jpk-force	2019.05.10	1	1.2.12	12.21.17.334	0	FN	171.317	0.00900423	0.09768	stiff	16mM	200	BSA	stiff_16mM_200	stiff_16mM_200_FN	0	0
map-data-2019.05.10-12.21.17.334_001.jpk-force	2019.05.10	1	1.2.12	12.21.17.334	1	FN	69.1407	0.00318963	0.08633	stiff	16mM	200	BSA	stiff_16mM_200	stiff_16mM_200_FN	0	0
map-data-2019.05.10-12.21.17.334_002.jpk-force	2019.05.10	1	1.2.12	12.21.17.334	2	FN	184.617	0.0473925	0.48782	stiff	16mM	200	BSA	stiff_16mM_200	stiff_16mM_200_FN	0	0
map-data-2019.05.10-12.21.17.334_003.jpk-force	2019.05.10	1	1.2.12	12.21.17.334	3	FN	23.1717	0.000934773	0.08738	stiff	16mM	200	BSA	stiff_16mM_200	stiff_16mM_200_FN	0	0
map-data-2019.05.10-12.21.17.334_004.jpk-force	2019.05.10	1	1.2.12	12.21.17.334	4	FN	120.05	0.0103008	0.20388	stiff	16mM	200	BSA	stiff_16mM_200	stiff_16mM_200_FN	0	0
map-data-2019.05.10-12.21.17.334_005.jpk-force	2019.05.10	1	1.2.12	12.21.17.334	5	FN	208.478	0.014552	0.12527	stiff	16mM	200	BSA	stiff_16mM_200	stiff_16mM_200_FN	0	0
map-data-2019.05.10-12.21.17.334_006.jpk-force	2019.05.10	1	1.2.12	12.21.17.334	6	FN	211.689	0.0190273	0.20183	stiff	16mM	200	BSA	stiff_16mM_200	stiff_16mM_200_FN	0	0
map-data-2019.05.10-12.21.17.334_007.jpk-force	2019.05.10	1	1.2.12	12.21.17.334	7	FN	127.785	0.00787143	0.12106	stiff	16mM	200	BSA	stiff_16mM_200	stiff_16mM_200_FN	0	0
map-data-2019.05.10-12.21.17.334_008.jpk-force	2019.05.10	1	1.2.12	12.21.17.334	8	FN	38.2334	0.000530643	0.02773	stiff	16mM	200	BSA	stiff_16mM_200	stiff_16mM_200_FN	0	0
map-data-2019.05.10-12.21.17.334_009.jpk-force	2019.05.10	1	1.2.12	12.21.17.334	9	FN	378.139	0.122707	0.6447	stiff	16mM	200	BSA	stiff_16mM_200	stiff_16mM_200_FN	0	1
map-data-2019.05.10-12.21.17.334_010.jpk-force	2019.05.10	1	1.2.12	12.21.17.334	10	FN	63.05	0.00239199	0.0869	stiff	16mM	200	BSA	stiff_16mM_200	stiff_16mM_200_FN	0	0
map-data-2019.05.10-12.21.17.334_011.jpk-force	2019.05.10	1	1.2.12	12.21.17.334	11	FN	97.8644	0.00639218	0.11746	stiff	16mM	200	BSA	stiff_16mM_200	stiff_16mM_200_FN	0	0
map-data-2019.05.10-12.21.17.334_012.jpk-force	2019.05.10	1	1.2.12	12.21.17.334	12	FN	186.841	0.0245523	0.32577	stiff	16mM	200	BSA	stiff_16mM_200	stiff_16mM_200_FN	0	0
map-data-2019.05.10-12.21.17.334_013.jpk-force	2019.05.10	1	1.2.12	12.21.17.334	13	FN	140.35	0.043533	0.66047	stiff	16mM	200	BSA	stiff_16mM_200	stiff_16mM_200_FN	0	0
map-data-2019.05.10-12.21.17.334_014.jpk-force	2019.05.10	1	1.2.12	12.21.17.334	14	FN	248.734	0.0571419	0.35896	stiff	16mM	200	BSA	stiff_16mM_200	stiff_16mM_200_FN	0	1
map-data-2019.05.10-12.21.17.334_015.jpk-force	2019.05.10	1	1.2.12	12.21.17.334	15	FN	272.359	0.0766584	0.71677	stiff	16mM	200	BSA	stiff_16mM_200	stiff_16mM_200_FN	0	1
map-data-2019.05.10-12.21.17.334_016.jpk-force	2019.05.10	1	1.2.12	12.21.17.334	16	FN	785.183	0.406059	0.95454	stiff	16mM	200	BSA	stiff_16mM_200	stiff_16mM_200_FN	0	1
map-data-2019.05.10-12.21.17.334_017.jpk-force	2019.05.10	1	1.2.12	12.21.17.334	17	FN	196.223	0.0146577	0.1547	stiff	16mM	200	BSA	stiff_16mM_200	stiff_16mM_200_FN	0	0
map-data-2019.05.10-12.21.17.334_018.jpk-force	2019.05.10	1	1.2.12	12.21.17.334	18	FN	1345.52	0.382144	0.61039	stiff	16mM	200	BSA	stiff_16mM_200	stiff_16mM_200_FN	0	0
map-data-2019.05.10-12.21.17.334_019.jpk-force	2019.05.10	1	1.2.12	12.21.17.334	19	FN	66.5029	0.00140644	0.03956	stiff	16mM	200	BSA	stiff_16mM_200	stiff_16mM_200_FN	0	0
map-data-2019.05.10-12.21.17.334_020.jpk-force	2019.05.10	1	1.2.12	12.21.17.334	20	FN	50.6652	0.00444946	0.18788	stiff	16mM	200	BSA	stiff_16mM_200	stiff_16mM_200_FN	0	0
map-data-2019.05.10-12.21.17.334_021.jpk-force	2019.05.10	1	1.2.12	12.21.17.334	21	FN	97.0847	0.00651475	0.15344	stiff	16mM	200	BSA	stiff_16mM_200	stiff_16mM_200_FN	0	0
map-data-2019.05.10-12.21.17.334_022.jpk-force	2019.05.10	1	1.2.12	12.21.17.334	22	FN	784.241	0.320474	1.02051	stiff	16mM	200	BSA	stiff_16mM_200	stiff_16mM_200_FN	0	1
map-data-2019.05.10-12.21.17.334_023.jpk-force	2019.05.10	1	1.2.12	12.21.17.334	23	FN	84.9048	0.00976833	0.21396	stiff	16mM	200	BSA	stiff_16mM_200	stiff_16mM_200_FN	0	0
map-data-2019.05.10-12.21.17.334_024.jpk-force	2019.05.10	1	1.2.12	12.21.17.334	24	FN	328.247	0.0403718	0.27459	stiff	16mM	200	BSA	stiff_16mM_200	stiff_16mM_200_FN	0	0
map-data-2019.05.10-12.21.17.334_025.jpk-force	2019.05.10	1	1.2.12	12.21.17.334	25	FN	195.306	0.061011	0.61131	stiff	16mM	200	BSA	stiff_16mM_200	stiff_16mM_200_FN	0	1
map-data-2019.05.10-12.21.17.334_026.jpk-force	2019.05.10	1	1.2.12	12.21.17.334	26	FN	184.21	0.0149809	0.188	stiff	16mM	200	BSA	stiff_16mM_200	stiff_16mM_200_FN	0	0
map-data-2019.05.10-12.21.17.334_027.jpk-force	2019.05.10	1	1.2.12	12.21.17.334	27	FN	278.448	0.0427187	0.28725	stiff	16mM	200	BSA	stiff_16mM_200	stiff_16mM_200_FN	0	1
map-data-2019.05.10-12.21.17.334_028.jpk-force	2019.05.10	1	1.2.12	12.21.17.334	28	FN	117.773	0.0181055	0.32815	stiff	16mM	200	BSA	stiff_16mM_200	stiff_16mM_200_FN	0	0
map-data-2019.05.10-12.21.17.334_029.jpk-force	2019.05.10	1	1.2.12	12.21.17.334	29	FN	230.821	0.0554709	0.48749	stiff	16mM	200	BSA	stiff_16mM_200	stiff_16mM_200_FN	0	1
map-data-2019.05.10-12.21.17.334_030.jpk-force	2019.05.10	1	1.2.12	12.21.17.334	30	FN	174.08	0.0139596	0.17829	stiff	16mM	200	BSA	stiff_16mM_200	stiff_16mM_200_FN	0	0
map-data-2019.05.10-12.21.17.334_031.jpk-force	2019.05.10	1	1.2.12	12.21.17.334	31	FN	258.237	0.0375266	0.32749	stiff	16mM	200	BSA	stiff_16mM_200	stiff_16mM_200_FN	0	1
map-data-2019.05.10-12.21.17.334_032.jpk-force	2019.05.10	1	1.2.12	12.21.17.334	32	FN	105.196	0.0224255	0.53117	stiff	16mM	200	BSA	stiff_16mM_200	stiff_16mM_200_FN	0	0
map-data-2019.05.10-12.21.17.334_033.jpk-force	2019.05.10	1	1.2.12	12.21.17.334	33	FN	180.19	0.0219705	0.29641	stiff	16mM	200	BSA	stiff_16mM_200	stiff_16mM_200_FN	0	0
map-data-2019.05.10-12.21.17.334_034.jpk-force	2019.05.10	1	1.2.12	12.21.17.334	34	FN	129.115	0.00975817	0.19277	stiff	16mM	200	BSA	stiff_16mM_200	stiff_16mM_200_FN	0	0
map-data-2019.05.10-12.21.17.334_035.jpk-force	2019.05.10	1	1.2.12	12.21.17.334	35	FN	85.1935	0.00296797	0.10336	stiff	16mM	200	BSA	stiff_16mM_200	stiff_16mM_200_FN	0	0
map-data-2019.05.10-12.21.17.334_036.jpk-force	2019.05.10	1	1.2.12	12.21.17.334	36	FN	201.821	0.024814	0.23832	stiff	16mM	200	BSA	stiff_16mM_200	stiff_16mM_200_FN	0	0
map-data-2019.05.10-12.21.17.334_040.jpk-force	2019.05.10	1	1.2.12	12.21.17.334	40	FN	137.591	0.0169949	0.27806	stiff	16mM	200	BSA	stiff_16mM_200	stiff_16mM_200_FN	0	0
map-data-2019.05.10-12.21.17.334_041.jpk-force	2019.05.10	1	1.2.12	12.21.17.334	41	FN	20.3259	0.000159137	0.0351	stiff	16mM	200	BSA	stiff_16mM_200	stiff_16mM_200_FN	0	0
map-data-2019.05.10-12.21.17.334_042.jpk-force	2019.05.10	1	1.2.12	12.21.17.334	42	FN	1535.21	0.523559	0.76947	stiff	16mM	200	BSA	stiff_16mM_200	stiff_16mM_200_FN	0	0
map-data-2019.05.10-12.21.17.334_043.jpk-force	2019.05.10	1	1.2.12	12.21.17.334	43	FN	254.199	0.0417268	0.31834	stiff	16mM	200	BSA	stiff_16mM_200	stiff_16mM_200_FN	0	1
map-data-2019.05.10-12.21.17.334_044.jpk-force	2019.05.10	1	1.2.12	12.21.17.334	44	FN	358.541	0.079704	0.38596	stiff	16mM	200	BSA	stiff_16mM_200	stiff_16mM_200_FN	0	1
map-data-2019.05.10-12.21.17.334_045.jpk-force	2019.05.10	1	1.2.12	12.21.17.334	45	FN	273.329	0.0272636	0.23718	stiff	16mM	200	BSA	stiff_16mM_200	stiff_16mM_200_FN	0	0
map-data-2019.05.10-12.21.17.334_046.jpk-force	2019.05.10	1	1.2.12	12.21.17.334	46	FN	171.789	0.0170855	0.20303	stiff	16mM	200	BSA	stiff_16mM_200	stiff_16mM_200_FN	0	0
map-data-2019.05.10-12.21.17.334_047.jpk-force	2019.05.10	1	1.2.12	12.21.17.334	47	FN	152.218	0.0183728	0.24296	stiff	16mM	200	BSA	stiff_16mM_200	stiff_16mM_200_FN	0	0
map-data-2019.05.10-12.21.17.334_048.jpk-force	2019.05.10	1	1.2.12	12.21.17.334	48	FN	37.1041	0.00212905	0.16634	stiff	16mM	200	BSA	stiff_16mM_200	stiff_16mM_200_FN	0	0
map-data-2019.05.10-12.21.17.334_049.jpk-force	2019.05.10	1	1.2.12	12.21.17.334	49	FN	116.081	0.00636013	0.09707	stiff	16mM	200	BSA	stiff_16mM_200	stiff_16mM_200_FN	0	0
map-data-2019.05.10-12.21.17.334_050.jpk-force	2019.05.10	1	1.2.12	12.21.17.334	50	FN	152.048	0.0107788	0.19788	stiff	16mM	200	BSA	stiff_16mM_200	stiff_16mM_200_FN	0	0
map-data-2019.05.10-12.21.17.334_051.jpk-force	2019.05.10	1	1.2.12	12.21.17.334	51	FN	265.429	0.0259211	0.28545	stiff	16mM	200	BSA	stiff_16mM_200	stiff_16mM_200_FN	0	1
map-data-2019.05.10-12.21.17.334_052.jpk-force	2019.05.10	1	1.2.12	12.21.17.334	52	FN	148.367	0.0106633	0.13041	stiff	16mM	200	BSA	stiff_16mM_200	stiff_16mM_200_FN	0	0
map-data-2019.05.10-12.21.17.334_053.jpk-force	2019.05.10	1	1.2.12	12.21.17.334	53	FN	250.274	0.0746263	0.61826	stiff	16mM	200	BSA	stiff_16mM_200	stiff_16mM_200_FN	0	1
map-data-2019.05.10-12.21.17.334_054.jpk-force	2019.05.10	1	1.2.12	12.21.17.334	54	FN	106.621	0.00973542	0.21431	stiff	16mM	200	BSA	stiff_16mM_200	stiff_16mM_200_FN	0	0
map-data-2019.05.10-12.21.17.334_055.jpk-force	2019.05.10	1	1.2.12	12.21.17.334	55	FN	139.045	0.0142216	0.15498	stiff	16mM	200	BSA	stiff_16mM_200	stiff_16mM_200_FN	0	0
map-data-2019.05.10-12.21.17.334_056.jpk-force	2019.05.10	1	1.2.12	12.21.17.334	56	FN	170.989	0.0261906	0.27494	stiff	16mM	200	BSA	stiff_16mM_200	stiff_16mM_200_FN	0	0
map-data-2019.05.10-12.21.17.334_057.jpk-force	2019.05.10	1	1.2.12	12.21.17.334	57	FN	67.7526	0.00412038	0.11166	stiff	16mM	200	BSA	stiff_16mM_200	stiff_16mM_200_FN	0	0
map-data-2019.05.10-12.21.17.334_058.jpk-force	2019.05.10	1	1.2.12	12.21.17.334	58	FN	143.826	0.0266888	0.28534	stiff	16mM	200	BSA	stiff_16mM_200	stiff_16mM_200_FN	0	0
map-data-2019.05.10-12.21.17.334_059.jpk-force	2019.05.10	1	1.2.12	12.21.17.334	59	FN	348.922	0.0817608	0.40976	stiff	16mM	200	BSA	stiff_16mM_200	stiff_16mM_200_FN	0	1
map-data-2019.05.10-12.21.17.334_060.jpk-force	2019.05.10	1	1.2.12	12.21.17.334	60	FN	76.7627	0.0041131	0.12484	stiff	16mM	200	BSA	stiff_16mM_200	stiff_16mM_200_FN	0	0
map-data-2019.05.10-12.21.17.334_061.jpk-force	2019.05.10	1	1.2.12	12.21.17.334	61	FN	143.794	0.0201012	0.22713	stiff	16mM	200	BSA	stiff_16mM_200	stiff_16mM_200_FN	0	0
map-data-2019.05.10-12.21.17.334_062.jpk-force	2019.05.10	1	1.2.12	12.21.17.334	62	FN	373.643	0.0616441	0.38658	stiff	16mM	200	BSA	stiff_16mM_200	stiff_16mM_200_FN	0	1
map-data-2019.05.10-12.21.17.334_063.jpk-force	2019.05.10	1	1.2.12	12.21.17.334	63	FN	184.663	0.022295	0.28074	stiff	16mM	200	BSA	stiff_16mM_200	stiff_16mM_200_FN	0	0
map-data-2019.05.10-12.21.17.334_064.jpk-force	2019.05.10	1	1.2.12	12.21.17.334	64	FN	257.241	0.0287193	0.19811	stiff	16mM	200	BSA	stiff_16mM_200	stiff_16mM_200_FN	0	0
map-data-2019.05.10-12.21.17.334_065.jpk-force	2019.05.10	1	1.2.12	12.21.17.334	65	FN	349.901	0.0480602	0.33015	stiff	16mM	200	BSA	stiff_16mM_200	stiff_16mM_200_FN	0	0
map-data-2019.05.10-12.21.17.334_066.jpk-force	2019.05.10	1	1.2.12	12.21.17.334	66	FN	161.037	0.0123242	0.19357	stiff	16mM	200	BSA	stiff_16mM_200	stiff_16mM_200_FN	0	0
map-data-2019.05.10-12.21.17.334_067.jpk-force	2019.05.10	1	1.2.12	12.21.17.334	67	FN	101.044	0.00536756	0.10432	stiff	16mM	200	BSA	stiff_16mM_200	stiff_16mM_200_FN	0	0
map-data-2019.05.10-12.21.17.334_068.jpk-force	2019.05.10	1	1.2.12	12.21.17.334	68	FN	928.178	0.233691	0.65821	stiff	16mM	200	BSA	stiff_16mM_200	stiff_16mM_200_FN	0	0
map-data-2019.05.10-12.21.17.334_069.jpk-force	2019.05.10	1	1.2.12	12.21.17.334	69	FN	35.6266	0.000814108	0.04862	stiff	16mM	200	BSA	stiff_16mM_200	stiff_16mM_200_FN	0	0
map-data-2019.05.10-12.21.17.334_070.jpk-force	2019.05.10	1	1.2.12	12.21.17.334	70	FN	107.373	0.00441361	0.0947	stiff	16mM	200	BSA	stiff_16mM_200	stiff_16mM_200_FN	0	0
map-data-2019.05.10-12.21.17.334_071.jpk-force	2019.05.10	1	1.2.12	12.21.17.334	71	FN	51.8661	0.00215256	0.08217	stiff	16mM	200	BSA	stiff_16mM_200	stiff_16mM_200_FN	0	0
map-data-2019.05.10-12.21.17.334_072.jpk-force	2019.05.10	1	1.2.12	12.21.17.334	72	FN	113.139	0.00538492	0.08248	stiff	16mM	200	BSA	stiff_16mM_200	stiff_16mM_200_FN	0	0
map-data-2019.05.10-12.21.17.334_073.jpk-force	2019.05.10	1	1.2.12	12.21.17.334	73	FN	109.88	0.0135734	0.28703	stiff	16mM	200	BSA	stiff_16mM_200	stiff_16mM_200_FN	0	0
[truncated: 6,446 more rows]

## Sheet: Figure 1F
AHA concentration [mM]	mean	std
0	0.045	0.0085
0	0.0263	0.0046
0	0.0139	0.0024
0	0.0126	0.0024
16	0.2191	0.0497
16	0.1902	0.1005
16	0.1796	0.0369
[truncated: 15 more rows]

## Sheet: Figure 2A
Name	Substrate	AHA	ViableCells	ViablePerMl
[truncated: 60 more rows]

[truncated: 33 more sheets: Figure 2C, Figure 3A, Figure 3B, Figure 3C, Figure 3D, Figure 4B, Figure 4C, Figure 4D, Figure 4G, Figure 5C, Figure 5D, Suppl.Figure 1B-E, Suppl. Figure 2B, Suppl. Figure 2D, Suppl. Figure 2E, Suppl. Figure 2F, Suppl. Figure 3C, Suppl. Figure 3D, Suppl. Figure 3E, Suppl. Figure 4B …]
